# Supplementary material for: Tyrosine phosphorylation of both STAT5A and STAT5B is necessary for maximal IL-2 signaling and T cell proliferation
Source: Nat Commun. 2024 Aug 27;15:7372. doi: 10.1038/s41467-024-50925-6 (PMC11349758; doi:10.1038/s41467-024-50925-6)
Supplement: Supplementary file 4 — Supplementary Data 1 [file 41467_2024_50925_MOESM4_ESM.xlsx]

## Sheet: 5A WT 4h vs. 0h
Symbol	STAT5A.0h.WT	STAT5A.4h.WT	STAT5A.24h.WT	STAT5A.48h.WT	STAT5B.0h.WT	STAT5B.4h.WT	STAT5B.24h.WT	STAT5B.48h.WT	logFC	logCPM	PValue	FDR
Mafk	93.1953	20.9252	26.7958	22.1266	97.1856	24.1742	26.9521	21.3341	-2.28811	6.71457	6.30356e-269	6.08734e-265
Dusp1	228.188	14.2492	5.58888	6.50661	219.854	14.5788	6.32334	7.64561	-4.14217	6.96488	6.40328e-265	3.09182e-261
Ppp1r15a	264.978	21.0325	11.1073	7.92654	228.213	25.4858	11.1629	7.51814	-3.79718	7.42533	1.29025e-216	4.15331e-213
Zfand2a	43.8144	9.99608	7.50298	7.83012	39.8086	10.6826	7.50594	8.08474	-2.26541	5.52986	8.09662e-188	1.95473e-184
Sik1	144.803	10.7129	5.17773	5.15741	128.016	12.545	4.35418	4.25335	-3.90387	7.18948	6.26987e-181	1.21096e-177
Hexim1	112.809	19.2532	11.3073	13.8765	96.0928	20.8489	11.8732	13.6537	-2.691	6.94736	1.2195e-174	1.96278e-171
Exoc8	1.37496	6.9281	6.80611	6.30729	1.42058	7.63355	6.5386	6.52964	2.19247	5.51069	1.98497e-166	2.7384e-163
Oser1	97.9278	32.707	27.4352	25.8623	81.4084	34.8653	27.2639	25.2119	-1.71466	6.02837	2.52169e-166	3.04399e-163
Lta	5.79714	65.7966	67.5834	99.4935	4.74454	66.3322	92.4773	99.0692	3.37829	5.7441	3.83374e-157	4.1136e-154
Tnfaip3	826.021	42.736	13.8025	10.0527	802.232	66.1427	15.766	9.06768	-4.41942	9.62525	7.42622e-156	7.1715e-153
Mettl20	3.60455	31.6923	21.8691	10.5342	3.58566	29.1765	19.7085	9.4112	3.00111	4.48515	4.43507e-154	3.89359e-151
Slfn1	39.5279	311.463	239.473	132.294	42.097	248.89	204.348	102.142	2.86248	8.26019	2.72807e-146	2.19541e-143
Fos	253.518	6.02203	1.39014	0.814165	281.919	7.62085	1.28776	0.840066	-5.53432	7.39457	6.89013e-145	5.1183e-142
Apol8	20.1043	0.28487	0.0267877	0.0308343	19.7907	0.216048	0.0270503	0.0520775	-6.35089	2.75953	1.97538e-144	1.36259e-141
Maff	79.4508	4.14292	2.00765	1.45236	65.4219	5.42066	2.71235	1.61135	-4.38907	4.8304	8.73727e-144	5.62506e-141
Rgs2	98.1341	9.17929	2.10476	1.54886	81.9612	10.8039	2.03897	1.33191	-3.55859	6.35063	5.24161e-142	3.16364e-139
Dtx1	94.1677	6.47068	9.60083	4.50206	85.5494	6.14302	8.72278	3.57319	-4.00519	6.87214	7.64757e-140	4.34427e-137
Abt1	13.4977	4.96778	5.58846	5.86082	12.2684	5.37365	5.60089	6.18498	-1.5773	4.93974	2.30678e-139	1.23759e-136
Siah2	28.4863	5.58698	6.59573	8.31197	26.2435	6.31651	7.12092	9.23132	-2.48343	4.83643	2.69222e-139	1.36836e-136
Tnfrsf18	31.4965	186.454	65.8755	57.5908	32.9942	242.482	73.543	60.7871	2.42462	6.51844	6.82443e-136	3.29518e-133
Tor4a	8.73732	27.4283	26.6628	24.3817	10.2116	33.8814	28.8604	25.3581	1.51244	6.56771	2.17305e-134	9.99295e-132
Per1	113.466	15.0144	7.67894	6.64677	108.938	15.4686	7.79305	6.13956	-3.05188	7.10078	4.56165e-133	2.00236e-130
Mis12	4.45035	15.7627	18.9098	22.0043	4.50293	15.5602	18.9016	22.9505	1.68074	5.39819	4.28693e-131	1.79995e-128
Suox	5.53532	22.9844	11.3398	7.59009	5.78948	25.714	11.1201	7.30375	1.91574	4.98979	1.32195e-130	5.31921e-128
Irs2	67.3382	7.26154	3.35522	2.14106	70.4565	9.95559	3.64141	1.98627	-3.35432	6.13306	4.19507e-130	1.62047e-127
Hspa5	516.592	100.529	173.181	261.056	382.221	120.815	193.357	280.955	-2.51321	9.23017	5.84543e-130	2.17113e-127
Tnk2	27.0716	4.74821	12.2979	20.4277	28.4826	5.98406	14.8629	22.3768	-2.63747	6.33759	8.87334e-128	3.11466e-125
Spty2d1	52.952	13.4045	10.1758	10.0353	40.6109	12.483	9.35989	10.2978	-2.11817	6.56605	9.03081e-128	3.11466e-125
Txk	27.2101	98.0884	72.7192	61.813	34.312	109.093	71.2973	61.3771	1.70991	7.16899	3.2626e-125	1.08645e-122
Dusp10	131.094	17.6488	12.3507	9.6155	147.849	16.8191	11.2417	7.98297	-3.02039	6.79685	1.22771e-122	3.95201e-120
Tatdn2	83.2018	33.9464	31.0606	31.754	89.2249	39.2218	33.2191	33.8042	-1.42956	6.87688	1.7533e-122	5.46183e-120
Cbx4	42.8706	13.6004	20.5748	17.0787	40.5468	15.6777	19.6219	16.7185	-1.79351	7.05015	2.01817e-121	6.09045e-119
Fbxo33	29.972	9.30377	10.251	12.2371	27.8961	10.0433	10.0922	13.0984	-1.82213	5.65491	1.31898e-120	3.85981e-118
Dusp6	29.093	3.21384	3.93204	7.83364	21.2836	4.19623	5.03796	9.57094	-3.30211	5.06428	4.88922e-120	1.38868e-117
Eif1	908.218	340.177	312.703	340.525	927.226	361.976	339.333	353.109	-1.54839	9.15394	2.53799e-119	7.00268e-117
Gm13363	106.781	29.9827	27.0161	30.3051	88.8352	27.7807	25.8724	30.3413	-1.9698	6.89652	8.22469e-119	2.20627e-116
Zbtb21	26.6617	6.76537	4.61314	4.32541	23.7592	6.91064	4.72178	4.16162	-2.11863	5.73824	3.33876e-118	8.71416e-116
D10Wsu102e	29.6614	15.6745	21.8599	23.904	28.6444	17.4025	22.0107	24.1819	-1.04835	6.31103	2.46524e-116	6.26496e-114
Zfp36l2	519.591	152.031	92.5532	84.9758	562.975	156.056	91.8664	88.4854	-1.91054	9.68292	3.21356e-115	7.95727e-113
Sla	57.4431	20.5693	31.2565	32.7794	61.3979	28.2215	31.3176	33.9638	-1.61637	7.02341	7.57156e-115	1.82796e-112
Junb	891.182	77.4967	49.0916	47.7647	974.287	115.472	59.9409	50.7614	-3.6869	9.0783	2.56459e-113	6.04054e-111
Ptp4a1	74.045	21.2272	18.7469	20.9547	61.1519	19.3769	17.8883	21.0452	-1.93943	6.9381	7.8419e-111	1.80308e-108
Map2k6	8.34314	0.926246	2.41363	1.8824	7.48898	1.4127	1.71409	1.61173	-3.22374	2.92981	7.89722e-110	1.77357e-107
Tob2	115.272	20.531	20.7601	20.249	88.8624	26.2266	20.0863	18.7732	-2.64017	7.28844	6.79291e-109	1.49089e-106
Ctnnb1	24.9977	73.8233	69.7869	79.9329	25.3777	87.8592	71.3034	82.273	1.4175	8.01745	3.89052e-106	8.34906e-104
LOC101056043	29.5133	7.04871	5.94391	7.76274	30.9207	7.34053	6.42206	8.74543	-2.21531	4.5518	1.02571e-104	2.15332e-102
Fam46a	7.89044	35.4412	12.7745	7.18946	7.19842	32.2695	11.4163	5.98908	2.03482	6.26667	1.86885e-101	3.83989e-99
Itpk1	25.4447	10.2876	17.0773	18.0113	25.994	13.1898	17.4839	18.4185	-1.42049	5.74238	2.7386e-101	5.50973e-99
Heatr5a	3.92454	20.076	6.9394	6.05167	3.67865	19.5416	7.75537	6.378	2.21766	6.17941	7.31345e-100	1.44135e-97
Rab5b	17.5167	41.6583	28.7726	19.675	20.4251	43.196	25.9548	17.997	1.11229	6.61616	4.59071e-99	8.86649e-97
Mov10	8.59056	44.4783	63.6558	55.4392	9.28334	56.9382	65.2006	50.1706	2.22608	7.0173	3.82357e-98	7.24005e-96
D730005E14Rik	0.651659	5.58448	2.96458	2.39621	0.604212	5.15615	2.87982	2.0354	2.97146	3.14797	1.04034e-96	1.93203e-94
Jund	422.031	114.498	122.05	137.789	405.229	138.947	141.223	151.939	-2.03065	9.16864	1.2204e-93	2.22366e-91
Ikzf4	1.25414	16.3519	5.77422	3.60891	1.01831	12.9541	5.31922	3.58972	3.58946	4.17258	7.43999e-93	1.33052e-90
Itgb2	145.878	53.3551	100.56	135.558	169.99	67.5383	117.93	145.865	-1.58847	8.54041	7.87874e-90	1.38336e-87
Cebpb	36.4526	3.41755	5.65046	8.03709	44.952	5.48728	8.03421	8.94358	-3.53226	4.37536	1.29096e-89	2.22621e-87
Cebpg	4.94076	14.4954	10.8593	11.7961	4.1932	13.991	11.0868	11.9834	1.41829	5.65999	4.54072e-89	7.69293e-87
Dennd5a	13.0532	44.4202	13.4376	11.3117	14.2257	49.9634	14.6795	11.8677	1.62976	6.66184	5.86339e-88	9.76254e-86
Wdr45b	37.5188	16.0701	15.2	17.1789	32.9065	17.2374	16.3324	17.5559	-1.35585	5.60628	1.84658e-87	3.02244e-85
Zbtb10	22.8252	3.70277	1.44203	0.66964	16.706	3.18624	1.36079	0.683474	-2.76092	5.17365	3.1962e-87	5.14428e-85
Plk3	31.4148	4.79839	4.61614	5.97317	28.3282	6.46447	5.83014	6.58573	-2.84318	4.68075	4.59671e-87	7.27712e-85
Bcl2	30.6577	143.008	121.653	80.3472	35.41	145.16	118.398	78.3827	2.08548	9.18191	1.23671e-86	1.92627e-84
Ubc	1033.29	361.442	311.231	321.626	931.076	474.218	325.471	323.709	-1.67065	10.2876	7.53532e-86	1.15506e-83
Zc3h12a	85.0616	16.3003	10.8381	7.80593	74.4118	19.2339	11.0121	7.52993	-2.53276	6.10572	1.16304e-85	1.75492e-83
Tgif2	35.7955	5.63044	6.21309	6.94724	25.9123	7.30997	7.02288	6.77037	-2.80567	4.98049	1.5282e-85	2.27043e-83
Bzw2	52.2379	25.6019	61.9975	75.1845	49.7813	29.3203	66.1369	75.3862	-1.16212	6.64741	1.58285e-85	2.316e-83
Frat2	68.962	13.9343	8.53522	4.27088	62.1963	16.2472	8.17672	4.17153	-2.44878	5.65703	4.75971e-85	6.86038e-83
Klf4	57.6875	1.4962	0.340461	0.224048	38.7972	1.59992	0.219543	0.196365	-5.41568	5.17204	9.59865e-85	1.36315e-82
Dzip1	15.262	4.63442	6.66167	4.36293	16.0697	4.14514	5.64292	3.98863	-1.8645	5.21569	1.98755e-84	2.78171e-82
Bbs12	0.792817	6.28955	5.41928	5.64854	0.722331	6.77667	6.59887	6.36114	2.82226	3.17259	3.8894e-84	5.3657e-82
Tiparp	33.6607	5.77416	5.33162	3.35769	27.7304	4.96991	4.54063	3.34505	-2.68136	5.42325	6.62979e-83	9.01745e-81
Snhg1	217.299	76.4635	106.654	116.52	207.609	82.746	119.165	127.17	-1.64155	5.82897	1.00705e-81	1.3507e-79
Mtmr1	19.0299	10.3095	16.5477	20.9342	17.6329	10.29	16.6617	21.5454	-1.01771	6.24247	2.64611e-81	3.50048e-79
Il21r	114.449	49.192	70.4629	64.8868	119.531	52.5407	65.4452	60.1324	-1.35444	7.58273	3.02877e-81	3.95254e-79
Acadsb	3.51031	14.1022	4.94422	3.66996	3.65011	13.5668	4.86991	3.46604	1.86897	4.4025	4.22175e-81	5.43592e-79
Apmap	17.9001	6.20798	15.1288	17.7693	17.716	8.36537	17.2801	18.9191	-1.62567	5.08122	5.96521e-81	7.57974e-79
Rnf144a	14.8774	3.69617	9.01067	6.44904	15.2616	3.69883	7.91286	5.56504	-2.1375	5.5001	1.08077e-80	1.35545e-78
Btbd11	16.3066	5.34804	6.95123	5.3361	19.21	6.37917	7.61471	5.41317	-1.73871	5.94151	2.52561e-80	3.1269e-78
Nabp1	11.3881	77.0547	38.8425	49.4387	12.6277	80.5779	42.3991	53.0952	2.63442	6.73616	2.8479e-80	3.48129e-78
Ramp1	13.8785	1.49098	4.51359	3.10451	13.7945	1.79223	3.50576	2.56167	-3.35085	4.24171	6.88485e-80	8.31088e-78
Ms4a4b	176.992	1047.17	880.281	679.254	266.835	982.135	829.687	692.361	2.44886	9.73608	3.3296e-79	3.96963e-77
Dusp5	124.318	21.0236	15.8826	24.1802	154.851	36.7243	18.8553	26.8753	-2.70479	5.58959	1.14554e-78	1.34908e-76
Lat	314.46	147.502	210.499	216.686	329.501	151.376	211.171	213.147	-1.22798	8.30358	9.75449e-78	1.13493e-75
Acat2	4.35599	16.1095	12.8983	16.0073	4.56765	18.4793	13.8886	18.5239	1.74651	4.68111	1.38729e-77	1.59489e-75
Nif3l1	13.6462	4.44132	9.08836	10.2764	11.7441	5.78974	9.09025	9.9626	-1.71018	4.17846	3.67456e-77	4.17473e-75
Snx18	18.8195	9.28234	7.59751	8.38898	19.1708	10.0179	7.55453	8.35474	-1.16155	5.58445	5.6373e-77	6.33017e-75
Ptk2b	74.3308	38.0394	50.0254	48.6634	76.7713	41.5647	49.426	47.8592	-1.1045	7.87186	8.45058e-77	9.38014e-75
Lfng	49.4689	179.164	220.345	160.336	63.7792	212.837	223.16	154.106	1.70648	8.68395	9.74485e-77	1.06939e-74
Atp2a3	83.0489	27.9017	54.3136	58.5082	88.3437	34.0295	54.0135	58.9669	-1.72266	8.3027	1.22444e-76	1.32859e-74
Ptbp1	206.846	109.719	153.57	232.651	206.844	111.651	168.51	243.345	-1.04821	9.04705	1.87456e-76	2.0114e-74
D8Ertd82e	8.85689	1.69252	4.35275	4.96533	9.49921	1.74278	5.20632	5.84667	-2.53688	4.79462	3.02213e-76	3.20711e-74
Mut	2.97217	9.80454	10.0079	7.65052	3.67529	10.4231	9.44053	7.55902	1.58103	4.87559	3.37102e-76	3.53847e-74
Eya2	12.1587	2.27093	6.87342	10.2415	10.8389	1.98761	7.04522	10.8596	-2.61898	4.38407	7.37102e-76	7.65397e-74
Slc25a25	18.3373	6.66855	7.19366	7.80044	18.08	7.94954	7.32425	8.1994	-1.58034	5.14394	1.82096e-75	1.87074e-73
Pitpnm2	20.8452	7.17414	15.8602	16.0069	22.8706	7.549	16.3487	16.3878	-1.67707	6.68559	3.03485e-74	3.08501e-72
Ecm1	4.65206	61.3637	11.8473	3.80965	4.23566	40.6673	8.06127	2.28194	3.61258	4.75621	2.6434e-72	2.6591e-70
Zfp866	4.06042	13.007	10.4913	7.18074	4.24968	11.7227	9.26465	6.85001	1.54325	5.6054	4.58139e-71	4.56108e-69
Adk	10.2635	37.9192	14.5037	16.8515	9.53589	44.3175	15.7745	17.3268	1.74416	5.4114	5.42258e-71	5.34345e-69
Ppt1	66.5514	20.9407	22.4891	20.3986	67.0416	21.0872	21.1637	19.3342	-1.80353	6.42774	1.70571e-70	1.66384e-68
Adamtsl4	0.557183	5.17584	1.65806	0.489555	0.641737	4.3892	1.40833	0.36073	3.08742	2.8184	1.82007e-70	1.75764e-68
Irgm2	6.1142	61.1321	121.724	73.2679	5.77005	57.3423	103.045	58.6849	3.19382	7.6892	3.73914e-70	3.57514e-68
Galnt10	34.9149	14.1503	20.0811	17.8569	38.312	17.5654	21.3867	17.6243	-1.44182	6.94284	6.06629e-70	5.74335e-68
Irf2bp2	64.0839	19.8944	20.9214	18.1795	49.6405	21.6482	20.3392	17.5433	-1.83452	7.23052	1.46471e-69	1.36619e-67
Dnajb4	40.3345	6.75444	5.68985	4.03052	24.105	6.79982	4.93003	3.6119	-2.71952	4.80941	1.47131e-69	1.36619e-67
Hspbap1	1.87422	5.4573	4.2338	2.71523	2.20211	5.68458	4.04658	2.44594	1.40879	4.22846	4.41853e-69	4.06378e-67
Nt5e	15.1482	48.9165	27.171	11.569	18.4492	55.2392	28.3404	12.7969	1.55097	6.43309	5.57709e-69	5.08094e-67
Exo5	2.76969	9.4395	8.40263	9.10379	2.61515	10.5862	8.48356	9.07841	1.6494	4.02572	7.60724e-69	6.86571e-67
Gadd45a	16.9811	2.87458	1.49262	0.943354	12.3389	2.81156	1.29794	0.845269	-2.72753	2.86833	7.81611e-69	6.9889e-67
Rnasel	6.51063	21.8403	25.7043	14.2934	8.09448	22.6166	23.6817	13.4623	1.60953	6.22149	8.47048e-69	7.50454e-67
Iffo2	8.29887	2.9778	2.95414	3.05083	6.82862	3.41802	3.25231	3.12752	-1.61035	4.73031	9.11237e-69	7.99983e-67
Slc9a9	9.91932	4.07405	10.4476	9.03742	11.1004	4.77391	11.3604	9.47603	-1.41655	5.27886	1.2629e-68	1.09872e-66
Acpl2	7.13649	2.00708	7.84447	8.00252	9.39525	3.46823	8.67869	9.21013	-1.95554	4.57204	4.32068e-68	3.72543e-66
Gemin4	1.95424	7.44941	14.5363	20.6071	1.94563	10.3331	17.0435	21.5406	1.79225	5.22568	1.75403e-67	1.499e-65
Zfp36	328.616	81.2904	75.1161	42.5496	309.079	76.0433	64.5379	36.1564	-2.14812	7.96593	1.98945e-67	1.68528e-65
Oxsm	1.58205	6.0641	6.45538	7.15698	1.69658	5.41443	6.40417	7.13628	1.79579	4.31224	2.65737e-67	2.2315e-65
Gimap3	208.322	633.736	364.21	231.848	253.849	700.458	382.072	235.788	1.47671	9.58353	4.64083e-67	3.86349e-65
Dbr1	23.1144	11.359	15.3266	19.3509	21.3851	12.154	16.3851	19.7192	-1.16124	5.08258	5.51098e-67	4.54867e-65
Uvrag	37.332	17.3828	20.1423	18.353	34.1163	17.5201	18.888	16.7997	-1.2402	6.33542	1.46087e-66	1.19556e-64
Ccdc71	8.14235	18.2637	16.5248	14.9582	7.71488	20.6482	16.4028	14.7551	1.03431	5.68888	2.23653e-66	1.81497e-64
Smug1	1.33856	5.28596	5.86311	4.25071	1.55258	6.31199	6.00245	4.15552	1.85621	4.05189	7.07664e-66	5.69493e-64
Foxo1	80.0409	40.8252	34.7186	27.2674	75.1149	36.9179	30.7891	24.8923	-1.10197	8.10686	7.18327e-66	5.73296e-64
Vat1	10.2634	40.3477	9.30291	5.75424	10.6775	45.0523	9.76961	6.07736	1.82616	5.67005	2.74035e-65	2.16914e-63
Ms4a6b	173.378	521.213	433.344	294.141	194.089	478.008	382.077	266.183	1.45019	9.13066	1.02919e-64	8.08037e-63
Mapkapk3	12.287	32.8615	18.498	21.97	12.4193	36.4926	22.0965	24.1776	1.28077	6.0087	1.08254e-64	8.43071e-63
Gm1943	15.8983	5.42916	8.14476	8.69332	15.6712	7.02814	9.4179	9.1339	-1.61448	3.44635	1.30385e-64	1.0073e-62
Usp40	1.67376	5.46352	4.08526	3.32924	1.95516	5.29804	3.88081	3.33781	1.56814	4.15898	1.66207e-64	1.27386e-62
Brd3	5.62691	17.4971	13.2223	13.3139	6.05332	14.3687	13.542	13.5773	1.51167	6.13263	1.67755e-64	1.2756e-62
Prmt2	3.65301	12.1041	3.93482	3.386	3.90592	12.9541	4.70634	3.50716	1.58257	3.71553	2.48712e-64	1.87642e-62
Hdac7	65.4457	23.2985	42.6408	34.4287	83.5218	28.493	38.2894	33.3279	-1.63754	7.70276	3.88945e-64	2.91166e-62
Cd160	7.08024	0.826922	6.83379	16.6536	8.56782	0.78777	9.26636	17.0508	-3.32967	4.42788	7.33926e-64	5.45194e-62
Dnajb9	105.279	20.0974	10.6103	7.19001	81.1981	13.5233	9.92035	6.69029	-2.51199	5.77903	7.39581e-64	5.45201e-62
Elmsan1	56.8805	21.6515	23.5326	18.8623	50.3138	22.2788	21.6122	17.1447	-1.53169	7.69006	8.20718e-64	6.00429e-62
Gem	22.8396	3.28305	4.86957	7.63655	20.16	3.98868	6.52227	8.75664	-2.9471	4.49245	1.52089e-63	1.1043e-61
Kbtbd2	41.9996	21.9729	19.1247	15.8473	41.4995	22.4408	17.648	16.4318	-1.07119	6.5818	2.83542e-63	2.04341e-61
Brms1l	3.60287	13.2581	10.5039	10.0118	3.48793	9.93086	9.92262	9.41809	1.73618	4.37197	3.39534e-63	2.4288e-61
Zc3h12d	15.6837	44.5632	20.7834	11.709	16.8882	42.0967	20.3239	10.6302	1.37452	6.54859	3.63657e-63	2.58223e-61
Tec	8.97299	23.7449	14.9519	11.2086	7.8745	24.0376	14.166	9.97599	1.2703	5.40288	5.90201e-63	4.16027e-61
Yrdc	46.7625	18.6807	23.8071	28.9336	48.0267	21.2999	27.1644	29.8724	-1.45125	5.44074	6.21493e-63	4.3491e-61
H3f3b	539.845	226.03	181.78	256.168	439.67	235.757	189.029	269.57	-1.3975	9.21072	6.8e-63	4.72428e-61
Tespa1	29.0763	8.86203	16.6048	18.1094	28.6747	9.08034	16.3786	19.3617	-1.86014	4.9549	2.98849e-62	2.06141e-60
Rgs3	7.48841	2.85277	7.71524	10.8816	10.6295	5.23867	10.2127	11.7639	-1.50562	5.45656	3.82981e-62	2.62301e-60
Sgk1	34.825	8.36426	13.6673	16.8782	26.2976	13.2584	17.4221	20.9632	-2.20064	6.12187	6.66987e-62	4.50426e-60
Ttc7	47.3702	20.6063	40.6624	42.0979	51.4391	27.1548	42.3106	43.0041	-1.34444	7.59122	1.55821e-61	1.04498e-59
Cd69	493.188	45.2333	33.37	44.392	230.414	52.2917	41.1777	48.4783	-3.60194	7.53538	5.17185e-61	3.44445e-59
AI467606	23.6471	70.4233	73.9365	50.4624	21.5692	79.6273	68.5028	45.3743	1.43021	7.05708	5.66352e-61	3.74607e-59
Slc35a5	2.80803	7.71779	5.11945	4.37833	2.87527	7.62737	4.84543	4.35695	1.31702	4.54078	6.90843e-61	4.53841e-59
Tle3	50.831	27.5076	36.5393	30.1915	60.7824	33.0635	36.3365	30.7464	-1.02197	7.74937	7.44246e-61	4.85621e-59
Polr2d	36.9756	15.1715	23.4113	32.0172	32.169	16.6828	23.4718	31.4871	-1.40393	4.66422	7.76692e-61	5.03391e-59
Nsg2	118.822	38.2323	80.4211	67.9548	123.985	45.2201	74.8378	56.6659	-1.77546	7.56275	9.0492e-61	5.82587e-59
Hist1h1c	31.8046	5.76166	2.46004	2.4803	23.8071	5.79397	2.14718	2.44621	-2.59771	4.07712	9.4424e-61	6.03876e-59
1110002L01Rik	2.26273	6.76947	7.58418	6.55943	2.28226	6.6755	7.1176	6.29632	1.43281	4.28413	1.12462e-60	7.14506e-59
Fam169b	43.6616	104.766	78.0412	56.7543	49.4854	95.8299	75.1941	55.8998	1.13672	7.66465	1.16574e-60	7.35788e-59
Zfp82	2.49209	8.71341	6.22053	4.56212	2.76218	9.7621	6.49767	4.99845	1.68061	3.73071	1.40348e-60	8.80092e-59
Tnfsf8	11.4098	61.4837	53.685	32.6264	12.4848	72.0477	48.029	28.9867	2.27598	6.22982	1.56022e-60	9.72067e-59
Ccdc117	57.5474	17.2252	18.5597	15.2572	48.0696	17.8862	16.9897	14.4388	-1.88897	6.40397	2.14225e-60	1.32614e-58
Rad18	3.8321	13.848	10.8303	14.3914	4.25772	11.9501	12.0562	15.2976	1.71508	4.71564	2.22175e-60	1.36659e-58
Mapk14	55.0546	23.6688	38.0445	37.8032	54.1035	30.5287	36.6143	39.1707	-1.36165	7.2323	2.77782e-60	1.69781e-58
Rnf34	9.04343	22.0035	17.7098	16.9192	8.386	21.8523	18.0469	16.6082	1.14371	5.15823	3.15947e-60	1.91893e-58
Amd1	73.5989	26.5576	45.8081	59.8856	64.3336	27.2337	46.7053	59.3166	-1.61446	7.12002	5.9435e-60	3.58727e-58
Tbc1d1	19.0956	10.0275	16.2239	15.369	19.7718	12.0267	15.9359	15.5706	-1.06643	6.44913	1.1888e-59	7.13058e-58
Amd2	73.7931	26.5817	45.9321	60.0464	64.5147	27.3059	46.8323	59.4836	-1.61716	7.11979	1.26038e-59	7.51329e-58
Rras2	37.6593	102.669	87.42	110.038	32.823	93.4684	89.8673	113.574	1.30981	7.56912	1.67958e-59	9.95073e-58
Frmd4a	5.58768	1.93703	2.21675	1.80414	4.8888	1.62419	2.0158	1.64469	-1.66846	4.30291	1.9186e-59	1.12975e-57
Mkl1	27.1442	66.1265	48.4434	29.4717	30.062	67.1731	44.7128	26.4753	1.14806	7.62223	7.47337e-59	4.37396e-57
Gm6568	19.3989	3.22817	2.23312	1.34771	15.9378	2.82573	2.1748	1.46342	-2.77072	2.40009	7.80508e-59	4.54058e-57
Klf6	350.733	109.524	56.7985	41.1531	274.462	99.0677	55.507	43.5879	-1.81081	8.94315	1.15284e-58	6.66647e-57
Rcan3	4.87227	16.2214	12.6107	10.2512	5.50348	17.8326	12.5601	10.2161	1.58949	5.90922	1.27068e-58	7.30417e-57
Ly9	70.6943	37.594	59.7602	68.4036	77.726	41.9575	60.3025	71.269	-1.04654	7.33449	1.54337e-58	8.81915e-57
Zfp622	58.2126	27.0501	26.8275	24.9504	54.701	33.345	29.2071	25.4418	-1.24671	6.61819	2.7902e-58	1.56657e-56
Prkcb	38.5702	15.466	28.5294	22.3988	40.562	13.129	25.4562	20.6323	-1.4457	8.01429	3.31021e-58	1.84778e-56
Cndp2	27.8348	77.0677	102.701	121.983	32.1133	98.6577	118.516	125.652	1.33198	7.35439	3.9453e-58	2.18964e-56
Rab11fip4	11.5824	3.44836	6.12313	4.39251	14.1989	4.55965	6.40812	4.38595	-1.86416	4.57819	4.5947e-58	2.53548e-56
Adi1	21.9841	11.229	18.322	19.2044	21.4234	11.3696	18.0064	17.5585	-1.1089	5.00511	1.83382e-57	1.0062e-55
Srf	33.2046	18.2146	25.5016	29.193	33.4877	19.9423	25.6815	29.3993	-1.0037	6.78526	2.36609e-57	1.29092e-55
Tle4	33.223	18.049	21.2983	18.2941	31.6928	18.6749	18.9694	17.1652	-1.01731	6.75304	3.39824e-57	1.84364e-55
Rasa3	80.657	201.319	101.928	63.9673	90.7506	213.251	98.0811	59.044	1.17699	8.98478	4.73992e-57	2.55717e-55
Fosb	242.064	2.83489	0.461301	0.229313	147.585	3.12237	0.27122	0.167319	-6.58056	7.48043	7.87312e-57	4.22393e-55
Klf11	15.7975	3.77398	1.77547	1.59615	13.7656	3.93847	2.09601	1.71912	-2.20034	4.36227	8.45101e-57	4.50892e-55
Hsd11b1	34.1487	10.3552	37.0373	39.6445	44.1182	12.9849	39.159	40.4264	-1.85849	5.78274	1.91113e-56	1.01406e-54
Cd28	110.803	31.2757	19.5349	23.9287	96.2366	27.7932	18.3879	25.7332	-1.96344	7.47128	2.12609e-56	1.12195e-54
Sit1	36.9981	9.0326	19.9475	26.2728	35.8505	13.4071	21.6949	25.5525	-2.15496	5.05426	4.66297e-56	2.4473e-54
Pmepa1	3.93871	20.3631	6.99022	2.86088	3.8653	17.5152	6.03546	2.26554	2.25576	5.47731	6.94869e-56	3.62722e-54
Tollip	35.3596	16.6718	15.3028	17.2174	33.8179	19.1337	15.5548	17.2587	-1.22209	6.31789	7.54389e-56	3.91674e-54
Tagap	231.159	44.4387	31.4807	19.2245	130.109	44.1057	33.3904	17.6214	-2.52285	7.71329	1.15838e-55	5.98209e-54
Naaa	25.6624	3.78639	5.00332	3.57755	33.2178	4.26779	5.25004	3.73591	-2.90054	4.7951	1.17897e-55	6.05601e-54
Nfe2l2	12.1849	39.6434	27.1618	29.6796	9.38655	38.2396	27.6637	30.2155	1.5769	6.06171	5.07693e-55	2.59407e-53
Nr4a1	144.34	22.817	6.549	7.43348	102.514	26.8544	7.30567	7.5854	-2.80403	6.71515	5.60668e-55	2.84967e-53
Jun	249.842	24.4113	34.5732	30.7784	204.877	21.869	38.1462	27.2003	-3.47146	7.90006	6.4616e-55	3.267e-53
Csrnp1	156.828	31.5639	22.0824	22.88	124.006	44.2365	22.4369	23.0303	-2.47705	7.14195	7.44298e-55	3.74359e-53
Rap1gap2	3.51937	0.517274	0.991492	1.30772	5.11823	0.889119	1.37	1.41294	-2.86848	3.68586	7.57018e-55	3.78783e-53
Gpr183	59.7701	16.3351	8.73838	7.45706	54.0876	19.7866	9.56575	8.77398	-2.01052	6.13869	7.7853e-55	3.8754e-53
Pcmtd2	10.0985	37.7101	22.3848	11.5994	10.7002	35.4547	19.195	10.3294	1.75648	6.17971	8.75143e-55	4.33398e-53
Fam107b	280.942	146.742	130.218	136.916	261.218	133.078	121.711	140.203	-1.06505	9.03396	1.11388e-54	5.48814e-53
Spg20	3.8716	10.2218	8.25358	7.25383	3.64508	9.37196	7.7384	6.43638	1.25653	4.85159	1.19821e-54	5.87365e-53
Dync1i2	25.5256	59.1109	34.9658	33.313	24.499	50.8154	33.1918	33.446	1.08121	6.66641	4.88568e-54	2.35905e-52
Otud1	24.9294	10.1476	6.75983	3.49873	23.7966	11.1058	6.42611	3.27924	-1.42664	4.97714	1.82793e-53	8.73876e-52
Gm7334	32.1421	12.8851	10.6613	11.1474	27.9498	11.5289	11.1372	11.7989	-1.47104	4.24702	4.41945e-53	2.08188e-51
Slc2a3	22.2068	8.24597	11.9691	15.1024	19.3664	10.4783	12.8017	15.1557	-1.56468	5.90278	6.05079e-53	2.83653e-51
Ms4a4c	26.7222	116.824	113.809	97.3802	37.2528	131.153	131.928	110.525	1.99768	7.1815	8.34744e-53	3.89426e-51
Btg3	31.4306	12.5975	10.4233	10.9029	27.326	11.2716	10.8887	11.545	-1.47118	4.24773	8.69949e-53	4.03899e-51
Selk	100.016	46.826	38.7564	39.4741	86.32	52.489	40.2468	41.6037	-1.23067	5.91655	9.17003e-53	4.23708e-51
Acot1	6.02052	1.83168	1.93343	0.936668	7.27013	2.52447	1.7006	1.04276	-1.82183	2.17892	9.71703e-53	4.46845e-51
Fam222a	5.46112	0.611171	0.6264	0.468123	3.43566	0.631045	0.550161	0.341301	-3.35811	1.91788	1.15372e-52	5.28033e-51
Trmt1l	11.2719	29.8329	23.4097	19.7692	11.1852	24.8188	21.1095	18.4869	1.2717	5.77712	1.51856e-52	6.91733e-51
Ehd3	42.3415	19.8495	28.9673	29.729	51.4501	23.5005	32.4703	31.3073	-1.22877	6.91784	2.02959e-52	9.20174e-51
Ccdc69	15.4695	5.59304	11.9916	12.8096	17.1253	6.92394	12.8103	12.9366	-1.61801	4.2592	3.09556e-52	1.39041e-50
Gla	16.9901	3.14723	2.1939	2.46025	11.0161	2.57022	2.25218	2.53903	-2.58481	3.94128	1.20064e-51	5.36787e-50
Tpst2	67.4871	36.7962	63.6327	56.0566	69.0044	48.0187	61.7785	53.3584	-1.00884	6.89843	2.21491e-51	9.81164e-50
Tiprl	24.1109	11.659	11.2127	11.4318	20.0782	11.9417	10.5867	11.8433	-1.18413	5.89402	2.8649e-51	1.2633e-49
Itprip	31.6595	10.6217	14.3498	12.5301	30.8944	14.3018	14.4929	11.9928	-1.72201	6.18637	4.97833e-51	2.18526e-49
Btg1	457.985	196.11	99.0067	50.4924	448.687	202.413	97.4403	47.7833	-1.36879	10.1351	1.05617e-50	4.61512e-49
Yae1d1	2.15149	6.70103	7.04756	5.78503	2.04266	5.80493	6.39714	5.47549	1.49089	4.08291	1.69924e-50	7.39171e-49
Ets2	25.8953	8.98922	9.96393	9.7115	19.1128	8.85263	9.95334	9.08003	-1.66796	5.62778	6.13799e-50	2.65805e-48
Tob1	59.944	19.6839	7.09257	4.88149	43.0722	19.3778	6.64837	4.83254	-1.74959	5.61458	6.30701e-50	2.71905e-48
Slc2a1	43.1631	16.831	18.4851	26.7088	39.6465	20.6882	20.7361	29.7628	-1.49823	6.00086	7.06887e-50	3.02054e-48
Ext1	11.189	4.56516	4.54271	2.72837	9.18412	4.54545	3.71722	2.28821	-1.41636	4.35288	7.65326e-50	3.25584e-48
3110001I22Rik	11.6343	4.09409	4.13536	4.24482	11.1469	4.3658	4.33936	4.29443	-1.59505	3.11651	1.04433e-49	4.38481e-48
Zfp212	27.2421	14.8597	11.1219	8.74169	27.4121	16.9668	10.8489	8.49337	-1.00036	5.43889	1.15964e-49	4.84789e-48
Ing3	28.1158	12.8132	10.5193	9.28635	23.0823	12.2071	9.73257	9.0127	-1.27305	5.71671	1.36218e-49	5.67008e-48
Rnf7	72.6299	33.9436	41.1163	48.0705	74.5851	35.5373	40.7252	49.6653	-1.23164	5.75404	1.38204e-49	5.72807e-48
Pja2	5.20941	17.159	8.55688	7.42559	5.53118	14.3643	8.43952	7.83666	1.59348	5.48314	1.46891e-49	6.06207e-48
Acat3	1.88603	6.89741	5.42928	6.87984	1.73536	7.55832	5.69555	7.7109	1.7407	3.28805	1.67791e-49	6.89515e-48
Nipal1	2.04836	9.86781	4.11351	2.3485	1.90747	8.92623	3.56891	2.00332	2.1244	4.23637	2.17668e-49	8.90688e-48
Med19	7.11699	16.7565	14.6749	15.4993	7.02121	15.507	14.3374	15.4494	1.08532	4.76238	3.60168e-49	1.46757e-47
Rnf5	15.5656	37.891	30.4285	26.5074	17.1499	36.7885	29.4631	25.6636	1.14107	5.05207	3.68583e-49	1.49555e-47
Stk17b	362.348	139.359	110.473	91.4772	300.021	139.168	101.441	91.6303	-1.52089	9.12139	3.75227e-49	1.51613e-47
Armcx2	10.8828	5.73917	6.38265	5.06809	10.0968	5.74547	5.93214	4.89906	-1.05685	4.78373	4.00505e-49	1.61153e-47
Ccr9	35.6026	6.72916	11.6909	7.50969	27.9233	5.23258	9.13733	5.69271	-2.52675	6.50585	7.64995e-49	3.06537e-47
Akt3	7.79115	26.0462	11.3677	6.04679	7.85948	20.7297	10.6652	5.93923	1.61928	5.83187	8.90407e-49	3.55316e-47
Tspyl1	85.0164	42.6029	36.2026	30.0548	74.7305	45.5265	34.0099	27.5803	-1.14145	7.04732	1.44986e-48	5.73823e-47
Tnfrsf26	17.3823	58.5327	28.5876	15.2824	15.2149	48.9042	25.9601	14.4218	1.62694	6.46644	2.11918e-48	8.35304e-47
Gpr114	52.1796	15.0575	48.6314	59.1578	62.4079	20.5069	48.9985	56.1755	-1.93626	7.01711	3.39994e-48	1.33468e-46
Prr7	23.9116	5.62965	4.70855	2.73723	20.3058	7.02194	4.39814	3.04808	-2.20836	3.66516	3.87918e-48	1.51366e-46
Lrmp	38.5589	20.2518	30.3992	45.8045	36.2846	21.9353	30.1017	46.7059	-1.06079	6.34675	3.88721e-48	1.51366e-46
Nfkbia	674.13	122.999	75.1822	60.7706	381.13	153.48	80.8052	54.3893	-2.61695	8.22404	4.92821e-48	1.91131e-46
Tsr2	11.1479	6.03265	8.16255	9.20154	10.8064	5.5946	8.17901	8.96748	-1.02869	4.87719	5.05793e-48	1.95378e-46
Fem1c	35.8702	17.8772	16.5111	16.2353	32.4046	17.3393	15.9948	16.0725	-1.14103	5.78583	5.67951e-48	2.18514e-46
Zfp790	2.12621	6.25497	5.10334	3.99501	2.16547	6.54238	4.78786	3.70564	1.41536	4.40786	5.81141e-48	2.22702e-46
Shprh	2.35036	7.94832	7.91129	6.23442	2.32257	8.09796	7.45066	6.32572	1.62016	5.40274	7.92292e-48	3.02417e-46
Gtf2a1	6.21798	17.1761	12.4978	9.90777	6.35145	14.4885	10.9929	10.2279	1.33509	6.11984	9.20909e-48	3.50127e-46
Chka	14.5865	4.69119	4.15251	4.51076	11.7512	5.56349	4.6636	4.6495	-1.75594	4.13732	1.22039e-47	4.6217e-46
Klhl20	5.69104	15.6362	12.9741	11.1928	6.46714	13.3247	12.9361	11.0101	1.32471	5.52291	1.41191e-47	5.30536e-46
Txnip	413.438	147.284	167.943	102.441	269.278	177.69	162.792	95.7448	-1.64114	9.32638	2.31262e-47	8.62278e-46
Trim12c	13.703	41.9246	54.1177	34.0041	16.2009	36.0653	43.216	29.1046	1.48491	6.89423	3.96185e-47	1.47152e-45
Sidt1	71.92	36.4748	41.3105	28.9003	88.8427	46.0081	38.4994	27.8211	-1.12332	7.71269	4.39568e-47	1.6264e-45
Spata2	27.4174	13.9377	11.7894	11.4775	24.6681	17.7658	12.0043	11.4349	-1.11269	6.00747	4.63089e-47	1.70689e-45
Golph3l	7.80837	18.2051	15.2791	12.3784	7.393	17.1329	12.7956	11.4922	1.08417	5.26256	5.15639e-47	1.89336e-45
Cep97	7.58838	26.6522	17.432	9.78878	8.38343	23.4053	15.0887	8.71566	1.67171	6.81324	8.92874e-47	3.25377e-45
Cpt2	1.61147	5.9058	5.87297	5.97914	1.54072	7.11117	5.45195	6.28	1.74865	3.65712	9.11678e-47	3.3098e-45
Vps4b	19.0833	46.0209	37.2515	32.95	19.6669	41.536	34.219	32.9239	1.13681	6.73651	9.90969e-47	3.57082e-45
Anxa6	225.789	123.235	226.399	256.078	251.201	145.079	240.94	265.344	-1.0128	9.26871	1.04995e-46	3.76928e-45
Fastkd5	1.7715	5.27803	7.36146	8.50471	1.89911	5.24235	6.7339	8.3509	1.43333	4.14437	1.56576e-46	5.60018e-45
Smad5	5.11567	12.6048	8.0709	6.12704	4.52359	10.6241	7.24102	5.87025	1.16726	5.6752	1.61381e-46	5.75076e-45
Kras	21.3216	61.736	27.5865	21.4894	21.3892	49.5022	27.0267	22.3856	1.41344	7.16129	1.73551e-46	6.16169e-45
Plaur	31.1874	6.03521	3.07083	2.72061	26.8298	6.14926	1.68665	1.68101	-2.50018	3.94593	2.40845e-46	8.48847e-45
Mllt11	2.71774	9.55092	8.48342	6.08488	2.74491	7.32091	7.14483	5.55758	1.67152	4.05049	4.07398e-46	1.43064e-44
Camk4	9.14831	33.4962	9.69404	9.10446	8.23348	25.4597	7.85424	8.43391	1.75072	7.25199	6.62689e-46	2.31869e-44
Itgal	112.077	51.8318	98.4372	141.067	134.123	70.6976	115.652	146.044	-1.25871	9.19554	9.94151e-46	3.46589e-44
Padi2	22.837	9.65609	19.9276	32.3055	24.6345	11.9491	25.29	34.2653	-1.37585	6.89473	1.72101e-45	5.97833e-44
Igtp	34.437	247.726	614.729	398.255	38.5585	213.688	528.348	310.685	2.73145	9.09286	2.12721e-45	7.36288e-44
Cd5	64.5166	29.5046	45.7372	40.0975	73.7292	36.6973	47.1833	41.6912	-1.26552	6.81319	2.17959e-45	7.51725e-44
Tgtp1	27.3788	156.92	203.846	108.263	29.2337	118.924	166.084	84.3149	2.40142	8.36918	2.67027e-45	9.14424e-44
Atf3	41.8458	2.39769	0.800862	0.74396	33.4746	2.84447	0.963596	0.661969	-4.26979	4.55928	3.55889e-45	1.21442e-43
Pramef8	18.9593	8.4423	8.54461	7.04266	16.8666	10.3559	8.27606	6.48032	-1.29946	5.38924	6.98421e-45	2.36655e-43
Samd8	12.9313	5.19565	3.72395	2.68342	9.55097	4.36906	3.19039	2.57993	-1.45423	5.17405	1.19857e-44	4.03296e-43
Zfp329	2.05841	10.7239	7.28681	4.41079	2.26566	8.13905	6.52795	4.34375	2.25897	5.33245	1.27119e-44	4.26245e-43
Pim3	59.1864	10.3925	13.6202	17.1442	51.9979	14.51	16.8667	18.7435	-2.67229	5.74826	2.02911e-44	6.75694e-43
Ifrd1	111.852	40.9734	22.933	33.2172	80.9769	39.6295	23.5751	34.8895	-1.58784	6.28935	2.15041e-44	7.13627e-43
Pcca	7.96936	3.71299	9.98097	7.71796	8.01503	4.51164	9.93079	7.75074	-1.24298	4.29921	2.78371e-44	9.17485e-43
Zfp169	3.55197	17.0665	8.29243	4.37071	4.6995	13.9566	7.80439	4.15286	2.15804	5.04508	2.80164e-44	9.20254e-43
Baiap3	11.5847	2.81565	6.25318	4.35232	19.2701	7.48951	7.63336	4.74872	-2.16914	5.29173	3.28707e-44	1.07604e-42
Ngrn	7.47932	16.8719	15.5282	12.7635	8.25226	17.0485	15.9865	12.6812	1.02694	4.64169	3.82057e-44	1.24646e-42
Ifngr1	145.995	460.053	135.299	128.771	173.629	571.218	161.954	155.672	1.51232	8.97845	4.95367e-44	1.61069e-42
Pnrc1	359.375	148.509	73.2571	40.7118	336.477	120.016	64.8793	37.4786	-1.39432	8.13383	5.79875e-44	1.87914e-42
Cd6	83.9018	39.6813	51.2498	44.2692	97.4562	53.1935	55.2874	47.8028	-1.22405	7.55961	6.84325e-44	2.21021e-42
AB124611	73.5706	31.1583	64.1244	58.1792	77.7944	38.1397	61.1964	49.1346	-1.37655	6.33741	8.64008e-44	2.78124e-42
Gm2a	65.0224	23.9143	22.9102	17.9294	66.1377	25.5764	21.6836	16.4107	-1.58896	7.38084	8.80763e-44	2.82576e-42
Dnajb1	102.57	35.5459	48.1625	44.185	75.667	46.3946	48.3561	45.581	-1.68484	7.13183	1.89763e-43	6.06803e-42
Sgms1	13.6254	7.08821	5.66098	3.57206	12.271	6.40035	4.67053	3.33517	-1.07117	4.98844	2.64719e-43	8.4092e-42
Zscan21	5.10463	11.2377	7.83412	7.99414	5.52315	12.3994	8.48423	8.2086	1.00517	4.34972	3.29846e-43	1.04437e-41
Abcc4	9.11952	4.82151	8.21948	6.80599	10.0167	4.98602	8.2174	6.99714	-1.07213	5.42067	3.62866e-43	1.14516e-41
Cd72	38.2068	13.5551	17.3451	15.664	37.0714	11.1251	16.3496	15.1569	-1.63827	5.23448	4.21057e-43	1.32448e-41
Gm11346	11.3914	40.0818	27.459	9.53558	14.1605	36.412	23.7934	8.05939	1.67601	4.84387	4.76104e-43	1.49277e-41
Zscan22	1.20713	5.6518	5.5799	4.6632	1.37839	4.68872	5.74424	4.68355	2.06729	3.51808	4.91204e-43	1.53513e-41
Tanc1	10.6806	5.65696	8.3744	7.69999	10.9258	5.76504	7.75759	7.57298	-1.05342	6.05352	4.97443e-43	1.54962e-41
Sh3pxd2a	9.4614	3.8867	4.51767	3.82332	8.85015	3.92709	4.27127	3.55481	-1.42385	5.89972	5.26519e-43	1.63492e-41
Cited2	67.4839	23.477	15.6727	14.9214	60.7132	18.2848	15.1981	15.2241	-1.64616	5.98661	5.48727e-43	1.69842e-41
Slc16a1	30.2436	13.3844	26.8211	43.0979	25.5941	16.2567	31.8213	46.3733	-1.31955	6.82913	6.67626e-43	2.05983e-41
Zfp87	4.57561	12.4212	10.7817	8.25823	3.25034	12.2103	9.49581	7.73765	1.31209	4.64929	6.93732e-43	2.13356e-41
Parp11	2.96131	9.53454	15.3704	12.5092	3.97194	8.68735	14.1408	10.4993	1.54899	5.11159	8.16651e-43	2.50362e-41
Tm6sf1	20.1491	8.34073	18.7703	25.1748	23.6855	11.4989	20.5489	26.1344	-1.40025	5.44691	1.01705e-42	3.08858e-41
Dag1	6.83015	17.749	10.552	7.68224	6.80048	14.4815	9.70601	7.00353	1.24784	5.91655	1.09016e-42	3.30023e-41
Hvcn1	50.793	16.3723	29.3252	22.0539	41.691	16.3585	26.4647	20.4367	-1.77186	6.74512	1.28148e-42	3.86728e-41
Gm12250	2.98784	34.8346	126.27	87.3518	3.40468	33.3282	110.141	71.0005	3.41538	7.09426	1.85043e-42	5.56685e-41
Carkd	6.93267	17.3912	16.5214	16.3026	7.68622	17.4322	17.0748	17.0667	1.18501	4.33778	2.12184e-42	6.36353e-41
Phlpp1	3.93425	12.0433	3.44108	2.57835	3.2294	11.5685	3.44896	2.28576	1.4853	5.07538	2.53585e-42	7.58165e-41
Osm	2.50284	13.5588	32.9277	36.5159	2.61069	19.3874	33.1225	36.5635	2.29171	5.21135	3.22794e-42	9.59146e-41
Utp14b	6.47687	1.66663	1.79724	2.56881	6.3192	1.19397	1.48513	2.66276	-2.09807	3.1341	5.24774e-42	1.54504e-40
Sesn2	11.7604	3.13004	2.38769	3.47343	9.35711	3.7524	3.36398	4.28165	-2.029	3.60651	6.05665e-42	1.77778e-40
Inf2	10.6034	30.5683	12.6043	9.88621	12.383	27.724	10.9327	8.41346	1.39728	6.1847	8.21482e-42	2.38947e-40
D11Wsu47e	3.08593	7.29213	7.08004	6.82213	3.49496	8.21483	6.91978	6.9151	1.12579	3.84207	8.44775e-42	2.44985e-40
Zfyve16	2.68364	8.21053	4.0344	3.135	2.72364	7.4409	3.60762	3.25736	1.47433	4.49921	9.11681e-42	2.63596e-40
Nfkbiz	74.5629	27.2755	15.771	9.51239	61.1236	26.9226	14.7152	9.53436	-1.58363	6.57455	9.53244e-42	2.74791e-40
Hspa2	8.13402	1.00734	0.503165	0.912864	3.32284	1.08243	0.453434	0.775527	-3.1724	2.30698	1.20124e-41	3.44224e-40
D16Ertd472e	12.3813	27.8539	23.3398	21.7811	13.1982	28.0829	21.346	21.6202	1.03589	6.91337	1.23157e-41	3.50834e-40
Atf4	169.025	84.1411	80.7048	107.262	176.068	103.217	96.5938	120.197	-1.15191	7.61133	1.27537e-41	3.62243e-40
Josd1	23.3671	10.1884	11.9819	14.2746	19.452	13.5425	13.1526	14.6948	-1.33475	5.59238	1.38813e-41	3.93113e-40
Cenpc1	4.56161	14.3885	11.7641	14.3779	4.99562	11.7925	11.6089	15.9435	1.52714	4.97328	2.45485e-41	6.89142e-40
Kif1b	12.1327	46.0709	18.0332	7.93884	15.0932	41.6857	18.1222	7.7696	1.79958	7.60384	2.61446e-41	7.31822e-40
Myo18a	11.6696	4.07447	6.21118	8.82479	10.5089	3.61101	5.44706	7.63334	-1.65363	5.89249	2.6911e-41	7.51096e-40
Metap1d	18.5099	8.1923	16.3149	10.455	19.8282	9.79989	16.1888	10.4877	-1.29919	4.01162	3.09206e-41	8.58047e-40
Rab33b	20.5949	10.5754	9.57252	7.73371	19.8187	10.1792	9.37308	7.57211	-1.1023	5.37217	4.15184e-41	1.14555e-39
Igf1r	3.4076	11.3593	3.71994	1.45584	4.30143	11.9053	3.73911	1.48239	1.60526	6.02567	5.46459e-41	1.50346e-39
Card11	42.1206	20.7269	35.5072	32.5904	44.4841	21.648	33.9471	30.3965	-1.15678	7.18961	6.51113e-41	1.78125e-39
Rsl1	3.24099	10.2477	8.45341	6.42364	2.67271	8.29336	7.13368	5.73583	1.51307	3.70996	9.85554e-41	2.68856e-39
Pim2	39.5832	128.384	190.345	134.749	47.4481	132.81	177.207	120.412	1.55409	7.8691	1.03902e-40	2.82642e-39
1810026J23Rik	27.5568	12.4097	14.7465	15.7686	25.8311	15.4843	14.7852	15.4174	-1.28749	5.84484	1.38676e-40	3.76178e-39
Cnih4	3.86979	12.7403	5.85261	8.80306	3.83256	9.7455	6.47281	9.23607	1.59001	4.55046	1.43128e-40	3.87168e-39
S100pbp	9.99132	25.7167	17.7494	15.1729	10.9325	23.8117	15.9006	14.4406	1.22558	4.67486	1.53756e-40	4.14755e-39
Zbed3	13.7678	4.81562	4.76683	10.3683	11.3301	4.33533	4.53554	11.4809	-1.68941	3.74001	1.68602e-40	4.53534e-39
Gimap4	180.876	653.909	563.008	445.513	236.29	547.456	553.487	441.637	1.7528	9.54897	1.7444e-40	4.67934e-39
Tnfrsf23	2.00997	9.24263	3.60019	2.34976	2.05119	7.69454	3.49009	2.52268	2.07773	3.59826	1.79363e-40	4.79808e-39
Ndrg1	3.52323	12.9759	4.4116	3.96714	3.22197	12.2285	4.31584	3.56689	1.7485	4.39451	2.17705e-40	5.80768e-39
Olfml3	0.946004	8.11585	5.62703	2.62465	0.999066	5.69517	5.44787	2.0535	2.96165	2.90759	2.63199e-40	7.00196e-39
Cdk6	6.6277	25.2023	43.3124	41.7507	7.55475	30.9818	47.2451	44.0867	1.79331	5.6905	2.7268e-40	7.23426e-39
6030458C11Rik	5.06087	13.2715	14.1526	13.2132	5.78743	11.3333	15.2189	13.7083	1.2559	5.51623	2.74888e-40	7.27287e-39
Crtam	18.1967	5.8809	21.7932	26.5667	21.3239	8.09295	29.2067	27.3761	-1.7645	5.23003	3.06239e-40	8.08019e-39
Cdca7l	11.5038	3.82628	34.754	43.3395	14.0764	5.56069	39.307	43.0689	-1.71759	5.83349	3.33179e-40	8.76705e-39
Bcdin3d	2.64844	8.15803	6.44201	5.72095	2.50292	9.04862	7.85697	6.03348	1.4894	3.11312	3.55092e-40	9.31828e-39
Cd151	1.7713	5.25687	3.85344	3.23509	1.83705	6.22799	3.62724	3.23622	1.43857	3.07742	3.58799e-40	9.39003e-39
Fam53c	22.6536	12.0723	11.847	12.4498	23.7563	14.3237	12.2397	12.4682	-1.04272	6.13513	3.95939e-40	1.0334e-38
Casp8	28.675	89.734	66.2619	61.6393	32.1189	72.2293	65.0735	62.189	1.53882	7.12111	4.13832e-40	1.07719e-38
Bcl10	84.852	33.4964	28.4449	27.5981	71.4904	42.2778	28.064	26.8079	-1.49402	6.41583	4.17902e-40	1.08486e-38
Coq10b	31.2531	10.8173	6.99887	6.74075	29.0971	9.90759	6.19341	6.88061	-1.66669	4.36808	4.33084e-40	1.12126e-38
Sytl2	3.61363	1.2349	2.41953	4.80465	4.06843	1.9479	3.5227	6.98742	-1.69805	3.96043	5.27257e-40	1.36142e-38
Nedd9	42.2147	22.9287	25.7742	25.9542	36.9355	21.7878	26.4054	26.9276	-1.01566	7.17872	6.7125e-40	1.72401e-38
Gsn	20.3206	5.52082	4.96559	3.13577	19.6913	6.97469	4.30454	2.53143	-2.01694	5.03074	6.87459e-40	1.76095e-38
Slc38a2	155.406	65.7279	56.1278	56.5763	121.349	67.1548	52.8378	57.7096	-1.39083	8.40989	9.91591e-40	2.52659e-38
Ccsap	10.7849	5.33043	5.08542	5.86976	10.1647	5.71822	5.42316	6.88169	-1.14513	4.1723	1.54215e-39	3.9088e-38
Vezt	2.34326	5.44418	3.31219	3.53254	2.3272	4.92109	3.39122	3.53921	1.07031	3.93633	1.64372e-39	4.15533e-38
Coro7	34.4376	17.9708	24.4228	23.6592	37.7479	21.5844	22.4454	23.7193	-1.07537	6.61134	1.90854e-39	4.78722e-38
Dgkd	55.0501	27.7763	29.0904	31.0958	56.5581	33.4181	28.9371	32.0837	-1.13706	7.79641	2.14909e-39	5.37662e-38
Hs6st1	25.7641	9.791	11.2811	8.7408	23.2202	11.2708	10.7695	7.65131	-1.53806	5.85605	2.22559e-39	5.55363e-38
Vwa8	4.38659	2.17496	5.24048	5.11948	5.00357	2.66592	5.69803	5.58118	-1.15112	4.74478	2.38178e-39	5.92806e-38
Gab3	7.8054	30.5859	13.8168	7.95293	9.73571	23.5308	13.7482	7.76117	1.86005	4.71831	2.56015e-39	6.35563e-38
Rilpl2	55.0206	15.1562	16.0561	27.9768	34.3944	19.8489	19.0841	29.1962	-2.00639	5.16761	4.01522e-39	9.91687e-38
Batf	30.8268	13.1812	22.0779	28.5274	27.3046	17.0014	24.0472	28.7667	-1.36198	4.50635	5.16584e-39	1.27261e-37
Gpr132	126.866	58.9733	43.7283	37.3127	141.481	90.0109	47.1269	38.4852	-1.2523	7.42827	6.6632e-39	1.63731e-37
AW209491	1.33499	3.93984	5.35542	5.73667	1.32928	4.26529	5.4255	6.05456	1.46316	3.09554	8.03619e-39	1.96968e-37
Tmem63a	20.9151	9.97608	11.4901	9.42219	24.3712	12.1776	11.9494	9.08321	-1.19824	5.62017	9.8446e-39	2.40074e-37
Cst7	52.8681	13.4148	48.8167	70.5575	69.1214	20.0859	62.837	76.0163	-2.11045	5.65508	1.0676e-38	2.59693e-37
Ttc33	6.37484	15.4055	12.7837	11.3703	6.84479	15.3282	12.6172	10.993	1.12883	4.44067	1.12045e-38	2.71863e-37
Golga1	3.29271	8.68263	7.84674	5.5538	3.50464	7.85718	6.92127	5.21176	1.25917	4.65781	1.38942e-38	3.34604e-37
Slamf6	32.457	98.384	47.1179	28.2155	35.0951	84.3194	43.3115	23.6409	1.47178	6.86275	1.82612e-38	4.38677e-37
9430023L20Rik	28.578	14.3694	12.1441	12.4057	26.1928	15.0308	12.7627	13.0338	-1.12839	4.45093	2.18654e-38	5.23956e-37
Rgcc	130.9	32.5627	23.792	22.6581	95.9834	35.7453	22.4802	19.1219	-2.16044	5.5292	4.1411e-38	9.84989e-37
Insig2	2.56988	7.65139	5.51855	5.05092	2.5146	8.08776	5.45909	4.96479	1.44901	3.96279	5.25456e-38	1.24676e-36
Tgtp2	28.6954	163.329	195.802	105.88	30.4455	111.153	159.366	83.2886	2.40325	8.33845	5.39734e-38	1.2775e-36
Tnfrsf12a	18.0957	4.49831	3.07328	1.66244	16.56	4.32386	2.66484	2.05198	-2.11097	2.45771	6.22514e-38	1.46983e-36
Peg13	24.5706	12.4256	10.6841	5.49351	27.753	13.6916	10.5911	5.01858	-1.11819	6.01799	6.45366e-38	1.52007e-36
Sde2	32.6993	17.3351	18.3341	19.7151	26.4515	18.4415	18.4135	18.8311	-1.05501	6.08796	6.98793e-38	1.64191e-36
1700017B05Rik	13.97	6.06661	10.907	13.0397	14.4965	5.74429	10.5988	11.9245	-1.34182	5.90698	9.81919e-38	2.29598e-36
Arc	5.15499	0.808569	1.29963	1.36237	3.57491	0.998249	1.3936	1.31205	-2.78766	2.73196	1.1997e-37	2.78497e-36
Med26	13.2561	6.61369	6.85617	6.89313	11.8528	7.79212	6.68513	6.94408	-1.12504	4.68073	1.22633e-37	2.83996e-36
Ccrl2	6.077	0.423636	0.862774	1.05382	4.61172	0.669952	0.832356	0.888373	-3.92206	2.18429	1.61363e-37	3.70139e-36
Amn1	2.38226	10.8011	4.13024	2.84352	2.68898	8.05623	4.23307	2.74832	2.01928	2.2775	1.88273e-37	4.29823e-36
Dcun1d4	2.14532	6.19209	2.51896	2.0657	2.42865	6.19971	2.81071	1.95463	1.38982	3.78641	1.92489e-37	4.38411e-36
Gpr146	8.6532	34.8245	19.9322	8.17879	11.0103	42.7998	17.5238	7.51081	1.86272	6.21076	2.1476e-37	4.87984e-36
Armcx5	12.7981	5.85463	5.23869	4.27588	11.3051	5.46955	4.8837	4.16193	-1.26099	4.10718	2.35259e-37	5.33309e-36
Srsf5	690.767	370.473	314.006	238.169	617.513	312.993	282.702	238.133	-1.02685	9.17428	2.45201e-37	5.53248e-36
Nkap	3.17378	8.08724	7.12805	7.1172	3.35936	7.07392	6.60384	7.03051	1.20486	4.73801	3.0179e-37	6.79344e-36
Nfil3	22.8356	4.94365	4.60713	10.5259	23.6436	7.23913	6.38747	13.0107	-2.34497	4.22146	3.63833e-37	8.15205e-36
Acap1	135.121	56.0088	89.3151	97.6866	145.369	70.9367	86.3185	96.1646	-1.42823	8.01087	3.79711e-37	8.48812e-36
Samhd1	91.1082	286.733	563.651	287.427	105.304	260.228	493.637	223.634	1.53109	9.93377	4.30156e-37	9.59356e-36
Trp53inp2	9.48496	2.19985	0.691536	0.646701	7.75984	2.10857	0.614276	0.723206	-2.25301	3.60874	4.3383e-37	9.65321e-36
Zcchc10	15.0126	7.86053	9.47768	13.0676	14.6945	7.39243	9.64246	14.1395	-1.08254	3.65482	4.44987e-37	9.87871e-36
Bcl3	9.95513	49.3272	20.6935	18.2343	12.2245	44.7053	22.7978	17.6387	2.19381	5.46354	4.48516e-37	9.93422e-36
Jrkl	2.27366	8.34646	4.99871	3.53878	2.08905	7.58002	4.49254	3.62462	1.73907	3.73818	4.78805e-37	1.05808e-35
Sc4mol	7.56971	21.362	18.3141	24.2432	7.35366	18.3095	17.1508	27.2495	1.35799	4.98699	4.86474e-37	1.07257e-35
Zfp617	3.45043	12.8455	8.84414	6.33675	2.88145	10.3673	8.49982	6.39904	1.77009	4.37366	5.02648e-37	1.10571e-35
Ier5	119.83	38.0363	32.6577	27.1082	92.4014	48.7151	35.121	27.7712	-1.8223	7.50755	5.39508e-37	1.18141e-35
Ms4a6d	10.722	38.6153	28.4632	18.7116	12.8494	31.7517	27.6267	19.8597	1.72319	4.72458	5.71429e-37	1.24848e-35
Rad1	4.622	20.3191	17.5052	15.9379	4.33075	14.897	17.4332	16.2926	2.01978	4.44057	7.29382e-37	1.58999e-35
Plscr3	4.30431	11.4417	10.5551	8.13469	4.93055	10.8325	9.75844	6.63483	1.27068	4.7048	8.60783e-37	1.8722e-35
Tulp3	3.81257	9.69047	6.95185	5.99548	3.79623	10.3133	6.06327	5.68875	1.2093	4.38424	1.07963e-36	2.34293e-35
Gm129	18.2291	2.16636	2.19336	1.97427	12.3699	2.15355	3.38414	2.30414	-3.2162	2.76946	1.31045e-36	2.83745e-35
Cep76	5.36028	2.65289	4.17054	6.89733	4.28281	2.97259	4.55699	7.32891	-1.12152	4.16623	1.54121e-36	3.32964e-35
Tnfaip8l2	17.9356	46.693	57.557	35.9082	20.947	57.5768	53.2975	32.8302	1.24154	5.87239	2.35178e-36	5.06945e-35
Trim13	15.3935	4.64726	3.45056	5.14002	15.0043	5.60007	3.95608	5.77632	-1.85209	3.29673	2.79609e-36	6.01378e-35
Exoc4	15.0313	8.11915	17.7957	16.3464	14.7539	7.91063	18.2346	15.8382	-1.0164	5.69693	3.2008e-36	6.86892e-35
Zfp874b	3.90114	13.7964	8.00045	4.22209	3.05697	10.9704	6.71235	3.32164	1.68299	4.76416	4.49835e-36	9.61074e-35
Slc3a2	103.291	45.6565	43.0737	57.759	112.206	49.2327	50.3977	63.2747	-1.30489	7.42073	6.81814e-36	1.45028e-34
Ptpn6	120.651	53.4721	92.2225	94.1513	97.8338	49.2458	90.6707	92.8468	-1.30074	7.73276	7.05166e-36	1.49666e-34
Tlr1	14.7062	40.5647	44.9236	25.6235	18.5058	32.8076	38.0478	22.7017	1.34012	6.36994	1.23276e-35	2.60499e-34
Rrad	63.901	22.5001	9.14963	8.3685	49.3804	27.6178	9.74407	8.26111	-1.6515	5.20204	1.25009e-35	2.63583e-34
Arhgap27os3	3.35246	24.4175	14.1131	8.2922	4.93572	13.2324	11.8432	7.20103	2.77391	4.82729	1.43175e-35	3.00575e-34
Dbf4	30.3479	14.712	14.0993	33.1017	33.022	13.5875	14.9247	36.8032	-1.18182	5.57197	1.50081e-35	3.14389e-34
Acot2	21.2843	8.8415	5.92838	3.56544	24.6346	7.90017	6.12178	3.57032	-1.4155	4.54246	1.55699e-35	3.25451e-34
Rabgap1	8.81911	23.0818	12.4308	8.95969	8.80158	18.9702	11.059	8.59049	1.26337	5.99739	2.55606e-35	5.3198e-34
Armc5	11.4241	5.75207	6.20208	5.90829	12.2986	7.69216	5.79711	5.51968	-1.11269	4.94644	2.71188e-35	5.63197e-34
Kctd12	20.9257	8.08642	6.61784	6.06444	18.4545	8.67323	5.99123	6.30581	-1.511	6.08165	3.12866e-35	6.48358e-34
Zfp456	1.74986	6.42121	4.47488	3.52693	1.2462	4.85161	4.00583	3.00319	1.74234	3.92499	3.62557e-35	7.49724e-34
Rnf19a	39.7953	20.5469	11.0244	9.7144	32.7223	20.7864	10.1063	9.47197	-1.09287	6.3661	3.69853e-35	7.63178e-34
Tra2b	169.75	90.9471	111.827	145.137	138.299	80.7337	116.152	151.969	-1.03137	7.91118	3.86971e-35	7.96797e-34
Zdhhc6	6.16719	13.9553	17.932	22.6062	6.66475	15.3073	19.375	25.2648	1.04427	5.156	3.92931e-35	8.07347e-34
Stat4	45.2299	108.524	65.0118	60.2714	47.5929	127.139	69.3386	64.8743	1.12448	7.70159	5.04609e-35	1.03023e-33
Tagap1	98.568	31.4176	22.4035	16.2518	59.9376	29.106	23.3581	16.0855	-1.78194	6.44475	5.05968e-35	1.03083e-33
Sorl1	36.5109	14.3145	26.614	23.5453	43.6358	23.7242	29.5694	24.0718	-1.50272	7.68269	5.89455e-35	1.19839e-33
Hist3h2a	12.0914	5.41117	4.14845	2.42907	9.25481	5.6924	3.57232	2.5375	-1.29247	3.70208	6.40406e-35	1.29924e-33
Ifi47	56.6469	193.176	360.596	265.904	54.7297	206.024	309.447	211.041	1.62544	8.67441	7.01481e-35	1.4172e-33
Pmaip1	37.9844	12.4158	4.74817	3.10894	33.7534	12.1832	5.05712	3.43686	-1.75161	5.17793	7.19378e-35	1.45032e-33
Bhlhe40	63.886	17.9662	11.5952	24.7633	64.5604	23.7652	17.2628	29.4501	-1.96734	6.54789	7.82359e-35	1.57401e-33
Pgpep1l	2.28525	14.1399	15.0236	6.08045	2.29684	19.8748	15.3923	5.90161	2.47925	3.2231	8.08423e-35	1.62306e-33
Ccdc86	12.4758	6.52163	14.0425	18.3223	12.3452	6.16573	15.6	19.6338	-1.07719	5.08755	8.40668e-35	1.6843e-33
Ccnl1	185.449	86.638	61.5945	45.082	166.048	79.2567	56.7152	44.1717	-1.23464	7.44558	1.0495e-34	2.09402e-33
Tmem251	25.5644	13.6326	20.3009	22.0123	23.4729	15.5479	20.4466	22.3858	-1.03399	4.66523	1.11885e-34	2.22779e-33
Hspa8	1567.96	850.41	1597.55	2064.11	1368.72	979.418	1804.74	2114.96	-1.0099	11.5583	1.17546e-34	2.33568e-33
Dgkz	102.116	54.5318	75.4186	72.8192	109.508	66.9945	74.5345	72.0538	-1.05697	8.41975	1.26883e-34	2.51088e-33
Blcap	5.18763	11.5816	7.55009	6.46437	5.36424	12.1206	7.47871	6.22115	1.01968	4.08196	1.56607e-34	3.09275e-33
Psap	439.543	175.917	201.752	164.77	449.921	221.13	191.58	146.104	-1.47726	9.60482	1.68401e-34	3.31888e-33
Klhl42	3.14252	7.86561	9.57609	6.25483	3.37232	8.46447	8.47132	5.52022	1.183	5.57839	1.71502e-34	3.37312e-33
H2-Oa	36.1691	11.6857	14.4406	10.4236	33.5141	12.8901	12.4551	8.01358	-1.77081	4.56102	1.80804e-34	3.54884e-33
Cnep1r1	6.87242	18.1729	12.8556	13.9473	5.87982	14.9775	11.6579	14.1546	1.26438	4.49397	3.96477e-34	7.68831e-33
Sec24a	9.73598	27.7597	16.8546	12.2107	9.52877	21.0426	15.1041	11.9814	1.39637	6.44631	6.50917e-34	1.25467e-32
Dennd6a	4.37156	10.1643	6.94807	5.74929	3.91622	8.05904	6.28623	5.54912	1.0858	5.49184	6.72432e-34	1.29356e-32
Hid1	24.1207	12.7566	22.1557	17.2792	29.5049	15.8504	23.1429	16.5921	-1.05273	6.2557	8.41389e-34	1.61216e-32
Dedd2	59.6996	25.7161	24.1098	19.8638	52.9819	33.3273	24.5134	19.0951	-1.36251	5.97243	1.21056e-33	2.30126e-32
Pak1	7.09614	2.44199	1.93995	1.38218	7.3307	2.56967	1.59565	1.07757	-1.69817	3.54484	1.3143e-33	2.49355e-32
Mctp2	12.0691	5.34	6.05944	6.1204	11.5175	5.86344	5.79975	6.65251	-1.31417	5.4136	1.32014e-33	2.49973e-32
Cep170	3.23231	10.35	5.0829	4.56682	2.94205	7.08912	4.62336	4.36354	1.56149	5.07901	1.75142e-33	3.3034e-32
Cish	9.3093	51.5862	38.2734	62.9414	5.71526	61.3756	48.0738	68.5836	2.31063	6.24434	1.87224e-33	3.52441e-32
Tsc22d2	10.8121	5.46892	3.69402	3.30661	8.86712	5.09211	3.4877	3.431	-1.12185	5.58221	1.90296e-33	3.56834e-32
Cwc22	10.0973	25.0647	21.4798	21.7328	10.368	20.2666	20.9454	21.8132	1.18669	5.80387	2.31889e-33	4.33983e-32
Plekhn1	7.13845	2.69048	5.56652	2.97199	7.72436	2.7091	4.83989	2.4301	-1.5766	3.32843	2.33808e-33	4.36727e-32
Dennd4a	12.7408	34.493	13.5414	19.0001	11.7719	40.6217	16.8052	22.3768	1.30312	7.19558	2.37265e-33	4.4233e-32
Dcp2	3.95319	9.87674	13.5715	16.1046	4.16533	10.0238	13.4662	16.0848	1.18192	6.41311	2.46068e-33	4.57857e-32
Traf3ip1	2.89412	7.45203	4.74477	4.19468	3.33129	6.48051	4.74845	4.13806	1.21896	3.99489	3.26884e-33	6.07061e-32
2900056M20Rik	1.08468	6.55667	3.78889	2.00037	1.35839	4.08899	3.37289	1.9308	2.48382	3.73112	3.57235e-33	6.62153e-32
Pag1	24.244	12.4839	18.8507	18.4095	24.6314	12.541	16.3529	17.6184	-1.09638	7.28739	3.92226e-33	7.25618e-32
Rab10os	20.3755	10.9456	11.8717	9.44838	21.2208	11.8783	10.966	9.5889	-1.05265	3.84534	6.5649e-33	1.21218e-31
Ece1	14.9351	7.8802	8.12857	7.66453	16.786	8.18058	8.08587	7.29832	-1.06202	5.65984	6.89056e-33	1.26989e-31
Ly6c1	67.0573	21.1601	130.616	167.003	83.9833	26.2169	162.988	191.877	-1.80215	6.35506	7.32566e-33	1.34656e-31
Ctla4	54.4514	13.9593	5.31435	5.73384	61.6575	17.7629	5.25478	5.41362	-2.10584	5.2617	7.33447e-33	1.34656e-31
Sntb2	8.14082	3.72854	6.07943	6.4701	10.8098	5.40916	7.1279	7.11848	-1.24723	4.90027	8.31889e-33	1.52151e-31
Fam192a	16.362	38.6258	29.4721	29.3006	16.8222	32.4743	29.1791	29.4554	1.11142	5.73707	8.36962e-33	1.52789e-31
Pcna	216.772	113.005	318.834	529.67	190.028	120.338	367.786	555.965	-1.0791	8.43011	8.97873e-33	1.63599e-31
Mitd1	9.78853	30.1974	40.2258	33.9271	10.744	21.096	33.1247	30.6433	1.49498	4.91097	9.22942e-33	1.6785e-31
Fam136a	4.88158	12.3128	17.8175	27.5324	5.41729	14.2667	21.0389	29.708	1.20095	4.59152	1.24556e-32	2.25673e-31
Tuba4a	85.45	46.2437	102.387	128.288	81.1	49.7479	112.636	129.82	-1.01975	7.49976	1.31355e-32	2.37545e-31
Cenpt	6.86766	15.9954	10.3503	13.0156	7.53667	17.1003	9.90054	14.556	1.09089	4.33371	1.35218e-32	2.4362e-31
Tmem129	3.29008	8.66779	8.89041	10.4968	3.34404	10.2428	9.61183	10.9844	1.27557	4.33711	1.54006e-32	2.76437e-31
Ddx3x	253.059	108.78	104.488	134.055	203.06	91.616	104.117	138.615	-1.3493	9.04898	1.68663e-32	3.01625e-31
Cyp4f16	3.89653	1.03028	1.26937	1.30745	4.246	1.35888	1.4411	1.25564	-2.05473	2.33429	1.98529e-32	3.52425e-31
Aacs	5.28827	11.8326	13.775	17.3542	5.05345	13.8191	14.8973	18.65	1.03254	5.3409	2.1381e-32	3.78856e-31
Plcb2	27.9697	15.2729	19.4267	13.1093	33.0792	16.2241	18.447	11.9575	-1.00727	6.66014	2.52506e-32	4.46603e-31
Syt6	1.06572	15.0781	10.3214	3.74772	1.18189	10.5701	8.82801	3.16234	3.68864	4.41153	3.49066e-32	6.14012e-31
Klf10	22.0223	3.76918	5.72015	7.86183	10.6809	3.5103	6.71121	8.63228	-2.68941	4.71694	3.82167e-32	6.71016e-31
Orc1	1.86017	0.306142	5.98939	12.3096	1.33598	0.279527	7.88469	14.0015	-2.79956	3.57772	4.54349e-32	7.96307e-31
Tmem108	4.9341	1.6816	3.92677	2.88951	4.40731	1.67134	3.05916	1.94557	-1.69863	3.6964	5.14045e-32	8.97674e-31
Cept1	10.8224	30.6181	22.4667	19.4698	9.90454	25.4242	20.0504	18.6247	1.36871	5.83114	5.41678e-32	9.44221e-31
Cnnm4	8.23556	3.71177	3.14504	3.67274	7.12309	4.0842	3.40958	3.98925	-1.27932	4.38237	7.13212e-32	1.23653e-30
Haus2	15.8637	7.07983	8.5942	11.4152	13.697	7.21443	8.76568	11.6367	-1.28757	4.48609	7.98119e-32	1.38126e-30
Gatsl2	2.1823	5.87788	3.59299	1.88805	2.72372	7.0623	3.0856	1.55706	1.2896	4.2431	8.91547e-32	1.54019e-30
Ppargc1b	5.98018	2.05786	5.49326	4.32352	5.08283	2.04392	4.58894	3.58364	-1.68554	3.8375	9.94102e-32	1.71429e-30
Fbf1	3.45812	8.37198	4.18065	3.35234	3.76123	7.86206	3.98586	3.17647	1.13957	4.63597	1.22319e-31	2.09069e-30
Bloc1s4	21.9974	10.0256	11.2933	12.1176	21.777	12.3969	12.9481	13.2865	-1.25626	4.22609	1.29473e-31	2.20514e-30
Xdh	8.55662	2.93054	7.39327	10.3306	12.6405	4.62252	9.09882	11.4752	-1.6798	5.25949	1.36662e-31	2.31942e-30
Alkbh5	46.0413	22.0223	26.0551	28.7456	40.8234	27.8013	26.752	29.2605	-1.22033	7.56809	1.76122e-31	2.97865e-30
B3galt4	3.23729	10.806	9.93068	5.76234	3.00143	13.6456	9.52177	5.47815	1.61335	4.03717	1.80148e-31	3.04141e-30
Wsb1	79.3681	42.4892	24.7326	26.6814	61.4298	39.5053	24.113	27.7208	-1.04093	6.56083	1.8144e-31	3.05788e-30
Gm14446	6.54181	26.8965	76.3956	48.9954	7.36796	25.6681	68.6971	40.9564	1.9134	6.47729	2.03975e-31	3.43169e-30
Afp	2.26714	0.471857	2.90418	3.57295	2.48608	0.928803	3.48001	3.74358	-2.31263	2.65768	2.97483e-31	4.97885e-30
Nfam1	5.86767	1.9503	2.82025	1.50061	5.81617	1.85038	2.16383	0.933022	-1.72431	3.89791	3.05356e-31	5.10177e-30
Hook3	3.83044	12.7336	7.6554	5.34614	4.12295	10.2245	6.69598	5.19497	1.61085	6.29519	3.0714e-31	5.12272e-30
Zfp322a	2.44097	8.08396	7.13593	6.05215	1.98674	6.58723	6.63442	5.84416	1.59427	4.71042	3.48114e-31	5.7961e-30
Pigw	1.46851	4.71032	5.20525	4.01593	1.4983	4.28621	4.72128	3.68053	1.54227	3.28836	3.80649e-31	6.31602e-30
Bscl2	25.1182	12.6915	19.291	20.8868	29.8035	17.3138	22.1792	22.858	-1.11355	5.46949	3.93542e-31	6.51876e-30
Slc17a5	2.09081	5.15073	3.56609	2.07959	2.43845	5.11101	3.15131	1.82933	1.15828	3.50643	4.03619e-31	6.67422e-30
Zfp60	2.59494	7.75645	5.8038	4.25634	2.44268	6.15017	4.84958	3.93121	1.43893	4.22706	4.0881e-31	6.74851e-30
Atxn3	5.71785	13.3016	9.48332	7.99623	6.06761	11.8489	8.60895	7.55073	1.08122	5.56587	4.51043e-31	7.43298e-30
Gng10	37.1346	18.8262	26.0579	26.8814	33.8231	19.487	25.3739	26.304	-1.11617	4.93083	5.44248e-31	8.92326e-30
Thap2	2.2396	6.07087	5.59805	4.69177	2.40535	4.43854	4.84631	4.50491	1.28853	3.93728	5.59443e-31	9.15684e-30
Trib1	18.5536	3.2366	0.805471	0.580042	11.8993	2.95161	0.730466	0.508882	-2.65478	4.38675	6.02754e-31	9.84906e-30
2310003H01Rik	3.65252	10.7929	8.00585	7.44878	3.94654	14.3919	8.81949	7.55132	1.42047	4.68331	6.90673e-31	1.12666e-29
Abca2	25.9221	14.0435	28.6898	25.0528	32.546	17.3068	29.7619	24.0036	-1.02629	7.66797	6.94489e-31	1.13098e-29
Hsph1	93.9779	27.9726	64.835	73.171	47.1432	29.8934	62.5144	71.3193	-1.89197	7.48532	7.91592e-31	1.28694e-29
Clec2d	39.7399	122.044	96.5469	57.1436	33.0897	98.1312	75.5281	44.885	1.48104	6.77479	1.13805e-30	1.83474e-29
Raver2	4.94043	1.33278	3.47722	3.09603	5.48776	1.70539	3.85516	3.21449	-2.00834	3.73566	1.19434e-30	1.92229e-29
Dyrk4	0.417008	3.77339	5.28547	2.35181	0.469001	3.99966	5.09351	1.83095	3.03738	2.43471	1.20583e-30	1.93755e-29
Gbp5	5.77929	39.2963	73.4612	44.491	7.11381	33.031	65.8465	34.2535	2.66523	6.51611	1.43091e-30	2.29158e-29
Ggt1	19.1018	4.22525	5.85714	5.84512	20.2253	4.23348	4.46937	5.17214	-2.31258	4.32226	1.60836e-30	2.57151e-29
Fam83d	5.52196	1.00736	1.25091	5.94927	3.86242	1.11951	1.24491	6.4568	-2.58049	2.72234	1.7747e-30	2.82344e-29
Rapgef4	14.8981	6.53171	13.398	5.95474	16.2204	6.68164	10.4181	4.99834	-1.32659	5.45381	1.82912e-30	2.90047e-29
Echdc1	2.30878	6.52366	8.65651	8.06014	2.56806	5.46688	8.80738	8.04783	1.34286	4.1551	2.34904e-30	3.70665e-29
Cdc14a	7.24327	3.80692	3.61801	5.12593	6.71566	3.41121	3.75193	5.64587	-1.07915	4.47909	2.5636e-30	4.03861e-29
Rtn4rl1	6.69113	3.1701	6.32364	4.05102	6.77122	3.43358	5.48206	3.71502	-1.2168	4.30256	2.87444e-30	4.52093e-29
Hyal2	0.989481	3.78494	3.6905	5.25531	0.723552	4.56423	4.40036	5.06397	1.8485	2.75064	2.96206e-30	4.65116e-29
1300002E11Rik	3.46669	10.2774	8.09217	4.4116	4.24548	8.63947	6.90455	4.19655	1.43252	4.5141	2.99083e-30	4.68871e-29
Cdk7	3.69787	8.45503	6.6844	6.1371	3.57946	6.81516	6.01492	6.0229	1.06361	5.4912	3.63566e-30	5.68117e-29
Wbscr27	2.19349	8.7236	8.74497	4.78621	3.25964	6.76126	8.67646	4.29086	1.86273	4.10864	5.40261e-30	8.34769e-29
Sema4a	50.4153	22.4882	58.0376	80.1108	71.6214	36.1468	71.0363	88.8176	-1.31179	7.65087	5.63912e-30	8.68533e-29
Acp5	169.193	80.5694	125.078	78.6348	180.484	96.6564	119.452	66.5302	-1.21853	7.66728	6.67711e-30	1.02513e-28
Tmem80	5.0746	12.9904	9.83567	6.8058	7.51343	14.4388	10.0934	7.092	1.21929	4.27842	6.80953e-30	1.0438e-28
Rab37	19.7626	9.0036	12.9047	11.256	24.5199	11.1039	14.209	11.2336	-1.26587	5.55504	7.46483e-30	1.14244e-28
Zfp160	2.18687	9.83283	9.13916	6.4298	1.7377	8.14894	7.7257	6.22346	2.03034	4.46039	7.95984e-30	1.21435e-28
Pid1	3.34348	0.524011	0.319202	0.128795	3.45648	0.634178	0.351572	0.212608	-2.82749	1.71838	8.55862e-30	1.30158e-28
Igip	1.89944	9.95051	6.10571	3.59353	2.13486	8.25219	5.10015	3.33777	2.24569	2.72054	1.01326e-29	1.5337e-28
Itpkb	75.5931	33.9103	32.53	24.0742	71.6193	47.4085	31.2128	22.1648	-1.3158	7.82362	1.09577e-29	1.65341e-28
Ube2s	165.553	78.9497	116.174	311.047	149.666	93.6103	132.956	334.186	-1.21277	7.28591	1.227e-29	1.84854e-28
Il12rb2	2.3674	17.4354	12.417	27.0783	2.39899	21.3147	12.3589	27.5708	2.77057	5.06613	1.2729e-29	1.91471e-28
Cxx1c	14.7158	5.97284	6.81409	5.02097	15.2901	7.70809	7.03787	4.06124	-1.42306	3.18593	1.49142e-29	2.2295e-28
Tlcd1	1.80002	6.02256	2.77139	3.40309	1.4674	6.25527	3.03762	3.62085	1.61775	2.02322	1.70616e-29	2.54266e-28
Phc3	15.8644	55.8446	40.9064	24.1788	16.4055	40.0084	34.6409	22.3203	1.70708	8.07515	1.85117e-29	2.7545e-28
Plk2	14.4614	1.39055	0.484671	1.01604	9.12726	1.21263	0.561094	0.736681	-3.52356	3.40977	1.98972e-29	2.95611e-28
Zrsr1	24.9129	9.74448	6.00445	3.24429	25.3418	9.01814	5.82551	3.04879	-1.47438	5.48803	2.26261e-29	3.34611e-28
Gpr83	0.967041	7.07992	3.51415	1.08152	0.62806	5.88503	2.21204	0.471699	2.72971	2.59825	2.70241e-29	3.99039e-28
Nin	21.1761	57.1517	36.4563	25.0766	22.9323	53.1723	36.31	25.6553	1.30807	8.14868	2.84228e-29	4.19051e-28
Zfp90	2.08926	5.71179	3.83006	2.1465	2.51568	5.37221	3.42192	2.07691	1.30039	3.17022	3.93671e-29	5.76013e-28
Tubb2a	33.6597	16.5085	7.83799	8.52924	33.2406	18.1491	7.92721	8.49399	-1.16006	4.96966	5.04219e-29	7.34426e-28
Fbxo46	4.21902	9.52887	10.3632	8.63235	5.06675	12.2257	9.50106	8.19061	1.04372	4.92973	5.69283e-29	8.27947e-28
Gimap8	52.426	133.056	82.1712	54.5097	65.2482	129.716	81.5289	57.8216	1.21611	8.15446	5.76493e-29	8.37172e-28
Cfp	16.3798	3.86089	2.89992	1.8528	13.074	4.64588	2.19146	1.37336	-2.21966	3.70938	6.32235e-29	9.1674e-28
Itpr2	23.3237	11.7151	15.5444	10.2289	23.9984	13.097	13.9817	8.81099	-1.13665	7.51761	8.87047e-29	1.28237e-27
9430016H08Rik	15.3238	7.87276	9.7877	12.8901	13.6626	9.50165	10.0053	12.4736	-1.07528	3.87268	9.98996e-29	1.44205e-27
Tcirg1	26.613	14.3994	17.2485	15.8943	25.7705	15.799	14.7304	13.6598	-1.02343	5.84062	1.17362e-28	1.68907e-27
Zfp397	4.31414	14.4065	14.3556	9.50161	4.13563	12.5118	12.5385	9.08297	1.59876	5.62473	1.29578e-28	1.85658e-27
Pdik1l	2.494	6.11901	6.52688	8.22441	2.29324	5.94942	6.26734	8.62318	1.15836	4.68797	1.34497e-28	1.92136e-27
Cst3	417.664	141.328	101.758	71.94	455.143	205.121	119.708	66.7747	-1.71686	7.30112	1.43542e-28	2.04755e-27
Nfkbid	69.0717	19.6334	20.9675	21.4987	44.0128	22.8077	22.7156	21.4815	-1.97243	5.91093	1.51069e-28	2.15173e-27
Zfp948	0.861773	7.63901	1.38369	1.49796	0.645356	4.76828	1.49322	1.86447	3.03904	2.41232	1.55942e-28	2.21786e-27
2810474O19Rik	30.3696	141.785	58.3734	28.5785	23.5044	82.783	50.7222	27.3724	2.12515	7.86122	1.68186e-28	2.38498e-27
Snhg12	86.3029	46.8179	41.3649	40.7835	96.7792	50.5775	48.3739	42.225	-1.01863	5.02432	2.38339e-28	3.37077e-27
Unc119	14.9159	5.18581	7.24467	15.8036	15.2008	6.46629	9.16936	17.4256	-1.63526	3.93187	2.384e-28	3.37077e-27
Socs1	15.9858	84.7605	157.062	122.988	15.2975	136.61	157.117	109.355	2.2339	6.97856	2.42977e-28	3.43045e-27
Zfp780b	1.64715	6.29535	4.39701	3.10557	1.64667	4.55167	4.05223	3.16172	1.81889	4.24529	2.77781e-28	3.91611e-27
1700025G04Rik	2.98072	9.22803	5.85506	7.91388	4.5789	10.3844	7.64281	9.50675	1.50873	6.00025	2.79009e-28	3.92769e-27
Hdac10	7.85001	3.91263	5.84183	6.09755	7.85139	4.31117	6.37669	6.23303	-1.13409	4.11118	3.0143e-28	4.23098e-27
2010016I18Rik	6.45389	30.8434	33.8651	15.5078	10.9598	33.8467	30.0836	14.8761	2.11374	5.08892	3.17163e-28	4.44534e-27
Smpd5	4.47938	12.6754	7.17355	3.99479	7.27144	15.7111	8.81086	4.44149	1.35855	4.20651	3.90019e-28	5.43494e-27
Adamts10	37.949	14.2125	20.9911	13.1548	44.5603	18.0606	19.4439	12.1456	-1.57373	6.64447	4.04076e-28	5.61463e-27
Rel	63.7999	19.1539	11.5593	9.50739	39.243	17.2097	11.2989	9.14951	-1.86927	5.76664	5.01882e-28	6.93373e-27
Slc39a11	7.41251	3.21082	9.1616	7.43256	8.23679	4.75068	9.86531	6.94301	-1.30772	4.33364	5.21843e-28	7.1992e-27
Mpp5	2.5353	7.15832	2.97451	2.69505	2.30737	6.18077	2.78512	2.66985	1.36301	4.17492	6.11213e-28	8.40809e-27
Grasp	14.8634	5.82577	5.88607	4.44392	13.9057	6.27804	6.2813	4.41739	-1.50047	3.93623	6.81245e-28	9.30521e-27
Neat1	44.913	214.221	132.86	63.4073	64.0553	251.404	127.112	61.8527	2.09604	8.40694	8.34394e-28	1.13649e-26
Rgs14	29.2504	13.2567	21.903	19.2632	31.3882	17.2333	19.3675	18.236	-1.28215	5.88593	1.05126e-27	1.42881e-26
Enox2	2.48128	6.11242	3.84757	3.22684	2.39322	5.14471	4.20463	3.42576	1.16003	4.00166	1.05197e-27	1.42881e-26
Whsc1l1	37.7274	96.9555	50.0773	26.4572	38.3112	79.5153	45.3903	24.853	1.24793	8.75417	1.53248e-27	2.06404e-26
Egr1	63.8972	13.168	5.65541	6.89798	47.1588	10.8033	6.27634	7.02793	-2.3895	6.20078	2.04754e-27	2.75009e-26
Aldh1b1	5.21929	2.1254	3.76885	2.73883	4.82538	2.76565	3.39204	2.69615	-1.3855	3.1132	2.30713e-27	3.08586e-26
Dirc2	13.7317	7.43012	9.28238	4.93695	12.6864	8.41114	8.18997	3.6368	-1.01926	5.41359	2.38941e-27	3.19149e-26
Sfi1	7.00813	16.3784	17.4893	9.67869	7.99135	17.276	15.3545	8.24614	1.08598	5.70036	2.63247e-27	3.50162e-26
Ogt	28.5517	73.6964	70.3387	47.6242	36.0338	73.4009	61.8917	45.8642	1.22148	8.1773	2.80532e-27	3.72641e-26
Focad	4.94604	2.44656	10.0969	9.10286	5.71959	3.123	10.1633	8.72295	-1.13218	5.34554	3.34568e-27	4.41383e-26
Crem	6.80172	27.6059	3.70281	5.09821	7.5252	39.5167	4.03476	6.71905	1.88458	4.973	3.59948e-27	4.73572e-26
Trerf1	5.62078	2.09217	2.21173	1.98618	6.66826	1.95021	2.12184	1.81367	-1.58301	3.97097	5.62439e-27	7.36971e-26
Ckb	12.1481	1.41081	1.25017	1.01264	13.0994	2.21786	1.16422	0.680031	-3.24002	3.01424	6.42735e-27	8.37638e-26
Rbm6	26.378	59.6374	39.729	30.1753	24.9131	48.1554	36.3281	30.3813	1.05754	7.0565	6.99539e-27	9.10437e-26
Msra	8.5	4.40229	9.0722	8.80805	9.26351	4.82825	10.5119	9.37105	-1.0773	4.01536	7.34516e-27	9.54673e-26
Aif1	10.6323	1.72846	1.41705	0.539932	10.6057	2.58456	1.23258	0.403258	-2.78387	2.07509	8.54115e-27	1.10418e-25
Vps18	11.7078	6.24532	5.00425	5.37898	10.851	7.85937	5.49412	5.44525	-1.03482	4.90973	9.51398e-27	1.22666e-25
Tnfrsf22	3.99305	14.5554	8.92581	4.90425	4.04413	10.1664	7.65692	4.99981	1.75262	3.88991	9.93161e-27	1.27879e-25
Gpr34	2.28718	16.1927	10.0111	5.1962	1.89588	11.4674	8.30701	4.40885	2.67676	3.55349	1.07289e-26	1.37778e-25
Itgb7	204.407	86.8372	191.454	109.807	233.228	119.293	181.035	96.7671	-1.39445	8.99716	1.09552e-26	1.40311e-25
Cdc37l1	9.18558	20.2766	19.4257	14.8856	9.58908	16.7125	17.132	14.0696	1.00572	5.18686	1.20288e-26	1.53248e-25
Rexo2	45.1688	176.998	127.357	119.541	48.7547	122.408	131.719	131.903	1.88373	6.74147	1.28571e-26	1.63585e-25
Ccl4	25.3577	4.52062	43.5829	45.449	40.4126	5.6775	81.4873	45.5473	-2.62474	4.21083	1.33713e-26	1.69904e-25
Fxyd7	1.30343	6.70685	2.90385	0.693107	1.00577	5.84326	3.05281	0.514659	2.23051	1.11413	1.87413e-26	2.36272e-25
Map1lc3a	18.7459	7.52679	2.11933	1.68425	16.9834	10.1794	2.11352	1.42257	-1.42719	3.01825	1.9891e-26	2.50113e-25
Ttc39b	11.6142	28.997	14.1548	11.8263	15.1947	27.3768	15.9967	13.3972	1.19766	6.9631	1.99653e-26	2.50722e-25
Dusp4	15.4356	3.74707	1.1827	2.09822	12.0597	3.57598	1.32047	2.68926	-2.18507	3.78463	2.12496e-26	2.66503e-25
Chsy1	24.2639	12.5263	19.5335	42.9863	32.0058	16.7949	27.1578	52.4583	-1.08755	6.72135	2.18873e-26	2.74145e-25
Arl4a	14.8075	8.15803	6.2466	6.68161	11.7537	7.38357	6.2446	6.83205	-1.00169	4.91167	2.3448e-26	2.93312e-25
Slc16a5	5.38365	1.71677	3.2001	5.24387	5.92794	1.85888	3.35427	3.96304	-1.77668	4.12975	2.461e-26	3.07449e-25
Smagp	3.98548	0.618902	1.05226	0.745014	2.98225	0.846255	0.783189	0.515645	-2.72274	1.11286	2.51469e-26	3.13347e-25
Rpp38	1.93196	7.15417	8.7308	8.87467	1.43211	5.93508	8.32717	9.4982	1.74514	2.64851	2.52328e-26	3.14011e-25
Plin2	8.21739	2.52978	4.33693	5.04111	7.30941	3.39215	4.09363	5.09987	-1.8397	3.50849	3.0742e-26	3.81589e-25
Rnf113a2	29.8569	16.4341	15.7267	13.3753	24.2599	15.6692	14.223	13.461	-1.01	4.61099	3.16863e-26	3.92805e-25
Cul7	1.93445	4.79669	1.63796	1.63234	1.8171	5.0478	1.53073	1.45498	1.17939	3.96362	3.49793e-26	4.33071e-25
Nckap1	2.86051	7.64777	4.97667	4.58562	3.00376	8.27236	5.36745	5.3988	1.28134	4.00561	3.54247e-26	4.38024e-25
Pten	37.9461	19.6033	22.5751	20.048	30.2735	17.4081	18.8242	19.2769	-1.09202	7.59031	3.81384e-26	4.70975e-25
B3galt6	1.35395	3.70975	3.97482	3.77856	1.38824	4.19855	4.38816	3.9539	1.33477	3.48119	3.89604e-26	4.80512e-25
Tefm	1.77755	5.49434	8.36604	8.82624	1.55829	7.47078	9.69103	9.40586	1.50981	3.00778	4.04825e-26	4.98648e-25
Pigh	2.26402	5.41776	6.07063	5.12665	2.58868	6.01165	5.73819	4.63735	1.13261	3.60677	4.32286e-26	5.31795e-25
Zdhhc24	1.33889	3.61927	3.84776	3.33552	1.75599	3.98621	3.78575	3.37718	1.27163	3.20313	4.36252e-26	5.3599e-25
Rdh10	7.26923	3.63849	2.88839	2.35542	5.6658	3.74372	2.77198	2.47668	-1.10886	3.1877	5.08662e-26	6.24161e-25
Wdsub1	1.88193	4.73333	1.88241	1.50314	1.79503	4.16645	1.87512	1.38014	1.18662	2.41622	5.28959e-26	6.48244e-25
1700020I14Rik	14.3886	35.1166	36.7543	32.3627	15.7071	40.3319	36.532	35.9622	1.14634	5.50032	5.69327e-26	6.95949e-25
Plekha6	4.27617	1.68053	2.1844	0.973737	5.1154	2.02925	1.98923	0.942697	-1.48237	3.96874	5.78781e-26	7.0661e-25
Smarcc2	25.6512	63.0465	40.87	41.1132	29.4494	49.3032	39.9922	40.9565	1.18805	7.64657	6.01221e-26	7.33079e-25
Hilpda	13.9877	5.31821	7.15782	6.78703	12.6121	7.52577	7.29291	6.89557	-1.50171	3.21479	6.50127e-26	7.90715e-25
Dip2b	12.8249	28.7566	17.7715	11.1999	13.2868	31.8777	15.6374	10.4683	1.02203	7.43227	7.5141e-26	9.12751e-25
Bst2	107.571	39.5209	169.944	146.741	89.3331	46.0895	132.904	116.253	-1.59611	6.16071	8.41868e-26	1.01879e-24
Zeb1	16.4782	43.22	13.3618	12.2515	15.1955	43.2691	12.5419	11.8615	1.27329	6.78948	8.81122e-26	1.06496e-24
Hadh	17.0805	8.09727	22.2596	21.1612	18.9437	9.77721	23.0722	21.6947	-1.20478	5.07892	9.66597e-26	1.1668e-24
Tlr6	2.70589	6.90495	11.0371	6.7674	3.57369	6.91136	10.4454	6.19192	1.21904	4.11532	1.00613e-25	1.21301e-24
Zfp46	2.86446	6.53482	3.59631	3.00461	2.91403	5.80625	3.47002	2.73311	1.04623	4.33229	1.04753e-25	1.26135e-24
Fmnl3	10.9964	5.1227	5.04883	5.36765	10.92	5.3989	5.74504	6.24356	-1.23888	5.1603	1.28507e-25	1.54352e-24
Sfxn3	32.807	78.6635	39.6688	17.4363	41.9669	68.6355	36.7479	15.5315	1.14596	7.01494	1.31759e-25	1.58062e-24
Txnrd3	1.66888	5.24508	3.22066	1.91988	1.29139	4.30448	3.44616	1.81151	1.52483	2.99134	1.32213e-25	1.58409e-24
Plp2	44.4852	110.34	90.3522	135.7	48.2443	109.031	101.156	153.09	1.18825	6.24253	1.44156e-25	1.72505e-24
Pole2	6.5305	16.6308	21.7669	24.0351	8.36887	18.9806	21.8891	25.0398	1.2094	4.86272	1.46385e-25	1.74956e-24
Osbpl8	13.9942	43.3059	20.8259	17.2158	12.2563	30.7597	17.8755	16.8777	1.51561	7.10828	1.54423e-25	1.84334e-24
Jak3	36.1326	15.6634	35.3615	33.6718	55.1514	20.6663	38.0235	35.5098	-1.34889	7.0966	1.80902e-25	2.15144e-24
Zfpm1	23.911	12.2289	13.2434	26.528	27.3537	12.8064	16.509	28.8931	-1.10277	6.12498	2.24704e-25	2.65927e-24
Trim34a	9.88445	24.773	33.1248	20.5005	9.76179	20.2085	25.0828	16.9755	1.19403	5.71464	3.08665e-25	3.6351e-24
Serp1	116.168	57.9883	54.0089	56.5562	91.7994	55.2358	49.325	56.6998	-1.14917	7.47581	3.17049e-25	3.72928e-24
Nat2	2.68132	7.43628	7.74651	7.28722	2.51123	7.90156	8.23724	6.82776	1.33001	3.39907	3.91607e-25	4.5895e-24
Fam53b	28.6821	15.6162	23	19.6652	30.4779	21.1482	23.5085	19.5266	-1.02614	6.97056	5.40601e-25	6.29744e-24
Atp8a1	10.5728	5.01083	8.77079	6.00572	10.6138	5.30639	7.50501	5.25509	-1.21864	5.95547	6.26651e-25	7.29104e-24
Zfp764	4.64847	10.3934	7.20113	6.05312	4.73254	9.33152	7.12335	6.02005	1.01521	4.20377	6.51322e-25	7.55988e-24
Gm13498	8.19844	3.95192	8.19383	10.8071	6.04753	4.2492	8.37341	10.007	-1.15554	3.84108	7.64604e-25	8.84285e-24
Rhoq	2.84253	7.49784	4.14172	7.29434	2.99249	9.74745	5.19101	9.44361	1.26099	4.43587	7.72157e-25	8.91953e-24
Epsti1	175.004	88.5892	179.511	180.63	178.941	76.1208	167.536	154.221	-1.09956	8.2653	7.91783e-25	9.1353e-24
Wdr62	1.50983	4.49743	3.58616	5.89942	1.5419	4.09615	3.94017	6.12293	1.44109	4.12437	8.82777e-25	1.0173e-23
Gfod1	5.59477	2.87763	3.06338	4.49412	6.51217	3.80866	4.11852	5.01288	-1.08347	4.75677	8.9573e-25	1.031e-23
Pigc	2.11147	5.01367	4.35262	4.31635	2.09602	6.13424	4.79883	4.27727	1.13588	3.9395	9.16467e-25	1.05361e-23
S1pr4	33.3884	77.2797	70.9683	40.2908	43.3962	87.8503	63.0328	36.2447	1.06145	7.37299	9.8127e-25	1.1241e-23
Fadd	3.43467	9.10692	7.82843	7.87824	3.45507	7.78492	8.33913	8.4334	1.27016	4.42394	1.02406e-24	1.17033e-23
Dyrk2	73.202	36.7218	41.8449	30.1824	60.0003	42.8767	40.5351	28.709	-1.14748	6.56634	1.18879e-24	1.35539e-23
Slfn2	107.197	270.158	237.781	152.04	83.7525	331.147	225.866	131.21	1.1731	8.50874	1.58811e-24	1.79582e-23
Rrm2b	4.43628	11.2102	8.14397	5.58064	5.30198	9.95912	7.56236	5.18269	1.20382	4.98262	2.61282e-24	2.93737e-23
Zkscan8	1.4311	5.83711	4.63885	3.32868	1.64781	4.47135	4.54929	3.18038	1.90902	4.84539	3.30857e-24	3.7023e-23
Arf4	95.8192	49.4284	49.2419	53.4692	73.7239	42.2503	44.5873	51.2333	-1.08336	6.8233	3.36826e-24	3.76473e-23
Fam45a	4.40017	10.8543	6.85841	5.95777	3.68205	9.64396	6.26172	5.62938	1.16234	4.04456	3.98753e-24	4.44148e-23
Exoc6b	5.23003	12.1595	4.67238	3.14657	5.05771	11.4146	4.701	3.02193	1.08287	4.96042	4.04324e-24	4.49834e-23
Tesc	10.6966	3.84375	8.38408	11.5386	9.66787	4.08778	7.22389	8.26921	-1.59596	3.11954	5.02002e-24	5.55757e-23
Crebl2	6.26056	16.9482	13.1664	5.54624	7.7955	20.0226	12.3308	4.88497	1.29042	4.9246	5.56545e-24	6.14937e-23
Iqgap2	22.8574	12.437	25.5062	25.4377	25.1174	13.4177	25.9103	27.661	-1.00815	6.87605	7.23222e-24	7.96369e-23
Zfp113	2.07991	7.78856	4.13731	2.53241	2.11617	4.8941	3.78006	2.48432	1.80594	4.59352	7.98864e-24	8.76663e-23
Gskip	3.52815	7.71841	6.2138	6.48359	4.14703	9.6263	6.29316	6.54945	1.00087	4.30979	8.34452e-24	9.1364e-23
Frat1	16.8864	7.7989	5.18942	2.53286	17.7353	9.66866	5.28916	2.33957	-1.24917	4.65053	9.14975e-24	1.00067e-22
2010315B03Rik	3.13342	12.8617	7.24627	4.407	2.81799	7.59828	6.19417	4.23021	1.92372	3.97091	1.20883e-23	1.31609e-22
Rgs16	11.0244	1.74898	3.92894	5.8899	11.0856	2.13037	5.90176	5.86148	-2.80055	3.61773	1.24249e-23	1.34969e-22
Nr1d2	24.8005	12.4863	10.1028	5.77168	21.7862	11.1194	9.44939	5.4706	-1.1272	5.73732	1.80917e-23	1.94556e-22
D030028A08Rik	1.02977	3.06435	7.79655	5.42716	1.27386	3.37611	6.97454	5.17226	1.44532	3.47262	1.87301e-23	2.00974e-22
Rmi2	3.30394	9.20209	26.4144	27.2008	3.34695	6.61509	27.1276	25.3561	1.35189	5.71259	1.88736e-23	2.02289e-22
Spry2	11.105	2.08811	2.65469	4.47307	14.3369	3.00935	3.34886	4.89046	-2.54196	3.40045	2.01334e-23	2.15552e-22
Ptger4	19.4633	10.4212	11.8856	14.8764	18.1401	13.619	14.5149	15.9045	-1.04037	5.54202	2.23148e-23	2.38379e-22
Pgap3	6.2108	2.66489	4.50699	5.54	7.01896	4.35468	5.61258	5.92409	-1.29452	3.81396	2.31071e-23	2.4657e-22
Sertad1	39.44	18.4772	12.098	11.6771	35.7911	20.5221	12.0641	11.7839	-1.23182	4.7292	2.92027e-23	3.10585e-22
Dusp2	207.796	53.0474	34.769	28.5711	172.364	63.7879	35.928	30.0646	-2.14388	7.19132	3.12418e-23	3.31177e-22
Fn3krp	1.69289	4.46922	4.64376	3.96588	2.09798	4.41486	4.16641	3.59734	1.23124	3.01029	3.18721e-23	3.37487e-22
Sergef	6.00851	2.80636	5.31682	5.15583	6.20717	4.4079	6.31692	5.51154	-1.21115	3.00579	3.85912e-23	4.06407e-22
Zfp595	2.19899	8.95993	6.34236	4.13551	2.24089	6.13311	5.09017	4.10165	1.9076	4.0743	4.2453e-23	4.46103e-22
Unc13d	34.516	18.8363	30.0022	32.3731	38.1489	24.6936	30.8055	32.2583	-1.02344	7.00681	4.44313e-23	4.65878e-22
Slc35c2	17.3014	9.39463	13.6866	17.7904	18.2303	11.0289	13.836	18.2648	-1.00574	4.98364	4.49713e-23	4.71028e-22
Ephx1	41.7764	15.3903	14.1744	7.52749	35.5433	13.8388	11.4609	5.43799	-1.57791	5.21296	4.81792e-23	5.04081e-22
Recql4	1.50182	0.545168	4.39172	8.10152	1.35313	0.478204	5.97645	9.2031	-1.65112	3.6187	5.81568e-23	6.05848e-22
Bag3	8.8121	2.84077	2.36538	3.01191	10.6407	3.41358	3.33083	3.59736	-1.77295	3.37283	6.05077e-23	6.28981e-22
Tmppe	3.4568	7.90151	11.1743	8.82919	4.38619	9.57992	10.9826	8.85884	1.04806	5.90802	6.07663e-23	6.3099e-22
Vps37a	4.64922	10.5964	6.56051	4.74294	4.19049	8.43873	5.67611	4.28617	1.06175	5.23619	6.70391e-23	6.93887e-22
Zfp358	4.75498	11.6945	5.71262	3.87015	5.02643	10.5787	5.03842	3.45294	1.1551	3.82037	6.73418e-23	6.96274e-22
Ctsd	168.38	88.6218	176.047	206.178	198.257	124.517	200.521	218.502	-1.08089	8.63653	7.4159e-23	7.63489e-22
4930402H24Rik	2.59104	5.77653	2.31258	1.59262	2.95051	5.66676	1.98463	1.61067	1.02092	3.94131	8.74467e-23	8.96467e-22
Paip2b	27.2576	13.8826	19.286	22.2015	29.4217	17.8312	21.2635	23.7993	-1.1202	6.11944	9.07498e-23	9.29343e-22
Prps2	28.6695	15.1822	37.5994	33.4158	26.5064	15.8263	35.2614	30.9619	-1.06001	6.68308	9.67549e-23	9.89791e-22
0610007P14Rik	11.2769	25.7889	34.9205	41.2611	11.7741	22.357	37.3885	43.9064	1.05273	5.06786	1.0452e-22	1.06809e-21
Ywhah	75.892	189.967	139.219	196.573	70.3463	143.005	146.845	208.727	1.21827	8.00961	1.07294e-22	1.09529e-21
Fam71b	2.54672	10.6817	8.95623	6.80964	2.83901	6.97216	8.34135	7.53035	1.95603	3.72332	1.09322e-22	1.11481e-21
Pced1b	41.6325	100.025	71.4479	46.1263	44.2505	83.6107	64.5563	39.2569	1.14589	7.32255	1.179e-22	1.20101e-21
Cnksr3	5.68672	2.75823	3.55628	2.86775	4.61768	2.90594	3.47864	2.34329	-1.16113	3.59931	1.30959e-22	1.32565e-21
Rfx2	5.34154	2.28651	3.22897	3.50132	5.42632	2.07643	3.01987	2.82459	-1.3893	3.57286	1.32957e-22	1.34306e-21
Plcb3	2.41061	5.80913	3.26492	2.74546	2.59081	5.93646	3.4739	2.82192	1.132	3.90083	1.42244e-22	1.43089e-21
Arl16	2.76439	6.56465	5.21805	4.6178	3.32476	6.71121	5.41524	4.73439	1.07634	3.40932	1.61925e-22	1.62379e-21
Zfp385a	5.52911	1.19847	0.485193	0.34887	5.40547	1.0093	0.418677	0.3507	-2.36495	2.57882	1.65376e-22	1.65496e-21
Errfi1	13.8566	6.49634	5.11159	8.40922	13.1928	9.12747	5.89259	10.1811	-1.22735	4.59861	1.68691e-22	1.68638e-21
Fosl2	77.3292	22.0516	4.50023	8.12313	90.6393	47.865	6.45226	11.4412	-1.97182	7.1719	1.75819e-22	1.75582e-21
P2rx7	3.86645	0.604733	0.702684	0.486193	3.24081	0.511644	0.767784	0.501293	-2.84045	3.30694	1.93486e-22	1.92827e-21
Hspa14	5.98366	2.67131	5.11533	6.11634	5.42255	3.19715	4.89542	6.43483	-1.28251	4.31797	2.20932e-22	2.19726e-21
Spag7	18.4392	40.528	37.4011	41.9977	21.0481	35.0836	38.821	44.3798	1.00547	5.37096	2.227e-22	2.21256e-21
Cpm	12.8387	6.20562	3.1462	2.01936	10.5693	5.8859	2.79638	1.76962	-1.18715	5.13767	2.41583e-22	2.39279e-21
Grk6	148.483	79.4732	127.228	124.209	161.401	101.998	123.884	127.497	-1.06091	8.69884	2.90731e-22	2.85615e-21
Atp11b	60.2129	133.201	85.8762	69.856	62.4665	120.892	76.3743	69.9828	1.02027	8.4764	3.15223e-22	3.09047e-21
Cpt1a	18.3326	7.9138	12.8806	10.0997	15.4857	10.089	12.283	9.47031	-1.3513	6.13173	3.19008e-22	3.12124e-21
Wbp4	8.77548	19.9057	11.4948	12.581	8.95421	16.2436	12.6592	13.7375	1.06035	5.4279	3.71076e-22	3.61603e-21
Ccr7	586.768	268.035	205.042	118.315	475.816	345.391	192.541	96.1815	-1.28823	9.201	3.83538e-22	3.72994e-21
Dnase1l2	1.62163	5.04965	2.58661	1.6522	1.37093	4.29685	2.1282	1.29282	1.49253	1.77678	4.02717e-22	3.91252e-21
Impact	17.3045	9.09221	10.078	7.56056	19.019	10.0548	9.79914	7.85403	-1.06425	5.13594	4.1239e-22	4.00246e-21
Fam96b	28.0842	73.0275	38.0522	43.387	26.3715	57.3528	39.5807	45.5311	1.2585	4.84849	4.18633e-22	4.05491e-21
Polk	2.3494	6.44183	4.89499	4.84758	2.72826	4.53526	4.82417	5.08952	1.32519	3.98522	4.29971e-22	4.16055e-21
Cotl1	371.925	180.344	384.158	359.277	409.726	256.255	412.376	369.014	-1.20628	9.30074	4.47018e-22	4.31686e-21
Mbnl3	3.22237	9.52584	8.97976	10.4485	3.26804	7.45224	8.82409	10.9981	1.437	5.7677	6.10884e-22	5.8758e-21
Rab6b	6.85517	17.7389	10.4573	4.98217	8.85899	18.4713	10.6614	4.38293	1.24619	5.67667	6.18412e-22	5.94229e-21
Zfp958	2.51872	8.59196	6.82343	4.94888	1.93344	5.90946	5.65488	5.12663	1.63538	3.59351	7.24609e-22	6.92142e-21
Tsc22d3	221.826	90.1206	48.4846	18.3727	197.732	106.922	45.3481	15.3842	-1.46496	8.10221	7.2625e-22	6.93023e-21
Zfp3	0.927738	2.8027	3.99811	4.10525	1.21111	3.94023	4.67634	4.56509	1.44273	2.76015	8.15268e-22	7.76434e-21
Cables1	0.328722	2.21158	0.931525	5.96655	0.573157	4.49474	1.40587	7.11522	2.60828	3.02113	9.70299e-22	9.22261e-21
Cd7	97.5005	38.7598	47.7464	28.3114	108.259	42.5627	40.9808	20.6895	-1.46692	6.30012	1.01084e-21	9.58908e-21
Nr4a2	25.1134	4.74037	1.81151	1.47992	26.8565	5.12653	2.23661	1.39921	-2.5299	4.58944	1.13511e-21	1.07048e-20
Cxcr4	147.117	70.0574	27.8346	23.2737	104.139	79.6293	26.1445	22.7032	-1.22071	7.51249	1.16013e-21	1.09194e-20
Sp3os	1.84502	5.83063	3.88475	2.36116	2.48071	5.05979	3.62895	2.25988	1.47865	2.09736	1.18681e-21	1.11489e-20
Tex30	28.2207	13.842	15.681	24.8673	19.9451	11.1709	16.5337	26.3006	-1.1643	4.51218	1.20036e-21	1.12652e-20
Arl4d	8.19189	2.07229	2.87421	4.89492	6.84923	3.99371	3.82331	5.31102	-2.10152	2.77907	1.30434e-21	1.22291e-20
Lsm11	1.85906	4.48373	4.08093	4.31815	2.09772	5.50111	4.43594	4.22414	1.13224	4.68583	1.57001e-21	1.46773e-20
Ddit3	30.994	16.9981	9.51341	7.60416	28.2986	19.2191	11.5386	8.00741	-1.01499	3.93713	1.66812e-21	1.55643e-20
Zfp688	5.54525	13.0533	6.89518	5.56972	5.90333	13.5361	7.32014	5.27221	1.09675	3.22817	1.90318e-21	1.77061e-20
Arhgef4	5.07316	2.73322	3.53329	2.64899	5.82968	3.10663	3.43628	2.23305	-1.00957	3.50697	1.96741e-21	1.82685e-20
Ncf1	22.5472	55.7337	49.4325	31.8792	22.3502	63.1958	49.6101	26.8135	1.16644	6.849	2.28935e-21	2.11764e-20
Zfp69	1.15507	4.64346	1.58464	1.20011	2.00759	5.41916	1.88809	1.58174	1.86873	2.3609	2.69598e-21	2.48902e-20
Sox4	9.5087	3.87361	2.39159	0.811325	5.8325	3.44965	1.56816	0.570063	-1.43165	3.8985	2.8768e-21	2.65089e-20
Evi2a	20.9918	8.29374	7.5609	8.88831	17.2577	6.53489	6.46642	8.45974	-1.47408	4.68764	3.06406e-21	2.82075e-20
Smim3	7.89519	2.31287	1.32855	2.58939	5.38413	3.23943	1.28361	2.64458	-1.90085	2.90836	3.52259e-21	3.23362e-20
Gbp11	4.65671	21.4667	38.5107	22.3017	5.4162	18.4562	35.0571	18.6551	2.09385	5.27533	4.06597e-21	3.70425e-20
Golgb1	8.46051	24.4468	9.5072	6.91386	9.00256	18.8361	9.02239	6.59431	1.42263	6.77219	4.29454e-21	3.90512e-20
Aig1	5.82584	2.1878	3.45462	2.73651	6.24897	4.21783	4.14256	2.92136	-1.47509	2.05543	4.31835e-21	3.92307e-20
Dtwd1	2.01328	5.2152	5.82076	6.93471	2.04678	5.08653	6.17645	6.20989	1.25522	2.74523	4.33447e-21	3.93402e-20
Gadd45b	74.759	20.7429	14.0483	10.7122	44.8701	28.266	15.6735	9.33423	-1.99838	5.18229	4.78122e-21	4.33135e-20
Ctla2a	38.1794	130.83	25.0581	34.4576	56.1779	149.752	38.6739	47.1221	1.67481	6.29118	5.38726e-21	4.87123e-20
Fbxw9	1.98342	6.27943	1.59252	1.40339	2.06993	6.98152	1.68925	1.23255	1.53978	2.42831	5.45515e-21	4.928e-20
Mterf1b	1.32778	4.25721	3.89002	3.20755	0.979029	4.23866	3.98258	3.30883	1.55517	2.16521	5.77763e-21	5.20472e-20
Dtl	2.40845	0.881927	14.7615	24.3041	2.1783	0.971125	18.3183	24.8509	-1.58984	5.19511	5.81514e-21	5.23363e-20
Fam65a	6.21414	19.2692	6.39879	5.67236	6.53324	12.2513	5.91149	5.54002	1.53405	5.30763	7.64234e-21	6.83353e-20
Pdxk	9.13949	4.73361	8.31062	8.9375	8.53238	4.39661	9.3454	8.91891	-1.0913	5.23358	8.7879e-21	7.83608e-20
9330175E14Rik	0.928167	4.47027	7.08729	3.58324	0.911022	3.97811	5.11741	2.66453	2.14362	2.40182	8.82787e-21	7.86446e-20
Gfi1	13.6811	5.47604	4.58027	7.28464	11.4521	7.38649	5.12919	7.71536	-1.4625	4.45328	9.28482e-21	8.26392e-20
Slc25a27	1.9153	7.03472	3.79545	1.50765	2.60124	6.74983	3.2853	1.29598	1.73771	3.08492	1.01655e-20	8.99802e-20
Apobec3	53.4289	116.319	127.76	153.446	64.9414	101.937	127.565	151.428	1.01115	8.05343	1.14293e-20	1.00981e-19
Tnfsf14	4.2842	1.12362	7.10616	8.39382	4.41665	1.5484	12.3939	10.0767	-2.09395	3.33046	1.20596e-20	1.06453e-19
Klhl26	2.49433	5.68922	4.48638	3.45791	3.18831	6.82253	4.60805	3.6377	1.0585	3.86327	1.24369e-20	1.09444e-19
Il12rb1	3.6029	1.43322	15.9994	36.0927	5.63586	2.4819	18.0745	35.0722	-1.43056	5.3011	1.25808e-20	1.10549e-19
Iigp1	2.18901	32.5836	128.267	66.178	3.52354	23.7911	136.041	55.0462	3.82706	6.92396	1.33684e-20	1.17043e-19
Ccdc90b	3.72589	8.8354	4.37193	3.30397	3.80219	7.0733	4.469	3.24588	1.08526	2.98656	1.39342e-20	1.21886e-19
Arv1	4.73081	10.9853	11.8399	8.30702	5.65048	10.5207	11.0078	7.74812	1.08291	3.37719	1.48009e-20	1.29351e-19
Kif23	9.30806	3.74126	10.1649	29.4368	8.05398	4.11188	10.3309	32.1613	-1.45173	5.44679	1.79089e-20	1.56088e-19
4933411K20Rik	4.76463	11.576	9.14894	7.79422	4.61044	9.38129	8.82622	8.1284	1.15512	5.10829	1.81446e-20	1.58001e-19
Zfp933	2.1192	6.5407	4.3968	3.68132	2.10323	4.37481	3.82833	3.37386	1.50362	3.83874	2.03185e-20	1.75978e-19
N6amt2	7.84402	19.7289	24.4331	25.6745	9.97624	27.6483	29.7387	27.6852	1.19597	4.24885	2.15678e-20	1.86464e-19
Snora24	38.3215	8.90351	15.4965	13.9727	38.9726	14.3192	16.1126	16.1589	-2.09618	1.38903	2.18494e-20	1.8873e-19
Ankrd50	12.0408	6.38908	3.36299	3.21321	11.1034	6.619	3.04016	2.94974	-1.05332	4.94265	2.19461e-20	1.89395e-19
Gtpbp8	1.93637	5.7111	5.33732	4.36927	1.99352	5.3069	4.79655	4.06753	1.42258	2.52387	2.34045e-20	2.01621e-19
Klhl11	15.2825	6.482	6.32135	7.0933	14.5275	6.7804	6.168	6.43826	-1.37309	4.18517	3.0798e-20	2.63667e-19
Slc39a4	3.19038	7.4858	3.6304	6.73199	3.66966	8.24853	5.17696	7.56712	1.09366	3.68502	3.32746e-20	2.84617e-19
Gp49a	6.02734	32.3159	11.6983	16.4314	8.47335	39.6337	23.2304	27.3941	2.30682	4.15926	3.62805e-20	3.10054e-19
Rasgef1b	19.8337	4.50626	1.65028	1.21771	10.3396	3.89912	1.54477	1.15969	-2.27149	4.34482	3.88747e-20	3.31637e-19
Spdl1	1.16217	4.06946	5.23612	15.0816	1.17436	3.87347	6.12191	17.3683	1.66662	3.79501	4.27206e-20	3.64125e-19
Aldh6a1	2.12471	5.09313	3.30476	1.68135	2.72842	5.09581	2.92236	1.76047	1.12735	3.4717	4.58606e-20	3.90543e-19
Bbc3	31.2788	11.4101	6.55971	3.25822	25.0543	11.154	5.01194	2.77515	-1.61075	4.52785	4.71302e-20	4.01001e-19
Syne1	12.4788	6.13173	9.42472	5.7618	12.8556	6.73518	8.93888	5.11729	-1.15557	6.65599	4.92364e-20	4.18553e-19
1500012F01Rik	98.4064	52.8527	57.4748	67.1913	98.8175	72.5782	72.0207	67.2355	-1.03526	5.75037	5.17418e-20	4.38692e-19
Zfp429	5.69504	14.4978	9.53914	7.5759	4.23802	11.0527	8.42836	7.35728	1.21418	4.16638	5.58895e-20	4.73028e-19
Zfp382	3.42699	8.51092	4.5552	5.95039	3.04771	9.19659	5.10962	7.22987	1.18242	3.62527	6.89783e-20	5.81767e-19
Lilrb4	5.10947	31.5526	13.675	19.2425	6.64998	37.6251	26.3774	29.4124	2.52023	4.34733	7.1781e-20	6.04877e-19
Rras	5.87364	15.4078	7.21638	5.19574	6.47769	15.2236	7.93124	6.0762	1.23761	3.14669	7.95573e-20	6.68656e-19
Hspa1b	29.7088	1.27856	0.269981	0.511469	6.41258	1.91268	0.285615	0.538535	-4.68383	4.85571	8.08341e-20	6.78206e-19
Slc46a3	9.38322	4.74768	5.92718	4.03828	10.5135	4.59889	5.47743	3.53668	-1.12289	4.04488	8.17866e-20	6.85601e-19
Rnf24	4.55857	1.74868	0.673337	0.721353	2.94646	1.47623	0.747743	0.575136	-1.5267	3.07902	8.49116e-20	7.1118e-19
Trim34b	4.57654	11.1487	14.439	8.77347	4.66931	8.79446	12.1351	7.30634	1.13973	3.80237	9.33152e-20	7.78191e-19
Plac8	152.07	63.6354	238.685	252.32	144.355	82.3644	234.951	228.007	-1.40331	6.90847	9.88694e-20	8.23088e-19
Rad50	8.9256	21.0426	17.6502	19.7015	9.19838	14.7179	17.3047	20.2229	1.12924	6.20481	1.08445e-19	8.98929e-19
Gdpgp1	2.00168	6.27625	4.62708	3.61361	1.71518	4.57791	4.53362	3.6419	1.52938	3.80469	1.24391e-19	1.02583e-18
Pdia5	4.67404	0.717022	0.400573	0.480713	4.8859	0.861273	0.403723	0.565417	-2.84902	1.71509	1.40218e-19	1.15046e-18
Zfp623	2.28776	5.18022	5.03056	3.59125	3.12488	6.12753	4.56373	3.24265	1.04481	3.53584	1.45801e-19	1.19525e-18
Tha1	2.87586	7.1723	7.95743	4.54462	3.38257	8.18573	6.46405	3.5461	1.19369	3.56513	1.65383e-19	1.35005e-18
Clybl	4.82315	1.96505	6.84794	5.96721	5.88547	2.40643	6.72997	5.58447	-1.51753	2.905	1.96487e-19	1.59452e-18
Akap13	74.1336	165.714	84.5461	50.9867	76.8182	153.647	74.9029	43.8917	1.032	10.0574	2.59739e-19	2.08851e-18
H2-DMa	49.1598	22.4349	60.2945	39.2294	44.5761	23.9495	56.3846	31.5015	-1.2738	6.12384	3.06263e-19	2.45647e-18
Cwf19l2	5.14254	13.1866	10.2876	7.87301	5.55024	10.267	10.0537	7.63058	1.23596	4.8852	3.50719e-19	2.78986e-18
Zfp953	2.05043	9.5344	4.84543	3.88054	1.85892	4.81376	4.21027	3.39152	2.12782	4.22282	4.37221e-19	3.46085e-18
Gabarapl1	14.4251	6.79298	7.66427	16.3313	11.5754	9.13151	9.1364	16.7448	-1.21478	4.3197	4.53184e-19	3.57549e-18
Lrrc8b	4.93678	11.566	9.2294	8.95572	5.43857	12.9042	9.64853	9.79383	1.08986	4.49188	4.57563e-19	3.60709e-18
Itgad	3.8133	0.73191	0.709056	0.295838	3.34646	1.05282	0.767944	0.214359	-2.51362	3.21132	5.12225e-19	4.02159e-18
Sc5d	10.0432	24.3866	19.2504	24.524	10.6256	16.7465	18.2519	26.2276	1.16077	5.27605	5.59827e-19	4.38107e-18
Rdh12	1.82097	5.01121	1.94825	1.6615	1.96926	4.54721	1.87281	1.57578	1.31093	2.4027	7.27655e-19	5.67148e-18
BC024978	2.10926	10.7457	5.65415	3.77417	2.62857	5.67422	5.54035	4.01466	2.25692	2.98538	7.73137e-19	6.01627e-18
Pop7	22.415	11.2809	20.2271	26.7996	22.6482	16.6356	22.7613	28.1619	-1.09397	4.07343	8.23664e-19	6.39913e-18
Abcg3	7.72118	3.6061	6.4381	4.10821	8.06773	3.61488	5.35097	3.94508	-1.25014	4.33889	8.45879e-19	6.5559e-18
Ier2	160.649	76.6535	43.8593	40.5505	154.182	104.653	48.9601	42.5661	-1.22885	7.09017	8.66479e-19	6.71017e-18
Lsm10	6.11734	14.1559	13.4635	15.5307	6.48863	18.6676	15.4763	15.4673	1.08666	3.78499	8.89798e-19	6.87422e-18
Epcam	2.719	7.65354	2.53474	1.77961	1.94523	6.3682	2.56349	1.60063	1.35751	2.86891	1.01079e-18	7.75931e-18
Tmem126b	2.93942	8.63605	10.9968	10.778	2.82278	10.2983	11.8655	9.96819	1.43178	3.0225	1.05971e-18	8.11547e-18
Gbp2	26.6016	218.961	539.152	357.575	34.3712	106.066	505.248	265.301	2.97682	8.91415	1.06075e-18	8.11704e-18
Ahr	7.24911	2.62556	0.971719	0.690301	5.55316	2.23022	0.879134	0.531303	-1.60174	3.96978	1.15895e-18	8.84738e-18
Lxn	2.22166	6.6865	3.62392	4.24953	2.4113	5.27647	3.69121	4.40542	1.42189	2.47244	1.16439e-18	8.88195e-18
AA467197	1.40942	8.71171	25.5533	31.1432	0.743525	6.68485	18.6909	23.9502	2.49341	2.87591	1.17553e-18	8.95979e-18
BC094916	16.8824	58.2466	52.4223	24.3344	17.039	42.8034	42.3424	21.0069	1.68215	5.19395	1.38289e-18	1.05071e-17
Il1r2	5.29931	1.18133	0.237516	0.0770415	4.30062	1.74007	0.335646	0.0615097	-2.28463	1.60921	1.39109e-18	1.05611e-17
Calcoco1	17.2314	48.9696	13.1774	5.71414	18.1366	33.9229	12.4765	4.50222	1.40985	5.86713	1.44233e-18	1.09416e-17
Dtx3l	21.2073	52.0116	113.23	69.822	22.4983	44.5291	92.0477	55.7027	1.17623	8.17523	1.46105e-18	1.10575e-17
BC035044	4.33342	1.62638	3.80418	12.5779	3.36464	1.74431	4.61945	13.9448	-1.57228	3.62609	1.62285e-18	1.22533e-17
Tnfrsf9	7.36828	25.8958	25.7911	69.8186	6.50516	28.7996	37.2077	81.4854	1.6979	5.80731	1.64627e-18	1.24203e-17
Nagk	3.21118	8.11343	5.1703	4.28393	3.42291	10.0258	5.98847	4.91104	1.22135	3.0732	1.66437e-18	1.25444e-17
1110032F04Rik	1.21837	4.06862	1.56788	1.83278	1.23901	4.84955	1.98474	1.87435	1.61255	2.58914	1.66531e-18	1.25444e-17
D17H6S53E	4.26035	15.9871	8.97463	6.57673	3.64479	11.5304	9.76375	6.55751	1.80637	4.41279	1.67158e-18	1.25818e-17
Slc27a4	4.58232	11.2545	6.03394	4.64335	5.57794	13.7754	6.62745	4.57085	1.14999	5.03568	1.9701e-18	1.48057e-17
Fdxacb1	5.22498	2.43158	2.90857	3.35598	4.26134	2.68894	3.15842	3.46562	-1.19136	2.78109	1.97906e-18	1.48614e-17
Irgm1	27.9019	98.7045	205.544	138.692	26.0724	73.8177	164.742	105.223	1.70462	7.80858	2.04817e-18	1.53565e-17
Epb4.1l2	20.9341	51.8325	20.8506	23.3027	19.133	34.0394	20.0862	21.8295	1.20582	6.82606	2.23443e-18	1.67141e-17
Klf3	68.1748	200.572	64.098	26.4869	69.2199	129.135	56.4592	22.5727	1.46532	7.4286	2.3164e-18	1.73138e-17
Arfgap3	2.60585	6.34528	2.89418	3.06895	3.0299	6.66616	3.19405	3.028	1.1443	3.57504	2.81243e-18	2.09081e-17
Ctxn1	1.20397	5.06322	1.9094	1.35412	1.33423	4.85275	1.73166	1.41241	1.92323	1.53816	3.02196e-18	2.2414e-17
Nkg7	217.329	103.119	337.739	410.994	320.166	190.817	424.596	444.374	-1.22386	8.02798	3.11701e-18	2.31013e-17
Rasgrp2	117.884	65.3436	54.0602	39.0616	128.949	68.5884	46.2697	33.2928	-1.00059	7.39212	3.15558e-18	2.33513e-17
1700056E22Rik	5.51004	1.99165	1.50584	1.31301	5.05812	1.98776	1.59698	1.34976	-1.63398	1.4306	3.65919e-18	2.69747e-17
Litaf	13.1389	6.33083	6.36881	10.2905	12.8597	9.20579	8.12252	10.9747	-1.18693	4.52642	4.14924e-18	3.04015e-17
Snord22	72.8883	27.4384	35.2794	38.2124	71.8997	27.7934	44.1378	42.5386	-1.57171	2.27219	4.66195e-18	3.40548e-17
Fam133b	17.7919	38.8664	25.2137	23.043	14.384	28.3738	24.2628	22.6341	1.0094	5.53867	5.45696e-18	3.96821e-17
Kdm6b	69.3923	24.3707	13.1279	10.8425	58.5095	19.0708	12.9205	9.32443	-1.62041	7.39461	5.50328e-18	3.99888e-17
Gpr68	16.6995	37.0103	32.7266	16.6021	18.207	39.3371	31.1902	15.6002	1.00356	6.64654	5.85896e-18	4.24456e-17
Itgax	14.9372	4.15495	1.71622	1.50174	16.2667	4.37133	1.84389	1.11465	-1.971	4.68458	6.35042e-18	4.59715e-17
Bloc1s5	3.30342	7.58096	4.41715	3.97614	3.3578	8.65967	4.82044	4.27741	1.0573	3.28261	6.49458e-18	4.69096e-17
Gch1	12.6524	6.5419	3.24821	3.16651	11.2002	9.23018	3.92307	3.55698	-1.0846	4.28733	7.02787e-18	5.06189e-17
Spopl	3.62336	8.29227	7.08919	5.47522	3.01271	7.75392	6.62083	5.50694	1.05791	4.0064	7.52284e-18	5.40134e-17
Capg	18.1383	43.0134	26.6795	41.3737	15.1358	46.3957	29.4644	49.1674	1.10493	5.72503	8.22929e-18	5.89542e-17
Hk2	5.81858	2.19356	4.82406	11.422	3.93248	1.93556	6.20083	11.8174	-1.54817	4.67271	8.77011e-18	6.2782e-17
H2-DMb1	42.6165	8.3011	7.04713	3.5078	33.8728	6.73376	4.90652	1.96132	-2.51269	4.46209	8.79143e-18	6.2888e-17
Fbxl19	2.93275	7.55819	3.02055	3.43053	3.18737	9.10683	3.15387	3.37565	1.22339	3.97172	9.30415e-18	6.64081e-17
Tmem69	5.19246	12.2548	9.87667	10.4593	5.02324	8.40448	9.36872	10.6404	1.10905	4.39505	1.01931e-17	7.26458e-17
Papolg	9.89796	22.1444	15.9989	11.9457	9.31295	16.373	13.1503	11.6795	1.03843	5.65247	1.14101e-17	8.10198e-17
Mterf1a	2.07025	6.08495	4.78681	4.26613	1.5378	5.95561	5.41322	4.79966	1.40896	2.64793	1.24114e-17	8.77431e-17
Rhoc	1.9459	8.54706	2.39862	2.28947	2.33505	12.4649	3.77953	2.96789	2.0009	2.17777	1.29816e-17	9.17068e-17
Tspan4	1.69903	0.474073	9.14932	14.1413	2.62935	0.828937	12.16	15.4001	-1.86494	3.0739	1.36234e-17	9.61002e-17
Lyst	16.2595	54.9077	31.245	27.575	15.5145	64.2447	30.6926	26.2034	1.61011	8.29261	1.54967e-17	1.0868e-16
Krcc1	21.9267	61.1239	27.7546	23.0698	20.3661	41.1263	28.1071	22.7907	1.38314	5.74017	1.6307e-17	1.14197e-16
Lactb2	4.14661	10.1943	11.6823	12.8824	4.38353	8.7649	11.3941	13.1054	1.15235	4.12877	1.64065e-17	1.1481e-16
Sowahc	3.8049	1.39198	0.720304	0.886887	3.10467	1.13344	0.830487	0.92915	-1.60807	2.80656	1.74333e-17	1.21818e-16
Zmat1	2.14785	6.07571	2.6475	1.66466	2.2918	4.56881	2.25353	1.66293	1.36884	3.21588	1.74542e-17	1.21876e-16
Pycard	15.2871	7.74271	19.6907	18.488	18.6765	10.6051	20.4935	17.8896	-1.11337	5.43845	1.76601e-17	1.23225e-16
Slfn3	1.96388	5.00878	8.87218	13.9344	1.90891	3.77379	8.85036	14.7957	1.17551	3.41616	1.7935e-17	1.25053e-16
Aida	14.539	33.0468	30.7805	25.789	14.0931	21.3709	26.2295	24.2777	1.07299	6.20051	1.91587e-17	1.33489e-16
2700099C18Rik	1.79556	5.71657	5.23324	8.84439	1.73345	5.50716	5.74237	10.4523	1.51864	2.62009	1.99511e-17	1.3871e-16
Socs2	1.69655	6.25715	10.7309	16.4435	1.92785	5.80488	10.6824	18.0721	1.74411	3.8729	2.54388e-17	1.7585e-16
Gbp4	27.7894	110.192	226.167	143.579	31.7004	68.5568	190.49	122.333	1.89158	8.64445	2.73852e-17	1.8863e-16
Ubac2	50.3164	27.1341	39.6168	38.3044	56.2051	38.2481	40.9753	35.3388	-1.04553	6.62158	2.84142e-17	1.95161e-16
Batf3	5.29461	0.525304	2.34307	4.86668	5.56823	0.748567	2.57234	4.79672	-3.40636	1.16349	2.91031e-17	1.99751e-16
Zdhhc12	3.95698	9.12664	8.22152	8.80315	4.53039	9.61401	8.37117	9.76156	1.07819	3.25783	3.01472e-17	2.0677e-16
Gnpda2	5.75407	13.7435	9.5942	7.2188	6.04549	11.34	9.34309	7.42234	1.11999	4.10559	3.01716e-17	2.0679e-16
Zfp703	15.6189	8.41151	3.97851	4.39304	13.9445	7.38393	4.21376	4.35413	-1.02893	4.70351	3.33587e-17	2.27503e-16
Plekhm3	4.77118	2.60731	1.70023	1.08651	4.81801	2.80616	1.70204	1.12797	-1.01161	4.5282	3.3953e-17	2.31393e-16
AI987944	3.43267	10.2208	6.2656	4.43996	3.34175	6.98101	5.73589	4.18916	1.45411	3.88271	3.4548e-17	2.34951e-16
Wars	17.964	43.8919	153.322	91.3513	20.2038	44.6834	147.382	79.3031	1.1462	7.40036	3.64123e-17	2.47455e-16
Erlec1	5.97332	13.417	7.60099	6.38003	6.49025	9.71812	6.70084	6.34779	1.04445	4.84772	3.68361e-17	2.50159e-16
5330426P16Rik	1.45418	3.8947	3.60414	3.7233	1.96252	4.80627	3.89052	4.54036	1.29693	2.5008	4.33729e-17	2.93314e-16
Adrb2	14.8238	7.98266	5.80882	3.29853	11.4008	8.38296	5.22919	2.92247	-1.03455	4.43059	4.52042e-17	3.05057e-16
Fancf	1.59626	3.69308	4.53817	4.78763	1.8434	3.43555	4.75469	5.32406	1.05902	2.70396	4.59457e-17	3.09845e-16
Fam43a	9.95131	1.31641	0.83488	0.383553	4.38621	1.00397	0.422878	0.222973	-3.06951	3.47339	4.65029e-17	3.13383e-16
Srxn1	0.304927	1.61278	0.612494	1.65575	0.325264	2.39384	0.679469	1.78742	2.24715	2.01052	4.65627e-17	3.13568e-16
Zfp809	8.44548	20.9811	17.2297	14.1769	9.522	16.0652	16.1135	15.0948	1.19128	4.58472	5.95214e-17	3.98336e-16
Nod1	17.9535	8.53745	21.9496	18.8831	24.017	13.8802	23.0165	18.2338	-1.22329	6.32887	6.61536e-17	4.40279e-16
Palb2	1.36904	3.33459	4.20386	5.64982	1.35045	2.85437	4.70783	6.10692	1.1274	3.62044	7.05911e-17	4.68843e-16
Ubald2	198.872	101.538	72.2403	82.6446	186.554	98.682	71.125	81.5367	-1.09455	7.28137	7.95702e-17	5.27392e-16
Gm7367	225.983	115.516	82.138	93.9407	211.92	112.019	80.7743	92.4587	-1.09274	7.27718	8.35588e-17	5.53069e-16
2610044O15Rik8	3.90123	9.80508	10.0098	6.00387	4.38683	9.16084	9.04422	6.28039	1.18853	3.69798	8.51953e-17	5.63514e-16
Cpeb2	5.48455	2.82856	1.17731	0.819381	4.80688	2.8204	1.21329	0.898298	-1.09395	4.062	9.74161e-17	6.40836e-16
Il2ra	4.81319	41.5065	25.7565	61.9179	3.01247	14.2458	30.7822	70.8817	3.04969	6.39969	9.88958e-17	6.50127e-16
Efcab4b	17.5373	7.81019	14.9933	11.1897	22.1787	11.824	15.3458	10.637	-1.28397	3.93968	1.06071e-16	6.95872e-16
Ahi1	2.08757	4.82799	2.66356	2.41712	2.16114	4.49162	2.89706	2.46071	1.07294	3.78322	1.07776e-16	7.0658e-16
Sap30	12.3726	6.66695	6.7233	14.3382	8.46215	7.29221	8.02747	16.0639	-1.03272	3.49499	1.08117e-16	7.08338e-16
Ccpg1os	1.5332	7.62928	1.76474	1.20813	1.65954	6.08658	1.84264	0.988919	2.17557	1.03499	1.59327e-16	1.02849e-15
Rab32	6.79427	3.52845	3.97357	3.2902	7.04324	4.09123	3.95823	3.20728	-1.06963	3.40333	1.71802e-16	1.10606e-15
Cnot4	4.28897	14.454	6.66371	5.42198	3.87298	6.96022	5.76796	5.21898	1.66868	5.04219	1.94842e-16	1.25189e-15
Ar	2.1676	8.58686	2.04239	1.19723	2.04617	10.9565	2.00498	1.06584	1.85493	3.23146	1.98523e-16	1.27469e-15
Hspa1a	26.6927	1.242	0.234376	0.329727	6.12333	1.76792	0.244009	0.426	-4.56241	4.57673	1.99051e-16	1.27724e-15
Fam174b	5.11122	2.07489	5.03418	4.7996	5.44377	3.70478	5.88121	4.82429	-1.40384	3.51267	2.01295e-16	1.29077e-15
Pyroxd1	3.92393	8.68619	6.85	5.6479	4.07749	7.4636	6.22053	5.76129	1.00186	3.59678	2.16784e-16	1.38825e-15
Hcst	94.7906	37.1202	62.4246	46.4865	122.476	67.463	78.3335	47.1065	-1.49674	5.23614	2.45892e-16	1.56945e-15
Nmb	8.10048	3.75752	3.47867	2.49423	10.3206	6.13131	3.35027	2.44139	-1.16746	1.97404	2.56023e-16	1.63088e-15
Vps37b	474.453	250.27	65.9217	49.1597	541.985	352.94	69.769	52.3657	-1.07997	8.98504	2.95022e-16	1.8719e-15
2310061I04Rik	11.5771	25.6617	24.7685	24.3049	13.3478	20.424	24.9236	24.0819	1.01777	4.63366	3.01469e-16	1.91029e-15
Alg3	4.44126	12.5878	15.0457	15.9503	5.37146	9.71195	15.9251	16.7757	1.37357	3.97056	3.14049e-16	1.9874e-15
Crlf2	27.8546	14.9953	19.6644	17.8299	33.3687	24.3194	22.8018	19.801	-1.02717	5.10165	3.25665e-16	2.05552e-15
Mir17hg	11.7837	28.1119	17.0706	14.8286	9.44696	24.708	18.6316	15.4338	1.11628	4.94989	3.45097e-16	2.17533e-15
Trip10	1.83572	4.52069	2.77098	3.59425	1.86403	4.0734	3.46247	3.51671	1.15987	2.85797	3.80706e-16	2.39354e-15
Cmpk2	3.35379	0.870965	5.91364	5.82913	2.87758	0.824235	3.23487	4.04097	-2.09171	3.47593	3.91136e-16	2.45751e-15
Mir1893	60.1289	14.4692	17.4132	12.9569	69.1822	29.6588	21.8566	15.3987	-2.06882	1.29013	3.99196e-16	2.5049e-15
Lacc1	3.23357	0.827983	0.61891	0.483599	3.03658	0.690275	0.635697	0.387918	-2.15727	1.75884	4.18905e-16	2.62516e-15
Serpini1	6.916	3.37669	5.81993	3.33516	6.78655	3.37419	5.37249	3.2302	-1.17012	3.89554	4.70905e-16	2.94339e-15
Tnf	8.21656	21.6595	35.3804	36.7425	5.89146	27.7113	41.8507	36.0205	1.25951	5.09432	5.89481e-16	3.67029e-15
Nol8	10.4979	23.8284	20.5789	17.3055	9.04598	17.8091	19.4235	18.0578	1.06426	6.04919	6.07561e-16	3.77556e-15
Plbd1	64.7138	11.1283	3.80661	1.33185	64.5209	11.1848	3.06527	0.82204	-2.67236	5.50375	6.50893e-16	4.03186e-15
Stk39	5.82429	3.00655	10.3064	34.314	5.80247	3.34693	10.6963	35.3144	-1.09285	4.93883	6.57844e-16	4.07231e-15
Mir5107	75.7039	18.5913	12.1763	6.51064	80.7218	30.8405	10.0671	4.98283	-2.1214	1.9043	6.83645e-16	4.22931e-15
Ptov1	5.89944	13.1731	3.76329	3.38963	5.31322	14.1927	3.92273	2.95215	1.02438	3.78712	7.61084e-16	4.69635e-15
Zfp260	12.7599	28.5132	23.1905	13.8602	12.2916	23.9679	19.828	13.1629	1.0305	6.08686	7.99244e-16	4.92239e-15
Luc7l3	31.0913	78.9789	58.4186	48.3811	26.9199	47.3896	53.7311	47.4232	1.24343	7.13301	1.1169e-15	6.83083e-15
Crip2	5.88301	2.23308	0.989854	1.47119	3.50345	2.18354	1.05425	1.36117	-1.51479	1.81954	1.15377e-15	7.03853e-15
Mycl	6.28673	1.27388	0.452786	0.140895	6.47581	1.76503	0.460266	0.0957583	-2.44309	3.024	1.34263e-15	8.13923e-15
Prrg4	2.89438	8.12127	3.30711	2.67462	2.20237	7.28757	3.28878	2.38317	1.35535	3.15884	1.41237e-15	8.54588e-15
Ttll3	6.42448	2.95433	3.78507	1.97179	6.16403	3.51724	3.21097	1.81924	-1.24506	3.57183	1.45344e-15	8.7779e-15
Slc30a4	9.28886	26.9538	30.5741	20.0185	7.1041	21.9459	22.7877	16.5312	1.38877	6.37795	1.60892e-15	9.68664e-15
Cisd3	20.692	10.3736	29.3214	38.4063	20.1411	10.1339	29.0306	40.0179	-1.13275	4.15789	1.61537e-15	9.7194e-15
Gzmb	8.29782	45.2251	232.003	1349.89	11.2882	49.4329	309.873	1586.94	2.34752	8.61972	1.63142e-15	9.80985e-15
Cebpa	3.51837	0.31987	0.15949	0.0487986	2.43436	0.343548	0.0645157	0.0402448	-3.5621	1.78586	1.71703e-15	1.03054e-14
BC051226	4.62077	11.0726	10.4684	5.3554	4.72571	10.3679	7.67655	4.04822	1.12252	2.83721	1.84561e-15	1.10565e-14
0610030E20Rik	11.4581	30.1101	20.8873	14.9369	12.6064	19.5465	18.7378	14.2088	1.30106	6.35529	2.04131e-15	1.21812e-14
Cspp1	6.83454	16.3939	7.01885	6.11249	5.60546	10.7943	6.10568	6.02794	1.14544	4.95378	2.1634e-15	1.28883e-14
Lamp2	8.05872	22.0565	13.3678	12.5966	5.82507	12.1186	11.2873	11.0389	1.35098	5.45601	2.24911e-15	1.33577e-14
Ndc80	4.47062	11.0635	11.6409	26.5415	3.83235	10.0069	12.1562	30.3735	1.1743	4.68052	2.38562e-15	1.41424e-14
Itm2a	19.5452	10.214	8.27465	9.5292	17.3551	12.6281	7.83539	9.3243	-1.06764	4.72913	2.42972e-15	1.43861e-14
Ctsl	30.1675	11.3242	6.45487	3.84586	21.0341	11.3875	5.79786	3.30469	-1.5489	4.5747	2.69902e-15	1.59513e-14
Il18r1	16.7938	42.752	30.8644	29.9281	24.916	42.1463	37.224	36.2656	1.24203	6.79646	2.94126e-15	1.73511e-14
Zfp26	4.04999	9.41661	6.12932	4.65153	3.5428	6.61187	5.1066	4.52235	1.09982	5.8191	3.0217e-15	1.78148e-14
Tgfbi	6.21482	0.913915	0.138047	0.0275776	6.38766	1.09181	0.0473605	0.0201141	-2.90586	2.74454	3.22973e-15	1.89833e-14
Atox1	65.5103	29.0699	48.5429	51.2702	74.2104	52.9779	53.7502	51.3822	-1.30901	4.78476	3.26686e-15	1.91898e-14
Sass6	1.96546	4.87319	4.59374	7.22996	2.00607	3.5036	4.65615	7.14014	1.17586	4.08021	3.2763e-15	1.92102e-14
Klhdc1	8.44002	19.3793	12.2608	5.91434	9.41465	21.2533	10.9482	5.56393	1.05722	4.57554	4.0913e-15	2.38153e-14
Phf11a	8.9521	3.70594	13.1968	12.4632	9.74844	4.45948	11.5589	10.7475	-1.41083	3.58695	4.39682e-15	2.55322e-14
Unc93b1	43.5625	16.7308	15.2651	11.318	37.1633	15.8677	11.8046	8.06209	-1.52855	5.84018	5.07322e-15	2.93015e-14
Zfp874a	4.16448	11.0263	6.92714	4.00602	2.95081	9.40092	5.60085	3.07001	1.26137	4.28221	5.93897e-15	3.422e-14
Zc3h12c	5.03796	1.47312	0.460642	0.226133	3.32681	1.11184	0.355402	0.144789	-1.90683	3.35704	6.67972e-15	3.82825e-14
Irf8	66.1027	26.9202	44.2168	64.9618	63.5583	25.8073	51.1784	62.0799	-1.42599	6.99799	7.34232e-15	4.19555e-14
Nr4a3	56.2349	16.1383	9.04657	11.7897	44.4602	16.5563	12.9023	12.3828	-1.91532	5.02256	9.74531e-15	5.50998e-14
H2afz	257.855	140.664	314.172	580.582	266.72	188.398	381.072	620.192	-1.02585	8.33132	1.01829e-14	5.7473e-14
Gm12942	2.31031	6.02722	3.55765	2.81521	3.01141	5.80094	3.8641	2.42936	1.22621	2.24585	1.03687e-14	5.84876e-14
Gm6498	9.97506	5.09269	14.5632	28.3065	8.93072	6.54436	15.6948	28.0383	-1.0793	4.44409	1.469e-14	8.1859e-14
Qser1	2.76615	6.43471	3.3071	3.40303	2.65591	4.23558	2.88398	3.63971	1.0969	4.74659	1.58442e-14	8.78846e-14
Jade3	2.85852	6.47099	4.06831	5.05445	2.57357	5.29151	4.33148	5.08456	1.03947	3.27523	1.58715e-14	8.79859e-14
Ccbl1	3.485	1.71778	3.78341	2.58029	3.56825	2.56101	3.29053	2.15069	-1.09638	2.72317	1.6766e-14	9.28377e-14
Rhob	53.2602	20.5592	4.63594	3.21059	45.6347	25.1498	5.45489	3.54799	-1.53915	5.62483	1.69626e-14	9.37654e-14
Polr2a	47.1967	192.929	65.5297	69.1316	47.6165	79.7562	61.2826	67.0763	1.97395	8.75591	1.82066e-14	1.00527e-13
Fgd2	11.8777	3.06152	1.7339	0.652147	11.5156	2.47122	1.03598	0.250854	-2.10223	3.70183	2.17715e-14	1.19527e-13
S1pr2	1.97547	4.41284	2.05287	2.29526	2.121	6.76303	2.77477	2.69288	1.03336	3.34578	2.22043e-14	1.21764e-13
D14Abb1e	7.53731	19.3992	13.8458	8.59737	8.13706	15.5005	11.6388	8.0609	1.23815	6.34722	2.25842e-14	1.23777e-13
Frmd4b	3.94259	1.12332	0.624992	0.966289	3.92238	1.24107	0.710812	0.911782	-1.95262	3.26049	2.39351e-14	1.30441e-13
E330009J07Rik	1.77274	4.24717	4.61996	3.74365	2.26278	4.57962	4.943	3.74099	1.1359	2.91199	2.63281e-14	1.43078e-13
Stat1	51.4443	167.901	385.29	252.334	68.3091	123.694	346.683	201.051	1.60547	10.0037	2.80043e-14	1.51931e-13
Rev3l	11.5324	28.8172	15.9013	10.7324	10.4419	21.6785	13.5406	10.0633	1.19906	6.9857	2.89279e-14	1.5659e-13
Mcts2	10.4887	4.79036	4.55578	3.24818	10.9735	3.73575	3.33158	3.50242	-1.3355	1.95489	3.48048e-14	1.87144e-13
D630039A03Rik	0.252639	2.07912	5.35861	7.78444	0.18147	2.0087	5.33995	8.73613	2.91752	2.99901	3.51207e-14	1.88737e-13
Pld4	30.7057	8.05879	5.51079	4.20364	27.3236	7.00171	3.9299	2.7273	-2.05782	4.77972	3.73655e-14	2.00243e-13
Cpeb4	16.2612	7.87523	5.47647	4.32166	12.9679	7.20563	5.19479	4.4039	-1.18398	4.11966	4.79203e-14	2.54968e-13
Brd7	19.9683	45.3717	32.1963	34.1845	18.7217	29.1486	30.1813	34.5598	1.08571	6.187	5.59642e-14	2.96786e-13
Bcorl1	2.3189	6.37174	3.18909	3.35715	2.2853	5.14513	3.30422	3.19866	1.34413	4.44338	6.30365e-14	3.33193e-13
Tspan32	19.4715	10.3744	14.4417	8.65274	19.8965	9.79433	9.77885	6.05808	-1.04199	4.80382	6.38786e-14	3.3746e-13
Lypd6b	7.94995	3.95259	2.93097	1.92785	8.36209	3.67367	2.58125	1.5114	-1.14257	3.56851	6.75253e-14	3.55945e-13
Ankrd12	13.1976	39.071	13.0563	6.79723	13.1957	20.9626	10.7398	6.64557	1.47929	6.87285	6.79426e-14	3.5795e-13
Atp2b4	3.65014	8.59785	3.13361	3.96605	5.06151	12.8318	4.47596	4.94558	1.10299	5.54345	8.18449e-14	4.2862e-13
Smim7	26.4322	14.1129	15.3824	14.988	24.5805	17.1627	15.8134	15.7949	-1.06155	5.74671	8.58306e-14	4.48764e-13
Itm2c	57.6474	31.5668	36.231	23.7808	58.9824	45.884	36.5778	21.2374	-1.02219	6.51796	9.07694e-14	4.74329e-13
Gm6981	11.0131	5.03769	16.7127	31.4931	11.0323	8.38091	19.5392	34.1423	-1.24035	4.6285	1.01873e-13	5.30058e-13
Tmem140	0.945359	3.02601	6.94506	3.54327	1.04633	3.71917	6.69197	2.79818	1.53002	3.31806	1.02316e-13	5.32077e-13
Gm12185	3.3146	10.1054	11.0459	5.86279	3.78908	7.19617	9.0267	5.38604	1.49593	5.24895	1.07414e-13	5.56791e-13
Il3ra	6.65298	2.931	4.93439	5.50395	8.82221	5.46896	5.7652	6.31425	-1.28203	3.054	1.0964e-13	5.67613e-13
Ttc14	7.00168	17.7031	14.1453	9.13129	7.18329	13.8853	12.3288	9.28538	1.21127	6.76974	1.13462e-13	5.86563e-13
Tnfsf9	3.77504	1.77518	1.98773	2.17091	3.15138	2.11889	2.48224	2.32434	-1.20706	1.58769	1.26327e-13	6.52374e-13
Zfp825	8.20544	20.0475	16.9349	11.8613	7.39107	14.9023	14.0845	11.7337	1.15267	4.22927	1.26827e-13	6.54606e-13
Xcl1	48.6335	16.4555	214.816	219.51	57.1898	13.9893	341.5	186.179	-1.69938	5.69285	1.29583e-13	6.68115e-13
4930579G24Rik	6.65141	3.62722	7.02017	11.6528	5.60243	3.65853	7.50321	12.3056	-1.02347	3.80492	1.55448e-13	7.98493e-13
Slc19a2	5.59989	2.93554	2.64496	3.84068	4.88169	3.10138	3.2601	3.98993	-1.05457	3.53792	1.64032e-13	8.41239e-13
Iqcb1	8.94461	4.48962	2.29592	2.38516	6.25054	3.7884	1.85242	2.07004	-1.13605	3.08292	1.71883e-13	8.80567e-13
Sdf2l1	18.4693	8.27955	41.6282	75.1355	19.0201	11.1919	52.0243	83.7235	-1.28839	5.32688	1.82509e-13	9.31546e-13
Pltp	10.4105	2.92156	4.23797	3.23868	10.1397	3.15094	3.52783	2.62951	-1.97157	3.3311	1.90541e-13	9.71515e-13
Myo9a	2.89962	7.34324	3.67265	2.48258	2.557	5.24934	3.2477	2.45549	1.21649	5.23215	1.92251e-13	9.78686e-13
Ccdc109b	1.54387	4.21665	1.69538	1.49256	1.66368	4.17379	1.64114	1.43332	1.28507	1.72818	2.55161e-13	1.2901e-12
Srek1ip1	3.55368	7.92203	6.8322	7.74576	3.58922	5.92345	5.84294	7.34983	1.0014	3.38214	2.6179e-13	1.32292e-12
Dna2	1.40533	0.613711	5.54693	10.7708	1.69877	0.743496	6.36234	10.6443	-1.31203	3.8803	2.78983e-13	1.40612e-12
Cdc6	1.66557	0.652004	10.8239	22.0456	1.41605	0.591821	13.6684	23.2403	-1.50232	5.07891	2.90404e-13	1.46064e-12
Sulf2	2.77029	0.667126	1.04946	1.22632	2.78207	0.451418	0.525848	0.642415	-2.21258	2.9804	3.00974e-13	1.51066e-12
Fam175a	3.19095	7.3919	7.39994	7.03999	3.47208	5.29813	6.52544	7.14673	1.07142	3.8026	3.10311e-13	1.5559e-12
1810032O08Rik	14.0703	7.29997	10.1422	9.31254	14.8302	8.29992	9.91349	8.47752	-1.07905	4.21662	3.22945e-13	1.61666e-12
Asprv1	2.07819	0.328148	1.62262	0.171881	2.26493	0.504618	1.75116	0.107715	-2.71914	1.29451	3.23222e-13	1.61666e-12
Gstk1	5.34958	2.66405	5.57759	5.73181	5.7948	3.3995	6.01131	5.94636	-1.22045	2.35758	3.25484e-13	1.62692e-12
4922501C03Rik	3.51416	8.98903	5.25312	4.96662	3.41854	6.84555	5.34532	4.80921	1.24716	4.55008	3.30929e-13	1.65072e-12
Brca1	1.13165	2.73604	6.69451	12.2033	1.12067	2.79667	7.85251	12.5996	1.13532	5.01521	3.50079e-13	1.74444e-12
Acpp	7.67411	3.8881	5.19664	3.45445	8.86495	4.11092	4.69741	3.29546	-1.11502	4.53914	3.68511e-13	1.83439e-12
Tgif1	89.9011	47.9393	16.2109	9.34451	63.4853	45.503	15.8083	9.36219	-1.04156	5.96863	3.71341e-13	1.84657e-12
Pou2f2	11.9589	41.4122	11.6533	8.11461	13.4017	18.3601	10.4064	6.93412	1.72061	5.56039	3.72115e-13	1.84904e-12
Gm10640	1.00645	3.23254	3.46785	0.892158	1.37842	3.80921	2.40507	0.694398	1.55672	1.7159	4.34968e-13	2.15117e-12
Col11a2	6.05827	2.96306	2.7575	1.255	5.03709	2.57893	2.07676	1.00076	-1.17023	4.1695	4.80463e-13	2.36726e-12
Mx1	4.11221	0.964935	3.18172	2.6996	4.49165	0.989927	2.19365	2.20038	-2.24608	2.7846	5.1164e-13	2.51574e-12
Aurka	6.02598	2.6309	5.88288	29.4592	5.09266	3.34033	6.45633	32.9481	-1.33496	4.22903	5.83843e-13	2.85477e-12
Zbtb8a	3.31418	9.38352	8.41052	6.86457	2.8168	6.19085	8.72326	6.67171	1.39158	3.9067	6.13145e-13	2.99199e-12
Med18	2.75592	7.43356	7.27224	7.61287	1.7154	5.95732	7.49303	7.9267	1.30447	3.49576	6.25715e-13	3.05024e-12
Trf	7.58393	2.13479	0.310907	0.179707	5.98378	2.80046	0.172479	0.16498	-1.96932	3.71637	6.52741e-13	3.17718e-12
Coq7	5.89897	3.00008	9.59998	17.4838	5.02514	3.12705	11.6825	19.6988	-1.12621	2.83033	6.95006e-13	3.37779e-12
Rcor3	4.92003	12.0115	4.41577	4.24158	5.19861	8.48646	4.9525	4.6014	1.15933	3.16138	7.32995e-13	3.55348e-12
Scand1	81.2139	40.9964	59.4604	55.1769	85.0836	62.5081	66.5825	57.3468	-1.14363	5.69594	7.49066e-13	3.62775e-12
Impa2	7.32461	3.97369	14.5848	26.6038	8.404	5.17128	18.8661	28.547	-1.00353	4.23991	8.03531e-13	3.88373e-12
Fcgrt	15.2004	6.8344	9.54805	7.96904	20.599	11.6585	12.6429	11.0697	-1.29075	4.64619	9.49596e-13	4.56004e-12
Tfrc	26.0508	12.5948	30.9845	98.3969	21.1904	11.5003	34.0914	104.914	-1.1926	7.22399	1.05651e-12	5.03589e-12
Irf6	1.99895	4.87084	1.72653	0.810731	2.08666	4.60469	1.65194	0.629271	1.14371	3.57729	1.08196e-12	5.14958e-12
Axl	2.65289	0.540508	0.834901	1.11302	1.86649	0.534989	0.745865	1.21003	-2.44193	3.85865	1.09205e-12	5.19503e-12
Neto2	1.33082	4.31848	2.45517	3.17851	1.22617	4.66477	2.47036	3.32588	1.55919	3.77126	1.19216e-12	5.6518e-12
Zfp52	6.85363	19.8161	5.67331	6.38977	4.87756	13.2548	5.32272	7.12972	1.42039	4.53394	1.27334e-12	6.02188e-12
Phf11b	22.4158	11.825	33.9226	28.7099	22.0852	11.3867	28.9499	25.3171	-1.06711	4.75359	1.35912e-12	6.40775e-12
Zfp738	2.59982	6.93484	5.24274	3.67674	2.44112	4.85723	4.60975	3.99366	1.29025	4.0909	1.39722e-12	6.58195e-12
Macf1	83.4949	40.3162	65.5988	34.7493	89.1138	38.7691	52.8662	31.8723	-1.17858	10.1797	1.42041e-12	6.67697e-12
Hsp90aa1	324.937	171.988	287.852	463.467	213.691	148.902	307.814	491.271	-1.03897	9.30406	1.79846e-12	8.38189e-12
Pex10	1.97074	4.51977	4.5665	3.92636	1.86342	4.63607	4.29879	3.57145	1.04162	2.68359	1.79928e-12	8.38189e-12
Plek	36.0282	15.8139	13.3314	21.0214	35.94	15.032	18.9889	27.0892	-1.30225	6.44099	1.81072e-12	8.43111e-12
Kcnip2	0.892913	3.86393	0.85286	0.192432	0.929521	4.46072	0.817554	0.258782	1.97695	2.00552	1.82105e-12	8.47105e-12
Fam129b	0.778769	2.38499	1.08317	2.38964	0.887943	2.55268	1.2574	2.94443	1.4827	2.99473	2.0663e-12	9.56581e-12
Kcnj8	0.759337	2.61847	1.87468	1.65099	1.74966	6.291	3.42679	2.91953	1.64097	2.14478	2.0725e-12	9.58991e-12
Gatc	4.27828	11.4617	9.70683	10.3171	4.21381	7.01965	9.92862	10.2116	1.31023	3.81932	2.14319e-12	9.88383e-12
Ptprs	7.82511	4.27502	6.67511	5.23469	7.80457	4.03766	5.86684	4.35146	-1.00781	5.4066	2.16874e-12	9.99214e-12
AW549877	17.0964	38.7761	18.2868	12.1972	17.7287	28.1612	15.6361	11.4439	1.05678	6.56519	2.23899e-12	1.02962e-11
Prss30	2.79593	0.933756	1.09958	0.727852	3.19021	1.13598	1.19471	0.678309	-1.7146	1.42137	2.32999e-12	1.07045e-11
Phlda1	8.22793	2.77741	0.912527	1.96428	5.75334	2.0412	1.26688	2.1522	-1.7193	2.58084	2.5363e-12	1.16191e-11
Ntpcr	8.58758	4.56476	10.6708	11.0515	10.4589	6.5062	11.4896	10.9653	-1.00279	3.56913	2.67896e-12	1.22494e-11
Rims3	1.32955	4.56171	2.20621	1.64837	1.21912	4.36219	2.0598	1.47172	1.64192	1.16758	2.76353e-12	1.26062e-11
Rbm25	64.3103	180.932	77.5515	64.8021	56.7442	76.179	65.7483	64.4608	1.41536	8.14158	3.24919e-12	1.4752e-11
Thoc2	13.1309	34.2914	19.6996	16.329	13.0834	19.717	16.2188	16.9055	1.28501	6.87922	3.42791e-12	1.55487e-11
Zbtb37	2.68534	6.23716	4.76479	3.05478	3.25969	6.00846	4.41356	3.06117	1.0771	3.78241	3.48554e-12	1.57879e-11
Ccnd1	7.42049	1.62805	1.59868	0.472771	6.51255	1.49723	1.24097	0.281945	-2.31461	3.53791	3.95296e-12	1.78132e-11
Gtf3c6	20.1377	46.7485	27.6905	28.6007	19.8746	28.5243	26.1895	28.5836	1.11207	4.67338	4.01387e-12	1.80793e-11
Hck	10.5083	3.22857	2.00918	2.10721	8.67989	2.35129	1.439	0.86968	-1.84464	3.31663	4.01796e-12	1.80893e-11
Gm20939	1.22107	4.19059	4.62813	4.40632	1.23607	2.70301	4.27064	4.77738	1.63907	2.91848	4.31937e-12	1.9392e-11
Arl5b	10.8044	5.71941	4.34368	3.9228	8.66766	5.17541	4.06179	3.64832	-1.05861	4.21697	4.78423e-12	2.14292e-11
Myc	55.8807	135.901	131.221	115.752	28.3842	125.793	139.103	110.563	1.1577	7.7869	5.11057e-12	2.28485e-11
Styx	8.36215	18.6552	10.4988	9.74263	7.99542	13.7137	10.2382	9.61473	1.03233	5.481	5.23993e-12	2.33944e-11
Nmral1	2.85938	0.892672	4.31899	7.90704	3.09666	1.1714	6.26011	10.1638	-1.82799	2.36751	5.47711e-12	2.43744e-11
Pik3ap1	14.2437	4.99787	3.9935	4.80539	12.0642	4.69447	4.27558	6.05531	-1.64492	4.32969	5.52992e-12	2.45981e-11
Gm5547	13.0721	4.05	5.23996	4.29224	16.6051	3.60371	5.97217	4.56353	-1.91086	1.94095	6.03808e-12	2.68091e-11
Cxcr3	12.2222	28.8804	43.2014	65.1805	21.8129	49.3362	59.3802	73.5544	1.1048	6.25804	6.54531e-12	2.90078e-11
C1qc	5.94492	0.286122	1.02078	0.312802	3.22753	0.363747	0.338544	0.0589458	-4.55891	2.71217	7.02084e-12	3.10441e-11
Marcksl1	35.9738	18.803	15.3762	11.5898	28.2312	21.9676	16.1644	11.3222	-1.07714	5.1797	7.3532e-12	3.24394e-11
Ahnak	77.5329	39.5349	22.4015	22.872	72.7294	52.3772	32.8428	29.5436	-1.12863	9.29788	8.30347e-12	3.64982e-11
Sema4f	9.78668	4.8096	8.35142	5.3026	13.9529	9.6015	10.0601	5.74007	-1.17076	5.22423	8.43386e-12	3.7004e-11
Zc3h6	2.71639	6.44518	3.81335	1.89645	4.28265	5.0332	3.56512	1.91388	1.12253	4.1393	9.17667e-12	4.00991e-11
Gbp7	11.0335	45.2454	102.734	69.8731	11.7648	23.0788	85.7121	58.2943	1.96649	7.82757	1.28675e-11	5.55756e-11
Grn	27.9949	12.2378	11.3779	10.1026	26.2733	14.698	11.642	9.62157	-1.33264	5.46497	1.76355e-11	7.52236e-11
Bod1l	10.9971	24.2881	17.1088	12.4865	11.204	17.5691	14.9718	12.7137	1.04038	7.10324	1.94257e-11	8.26091e-11
Atn1	40.8821	112.903	34.9618	28.4533	44.7659	74.0855	36.113	29.4092	1.38454	7.52886	1.96211e-11	8.32883e-11
Car12	1.79762	0.770508	7.28498	8.15198	2.28663	0.928395	7.8477	9.1194	-1.37008	3.63435	2.57057e-11	1.08307e-10
Ccl6	3.03798	0.441444	0.174831	0.273782	1.82606	0.278867	0.123739	0.161863	-2.94964	1.07729	2.64508e-11	1.11156e-10
Tubb6	4.76427	1.50455	3.30377	14.7863	4.61108	1.83655	2.84334	14.0462	-1.80272	3.08192	2.74705e-11	1.1519e-10
Letm2	5.26301	13.2765	3.43539	2.19454	5.71302	8.26096	3.25339	1.85473	1.2241	3.43691	2.95329e-11	1.23463e-10
Pdcd1	1.54865	9.27343	2.25267	3.09864	2.56173	21.3327	3.62193	3.4133	2.4166	3.79255	3.01802e-11	1.26114e-10
Il1b	9.66382	2.80483	0.75243	0.220737	11.7056	4.64957	0.811026	0.179961	-1.92182	2.6872	3.37015e-11	1.39957e-10
F2rl2	0.703104	2.60848	4.50639	11.3384	1.00184	2.30842	5.91495	15.4428	1.74854	3.41998	3.4271e-11	1.42076e-10
2310009A05Rik	8.57464	20.6472	17.3508	15.4529	9.73971	15.0559	17.0148	14.7407	1.11435	3.00194	3.42794e-11	1.42076e-10
Adam11	4.27015	0.829869	1.30331	0.280601	4.62178	0.890188	0.939138	0.188571	-2.49481	3.43567	3.51212e-11	1.45377e-10
D930016D06Rik	2.35854	5.37465	3.24324	2.09982	2.8598	5.11251	3.18995	2.11385	1.0508	3.46051	3.61704e-11	1.49656e-10
Gm6377	9.32116	1.62352	0.235516	0.0989658	5.08985	0.535582	0.130952	0.0490208	-2.63358	2.76046	3.62431e-11	1.49893e-10
Synj2bp	6.34217	13.8114	10.3012	7.68459	5.50112	8.14789	8.82604	7.44469	1.02411	6.39459	3.77514e-11	1.55931e-10
Leo1	8.1556	17.844	12.3765	17.1557	7.07162	11.6767	13.005	17.6797	1.0185	4.72968	4.22833e-11	1.74056e-10
Trat1	15.5658	7.29469	7.83825	2.76988	12.3613	7.93779	5.70718	2.4586	-1.21624	2.75954	4.31293e-11	1.77234e-10
Pyhin1	30.5773	106.208	94.3554	45.9817	32.9082	84.4108	80.0467	42.3181	1.69388	7.54636	4.35647e-11	1.78871e-10
Smco4	7.38842	3.53306	10.7681	11.7201	7.38616	4.30594	12.7484	13.0491	-1.1384	3.16923	4.8332e-11	1.97772e-10
Zfp930	2.34695	6.06139	5.55082	5.47939	1.91199	3.90833	5.12042	4.9806	1.23773	3.62683	5.29341e-11	2.16329e-10
Mir8119	78.5723	36.6782	75.2826	71.9051	83.7576	51.73	75.7187	63.9801	-1.19109	3.19436	5.45812e-11	2.22589e-10
Cyp27a1	6.30776	1.59906	0.737893	0.230268	6.31223	1.48267	0.487737	0.116971	-2.12557	2.29276	5.46089e-11	2.22608e-10
Dnase1l3	18.8955	4.58294	1.49278	1.04919	20.1177	2.65904	1.47088	0.615514	-2.13649	4.74363	5.59868e-11	2.27936e-10
Alox5ap	25.8958	5.76355	2.13137	1.00269	23.3863	5.98396	1.74073	0.693681	-2.30848	3.12919	5.78863e-11	2.35372e-10
Zfp85	2.59836	6.25548	4.35768	2.75617	1.8232	5.304	3.32717	2.38601	1.13035	3.00931	5.98809e-11	2.42766e-10
Tnfrsf25	6.37676	16.0131	9.87708	3.95106	7.13216	18.0668	9.91431	3.7687	1.17647	3.89432	6.87451e-11	2.76959e-10
Rnd3	3.85972	1.15306	0.427546	0.147489	3.15097	1.03562	0.360151	0.116223	-1.8863	2.01859	6.91905e-11	2.78638e-10
Fcna	3.53809	0.27664	0.139436	0.0447862	2.56144	0.279192	0.0592807	0.0370807	-3.74764	2.1223	7.12266e-11	2.86479e-10
Csf1r	5.05515	0.609597	0.247212	0.0528883	3.65412	0.685719	0.0670449	0.0110841	-3.20161	3.8564	7.12925e-11	2.86624e-10
Idi1	8.77241	20.3271	31.9029	55.1668	6.94899	14.9259	35.137	61.5603	1.08836	5.97136	7.3915e-11	2.96797e-10
Psmc3ip	2.57303	6.36103	10.732	15.1925	2.68762	4.46444	13.4801	16.2387	1.11423	2.93846	7.45396e-11	2.99181e-10
Arl10	1.83344	5.50485	2.51036	1.36384	2.04203	7.29754	2.41734	1.38443	1.45875	1.81678	8.49259e-11	3.39598e-10
Hmbs	8.06021	4.24794	20.4847	34.9176	9.31636	5.89207	23.6929	37.4879	-1.03493	4.73859	8.64432e-11	3.4538e-10
Prelid2	2.33537	5.97678	11.123	12.8233	2.22174	5.6157	11.0089	12.1985	1.19481	2.53408	8.67302e-11	3.46383e-10
AI597468	4.30862	9.45329	5.67421	6.68725	3.56604	5.72418	5.31137	6.66638	1.02084	4.50426	9.24801e-11	3.6828e-10
Gbp3	9.72075	25.5428	54.0971	37.263	9.89312	19.3259	49.0683	31.3477	1.29523	5.99427	9.48483e-11	3.774e-10
I830077J02Rik	5.25856	0.935135	0.476895	0.213942	5.46406	0.781583	0.441032	0.0954648	-2.65234	1.0693	1.17697e-10	4.64485e-10
Flt3	14.4039	5.95013	2.70585	0.882748	15.0465	7.05305	2.50725	0.638925	-1.41505	4.63156	1.24051e-10	4.89164e-10
Vcam1	6.55653	0.732577	1.01248	0.387849	3.67863	0.490639	0.630809	0.156031	-3.30067	4.21648	1.41641e-10	5.55126e-10
A530099J19Rik	7.20089	1.52965	0.411624	0.194344	6.36436	1.00552	0.321186	0.173683	-2.35837	2.64533	1.6057e-10	6.27167e-10
Acrbp	2.23752	5.04672	3.04218	1.39195	2.29741	4.80944	2.52933	1.23431	1.02169	2.47897	1.60607e-10	6.27167e-10
Parp14	22.2014	49.2771	67.9116	42.3433	23.3709	40.2145	58.664	34.8054	1.03853	8.01341	1.77547e-10	6.90801e-10
St8sia6	2.29926	6.48207	1.25062	0.377349	1.45505	3.53663	0.791985	0.211681	1.3762	2.85309	1.81855e-10	7.06712e-10
App	8.62986	4.60357	5.08392	3.45078	9.60453	5.11852	5.99403	3.47574	-1.04217	4.59428	2.04414e-10	7.89294e-10
Snrnp35	3.05166	7.43461	6.80988	9.73811	3.28102	5.08727	7.69421	10.1389	1.12564	2.77403	2.06195e-10	7.95853e-10
Lmo2	8.00312	2.23087	2.29537	0.84891	4.78739	1.48942	1.3359	0.486156	-1.98791	3.06078	2.2022e-10	8.49306e-10
Zbtb42	1.74004	4.50996	2.79669	1.98602	2.53047	6.7437	3.17943	2.20075	1.22662	3.57126	2.39781e-10	9.22168e-10
Dnajc2	41.6242	89.2235	72.585	86.0129	38.3389	56.8054	72.5997	88.9575	1.0058	6.76821	2.5178e-10	9.65625e-10
Ccl3	16.7522	4.33565	45.8479	52.753	13.2898	2.79705	79.5162	54.4075	-2.09644	4.16274	2.95042e-10	1.12395e-09
Scimp	4.19138	1.3481	0.894464	0.744391	3.46851	0.94304	0.642039	0.65421	-1.83012	1.12963	3.43011e-10	1.29748e-09
Dntt	3.93711	1.71254	4.06711	4.24199	3.11236	1.64371	3.02963	2.42088	-1.3175	2.97822	3.82815e-10	1.44126e-09
Metrnl	1.55091	4.42809	1.29652	3.36765	1.37308	6.91806	1.92647	4.17457	1.37818	2.81797	3.96122e-10	1.48962e-09
Fhl2	1.68631	0.681288	2.73239	7.36555	1.95677	1.10897	3.74637	8.55172	-1.4631	2.33773	4.24063e-10	1.59222e-09
Ifi27l2a	23.5794	8.1201	32.0436	28.7198	16.107	9.93295	20.6727	17.1282	-1.68374	3.77832	4.6743e-10	1.75028e-09
Tbc1d9	6.93593	2.83178	1.12007	0.403832	6.85239	2.65298	0.878212	0.282617	-1.42728	4.22535	4.68662e-10	1.75421e-09
Gm20594	307.397	130.508	79.3716	91.8632	234.675	100.585	80.6727	91.6933	-1.33154	5.51302	5.382e-10	2.00827e-09
Ankrd37	5.32708	2.29222	2.10684	3.24633	4.04651	1.61379	2.19067	3.38219	-1.40032	1.51588	5.39663e-10	2.01295e-09
Ifng	10.9915	2.79324	35.211	64.1996	14.6158	2.78718	59.4557	70.6496	-2.11264	4.39112	5.91488e-10	2.19692e-09
Ubap2l	52.3676	115.612	81.609	87.2144	54.7746	72.2152	81.138	87.3792	1.05818	8.22009	6.01745e-10	2.2333e-09
Mmachc	3.03023	11.3302	6.89111	7.98656	2.33081	4.49493	7.48851	7.82464	1.82974	3.47231	6.68263e-10	2.46973e-09
Tk1	4.0968	1.59429	18.1149	60.3899	4.35451	2.16112	25.943	68.9264	-1.47604	4.80912	7.72793e-10	2.83651e-09
Lair1	6.34609	2.43532	4.86769	4.16947	6.09232	1.90796	5.16442	4.66613	-1.50623	4.07553	7.87767e-10	2.88708e-09
Tyrobp	73.5689	23.1659	16.3423	14.1545	59.058	21.1206	12.3027	9.32161	-1.79593	4.43935	8.31633e-10	3.03747e-09
Cbfa2t3	4.5548	2.04388	1.35587	0.913513	4.40005	1.76823	1.13204	0.57447	-1.28395	4.17519	8.41917e-10	3.07155e-09
Rpl22l1	269.265	130.483	169.81	205.485	248.234	181.716	187.861	209.815	-1.20211	6.80407	1.00158e-09	3.62257e-09
Foxp3	2.49017	13.1306	3.23461	1.25726	2.03434	4.82966	1.80723	0.492937	2.32894	3.36865	1.27827e-09	4.58212e-09
C1qa	6.03678	0.339505	0.871327	0.282649	2.81115	0.309801	0.253609	0.0253615	-4.31303	2.65201	1.43939e-09	5.13871e-09
Rhbdl1	5.69318	2.67895	3.45731	2.1139	5.54778	3.05618	3.05829	1.90236	-1.18496	2.39043	1.53974e-09	5.47471e-09
Snora31	34.7524	17.8241	19.2341	16.5484	35.4818	15.3466	18.5882	16.4441	-1.10729	1.2186	1.57373e-09	5.59142e-09
A830080D01Rik	4.09379	8.96819	5.23296	5.58439	3.29231	5.50803	5.08597	5.89926	1.00811	3.96798	1.76653e-09	6.25575e-09
Fut7	0.37032	0.987771	2.03928	4.24267	0.519136	1.20275	2.79295	4.74035	1.26324	1.98369	1.83553e-09	6.48345e-09
Wdfy4	23.1107	5.44654	2.96809	1.31747	23.3712	4.89385	1.94316	0.594351	-2.22457	6.57311	1.91492e-09	6.7515e-09
A530054K11Rik	4.42577	10.1687	6.42484	4.71266	3.64393	6.58629	5.57616	4.71854	1.08023	4.70731	1.9937e-09	7.02414e-09
Oas1a	3.80432	1.46458	7.7518	6.37069	4.35739	2.47548	6.44585	5.56353	-1.51121	3.11709	2.14821e-09	7.54649e-09
Rps27l	37.7759	83.5335	110.836	173.125	36.5048	64.5952	122.124	181.599	1.04045	5.47376	2.2303e-09	7.82631e-09
Zmat3	5.41585	15.366	7.29766	5.71594	5.69439	7.1379	6.95873	5.57915	1.43162	5.72368	2.28717e-09	8.01421e-09
Slamf8	5.42513	1.23804	1.44295	0.670204	5.41798	1.30244	1.24716	0.403958	-2.2707	2.32519	2.36539e-09	8.27331e-09
Card6	27.9806	62.3616	29.3555	18.2175	29.9017	36.7616	26.6688	15.3955	1.07643	7.20118	2.52334e-09	8.81616e-09
Irf2	49.2281	108.517	69.9275	47.5971	49.1996	62.6743	62.4323	40.7204	1.05753	7.21478	2.61814e-09	9.12097e-09
Spry1	3.4983	1.83091	1.15146	0.468255	3.22301	2.35071	1.33298	0.586732	-1.0654	2.29683	2.6683e-09	9.28902e-09
Tbxa2r	7.67188	17.2466	26.3192	21.9412	9.10778	21.4616	23.4774	17.0333	1.01117	5.63613	2.73201e-09	9.49711e-09
Setbp1	1.58814	3.48979	5.08263	6.1951	1.83353	4.20806	6.38777	7.06065	1.00587	4.97485	2.84371e-09	9.86413e-09
Stom	4.00767	1.70461	0.871366	0.29412	3.30791	1.6047	0.739485	0.202022	-1.37922	2.93432	3.09273e-09	1.07029e-08
Gm20300	3.0789	8.42078	3.74851	2.24832	2.45974	4.15886	3.55546	2.16204	1.35628	3.67766	3.1016e-09	1.07278e-08
Mbd4	3.6067	9.73375	6.20078	6.82176	3.07086	5.20792	6.68215	7.15336	1.34182	4.30821	3.36544e-09	1.16072e-08
Tmem176a	9.64277	4.15509	7.02402	4.36155	10.7032	5.81793	6.56713	3.91977	-1.33568	3.21441	3.37932e-09	1.16509e-08
Napsa	31.307	11.05	8.86583	4.25428	25.1206	10.1558	5.31903	2.51327	-1.65162	4.58773	3.38919e-09	1.16807e-08
Gm614	21.1584	11.2032	9.69085	5.67465	21.4837	9.60296	8.27722	5.65255	-1.0635	2.93639	3.42165e-09	1.17842e-08
Ifi205	17.1006	8.48436	10.6563	5.6153	15.2295	6.96204	9.22839	4.80341	-1.14136	3.87026	3.45538e-09	1.1894e-08
2810006K23Rik	3.44737	8.34606	6.54527	6.29094	3.71672	5.8963	6.75805	7.18087	1.15381	3.44354	3.49956e-09	1.20354e-08
Zfp945	2.10548	4.7063	4.49212	2.06329	2.45879	3.08512	3.9474	1.88422	1.04653	4.33344	3.63489e-09	1.24652e-08
H2-Ab1	578.653	187.264	76.6161	26.6464	499.192	179.636	57.9071	13.3054	-1.75504	8.21852	3.66039e-09	1.25393e-08
Gm6904	4.9874	2.4373	8.21854	6.90035	4.99246	3.21983	6.66379	5.98283	-1.13175	2.26718	3.71287e-09	1.27101e-08
Zdhhc9	7.75148	19.8259	7.81364	5.23673	7.04594	10.1672	6.8394	5.40429	1.27058	4.64618	4.2807e-09	1.45508e-08
Snord104	49.6534	14.8112	25.0814	24.0394	54.3787	29.422	36.554	26.7929	-1.79369	1.40952	4.53188e-09	1.53721e-08
Klra12	13.2762	5.37428	10.213	12.1912	23.9613	11.0726	17.6737	18.9674	-1.43989	3.15632	4.5954e-09	1.55657e-08
Drc1	1.39463	4.55138	20.3155	24.7445	1.63628	5.31967	16.48	18.8405	1.57226	4.81385	4.84528e-09	1.63319e-08
Anxa1	6.59546	2.72233	1.34674	1.83365	6.18702	2.45722	1.27812	1.29036	-1.42108	2.43705	4.87452e-09	1.64247e-08
Ube2d1	26.1912	58.759	33.6809	23.6371	25.6248	34.2713	31.0412	22.7187	1.0815	5.48192	5.18371e-09	1.74119e-08
Prrt1	8.29882	2.69614	4.22535	3.89922	12.2844	3.35412	4.19243	3.68767	-1.77625	2.31232	5.35852e-09	1.79803e-08
Asb2	4.2201	1.55874	2.70343	4.42989	4.2616	1.81625	2.54377	3.90019	-1.57535	3.61664	5.82256e-09	1.94899e-08
Comt	7.48269	24.5754	9.74496	14.5764	7.33113	9.51798	10.8774	14.3054	1.65965	4.93541	5.95515e-09	1.99268e-08
Pecr	1.7527	0.713154	4.68726	4.22795	1.87721	1.11271	5.00726	4.67562	-1.3162	1.65285	6.54362e-09	2.18505e-08
Anpep	6.64099	1.68007	1.24736	0.484963	8.44277	1.31592	0.941582	0.218715	-2.10557	3.46611	6.65712e-09	2.22219e-08
Nqo1	0.144953	0.795743	0.847374	1.62124	0.133337	0.870289	0.651973	1.84978	2.32456	1.48214	7.05726e-09	2.35331e-08
Rasa4	6.43081	3.45093	3.38865	3.055	6.72655	4.05009	3.32439	2.68426	-1.03484	3.72589	8.60889e-09	2.84226e-08
Mplkip	9.05807	34.5809	11.6545	9.23625	6.9702	9.58031	9.5278	8.10482	1.88522	4.89754	8.68564e-09	2.86466e-08
BC005561	2.9496	6.43752	3.62501	2.11064	2.82325	4.41004	2.88431	2.05854	1.00955	3.85297	1.08456e-08	3.55039e-08
Podnl1	3.71698	1.7068	4.21727	5.07158	4.66757	2.24244	4.23834	4.7773	-1.22706	3.06109	1.2009e-08	3.91265e-08
Cd81	17.0105	7.55244	3.18491	1.52886	13.793	7.14265	2.00358	0.84781	-1.31586	4.01693	1.24581e-08	4.05349e-08
Gatm	2.74877	0.730127	0.286868	0.205428	3.07236	0.428062	0.25867	0.202094	-2.10593	1.84382	1.27899e-08	4.15867e-08
D330041H03Rik	3.00972	9.4848	5.64178	4.10943	2.68327	4.2155	4.53007	4.04248	1.56341	2.74654	1.54848e-08	4.99955e-08
Tifa	4.07822	1.72914	0.702726	0.288069	3.05125	1.03631	0.50151	0.196028	-1.38661	1.96008	1.56699e-08	5.05595e-08
Airn	1.52314	3.99061	6.51048	2.99185	1.99638	3.06907	5.21499	3.05388	1.23139	2.06422	1.56837e-08	5.05869e-08
4930481A15Rik	3.02872	7.20424	3.67921	1.675	3.8798	6.59332	3.34017	1.52065	1.12069	3.33267	1.74005e-08	5.5975e-08
S100a11	195.719	625.155	159.516	138.635	197.712	252.912	156.437	139.265	1.62434	6.82684	1.77435e-08	5.69645e-08
Fes	6.25201	2.94377	1.34071	1.16535	5.88177	2.9708	1.18221	0.776198	-1.22672	3.22772	1.86777e-08	5.97651e-08
Clec9a	7.67503	2.3789	0.829375	0.477129	8.1023	1.90269	0.733399	0.303624	-1.81554	3.27958	1.9614e-08	6.26156e-08
Evi2b	26.8368	70.9747	34.6541	30.6712	30.2833	32.5061	29.9671	29.7334	1.34164	6.88684	1.99604e-08	6.36794e-08
Ppig	20.599	52.7697	24.9244	23.016	17.0268	21.354	21.9893	23.9593	1.28854	6.99274	2.17073e-08	6.90927e-08
Slc40a1	2.8504	0.404548	0.273006	0.105663	2.0228	0.292675	0.0979701	0.0280905	-2.9595	3.16717	2.20622e-08	7.01991e-08
Gzmm	5.3699	1.68246	3.38373	7.23624	9.28171	3.92173	5.65271	10.7188	-1.80579	3.16922	2.22989e-08	7.08589e-08
C1qtnf6	1.14115	2.74003	3.25191	7.96647	1.33198	4.38406	4.50528	10.5211	1.13098	3.18252	2.41582e-08	7.64403e-08
H2-Eb1	329.682	111.827	56.6617	18.6732	299.127	137.842	44.6272	9.42705	-1.70905	8.06572	2.59669e-08	8.2002e-08
Snord96a	40.6126	20.3792	25.1433	21.0309	40.1358	23.0752	35.6104	24.5649	-1.05215	1.12567	2.62899e-08	8.29677e-08
Nuak2	5.56071	3.04024	3.50627	3.28905	5.53412	3.07674	3.87836	2.42542	-1.009	3.49543	2.729e-08	8.59276e-08
Ly6c2	220.25	97.1863	427.857	572.486	282.181	88.472	569.713	685.965	-1.26625	8.11454	2.78191e-08	8.74793e-08
Scin	0.568633	1.81493	0.913582	0.749038	0.508093	2.44169	1.03771	0.684939	1.52688	2.34336	2.86286e-08	8.9937e-08
Oip5	0.630948	1.75348	4.20533	10.3891	0.626796	1.39537	4.92955	11.1558	1.35034	2.62797	2.88145e-08	9.04623e-08
Rab30	3.50167	1.1161	0.539914	0.235306	2.4371	0.817605	0.324374	0.141622	-1.79894	1.73099	3.30553e-08	1.03072e-07
Treml4	6.58425	1.77111	0.083714	0.00768691	5.94194	1.87168	0.0238168	0.0162616	-2.0348	2.27752	3.53571e-08	1.10037e-07
Olfr56	0.645475	2.68477	2.00192	2.03188	0.848802	2.51631	3.8662	2.69691	1.93713	2.1966	3.60907e-08	1.12247e-07
Lat2	8.28382	4.04053	3.69073	5.04938	6.33413	3.2361	3.10705	5.25411	-1.17855	3.44078	3.71019e-08	1.15207e-07
Uevld	3.05744	11.7017	3.66241	3.50785	2.5771	4.11365	3.42842	3.79252	1.87713	4.32245	4.27643e-08	1.32067e-07
Rgl1	2.80357	0.839239	0.558202	0.31681	2.67882	0.590262	0.223239	0.195499	-1.88033	2.50067	4.32534e-08	1.33493e-07
Tbc1d30	2.19541	5.19168	1.22268	0.880225	1.97177	5.59182	1.36908	0.862077	1.11329	3.64381	4.3645e-08	1.34529e-07
Neu3	2.48052	6.2231	3.87455	3.09661	2.33337	3.33521	3.58845	2.95697	1.23143	3.58195	4.58987e-08	1.41205e-07
Glrx2	7.38719	26.3376	8.44739	5.95265	5.75413	7.01998	7.53388	5.6368	1.78721	4.90543	4.86929e-08	1.49421e-07
Gm4070	37.4821	89.602	128.89	79.1909	49.6274	74.7468	119.074	77.2012	1.15727	9.11987	5.22451e-08	1.59712e-07
Gvin1	37.4697	89.5723	128.848	79.1646	49.6109	74.7219	119.035	77.1755	1.15727	9.11987	5.22451e-08	1.59712e-07
Adam23	3.52944	1.42288	0.652652	0.130089	3.53144	1.1121	0.512406	0.0852376	-1.43611	3.37409	5.26445e-08	1.60831e-07
Lmna	6.05179	3.0953	1.15385	2.33747	3.55234	4.41703	1.4263	2.95863	-1.11169	3.3828	5.47449e-08	1.66931e-07
Reep3	11.8087	39.8521	11.3831	8.95105	9.39724	11.5622	9.63841	8.99176	1.70873	6.05886	6.1829e-08	1.873e-07
H2-DMb2	47.6786	13.8949	13.0047	5.50889	29.7135	8.4007	7.89646	2.99216	-1.92654	4.10685	6.18319e-08	1.873e-07
Dnajc12	1.77482	3.87666	1.25508	1.38517	1.57734	4.82567	1.32697	1.36436	1.00693	1.63465	6.74384e-08	2.03326e-07
Plxnb2	2.56653	0.997781	0.697253	0.473052	2.52462	0.92893	0.684987	0.451372	-1.50029	3.41226	7.06278e-08	2.12544e-07
Zfp366	3.03316	1.36611	0.644673	0.192139	3.58411	1.1678	0.525318	0.178051	-1.30295	1.97047	7.71914e-08	2.31e-07
Zfp935	4.37348	11.1717	7.16181	5.65641	4.06313	6.41142	6.37609	5.38443	1.23849	3.82284	8.75964e-08	2.61328e-07
Tmem37	0.652125	1.93025	5.12392	5.30408	1.19019	4.64783	7.79846	6.8176	1.49216	1.76897	9.15776e-08	2.72615e-07
Snx22	2.95673	0.673157	0.272083	0.0645762	3.80034	0.855686	0.167995	0.0646479	-2.26292	1.75213	1.01258e-07	2.99769e-07
Gas7	3.35991	1.68219	2.43087	3.26234	5.82466	2.9755	4.41711	4.84655	-1.12803	4.39387	1.01724e-07	3.00966e-07
Gm4951	0.229925	1.47885	5.42844	5.09535	0.325246	1.68482	7.54351	5.48869	2.56756	2.67464	1.36256e-07	3.97892e-07
Cpox	7.03559	19.0204	12.2853	17.68	5.97959	7.73682	12.8415	17.9717	1.37215	5.22211	1.41457e-07	4.12329e-07
Evi2a-evi2b	25.9529	64.0457	31.6973	28.2582	28.751	29.6001	27.4543	27.4503	1.24056	6.94269	1.41838e-07	4.13317e-07
Tspan33	2.51095	1.05355	0.819109	0.311321	2.79054	1.3309	0.696643	0.265472	-1.36266	1.73626	1.48961e-07	4.33026e-07
Aldh2	16.3108	6.85998	5.15619	3.17143	11.2261	4.97323	2.71197	1.65387	-1.40467	4.51605	1.63848e-07	4.74304e-07
Gm8989	13.1855	28.8643	38.9705	22.672	15.9298	20.052	32.4554	20.7293	1.01828	5.33059	1.69091e-07	4.8875e-07
Rnf157	2.97947	12.673	7.62039	9.13289	3.54061	16.761	8.71407	9.80769	1.93351	5.33907	2.05277e-07	5.87687e-07
Ctsh	38.4319	15.3396	10.6778	3.84609	29.5146	13.0146	7.00692	2.03996	-1.45587	4.96897	2.18768e-07	6.23935e-07
Kmt2e	43.9568	97.141	38.4032	26.6457	42.7715	51.4796	33.7131	25.64	1.07021	8.26484	2.38974e-07	6.78955e-07
Emr1	1.74498	0.361577	0.522621	0.13257	0.82761	0.281407	0.173697	0.0251625	-2.41247	2.3666	2.93412e-07	8.26568e-07
Bard1	2.37409	13.5131	6.66149	11.3519	1.70298	1.90469	6.46536	11.9424	2.4814	4.98826	2.9521e-07	8.31391e-07
Snora61	37.2583	16.8619	33.1453	37.1116	45.382	23.7473	39.0612	37.285	-1.17354	1.06735	3.08021e-07	8.66207e-07
Zfp758	2.71834	7.38612	4.0737	2.93237	2.08416	3.97389	3.36784	2.77199	1.33023	3.54669	3.6808e-07	1.02525e-06
Hist1h4i	2.92226	1.21377	2.35625	8.39477	2.47794	1.40468	2.99993	9.06902	-1.33307	1.04997	3.9884e-07	1.10614e-06
Tbc1d8	9.05166	4.58175	4.2143	1.64891	9.01475	4.93191	4.16243	1.3655	-1.11174	4.51575	3.99096e-07	1.10654e-06
Ccl22	4.37785	12.8253	14.6744	9.91373	5.80801	10.0039	22.2988	10.4837	1.44561	3.9055	4.51731e-07	1.24461e-06
Prr5	4.66254	1.75388	2.31741	4.87831	3.63995	1.02277	1.30664	2.73568	-1.55172	2.87963	4.89196e-07	1.34209e-06
A430033K04Rik	9.93675	26.8522	12.1656	7.49885	11.8645	10.588	10.6208	6.815	1.37197	4.95052	6.15693e-07	1.66454e-06
Gcat	0.91316	0.391835	2.6651	6.78186	0.921467	0.342532	3.06969	7.0764	-1.2852	2.36682	6.57114e-07	1.77305e-06
Nrgn	2.28464	0.815264	1.05268	4.14884	1.73682	0.584648	0.716659	3.49362	-1.73059	2.36809	6.80302e-07	1.83204e-06
Sdc4	8.83782	3.13396	1.53677	0.800867	4.71694	1.90944	1.04619	0.498219	-1.62957	3.21276	6.90241e-07	1.85466e-06
Lag3	9.18898	4.00045	1.92849	2.91183	11.0533	4.83398	2.22263	3.34494	-1.3336	3.63618	7.24591e-07	1.94372e-06
Cdca5	3.05856	1.53365	10.2397	26.8074	2.94993	2.12247	13.5726	29.0121	-1.1142	4.27441	7.67439e-07	2.05294e-06
Klf9	13.4732	4.81133	2.32125	1.70918	11.1043	3.80023	2.20549	1.78667	-1.6078	3.48096	8.60771e-07	2.28994e-06
Slc11a1	3.14649	0.931418	0.634245	0.282653	2.85816	0.832019	0.329312	0.225906	-1.90189	2.32934	8.77918e-07	2.3317e-06
Aqp1	0.173471	0.00893098	0.00532156	0	0.168139	0.0956081	0.00259885	0.00265505	-4.03306	1.6723	9.50052e-07	2.51429e-06
Zfp943	4.93062	12.7126	7.87673	4.93165	3.77371	6.18559	6.08939	4.3415	1.2429	4.08209	9.82339e-07	2.59405e-06
Hpse	2.98401	1.15689	0.64288	0.492137	2.42103	1.52941	0.50834	0.351	-1.50604	2.35049	1.04361e-06	2.74984e-06
Klra13-ps	20.8657	9.56499	17.1561	20.8895	36.3376	17.1828	27.0763	31.2301	-1.25231	3.69121	1.10525e-06	2.90353e-06
Cd74	1100.78	440.718	205.75	82.2051	969.17	425.402	155.644	46.8091	-1.44818	9.61727	1.13504e-06	2.97613e-06
C1qb	4.83522	0.624279	0.841093	0.354982	2.21869	0.258601	0.43716	0.106879	-3.12303	2.41586	1.13678e-06	2.97989e-06
Angptl4	0.917733	0.498475	3.3263	5.15901	0.824258	0.892569	4.69351	6.77328	-1.13296	2.43351	1.20822e-06	3.15857e-06
Klra23	18.6675	8.54721	15.297	18.543	32.4764	15.3455	24.1277	27.7596	-1.25367	3.7203	1.21164e-06	3.16581e-06
Ulk3	15.303	44.034	13.7022	7.01039	18.2469	18.9593	13.537	7.07715	1.46337	5.61351	1.43961e-06	3.73217e-06
Oxld1	1.32942	2.88737	3.68298	3.08958	1.55531	4.74127	4.10986	2.65984	1.03427	1.53811	1.53043e-06	3.95698e-06
Clu	1.7741	0.503557	0.432233	0.115865	1.6601	0.658279	0.44409	0.0971587	-2.02105	1.5769	1.56845e-06	4.04553e-06
H2-Aa	624.99	256.227	113.444	39.2603	529.748	252.056	82.4669	19.8162	-1.41688	8.32276	1.8101e-06	4.6305e-06
Gm8979	16.5613	36.1191	47.8903	27.7317	19.2077	25.4779	40.3558	25.8435	1.02292	6.32048	1.89019e-06	4.82005e-06
Gdap10	4.68631	2.31429	4.35345	2.52976	3.68455	2.08699	3.5689	2.29054	-1.15765	2.84087	1.96432e-06	4.99722e-06
Cyp4f18	3.55886	1.39777	1.197	0.329063	2.08006	1.21827	0.41795	0.160691	-1.47914	2.0284	2.1286e-06	5.40091e-06
St3gal5	2.95561	1.48377	0.936661	1.1664	2.90338	1.4631	0.858523	0.931677	-1.1504	2.25361	2.33324e-06	5.88613e-06
Oas2	3.43335	0.788397	4.80189	4.38321	2.20517	0.367565	2.05477	2.64977	-2.24605	2.98282	2.66704e-06	6.68456e-06
Lrif1	8.37897	18.1102	10.0308	6.94371	7.32101	9.61853	8.15137	6.49717	1.01236	4.97846	2.72596e-06	6.81808e-06
Il12b	3.45408	1.47059	2.24109	1.48358	4.277	2.00136	2.56615	1.08797	-1.3612	2.0902	2.77982e-06	6.94738e-06
Sdc3	6.47487	3.24383	3.39402	3.10421	6.75942	2.89352	2.55175	2.18238	-1.13093	4.68829	3.43161e-06	8.48196e-06
Dtx4	3.80827	2.08344	1.555	0.813531	3.7504	3.03756	1.82138	0.726665	-1.01114	3.84052	3.49228e-06	8.62973e-06
Chek1	1.43804	0.797787	8.72027	13.7574	1.13689	0.738762	10.3243	14.3867	-1.03577	4.00142	3.58153e-06	8.8367e-06
Isg15	12.2674	5.73867	35.245	42.2121	9.1392	5.78919	20.5898	28.2876	-1.23769	3.77392	4.5862e-06	1.11615e-05
Zfp677	3.07817	6.78403	4.14414	2.53239	2.52913	4.80829	3.36537	2.43913	1.01145	3.38803	4.62405e-06	1.12451e-05
Fgr	6.44551	2.61736	1.90482	3.16312	6.46991	1.99361	2.27571	3.49337	-1.40615	3.7455	4.67614e-06	1.13661e-05
Egr3	14.0154	7.50042	7.933	7.46678	8.95888	6.95119	9.38028	6.72903	-1.03567	3.73284	5.38669e-06	1.30178e-05
Nsl1	2.20216	6.86295	5.43345	9.99161	1.73904	2.12341	6.20033	10.6478	1.58319	3.88662	5.68406e-06	1.36953e-05
Xkrx	17.8315	134.706	12.7832	1.89614	3.79575	11.5128	3.21267	1.37545	2.88676	5.28753	6.18622e-06	1.48608e-05
Igsf6	2.29017	0.395328	0.205759	0.030697	1.82182	0.25085	0.0463746	0.0215796	-2.69136	1.26622	6.21674e-06	1.49241e-05
Cd300lf	3.00874	1.40269	0.924629	1.2731	2.41331	0.9133	0.747785	1.20228	-1.25003	1.60554	6.32032e-06	1.5149e-05
Mpeg1	86.8553	33.8719	15.094	8.34844	78.4461	34.1436	12.1897	5.02149	-1.4895	7.34274	6.48395e-06	1.55296e-05
Hfe	3.68522	1.15332	0.205499	0.0490768	3.39591	0.925251	0.17672	0.107553	-1.81968	1.54293	6.70301e-06	1.60186e-05
Slpi	8.36019	2.19666	3.04671	1.49147	9.46066	4.55664	4.57758	1.45531	-2.05993	3.62849	6.88e-06	1.64293e-05
Havcr2	7.87022	3.88017	0.742466	1.87411	7.77363	3.97283	0.844568	2.10545	-1.14673	3.37695	7.59968e-06	1.80275e-05
Casc5	0.580137	1.38718	3.87831	12.3355	0.458708	1.08908	3.37137	14.0707	1.12338	4.46305	8.52992e-06	2.01009e-05
Arhgef39	1.16433	0.546321	0.896347	3.96461	1.38129	0.84824	1.14861	4.98886	-1.18337	1.69087	8.59265e-06	2.02339e-05
Ifitm2	13.05	32.6757	4.32903	4.05844	14.2943	32.4515	3.0838	3.3895	1.2014	3.32089	8.66906e-06	2.03989e-05
Pcsk1	0.872467	2.21692	1.30133	0.634727	1.42928	2.99876	1.58818	0.719694	1.20448	3.06958	1.11811e-05	2.59746e-05
Ifitm3	11.9609	4.40404	2.1814	3.45161	9.16598	2.83518	2.28132	3.10785	-1.5882	2.1384	1.13428e-05	2.6312e-05
Tyms	9.60598	39.1848	14.36	21.3137	6.64155	5.25055	14.7822	24.0679	2.00104	5.60896	1.17658e-05	2.72475e-05
Brip1	1.76529	3.78786	4.63103	7.86941	1.94198	2.08559	4.98184	7.89308	1.01442	4.63176	1.26926e-05	2.92955e-05
4930511M06Rik	8.74921	37.4583	6.85501	2.45749	5.56889	5.39224	4.47649	2.50888	2.06831	4.13287	1.36929e-05	3.14614e-05
Rhox8	2.52917	11.1641	4.71418	1.43897	1.1813	1.49151	1.9279	0.697326	2.08981	1.33706	1.47057e-05	3.36604e-05
Cr2	4.09757	1.13742	0.521814	0.153125	1.7485	0.407504	0.138121	0.0577252	-1.96323	3.59288	1.55415e-05	3.54893e-05
Hemgn	0.425921	0.128536	1.7685	7.04089	0.314227	0.153602	2.04336	6.73667	-2.1018	2.43795	1.57429e-05	3.58982e-05
Aldh3b1	2.35005	0.889306	0.550857	0.212827	2.07946	0.866475	0.31072	0.167672	-1.53468	1.4848	2.01003e-05	4.52678e-05
Gm9776	2.29433	7.67376	2.57414	1.38398	1.55255	2.20901	2.29013	1.41873	1.68353	2.53361	2.38241e-05	5.30971e-05
Zfp488	18.391	63.7185	14.4533	5.86071	13.6119	10.648	10.2642	5.875	1.75974	5.76047	2.41623e-05	5.37763e-05
5430435G22Rik	7.30316	3.19156	0.55657	0.119696	7.54222	3.54171	0.366609	0.109949	-1.33137	3.02215	2.51346e-05	5.58244e-05
Ly86	22.4991	10.1751	6.47311	3.32208	16.2657	5.5745	4.15703	1.69863	-1.26807	3.50734	2.57629e-05	5.71804e-05
Camk2n1	1.68988	4.6683	1.1784	0.678209	2.0837	5.53038	1.55547	0.797613	1.31644	2.58543	2.62208e-05	5.81033e-05
Xcr1	4.43857	2.08948	0.72595	0.248141	4.81384	1.29227	0.559988	0.188735	-1.20328	3.08335	2.9197e-05	6.43882e-05
Tmem254b	6.00565	13.2784	8.62492	9.85202	8.99655	15.6903	11.8749	14.1237	1.03515	4.0598	2.96103e-05	6.52399e-05
Tmem254c	5.94347	13.141	8.53564	9.75003	8.90341	15.5279	11.752	13.9775	1.03515	4.05976	2.96335e-05	6.52762e-05
Tmem206	3.90448	8.81681	4.09097	3.48317	3.14871	3.98326	4.2362	3.34916	1.09972	4.23914	2.96995e-05	6.53918e-05
2810417H13Rik	6.97265	3.79159	43.1163	122.254	6.32386	4.10694	46.5725	130.848	-1.00873	6.53673	3.20328e-05	7.02888e-05
S100a9	8.71463	0.683898	0.159523	0.0255986	11.8934	1.83013	0.488837	0.0512431	-3.80386	1.5995	3.28529e-05	7.19086e-05
Tmem254a	4.08973	9.01287	5.84293	6.66244	6.12689	10.6676	7.97978	9.54758	1.03077	4.08147	3.32318e-05	7.2672e-05
Cybb	17.5517	7.20396	4.01126	1.82756	11.6943	4.72137	2.18755	0.916047	-1.41292	5.28788	3.76372e-05	8.16954e-05
Cd5l	1.37859	0.223191	0.545621	0.0452041	0.838082	0.232446	0.285412	0.0336384	-2.76907	2.36482	3.76567e-05	8.17194e-05
Hist1h2ae	2.90021	1.39091	3.99897	10.8814	1.784	1.08702	4.53929	16.893	-1.14376	2.31502	3.9396e-05	8.53595e-05
Bcl11a	3.89618	1.55956	1.10603	0.436899	3.21292	0.672123	0.434213	0.164288	-1.43224	3.59273	4.17886e-05	9.03206e-05
Zfp300	3.01984	17.3733	2.52011	0.781762	1.4175	1.82113	1.9901	0.912768	2.49786	3.54771	4.20181e-05	9.07761e-05
Themis2	9.20175	4.78204	2.9496	1.23073	7.96937	4.03515	1.80948	0.848922	-1.07098	3.72712	5.24704e-05	0.000111979
Cd24a	40.0682	19.3425	7.69328	3.66928	23.4699	10.3546	4.79783	1.99109	-1.17204	5.17911	5.3534e-05	0.000114199
Syk	18.5326	9.42725	4.65313	2.33945	10.9681	6.47431	2.53173	1.12959	-1.11438	5.77935	5.84567e-05	0.000124097
Gm11435	2.77004	1.47135	0.828058	0.519393	5.9106	3.03606	1.60543	0.903471	-1.04136	1.58792	6.46391e-05	0.000136681
Gbp6	18.0234	42.0526	114.3	72.8576	17.3294	23.5112	91.9204	53.7631	1.13588	7.51725	7.3747e-05	0.000154922
Itgae	31.2998	17.201	9.34826	3.04779	35.8679	18.6135	7.58029	2.32315	-1.01638	6.50133	8.15444e-05	0.000170523
Kmo	10.6769	4.32857	2.45704	1.15071	9.54758	3.31231	1.5939	0.6478	-1.42541	3.61658	8.56847e-05	0.000178832
P2ry14	5.19385	2.29924	0.794069	3.40853	4.5379	1.8961	0.747321	3.72968	-1.30648	2.393	8.72664e-05	0.000181937
Trim7	3.43795	1.70986	0.61733	0.161471	2.2396	1.29812	0.511846	0.156789	-1.13593	1.49659	9.3273e-05	0.000193855
Tgm2	2.19314	0.853081	1.67806	27.4531	1.61526	0.973778	2.15864	25.1554	-1.50246	4.59809	9.40816e-05	0.000195344
Hist1h2ad	5.58812	2.79522	8.29345	22.4788	3.64545	2.58743	8.90843	35.2577	-1.11069	2.57159	9.9033e-05	0.000205184
A630089N07Rik	16.6055	39.9144	17.4422	10.1932	13.6218	10.3567	12.509	9.68175	1.21129	4.65691	0.000100986	0.000208916
Gm6402	10.2158	33.8292	7.20135	7.50215	10.8035	7.52642	10.1073	10.0144	1.69723	4.16367	0.000103977	0.000214554
Gm9159	11.0599	72.0526	8.42739	2.21228	5.33656	5.3252	6.94051	2.58956	2.68061	4.42618	0.000110907	0.000228024
Ap1s3	16.3533	54.6232	16.4461	12.938	11.9916	9.74202	14.7872	12.9659	1.70599	5.62013	0.000113214	0.00023242
4930506M07Rik	4.05485	2.20491	0.839162	0.314576	4.42337	1.85543	0.634409	0.195826	-1.00672	3.04088	0.000116887	0.000239453
Ciita	8.06344	4.0566	3.17911	1.19586	8.24249	3.31987	2.21802	0.61674	-1.13512	4.6722	0.000130799	0.000266594
Hist1h2ac	1.00165	0.489264	1.29608	3.59548	0.564948	0.459735	1.38582	5.84858	-1.10498	2.65823	0.000151169	0.000305214
Hist1h2an	4.68863	2.07478	7.0815	18.8834	2.92084	2.24966	7.53251	28.3172	-1.24509	2.19254	0.000151625	0.000306007
Arsb	19.215	58.961	19.7378	29.6122	16.2781	9.13797	20.1798	35.1122	1.59167	6.46304	0.000161511	0.000324737
Olfr856-ps1	23.719	128.036	17.0366	4.75899	12.5826	13.3123	13.5795	5.35778	2.40731	5.09358	0.000177124	0.000354652
Clec12a	5.58305	2.1597	0.586869	0.312461	4.74049	1.74828	0.524907	0.174913	-1.4944	2.45116	0.000188395	0.00037574
Il4i1	5.37046	12.1164	9.92165	2.55777	6.60491	13.656	9.90938	1.81461	1.03051	4.25427	0.000196242	0.000390261
Veph1	3.31839	24.2722	2.57424	0.692529	1.43238	1.44797	2.12507	0.828861	2.85014	4.31308	0.000208656	0.000414011
AA388235	3.33171	8.21528	3.0325	1.71298	3.44423	2.93541	2.91245	1.46881	1.24145	3.7596	0.000219016	0.00043341
E230016K23Rik	2.97487	19.0703	2.3704	0.620771	1.46554	1.48462	1.93172	0.792616	2.6578	2.53171	0.000230213	0.000454729
Grk1	3.50944	22.4841	2.77362	0.677089	1.77573	1.88125	2.21968	0.777634	2.65663	4.68201	0.000261904	0.000514067
Tyms-ps	6.15708	47.9844	4.89797	3.88809	1.9206	2.16349	4.11375	4.06333	2.94149	2.90805	0.000281129	0.000549345
AI450353	3.21832	9.16455	3.2823	1.63649	2.72653	2.62177	3.11492	1.86743	1.44809	2.32778	0.00030206	0.000587511
Car5b	3.1646	13.5743	2.46527	0.842169	3.91265	2.96576	2.99498	0.95485	2.07077	3.71338	0.000316245	0.000613989
Sumf2	8.71599	19.3599	10.4997	9.73272	8.01395	8.14142	10.6132	9.82183	1.08808	4.55828	0.000320768	0.000622395
Tns3	2.75691	1.46005	0.755202	0.330655	2.6025	1.44597	0.473743	0.176993	-1.05138	3.78956	0.000331261	0.000641852
Sirpa	6.11875	2.7959	1.71383	0.558508	5.08408	2.25239	0.866827	0.253356	-1.26119	4.09608	0.000337558	0.000653005
Fmnl2	3.5555	1.87952	1.14975	0.462581	3.29259	1.20102	1.00552	0.358886	-1.02647	3.32112	0.000344065	0.000664794
Hs3st1	3.47766	1.47895	0.313639	0.200284	2.22774	0.792025	0.254258	0.104553	-1.38012	1.33662	0.000366559	0.000704741
Smco1	4.36572	18.5847	3.50812	1.46023	2.7715	2.79611	3.25063	1.70664	2.05701	2.29377	0.000366623	0.000704741
Dnph1	0.6588	0.322157	2.45456	7.73249	0.571393	0.389386	3.78891	8.12144	-1.17996	1.32919	0.000392892	0.000751616
Klra18	1.79903	0.996713	1.81033	2.64083	2.41359	0.9151	1.78383	2.63604	-1.06281	1.71924	0.000467478	0.000886227
Cd180	13.9374	6.16392	4.05088	1.83051	8.57563	3.09601	2.00044	0.95766	-1.27549	3.95808	0.000479787	0.000907778
Cd209a	6.72394	2.17215	0.408358	0.0361554	5.45302	1.50718	0.229353	0.00953338	-1.7453	1.66857	0.000500022	0.000943327
6430571L13Rik	2.439	13.367	2.10214	0.676846	2.16532	1.82036	2.39131	0.822711	2.42348	3.27908	0.000500138	0.000943327
C230091D08Rik	3.00528	20.2432	2.35004	0.472451	1.09152	1.12267	1.45011	0.40682	2.73	3.03327	0.000511774	0.000962829
Hist1h2ag	5.00951	2.5364	10.3385	28.8081	3.18942	2.41176	10.2906	43.7804	-1.07849	3.1007	0.000516148	0.000970869
5430437J10Rik	1.24223	5.46124	1.25047	0.227267	0.943324	0.689915	0.913727	0.309581	2.0874	1.00311	0.000519608	0.000976806
Gm16702	6.68443	17.7639	4.98196	2.12982	5.41471	4.69517	4.33045	2.47735	1.36331	3.58869	0.000546929	0.00102617
Zfp457	9.85102	57.0659	6.89545	1.7061	5.4277	5.13922	7.68838	2.42535	2.51234	4.45082	0.000548191	0.00102814
Hist1h2ai	5.17322	2.70568	10.3321	24.557	3.30278	2.9736	9.163	37.0671	-1.01031	2.62032	0.000557869	0.00104526
Gm17644	5.34448	14.2862	8.1151	3.24206	3.90006	3.13885	6.10802	3.14707	1.36868	3.90391	0.000611907	0.00113989
Emp1	4.12447	9.0263	0.539493	0.888166	2.35121	5.68186	0.644391	1.49615	1.02247	2.88159	0.000692993	0.00128008
Klra4	2.02178	1.13781	2.0584	3.11113	2.93948	1.01041	2.17012	3.19659	-1.02029	1.5153	0.000696697	0.00128642
Mcc	2.40811	11.1309	1.8319	0.437725	2.54717	1.55429	1.86275	0.486047	2.18142	4.19509	0.000716828	0.00132132
Hist1h2af	3.7519	1.91212	6.93376	17.9401	2.92532	2.49089	6.55102	27.2362	-1.06168	2.18444	0.000827214	0.00151181
Gbp10	10.1002	21.5667	72.7397	50.5227	10.1824	12.3215	61.274	37.3159	1.00399	6.55108	0.000851364	0.00155213
Klra33	1.44691	0.741762	2.06395	3.2047	0.902	0.601784	1.19439	2.58512	-1.04596	1.12556	0.000920955	0.00166892
Dok3	8.39004	4.64182	3.96185	1.71674	4.39361	2.88695	1.96751	0.609665	-1.01198	3.18327	0.001019	0.00183318
Neurl1b	2.48544	9.8544	2.10453	2.98037	3.23539	2.38978	3.30379	3.46442	1.955	4.59705	0.00109229	0.00195482
Tlr11	2.91853	1.29692	0.41137	0.141858	3.20517	0.985284	0.257112	0.0570003	-1.29215	1.99231	0.00110479	0.0019742
Aqp7	2.38748	9.94792	1.43583	0.402434	2.34278	1.36143	1.80796	0.476739	2.02759	2.40248	0.00112415	0.00200516
2610028H24Rik	2.47399	14.525	2.00195	0.619572	1.55683	1.55108	2.29365	0.82372	2.52647	2.33091	0.00119853	0.0021313
Usp17la	5.93489	26.3627	4.66948	0.941385	5.18085	3.52752	4.85473	1.07933	2.12486	3.84356	0.00126786	0.00224491
Gm20337	14.3797	64.575	11.0159	2.58498	15.5173	9.6685	12.3908	3.1592	2.13951	4.02945	0.00130468	0.00230588
Hmox1	16.5187	7.82464	2.07905	2.08766	12.9954	7.66748	2.10674	2.45943	-1.20905	4.53044	0.00135745	0.00239389
Klk1	11.4194	3.60761	1.21906	0.98229	7.79315	2.45048	1.14412	0.500186	-1.77356	1.49282	0.00151678	0.00265885
Lyz2	28.633	10.334	7.7278	2.6711	21.9222	12.0278	4.9168	1.212	-1.61979	4.81718	0.00162112	0.00282431
Myl10	0.518562	0.187833	4.00147	24.6097	0.493462	0.273364	5.55412	25.7925	-1.38134	2.27341	0.00167873	0.00291889
Lif	0.437212	1.06758	8.06205	36.0061	0.203632	0.991672	9.56713	30.5864	1.15898	4.72743	0.00195034	0.00335909
Myoz3	4.58336	20.3953	3.30417	0.694498	5.44541	2.98279	3.60025	0.703198	2.12636	3.93421	0.00216305	0.00370168
Rps4l	3.16069	1.59065	2.11045	2.90046	2.9508	1.54769	2.4838	2.82927	-1.16471	1.37836	0.00218264	0.00373388
Siglech	23.9684	8.03227	3.25336	1.38983	18.9275	7.79832	2.86318	0.964089	-1.69039	4.3815	0.00228035	0.00388794
Camk2b	2.28142	0.812091	1.28305	0.863213	3.72951	1.14596	1.28403	1.03572	-1.64249	3.42365	0.00308037	0.00516802
Ctcfl	3.16434	12.652	1.41462	0.389918	1.93999	1.79506	2.54599	0.88852	1.97044	4.09969	0.00310945	0.00521318
AI607873	2.13267	5.19386	1.09723	0.373288	1.36156	1.52109	0.730156	0.278129	1.22734	2.38716	0.00325238	0.00543395
2023-03-01	4.33911	1.98363	1.01327	0.261965	2.92819	0.759058	0.357617	0.0846447	-1.24772	3.14746	0.00331871	0.0055352
Fcrl1	5.87276	3.06753	2.69543	1.4251	2.92851	1.31366	1.06153	0.729327	-1.06635	3.00835	0.00335109	0.00558342
Rnase6	20.2234	10.7555	6.30074	2.6849	16.742	8.08319	3.63319	1.31378	-1.03373	3.47948	0.00354666	0.00588288
Fgf9	2.70153	13.0918	1.92019	0.352793	3.45017	2.13778	3.34965	0.632187	2.25407	3.88595	0.00389635	0.006421
Spib	17.2302	8.81078	6.10049	2.37829	12.237	6.47377	3.20963	1.10501	-1.11646	4.82076	0.00423859	0.00694588
Clec7a	3.20157	1.37328	1.60427	0.747397	3.45728	1.18919	1.18875	0.367998	-1.34328	2.35846	0.00428313	0.00701649
Cd36	6.01246	2.88862	0.482482	0.643042	3.94215	1.55082	0.323211	0.445825	-1.18458	3.30057	0.0044443	0.00726696
Klhl41	2.28869	9.40605	1.57195	0.358985	1.09343	1.12929	1.60277	0.574876	2.00633	2.38771	0.00559229	0.00898581
Lyz1	4.14968	1.79127	1.09589	0.359014	3.51431	1.79833	0.64884	0.222391	-1.3508	2.35826	0.00690241	0.010947
Asns	0.450321	1.09362	4.2987	13.4516	0.623935	1.37561	8.67027	20.637	1.12982	2.86842	0.00702865	0.0111363
Mir6236	198.088	95.2566	163.115	202.146	130.525	135.592	242.487	152.773	-1.22042	4.39177	0.0189364	0.0280904
Pax5	9.47299	4.97594	3.30968	1.51125	3.90407	2.00305	1.22723	0.414193	-1.06752	2.68055	0.0228937	0.0335638
Itgb6	1.76436	6.50559	0.967129	0.342344	3.60967	1.73578	2.532	0.66036	1.85176	5.37433	0.0233753	0.0341867
Ms4a1	22.3836	12.1901	10.0243	3.29798	8.02053	3.69061	3.15469	1.18993	-1.01791	4.6639	0.0235607	0.0344318

## Sheet: 5A WT 24h vs. 0h
Symbol	STAT5A.0h.WT	STAT5A.4h.WT	STAT5A.24h.WT	STAT5A.48h.WT	STAT5B.0h.WT	STAT5B.4h.WT	STAT5B.24h.WT	STAT5B.48h.WT	logFC	logCPM	PValue	FDR
Dusp1	228.188	14.2492	5.58888	6.50661	219.854	14.5788	6.32334	7.64561	-5.53813	6.96488	0	0
Ppp1r15a	264.978	21.0325	11.1073	7.92654	228.213	25.4858	11.1629	7.51814	-4.76238	7.42533	5.0E-311	2.4567e-307
Rgs2	98.1341	9.17929	2.10476	1.54886	81.9612	10.8039	2.03897	1.33191	-5.73234	6.35063	4.8789e-287	1.57052e-283
Hexim1	112.809	19.2532	11.3073	13.8765	96.0928	20.8489	11.8732	13.6537	-3.50281	6.94736	1.31735e-275	3.18042e-272
Zfand2a	43.8144	9.99608	7.50298	7.83012	39.8086	10.6826	7.50594	8.08474	-2.72947	5.52986	8.25531e-267	1.59443e-263
Sik1	144.803	10.7129	5.17773	5.15741	128.016	12.545	4.35418	4.25335	-4.99189	7.18948	1.1632e-265	1.87217e-262
Tnfaip3	826.021	42.736	13.8025	10.0527	802.232	66.1427	15.766	9.06768	-6.08871	9.62525	3.50485e-251	4.83519e-248
Oser1	97.9278	32.707	27.4352	25.8623	81.4084	34.8653	27.2639	25.2119	-2.01822	6.02837	5.596e-229	6.75508e-226
Fos	253.518	6.02203	1.39014	0.814165	281.919	7.62085	1.28776	0.840066	-7.69492	7.39457	1.83514e-220	1.9691e-217
Per1	113.466	15.0144	7.67894	6.64677	108.938	15.4686	7.79305	6.13956	-4.07235	7.10078	5.85187e-216	5.65115e-213
Zfp36l2	519.591	152.031	92.5532	84.9758	562.975	156.056	91.8664	88.4854	-2.66907	9.68292	4.85902e-211	4.26578e-208
Irs2	67.3382	7.26154	3.35522	2.14106	70.4565	9.95559	3.64141	1.98627	-4.50974	6.13306	4.7162e-210	3.79537e-207
Mafk	93.1953	20.9252	26.7958	22.1266	97.1856	24.1742	26.9521	21.3341	-1.98038	6.71457	1.49992e-209	1.11421e-206
Apol8	20.1043	0.28487	0.0267877	0.0308343	19.7907	0.216048	0.0270503	0.0520775	-9.64628	2.75953	1.56245e-200	1.07776e-197
Maff	79.4508	4.14292	2.00765	1.45236	65.4219	5.42066	2.71235	1.61135	-5.4896	4.8304	1.30094e-197	8.37547e-195
Zbtb21	26.6617	6.76537	4.61314	4.32541	23.7592	6.91064	4.72178	4.16162	-2.7168	5.73824	5.2264e-187	3.15446e-184
Spty2d1	52.952	13.4045	10.1758	10.0353	40.6109	12.483	9.35989	10.2978	-2.56476	6.56605	5.23546e-183	2.97405e-180
Zbtb10	22.8252	3.70277	1.44203	0.66964	16.706	3.18624	1.36079	0.683474	-4.16767	5.17365	2.58367e-175	1.38614e-172
Mis12	4.45035	15.7627	18.9098	22.0043	4.50293	15.5602	18.9016	22.9505	1.90105	5.39819	3.78089e-175	1.92169e-172
Gemin4	1.95424	7.44941	14.5363	20.6071	1.94563	10.3331	17.0435	21.5406	2.70366	5.22568	2.73915e-166	1.3226e-163
Dusp10	131.094	17.6488	12.3507	9.6155	147.849	16.8191	11.2417	7.98297	-3.58912	6.79685	1.31607e-165	6.05202e-163
Exoc8	1.37496	6.9281	6.80611	6.30729	1.42058	7.63355	6.5386	6.52964	2.11775	5.51069	3.32162e-158	1.45804e-155
Lta	5.79714	65.7966	67.5834	99.4935	4.74454	66.3322	92.4773	99.0692	3.36658	5.7441	2.15186e-156	9.03499e-154
Tatdn2	83.2018	33.9464	31.0606	31.754	89.2249	39.2218	33.2191	33.8042	-1.60425	6.87688	7.23011e-154	2.90922e-151
Tob1	59.944	19.6839	7.09257	4.88149	43.0722	19.3778	6.64837	4.83254	-3.26657	5.61458	5.00276e-151	1.93246e-148
Junb	891.182	77.4967	49.0916	47.7647	974.287	115.472	59.9409	50.7614	-4.36598	9.0783	2.59871e-148	9.65222e-146
Cdca7	4.76873	4.9284	43.489	64.3399	4.18188	5.8048	51.514	64.6713	3.00516	5.87239	3.76343e-147	1.34605e-144
Eif1	908.218	340.177	312.703	340.525	927.226	361.976	339.333	353.109	-1.72224	9.15394	2.00927e-146	6.92983e-144
Gm13363	106.781	29.9827	27.0161	30.3051	88.8352	27.7807	25.8724	30.3413	-2.16679	6.89652	6.87444e-143	2.28919e-140
Btg1	457.985	196.11	99.0067	50.4924	448.687	202.413	97.4403	47.7833	-2.39454	10.1351	1.00679e-141	3.24087e-139
Mov10	8.59056	44.4783	63.6558	55.4392	9.28334	56.9382	65.2006	50.1706	2.70602	7.0173	1.40668e-140	4.38202e-138
Ppat	9.06046	15.104	29.1035	41.5516	8.44772	13.5709	30.9286	40.9642	1.50126	6.38351	8.66895e-140	2.61613e-137
Ptp4a1	74.045	21.2272	18.7469	20.9547	61.1519	19.3769	17.8883	21.0452	-2.16583	6.9381	5.74398e-137	1.6809e-134
LOC101056043	29.5133	7.04871	5.94391	7.76274	30.9207	7.34053	6.42206	8.74543	-2.49585	4.5518	6.53546e-136	1.85626e-133
Frat2	68.962	13.9343	8.53522	4.27088	62.1963	16.2472	8.17672	4.17153	-3.19783	5.65703	1.7224e-134	4.75234e-132
Klf4	57.6875	1.4962	0.340461	0.224048	38.7972	1.59992	0.219543	0.196365	-7.59674	5.17204	8.97159e-131	2.40663e-128
Map1lc3b	120.685	74.2896	49.7611	37.4971	117.373	81.9425	50.6697	36.6617	-1.46179	7.04533	2.7542e-130	7.18845e-128
Klf6	350.733	109.524	56.7985	41.1531	274.462	99.0677	55.507	43.5879	-2.81493	8.94315	2.18888e-129	5.56264e-127
Snx18	18.8195	9.28234	7.59751	8.38898	19.1708	10.0179	7.55453	8.35474	-1.49102	5.58445	3.67368e-129	9.0966e-127
Abt1	13.4977	4.96778	5.58846	5.86082	12.2684	5.37365	5.60089	6.18498	-1.45418	4.93974	4.7217e-128	1.13994e-125
Pnrc1	359.375	148.509	73.2571	40.7118	336.477	120.016	64.8793	37.4786	-2.47812	8.13383	2.87739e-126	6.77732e-124
Zc3h12a	85.0616	16.3003	10.8381	7.80593	74.4118	19.2339	11.0121	7.52993	-3.16126	6.10572	7.16073e-126	1.64646e-123
Nr4a1	144.34	22.817	6.549	7.43348	102.514	26.8544	7.30567	7.5854	-4.65088	6.71515	1.55662e-125	3.49588e-123
Siah2	28.4863	5.58698	6.59573	8.31197	26.2435	6.31651	7.12092	9.23132	-2.29548	4.83643	7.23639e-125	1.58822e-122
Tor4a	8.73732	27.4283	26.6628	24.3817	10.2116	33.8814	28.8604	25.3581	1.42495	6.56771	7.01582e-122	1.5056e-119
Gadd45a	16.9811	2.87458	1.49262	0.943354	12.3389	2.81156	1.29794	0.845269	-3.68373	2.86833	9.86591e-116	2.0712e-113
Dnajb9	105.279	20.0974	10.6103	7.19001	81.1981	13.5233	9.92035	6.69029	-3.49565	5.77903	5.1883e-114	1.06603e-111
Hist1h1c	31.8046	5.76166	2.46004	2.4803	23.8071	5.79397	2.14718	2.44621	-3.8774	4.07712	3.79414e-113	7.63333e-111
Klf11	15.7975	3.77398	1.77547	1.59615	13.7656	3.93847	2.09601	1.71912	-3.33757	4.36227	1.51212e-112	2.98011e-110
Fbxo33	29.972	9.30377	10.251	12.2371	27.8961	10.0433	10.0922	13.0984	-1.73123	5.65491	1.5644e-112	3.02148e-110
Rnf19a	39.7953	20.5469	11.0244	9.7144	32.7223	20.7864	10.1063	9.47197	-2.03483	6.3661	1.1057e-111	2.09368e-109
Dtx1	94.1677	6.47068	9.60083	4.50206	85.5494	6.14302	8.72278	3.57319	-3.4762	6.87214	5.24338e-111	9.73756e-109
Ubc	1033.29	361.442	311.231	321.626	931.076	474.218	325.471	323.709	-1.91641	10.2876	1.20614e-110	2.19767e-108
Tob2	115.272	20.531	20.7601	20.249	88.8624	26.2266	20.0863	18.7732	-2.65895	7.28844	2.99496e-110	5.35598e-108
Pde4d	29.0188	17.6643	6.89049	4.71421	30.6144	22.0605	6.50947	4.54223	-2.25812	6.74683	4.41174e-110	7.74621e-108
Gpr183	59.7701	16.3351	8.73838	7.45706	54.0876	19.7866	9.56575	8.77398	-2.95933	6.13869	4.60156e-109	7.93523e-107
Ypel5	34.1582	19.3229	10.0631	5.67413	28.2153	19.8113	8.96246	5.2393	-1.9473	5.68255	4.93601e-109	8.36264e-107
Slfn1	39.5279	311.463	239.473	132.294	42.097	248.89	204.348	102.142	2.41618	8.26019	2.43528e-108	4.05474e-106
Irgm2	6.1142	61.1321	121.724	73.2679	5.77005	57.3423	103.045	58.6849	4.13226	7.6892	3.10701e-107	5.08549e-105
Dusp6	29.093	3.21384	3.93204	7.83364	21.2836	4.19623	5.03796	9.57094	-3.07454	5.06428	8.08752e-107	1.30169e-104
Wdr45b	37.5188	16.0701	15.2	17.1789	32.9065	17.2374	16.3324	17.5559	-1.48644	5.60628	1.95039e-106	3.08769e-104
Pfas	5.06337	5.78067	17.6901	25.2997	5.37061	5.9869	18.876	25.8921	1.62071	6.25869	8.33545e-106	1.29831e-103
Otud1	24.9294	10.1476	6.75983	3.49873	23.7966	11.1058	6.42611	3.27924	-2.06604	4.97714	1.03474e-105	1.5861e-103
Mcmbp	19.3954	34.9484	46.6121	48.6789	19.301	37.1228	46.4699	48.8775	1.0824	7.32867	1.07143e-105	1.61669e-103
Mcm6	37.3046	48.189	139.424	190.232	38.3435	53.5218	156.538	195.277	1.71962	8.12101	4.63777e-105	6.8903e-103
Map1lc3a	18.7459	7.52679	2.11933	1.68425	16.9834	10.1794	2.11352	1.42257	-3.32208	3.01825	2.94293e-104	4.30605e-102
Mettl20	3.60455	31.6923	21.8691	10.5342	3.58566	29.1765	19.7085	9.4112	2.42027	4.48515	1.03109e-103	1.48616e-101
Foxo1	80.0409	40.8252	34.7186	27.2674	75.1149	36.9179	30.7891	24.8923	-1.38851	8.10686	2.09273e-103	2.97198e-101
Zfp212	27.2421	14.8597	11.1219	8.74169	27.4121	16.9668	10.8489	8.49337	-1.47412	5.43889	8.73928e-103	1.22312e-100
Vps37b	474.453	250.27	65.9217	49.1597	541.985	352.94	69.769	52.3657	-3.03163	8.98504	2.62854e-102	3.62625e-100
Dusp5	124.318	21.0236	15.8826	24.1802	154.851	36.7243	18.8553	26.8753	-3.15119	5.58959	3.55326e-102	4.83293e-100
Ipo5	28.0928	34.0631	73.3854	111.02	28.5765	32.8849	84.5481	117.687	1.20251	7.94803	3.71379e-102	4.98111e-100
Rrad	63.901	22.5001	9.14963	8.3685	49.3804	27.6178	9.74407	8.26111	-2.98822	5.20204	9.04506e-102	1.19655e-99
Pde4b	55.0151	35.4954	17.2811	9.05963	50.8228	32.1151	15.0247	7.62995	-1.85534	6.99218	1.86874e-101	2.43871e-99
Lfng	49.4689	179.164	220.345	160.336	63.7792	212.837	223.16	154.106	1.97398	8.68395	8.53974e-101	1.09958e-98
Pmaip1	37.9844	12.4158	4.74817	3.10894	33.7534	12.1832	5.05712	3.43686	-3.18325	5.17793	4.04345e-100	5.13785e-98
Elp2	16.8219	29.6773	39.3369	41.3026	17.9554	30.8099	39.0664	41.1021	1.04093	6.47786	6.49579e-100	8.14673e-98
Ifrd1	111.852	40.9734	22.933	33.2172	80.9769	39.6295	23.5751	34.8895	-2.47373	6.28935	1.105e-99	1.36808e-97
Ppa1	23.992	32.8911	118.276	156.765	23.2139	32.9124	119.902	155.572	2.11851	6.43289	1.52309e-99	1.86183e-97
Cd28	110.803	31.2757	19.5349	23.9287	96.2366	27.7932	18.3879	25.7332	-2.68974	7.47128	4.91187e-99	5.92924e-97
Wdhd1	4.98307	5.27357	17.1459	25.6663	5.28348	5.59166	18.7753	26.3849	1.59915	5.5673	7.31485e-99	8.72093e-97
Tubb2a	33.6597	16.5085	7.83799	8.52924	33.2406	18.1491	7.92721	8.49399	-2.28398	4.96966	9.5216e-99	1.12134e-96
Prpf31	13.7281	28.0417	40.4563	47.6109	14.8769	26.8209	43.4521	49.1018	1.37505	6.54565	1.45526e-98	1.69319e-96
Pola2	13.6703	18.4289	37.222	49.3776	14.7056	19.3742	40.0493	50.1834	1.26146	6.0779	3.19675e-97	3.67512e-95
Fam101b	48.8542	56.4864	18.2751	9.4255	48.1778	51.8498	16.6205	8.0729	-1.5999	7.32373	2.00428e-96	2.27709e-94
H3f3b	539.845	226.03	181.78	256.168	439.67	235.757	189.029	269.57	-1.75558	9.21072	2.287e-96	2.56809e-94
Kbtbd2	41.9996	21.9729	19.1247	15.8473	41.4995	22.4408	17.648	16.4318	-1.31801	6.5818	1.22653e-94	1.36145e-92
Nup93	10.3571	17.2213	29.653	45.3991	11.3422	19.1185	33.2761	47.1191	1.33424	6.12089	1.64267e-94	1.80264e-92
Nup133	3.45011	5.02359	10.354	15.9152	3.8647	5.71595	12.1655	17.2271	1.40259	5.57803	8.38264e-94	9.09564e-92
Wsb1	79.3681	42.4892	24.7326	26.6814	61.4298	39.5053	24.113	27.7208	-1.86705	6.56083	1.57774e-93	1.69291e-91
Osm	2.50284	13.5588	32.9277	36.5159	2.61069	19.3874	33.1225	36.5635	3.53685	5.21135	2.61976e-93	2.78011e-91
Plk3	31.4148	4.79839	4.61614	5.97317	28.3282	6.46447	5.83014	6.58573	-2.95341	4.68075	2.93686e-93	3.08275e-91
Cndp2	27.8348	77.0677	102.701	121.983	32.1133	98.6577	118.516	125.652	1.70093	7.35439	3.55969e-93	3.69634e-91
Tiparp	33.6607	5.77416	5.33162	3.35769	27.7304	4.96991	4.54063	3.34505	-2.8428	5.42325	1.13141e-92	1.16234e-90
Dnmt1	22.8163	32.9685	79.6776	118.993	24.0271	33.3949	87.0459	123.862	1.62154	8.48194	1.15344e-92	1.1725e-90
Fignl1	1.18865	1.74998	16.5576	39.2191	0.932092	2.05899	19.2607	41.8858	3.61748	5.1638	3.15014e-92	3.16884e-90
Trp53inp2	9.48496	2.19985	0.691536	0.646701	7.75984	2.10857	0.614276	0.723206	-3.9691	3.60874	5.62231e-92	5.59739e-90
Wars	17.964	43.8919	153.322	91.3513	20.2038	44.6834	147.382	79.3031	2.91038	7.40036	6.76854e-92	6.66977e-90
Rmi2	3.30394	9.20209	26.4144	27.2008	3.34695	6.61509	27.1276	25.3561	2.81634	5.71259	1.62941e-91	1.58942e-89
Nfkbiz	74.5629	27.2755	15.771	9.51239	61.1236	26.9226	14.7152	9.53436	-2.42847	6.57455	4.5531e-91	4.39693e-89
Ctnnb1	24.9977	73.8233	69.7869	79.9329	25.3777	87.8592	71.3034	82.273	1.29875	8.01745	1.88933e-90	1.80646e-88
Nup155	4.9667	10.731	14.5927	19.6232	4.93961	9.89171	15.4272	20.3326	1.37217	6.18285	1.83277e-89	1.7352e-87
Jund	422.031	114.498	122.05	137.789	405.229	138.947	141.223	151.939	-1.9773	9.16864	2.75789e-89	2.58572e-87
Cytip	120.625	75.7113	59.4011	41.0046	122.593	75.1416	52.2994	36.6372	-1.20399	8.77905	1.7334e-88	1.60956e-86
D030028A08Rik	1.02977	3.06435	7.79655	5.42716	1.27386	3.37611	6.97454	5.17226	2.7302	3.47262	9.21428e-87	8.47451e-85
Samhd1	91.1082	286.733	563.651	287.427	105.304	260.228	493.637	223.634	2.44741	9.93377	1.02086e-86	9.30044e-85
Fosb	242.064	2.83489	0.461301	0.229313	147.585	3.12237	0.27122	0.167319	-9.22973	7.48043	1.28276e-86	1.15772e-84
Rnasel	6.51063	21.8403	25.7043	14.2934	8.09448	22.6166	23.6817	13.4623	1.79805	6.22149	1.27359e-85	1.1388e-83
Mxd1	24.5097	25.4823	7.07396	4.60127	28.2592	31.0154	6.85472	4.383	-1.97408	6.34805	1.47675e-85	1.30834e-83
Shmt1	4.32089	5.41219	25.0957	45.5298	4.49147	6.27658	31.249	47.5922	2.35512	4.97347	2.92255e-85	2.56573e-83
Gm14446	6.54181	26.8965	76.3956	48.9954	7.36796	25.6681	68.6971	40.9564	3.36215	6.47729	3.22436e-85	2.80519e-83
Pip4k2a	75.4141	56.2003	39.5167	32.7869	68.7608	53.0279	35.0334	30.6425	-1.11507	7.48806	1.01601e-84	8.76036e-83
Igtp	34.437	247.726	614.729	398.255	38.5585	213.688	528.348	310.685	3.97745	9.09286	1.16249e-84	9.93466e-83
Parp11	2.96131	9.53454	15.3704	12.5092	3.97194	8.68735	14.1408	10.4993	2.19138	5.11159	1.87329e-84	1.58687e-82
Wdr76	3.23053	6.76144	13.8201	21.0196	3.26886	5.59395	13.8279	20.8298	1.91136	5.43505	3.78569e-84	3.17899e-82
Cxcr4	147.117	70.0574	27.8346	23.2737	104.139	79.6293	26.1445	22.7032	-2.59299	7.51249	5.29319e-84	4.40658e-82
Dnajb4	40.3345	6.75444	5.68985	4.03052	24.105	6.79982	4.93003	3.6119	-3.01378	4.80941	6.90025e-84	5.69536e-82
Gm6568	19.3989	3.22817	2.23312	1.34771	15.9378	2.82573	2.1748	1.46342	-3.30412	2.40009	8.70912e-84	7.12746e-82
Mcm7	33.3974	38.31	117.536	174.616	34.7827	45.4187	148.351	182.897	1.63272	7.72896	1.76975e-83	1.43618e-81
Fastkd5	1.7715	5.27803	7.36146	8.50471	1.89911	5.24235	6.7339	8.3509	1.8631	4.14437	4.35893e-83	3.50785e-81
Gm12250	2.98784	34.8346	126.27	87.3518	3.40468	33.3282	110.141	71.0005	5.2185	7.09426	1.44851e-82	1.15606e-80
Fosl2	77.3292	22.0516	4.50023	8.12313	90.6393	47.865	6.45226	11.4412	-4.28456	7.1719	4.67816e-82	3.70304e-80
Selk	100.016	46.826	38.7564	39.4741	86.32	52.489	40.2468	41.6037	-1.55115	5.91655	9.36529e-82	7.35289e-80
Sat1	85.7019	60.88	33.7727	23.0049	81.0812	63.5398	34.7742	23.5946	-1.52717	6.0484	1.55064e-81	1.20762e-79
Mcm3	26.1616	21.4581	96.2679	149.325	25.5237	25.0878	119.083	158.275	1.6964	7.64239	2.83899e-81	2.19329e-79
Mcm2	22.1932	19.6976	81.2914	120.573	22.569	23.3696	96.7211	123.193	1.68974	7.57899	6.60079e-81	5.05903e-79
Tgif2	35.7955	5.63044	6.21309	6.94724	25.9123	7.30997	7.02288	6.77037	-2.71396	4.98049	1.68577e-80	1.27183e-78
Samd8	12.9313	5.19565	3.72395	2.68342	9.55097	4.36906	3.19039	2.57993	-1.98151	5.17405	2.05922e-80	1.54154e-78
Cited2	67.4839	23.477	15.6727	14.9214	60.7132	18.2848	15.1981	15.2241	-2.28849	5.98661	4.92523e-80	3.65869e-78
Gm7334	32.1421	12.8851	10.6613	11.1474	27.9498	11.5289	11.1372	11.7989	-1.77355	4.24702	7.54147e-80	5.55939e-78
Plaur	31.1874	6.03521	3.07083	2.72061	26.8298	6.14926	1.68665	1.68101	-3.53307	3.94593	8.3808e-80	6.13132e-78
Ctla4	54.4514	13.9593	5.31435	5.73384	61.6575	17.7629	5.25478	5.41362	-3.53773	5.2617	1.21131e-79	8.79518e-78
Btg3	31.4306	12.5975	10.4233	10.9029	27.326	11.2716	10.8887	11.545	-1.77384	4.24773	2.18333e-79	1.57347e-77
Rcn1	10.6673	20.5141	35.2292	35.4381	12.6722	20.5543	34.6558	35.0433	1.53983	6.06057	2.84301e-79	2.0337e-77
Fam107b	280.942	146.742	130.218	136.916	261.218	133.078	121.711	140.203	-1.29159	9.03396	3.42668e-79	2.4332e-77
E2f3	1.65907	2.43614	6.56479	11.3576	1.70226	2.4647	7.73658	12.1589	1.80081	4.63773	5.90409e-79	4.16174e-77
Tubb2b	18.147	12.2324	4.12789	3.77649	16.918	12.4795	3.73688	3.37846	-2.31998	4.40592	1.18302e-78	8.27857e-77
Ing3	28.1158	12.8132	10.5193	9.28635	23.0823	12.2071	9.73257	9.0127	-1.60304	5.71671	3.17275e-78	2.17299e-76
Tagap	231.159	44.4387	31.4807	19.2245	130.109	44.1057	33.3904	17.6214	-3.06867	7.71329	4.60281e-78	3.13023e-76
1110002L01Rik	2.26273	6.76947	7.58418	6.55943	2.28226	6.6755	7.1176	6.29632	1.556	4.28413	5.66726e-78	3.82719e-76
Cbx5	7.696	13.2248	33.7943	52.8505	8.55143	12.4917	35.4957	55.3978	1.95428	7.71896	9.98891e-78	6.69881e-76
Zfp36	328.616	81.2904	75.1161	42.5496	309.079	76.0433	64.5379	36.1564	-2.31663	7.96593	1.71721e-77	1.14366e-75
Wdr77	8.89107	15.2383	25.8573	28.8512	9.62072	15.0669	25.7913	29.2913	1.35596	6.02592	1.8875e-77	1.24846e-75
Sgms1	13.6254	7.08821	5.66098	3.57206	12.271	6.40035	4.67053	3.33517	-1.44818	4.98844	6.1033e-77	4.00088e-75
Csrnp1	156.828	31.5639	22.0824	22.88	124.006	44.2365	22.4369	23.0303	-3.01679	7.14195	6.1682e-77	4.00088e-75
Nup107	13.398	15.8893	32.7528	50.9562	13.1065	17.1054	35.6484	54.4858	1.10578	6.32872	6.17305e-77	4.00088e-75
Trib1	18.5536	3.2366	0.805471	0.580042	11.8993	2.95161	0.730466	0.508882	-4.71689	4.38675	1.22528e-76	7.88832e-75
Mut	2.97217	9.80454	10.0079	7.65052	3.67529	10.4231	9.44053	7.55902	1.55984	4.87559	1.91136e-76	1.22238e-74
Iffo2	8.29887	2.9778	2.95414	3.05083	6.82862	3.41802	3.25231	3.12752	-1.67268	4.73031	3.83196e-76	2.43456e-74
Tsc22d2	10.8121	5.46892	3.69402	3.30661	8.86712	5.09211	3.4877	3.431	-1.73386	5.58221	5.08882e-76	3.21195e-74
Cdk6	6.6277	25.2023	43.3124	41.7507	7.55475	30.9818	47.2451	44.0867	2.52531	5.6905	5.85958e-76	3.67442e-74
Smug1	1.33856	5.28596	5.86311	4.25071	1.55258	6.31199	6.00245	4.15552	1.94383	4.05189	1.30298e-75	8.11798e-74
1810026B05Rik	33.3505	18.4747	11.6399	6.85668	30.2832	16.3889	9.49567	7.14313	-1.70039	6.42976	2.67438e-75	1.65554e-73
Ifi47	56.6469	193.176	360.596	265.904	54.7297	206.024	309.447	211.041	2.48716	8.67441	3.9006e-75	2.39924e-73
Coq10b	31.2531	10.8173	6.99887	6.74075	29.0971	9.90759	6.19341	6.88061	-2.34061	4.36808	4.78626e-75	2.92538e-73
Gins1	1.87364	1.88343	14.7257	24.4257	1.82284	1.65397	18.6101	25.0701	2.78148	3.3452	7.04818e-75	4.28077e-73
Cd69	493.188	45.2333	33.37	44.392	230.414	52.2917	41.1777	48.4783	-4.08011	7.53538	1.69402e-74	1.02245e-72
Tmem167b	27.2698	17.7595	14.3031	12.0664	25.9962	18.5875	14.0455	11.4146	-1.11272	5.73144	1.74094e-74	1.04424e-72
Mcm5	22.5088	20.141	90.0723	153.35	21.607	24.0661	109.774	155.729	1.81802	7.79443	4.27278e-74	2.54705e-72
Ccne1	3.03838	5.71873	19.9762	41.8048	3.2697	5.81094	24.4423	44.0611	2.53016	4.96699	4.64944e-74	2.75458e-72
Uhrf1	7.37212	6.38558	66.1917	129.072	7.93853	6.89573	83.6513	135.63	2.98477	7.41742	5.43402e-74	3.19978e-72
Oxsm	1.58205	6.0641	6.45538	7.15698	1.69658	5.41443	6.40417	7.13628	1.85173	4.31224	8.75429e-74	5.12365e-72
Stk17b	362.348	139.359	110.473	91.4772	300.021	139.168	101.441	91.6303	-1.89606	9.12139	8.98914e-74	5.2294e-72
Nfkbia	674.13	122.999	75.1822	60.7706	381.13	153.48	80.8052	54.3893	-3.35636	8.22404	3.62439e-73	2.09585e-71
Ifrd2	10.5712	14.478	32.4345	42.5415	11.6113	15.1768	34.8791	43.8525	1.43503	5.49418	3.65452e-73	2.10069e-71
Gla	16.9901	3.14723	2.1939	2.46025	11.0161	2.57022	2.25218	2.53903	-3.13891	3.94128	4.14411e-73	2.36803e-71
Spata2	27.4174	13.9377	11.7894	11.4775	24.6681	17.7658	12.0043	11.4349	-1.40126	6.00747	1.50297e-72	8.53774e-71
Ywhag	20.6642	32.1954	51.8635	65.1056	21.4802	36.6019	54.9174	66.8269	1.14479	7.29306	2.05756e-72	1.16198e-70
Acot2	21.2843	8.8415	5.92838	3.56544	24.6346	7.90017	6.12178	3.57032	-2.02606	4.54246	2.31876e-72	1.30188e-70
Tspyl1	85.0164	42.6029	36.2026	30.0548	74.7305	45.5265	34.0099	27.5803	-1.41447	7.04732	2.35517e-72	1.31467e-70
Dhfr	1.44458	1.06519	8.65673	13.4659	1.24231	1.23641	9.95779	13.7458	2.39972	4.76499	3.47463e-72	1.92842e-70
Atf3	41.8458	2.39769	0.800862	0.74396	33.4746	2.84447	0.963596	0.661969	-5.89008	4.55928	3.6645e-72	2.02218e-70
Ccnd2	52.0009	110.611	177.765	149.465	66.4042	140.469	180.808	135.813	1.59286	9.5254	8.66385e-72	4.7538e-70
Mcm4	30.8557	27.8885	82.9908	116.533	30.9468	30.3283	92.0497	120.72	1.24501	7.71095	1.03567e-71	5.65054e-70
Noc4l	14.753	23.0912	38.5777	52.9834	16.3512	24.4086	41.2871	53.832	1.20354	5.87354	1.21593e-71	6.59674e-70
Slc25a25	18.3373	6.66855	7.19366	7.80044	18.08	7.94954	7.32425	8.1994	-1.53382	5.14394	2.22496e-71	1.20036e-69
Bbs12	0.792817	6.28955	5.41928	5.64854	0.722331	6.77667	6.59887	6.36114	2.56066	3.17259	2.59538e-71	1.39242e-69
Tsc22d1	8.03465	5.47443	1.5607	0.793843	5.81378	5.17352	1.40556	0.616766	-2.55355	4.3912	3.58637e-71	1.91346e-69
Tollip	35.3596	16.6718	15.3028	17.2174	33.8179	19.1337	15.5548	17.2587	-1.39148	6.31789	6.72932e-71	3.5706e-69
Cpm	12.8387	6.20562	3.1462	2.01936	10.5693	5.8859	2.79638	1.76962	-2.21475	5.13767	2.98502e-70	1.57521e-68
Xrcc5	10.8399	14.7756	25.5419	27.735	11.9318	15.9624	26.7873	27.9693	1.05193	5.57491	3.48718e-70	1.8302e-68
Ddit3	30.994	16.9981	9.51341	7.60416	28.2986	19.2191	11.5386	8.00741	-1.8864	3.93713	4.20089e-70	2.18989e-68
Gpr132	126.866	58.9733	43.7283	37.3127	141.481	90.0109	47.1269	38.4852	-1.72103	7.42827	4.21787e-70	2.18989e-68
Tgif1	89.9011	47.9393	16.2109	9.34451	63.4853	45.503	15.8083	9.36219	-2.66201	5.96863	5.42524e-70	2.80169e-68
Pim2	39.5832	128.384	190.345	134.749	47.4481	132.81	177.207	120.412	2.08521	7.8691	6.00339e-70	3.08376e-68
AW209491	1.33499	3.93984	5.35542	5.73667	1.32928	4.26529	5.4255	6.05456	1.83322	3.09554	1.24427e-69	6.35765e-68
Cpeb2	5.48455	2.82856	1.17731	0.819381	4.80688	2.8204	1.21329	0.898298	-2.40388	4.062	3.67086e-69	1.86576e-67
Mcm10	0.986364	0.695692	12.039	27.3128	1.00849	0.848351	16.4644	29.6404	3.42152	4.89873	1.22217e-68	6.17931e-67
Lig1	10.2155	17.0769	49.7753	82.2565	10.7337	17.9096	62.5049	87.3859	2.10178	6.9118	1.28913e-68	6.48394e-67
Hspa5	516.592	100.529	173.181	261.056	382.221	120.815	193.357	280.955	-1.76428	9.23017	1.57998e-68	7.90564e-67
Dusp4	15.4356	3.74707	1.1827	2.09822	12.0597	3.57598	1.32047	2.68926	-3.89261	3.78463	4.20767e-68	2.09451e-66
Ccnl1	185.449	86.638	61.5945	45.082	166.048	79.2567	56.7152	44.1717	-1.77478	7.44558	4.51136e-68	2.23416e-66
Ppt1	66.5514	20.9407	22.4891	20.3986	67.0416	21.0872	21.1637	19.3342	-1.75019	6.42774	4.94057e-68	2.42188e-66
Timeless	5.82162	9.33832	18.4508	24.7849	6.66801	7.71137	20.3499	24.8854	1.48042	5.95128	5.29143e-68	2.58077e-66
Zfp703	15.6189	8.41151	3.97851	4.39304	13.9445	7.38393	4.21376	4.35413	-2.15671	4.70351	8.42972e-68	4.09075e-66
Ppil1	10.4688	13.3455	36.9845	66.7037	11.8738	17.538	45.7777	74.816	1.63712	5.33657	8.67537e-68	4.1889e-66
Irf2bp2	64.0839	19.8944	20.9214	18.1795	49.6405	21.6482	20.3392	17.5433	-1.80436	7.23052	9.43399e-68	4.53254e-66
Trim12c	13.703	41.9246	54.1177	34.0041	16.2009	36.0653	43.216	29.1046	1.79951	6.89423	1.02372e-67	4.89408e-66
Rnf219	3.04849	5.76962	9.21656	10.6876	3.09175	6.08046	10.1215	11.102	1.41325	4.52732	1.0929e-67	5.19906e-66
Txk	27.2101	98.0884	72.7192	61.813	34.312	109.093	71.2973	61.3771	1.23549	7.16899	1.45298e-67	6.87813e-66
Cdc23	5.96833	12.9629	13.9245	17.1055	6.5721	14.0949	14.0736	17.8328	1.03401	5.72629	1.65839e-67	7.81223e-66
Nop2	18.6557	26.0384	48.8175	66.2737	18.352	25.849	53.7432	68.8111	1.20518	6.54502	2.00212e-67	9.38567e-66
Rbm43	9.59058	15.4118	26.1387	23.231	9.36359	14.6184	24.4461	21.0451	1.26514	5.24765	3.8369e-67	1.79e-65
Ankrd50	12.0408	6.38908	3.36299	3.21321	11.1034	6.619	3.04016	2.94974	-2.02459	4.94265	4.04088e-67	1.87609e-65
Fam136a	4.88158	12.3128	17.8175	27.5324	5.41729	14.2667	21.0389	29.708	1.68511	4.59152	5.33203e-67	2.4637e-65
Mthfd1	17.6049	11.9061	54.8393	71.9722	18.2977	14.6291	62.6286	74.2708	1.45682	6.87046	5.68649e-67	2.61497e-65
Bcl2	30.6577	143.008	121.653	80.3472	35.41	145.16	118.398	78.3827	1.80765	9.18191	9.87955e-67	4.52165e-65
Cebpb	36.4526	3.41755	5.65046	8.03709	44.952	5.48728	8.03421	8.94358	-2.86876	4.37536	1.0648e-66	4.85037e-65
Wdr61	12.1025	22.1914	32.39	38.939	11.723	26.1166	35.2833	41.3566	1.23399	5.16102	4.96994e-66	2.25327e-64
Cdca4	11.0304	18.875	29.3101	47.4837	11.9084	21.7292	33.0807	50.778	1.22661	6.14054	5.78512e-66	2.6106e-64
Gm1821	1282.82	764.407	671.015	787.312	1162.15	879.621	731.477	817.712	-1.11907	9.36976	8.10342e-66	3.63976e-64
Psat1	11.5834	10.2437	45.7073	100.617	12.3417	11.3427	57.9604	112.238	1.7977	6.39656	8.28744e-66	3.70518e-64
Hspa2	8.13402	1.00734	0.503165	0.912864	3.32284	1.08243	0.453434	0.775527	-4.20093	2.30698	1.02867e-65	4.57781e-64
Aimp2	11.5809	19.9596	36.5567	49.0663	12.0147	20.0308	39.6885	50.5326	1.47037	4.99445	1.19261e-65	5.28306e-64
Cyth2	27.8536	22.552	13.8779	12.9275	26.3489	24.41	14.7493	12.9597	-1.18731	5.70427	4.2151e-65	1.85024e-63
Rnaseh2b	7.73579	10.156	27.9189	45.6545	8.07344	8.91991	28.4375	46.8843	1.66645	4.8788	4.89294e-65	2.13806e-63
Ruvbl2	19.565	26.1885	51.7323	77.7121	19.5184	29.9358	58.5813	79.8533	1.21957	6.13707	6.10989e-65	2.6578e-63
Tfdp1	20.4129	20.9065	78.3908	144.34	22.0289	23.874	94.3525	156.51	1.75849	6.63901	1.09151e-64	4.72679e-63
Hn1l	6.20388	12.5811	19.8278	31.7253	6.53085	12.1364	22.1612	33.4222	1.49256	5.40239	1.95458e-64	8.42652e-63
Eif2ak3	22.209	14.9147	8.04453	8.11266	19.1487	15.2917	7.61985	8.56643	-1.6498	5.94556	2.53007e-64	1.08591e-62
Rhob	53.2602	20.5592	4.63594	3.21059	45.6347	25.1498	5.45489	3.54799	-3.70621	5.62483	3.08379e-64	1.3177e-62
AI467606	23.6471	70.4233	73.9365	50.4624	21.5692	79.6273	68.5028	45.3743	1.46177	7.05708	3.83788e-64	1.6327e-62
Nup43	4.93898	8.88132	19.331	30.4796	4.98324	8.87646	21.9169	31.5777	1.77685	4.18819	3.96671e-64	1.68011e-62
Sqstm1	201.93	155.729	81.3746	65.8307	193.827	189.796	83.538	64.2649	-1.49547	8.11876	4.71746e-64	1.98937e-62
Zrsr1	24.9129	9.74448	6.00445	3.24429	25.3418	9.01814	5.82551	3.04879	-2.23529	5.48803	9.9722e-64	4.18702e-62
Ubb	1472.33	844.63	776.583	906.558	1321.44	1001.21	830.083	924.529	-1.10714	10.2836	2.43708e-63	1.01883e-61
Zfp622	58.2126	27.0501	26.8275	24.9504	54.701	33.345	29.2071	25.4418	-1.30193	6.61819	2.95602e-63	1.23044e-61
Atad5	1.50453	2.41665	7.53757	11.8825	1.45513	2.4195	7.96541	12.5967	2.14091	5.01606	2.97784e-63	1.23421e-61
Pop1	2.3169	3.31668	8.16475	16.2191	2.0952	3.48251	9.11671	17.4187	1.63851	4.39005	3.50799e-63	1.44772e-61
Cdc45	2.49762	3.036	19.8474	39.1013	2.55563	2.99538	24.8251	42.4152	2.8053	4.93937	1.19487e-62	4.91016e-61
Fem1c	35.8702	17.8772	16.5111	16.2353	32.4046	17.3393	15.9948	16.0725	-1.30183	5.78583	1.64822e-62	6.74443e-61
Xrcc6	11.5645	14.0327	30.4332	34.3115	12.6996	14.6301	32.5856	34.207	1.20973	5.55528	2.16825e-62	8.83495e-61
Ms4a4b	176.992	1047.17	880.281	679.254	266.835	982.135	829.687	692.361	2.13899	9.73608	3.11555e-62	1.26415e-60
Rad51	2.1353	2.33303	21.8066	46.461	2.02071	2.55293	29.4001	51.323	3.16563	5.15239	3.68521e-62	1.48904e-60
Cbx4	42.8706	13.6004	20.5748	17.0787	40.5468	15.6777	19.6219	16.7185	-1.24243	7.05015	4.80961e-62	1.92724e-60
Rnf24	4.55857	1.74868	0.673337	0.721353	2.94646	1.47623	0.747743	0.575136	-2.94592	3.07902	1.5584e-61	6.21877e-60
Tlr6	2.70589	6.90495	11.0371	6.7674	3.57369	6.91136	10.4454	6.19192	1.85036	4.11532	1.6026e-61	6.36886e-60
Hist3h2a	12.0914	5.41117	4.14845	2.42907	9.25481	5.6924	3.57232	2.5375	-1.72602	3.70208	2.08862e-61	8.26633e-60
Vamp3	38.553	26.0795	20.6333	23.5558	36.9606	26.7202	20.8682	24.1714	-1.08413	5.82852	2.1596e-61	8.51236e-60
Zdhhc6	6.16719	13.9553	17.932	22.6062	6.66475	15.3073	19.375	25.2648	1.3551	5.156	3.37251e-61	1.32392e-59
9430023L20Rik	28.578	14.3694	12.1441	12.4057	26.1928	15.0308	12.7627	13.0338	-1.41676	4.45093	5.51628e-61	2.15671e-59
Prr7	23.9116	5.62965	4.70855	2.73723	20.3058	7.02194	4.39814	3.04808	-2.53168	3.66516	8.22854e-61	3.20415e-59
Mex3c	26.2889	14.6203	12.411	14.6437	24.6399	14.9036	12.3174	14.4164	-1.26609	6.02005	1.19422e-60	4.63156e-59
Tiprl	24.1109	11.659	11.2127	11.4318	20.0782	11.9417	10.5867	11.8433	-1.28805	5.89402	1.56579e-60	6.04834e-59
Aen	10.2269	15.066	26.8292	26.8194	10.6968	14.4191	25.8257	26.4355	1.20634	5.52745	1.91858e-60	7.38158e-59
Actb	1105.76	1945.37	3249.29	3755.19	1318.89	2133.55	3129.2	3869.19	1.37292	12.5149	3.82849e-60	1.46133e-58
Srsf5	690.767	370.473	314.006	238.169	617.513	312.993	282.702	238.133	-1.32073	9.17428	5.0649e-60	1.92566e-58
Rrp1b	8.83071	10.7116	23.7187	27.4351	10.3206	11.8063	26.1467	27.613	1.24275	6.19613	7.20189e-60	2.7274e-58
Gch1	12.6524	6.5419	3.24821	3.16651	11.2002	9.23018	3.92307	3.55698	-2.14462	4.28733	9.14684e-60	3.45043e-58
Cdkn2aip	17.2573	10.9751	7.22871	6.01964	15.5133	11.1476	7.33141	6.30064	-1.43785	5.1628	1.17536e-59	4.4165e-58
Ubl3	48.4838	27.7248	22.6906	22.7031	44.1928	33.0695	23.3001	24.3318	-1.2796	6.4879	1.21609e-59	4.55187e-58
Chka	14.5865	4.69119	4.15251	4.51076	11.7512	5.56349	4.6636	4.6495	-1.99732	4.13732	1.63266e-59	6.0875e-58
Dcp2	3.95319	9.87674	13.5715	16.1046	4.16533	10.0238	13.4662	16.0848	1.59723	6.41311	1.84985e-59	6.87079e-58
Jarid2	21.4528	14.2308	9.50925	8.46402	18.451	14.0206	8.91718	8.29096	-1.35851	6.38962	2.29301e-59	8.48414e-58
Dtx3l	21.2073	52.0116	113.23	69.822	22.4983	44.5291	92.0477	55.7027	2.23475	8.17523	3.29955e-59	1.21617e-57
Bhlhe40	63.886	17.9662	11.5952	24.7633	64.5604	23.7652	17.2628	29.4501	-2.64801	6.54789	5.3631e-59	1.96926e-57
Trim41	14.3087	12.9379	7.95326	7.65827	13.2917	13.5767	7.88384	8.00998	-1.02994	5.24843	7.7665e-59	2.84095e-57
Elmsan1	56.8805	21.6515	23.5326	18.8623	50.3138	22.2788	21.6122	17.1447	-1.45871	7.69006	1.3309e-58	4.85e-57
Tnfrsf12a	18.0957	4.49831	3.07328	1.66244	16.56	4.32386	2.66484	2.05198	-2.73965	2.45771	1.92898e-58	7.00306e-57
Ahr	7.24911	2.62556	0.971719	0.690301	5.55316	2.23022	0.879134	0.531303	-3.08756	3.96978	5.6547e-58	2.04522e-56
Zfp628	16.1356	9.62008	7.9871	7.29593	17.7791	10.2723	8.22068	6.94244	-1.19678	5.23044	6.49155e-58	2.33914e-56
Sesn2	11.7604	3.13004	2.38769	3.47343	9.35711	3.7524	3.36398	4.28165	-2.4848	3.60651	7.79834e-58	2.79958e-56
Exo1	0.52459	0.424763	4.34222	8.69674	0.46899	0.481645	5.63306	9.03172	2.86495	3.96685	8.72345e-58	3.12009e-56
Peg13	24.5706	12.4256	10.6841	5.49351	27.753	13.6916	10.5911	5.01858	-1.38284	6.01799	1.20538e-57	4.29533e-56
Acot1	6.02052	1.83168	1.93343	0.936668	7.27013	2.52447	1.7006	1.04276	-1.82606	2.17892	1.22198e-57	4.33848e-56
Pole	2.69666	4.59362	15.4297	22.8354	3.36294	5.11496	19.4232	25.5396	2.33353	6.20882	1.70881e-57	6.04469e-56
E2f6	6.08269	7.02342	15.6771	18.0757	6.69114	7.92787	18.3949	18.377	1.17953	4.89113	2.23062e-57	7.86171e-56
Rab33b	20.5949	10.5754	9.57252	7.73371	19.8187	10.1792	9.37308	7.57211	-1.28767	5.37217	2.90305e-57	1.01945e-55
Smyd2	6.55552	6.86735	25.4736	31.0407	8.60003	8.673	29.9084	31.2615	1.77121	4.60013	3.50704e-57	1.22708e-55
Egr1	63.8972	13.168	5.65541	6.89798	47.1588	10.8033	6.27634	7.02793	-3.68824	6.20078	5.9846e-57	2.0789e-55
Tagap1	98.568	31.4176	22.4035	16.2518	59.9376	29.106	23.3581	16.0855	-2.32856	6.44475	7.25097e-57	2.50977e-55
Rgs1	114.818	75.7278	14.0372	10.3112	116.936	64.9302	15.8136	9.46773	-3.21751	6.0818	9.8906e-57	3.4112e-55
Fam222a	5.46112	0.611171	0.6264	0.468123	3.43566	0.631045	0.550161	0.341301	-3.31029	1.91788	1.17889e-56	4.05143e-55
Nop10	61.5831	80.9248	160.644	142.495	64.562	84.556	160.565	133.176	1.20027	6.32407	1.90071e-56	6.50894e-55
Ccdc117	57.5474	17.2252	18.5597	15.2572	48.0696	17.8862	16.9897	14.4388	-1.81781	6.40397	2.93765e-56	1.00089e-54
Dtl	2.40845	0.881927	14.7615	24.3041	2.1783	0.971125	18.3183	24.8509	2.43328	5.19511	2.9435e-56	1.00089e-54
Yae1d1	2.15149	6.70103	7.04756	5.78503	2.04266	5.80493	6.39714	5.47549	1.5288	4.08291	3.38076e-56	1.14554e-54
Pelp1	8.29337	15.3777	21.5791	28.3049	9.59771	14.3484	23.0385	28.4083	1.19673	5.85446	3.44238e-56	1.16235e-54
Parp12	3.43261	6.27548	19.828	15.4918	3.62822	6.36352	17.2953	13.4469	2.34644	4.84157	4.28262e-56	1.44102e-54
Tgtp1	27.3788	156.92	203.846	108.263	29.2337	118.924	166.084	84.3149	2.71392	8.36918	4.55533e-56	1.52746e-54
Gm12216	3.65185	3.93391	18.0162	9.32806	4.67143	4.22326	16.023	7.51472	2.11507	3.17342	8.79869e-56	2.92996e-54
Rad54l	0.951279	0.751647	7.94142	16.2549	0.969899	1.02577	9.95064	17.3924	2.8752	4.11621	1.35807e-55	4.50682e-54
Ext1	11.189	4.56516	4.54271	2.72837	9.18412	4.54545	3.71722	2.28821	-1.48425	4.35288	3.7329e-55	1.23033e-53
Trim13	15.3935	4.64726	3.45056	5.14002	15.0043	5.60007	3.95608	5.77632	-2.3337	3.29673	5.17529e-55	1.69993e-53
Btbd11	16.3066	5.34804	6.95123	5.3361	19.21	6.37917	7.61471	5.41317	-1.41167	5.94151	5.5229e-55	1.80795e-53
Tipin	11.1717	13.9227	44.6156	78.172	12.4999	14.161	50.8483	83.3862	1.81278	5.2739	6.70868e-55	2.18871e-53
Slc38a2	155.406	65.7279	56.1278	56.5763	121.349	67.1548	52.8378	57.7096	-1.65465	8.40989	9.83041e-55	3.19637e-53
3110001I22Rik	11.6343	4.09409	4.13536	4.24482	11.1469	4.3658	4.33936	4.29443	-1.67194	3.11651	9.89229e-55	3.2057e-53
Pask	0.389632	0.566321	4.11086	6.43509	0.441712	0.645901	5.15464	6.28003	3.20696	3.74566	1.1656e-54	3.76462e-53
Fanci	1.4533	1.5208	7.50425	13.5692	1.54846	1.90863	9.32207	14.2299	2.18269	4.71607	1.2965e-54	4.17343e-53
Rgcc	130.9	32.5627	23.792	22.6581	95.9834	35.7453	22.4802	19.1219	-2.64939	5.5292	2.55263e-54	8.18962e-53
Map2k6	8.34314	0.926246	2.41363	1.8824	7.48898	1.4127	1.71409	1.61173	-1.97363	2.92981	2.61947e-54	8.37624e-53
Gart	20.1808	21.0314	69.1252	93.544	23.2892	26.5916	79.4442	98.8015	1.59487	7.35421	3.78819e-54	1.20337e-52
Bcl10	84.852	33.4964	28.4449	27.5981	71.4904	42.2778	28.064	26.8079	-1.76207	6.41583	6.34622e-54	2.00936e-52
Nup205	11.0325	13.0099	26.8949	44.7811	11.843	13.4843	28.9042	45.4381	1.10289	7.0384	7.49344e-54	2.36484e-52
Cinp	3.45059	6.36026	10.6423	16.3236	3.44922	5.969	12.348	16.8483	1.4446	4.16908	9.12148e-54	2.86926e-52
Exo5	2.76969	9.4395	8.40263	9.10379	2.61515	10.5862	8.48356	9.07841	1.42433	4.02572	1.43385e-53	4.46669e-52
Tnfaip8l2	17.9356	46.693	57.557	35.9082	20.947	57.5768	53.2975	32.8302	1.50036	5.87239	2.38312e-53	7.39994e-52
Hus1	2.48131	3.35696	7.09118	9.42588	2.54804	3.41823	7.50869	9.67144	1.32751	4.53252	4.09404e-53	1.26313e-51
Alg8	4.53401	4.11557	12.8941	22.269	5.28559	4.36824	14.696	24.4464	1.32466	4.32864	7.54564e-53	2.31328e-51
Arl4a	14.8075	8.15803	6.2466	6.68161	11.7537	7.38357	6.2446	6.83205	-1.42868	4.91167	7.61582e-53	2.3274e-51
Sla	57.4431	20.5693	31.2565	32.7794	61.3979	28.2215	31.3176	33.9638	-1.05991	7.02341	1.05695e-52	3.20973e-51
Fam117b	21.1358	19.6344	11.7465	7.34152	19.1647	19.9924	10.5497	6.88638	-1.03098	6.45997	1.1207e-52	3.39267e-51
Brca1	1.13165	2.73604	6.69451	12.2033	1.12067	2.79667	7.85251	12.5996	2.37968	5.01521	1.12839e-52	3.40527e-51
Rnf103	15.7224	10.8707	6.08609	3.85285	13.5174	10.8766	4.99527	3.65105	-1.55187	4.91065	1.23626e-52	3.70764e-51
Prim1	10.8996	15.4914	33.328	50.7924	9.64104	13.5285	37.7825	51.5111	1.43054	5.21865	1.88591e-52	5.62106e-51
Frmd4a	5.58768	1.93703	2.21675	1.80414	4.8888	1.62419	2.0158	1.64469	-1.51486	4.30291	2.05021e-52	6.07326e-51
Ptrh2	3.43055	5.66459	8.52429	8.7577	3.18632	6.13798	9.0078	8.71762	1.12929	4.37308	2.39411e-52	7.07031e-51
Rel	63.7999	19.1539	11.5593	9.50739	39.243	17.2097	11.2989	9.14951	-2.65441	5.76664	3.86854e-52	1.13898e-50
Tefm	1.77755	5.49434	8.36604	8.82624	1.55829	7.47078	9.69103	9.40586	2.05216	3.00778	4.04799e-52	1.18819e-50
Uvrag	37.332	17.3828	20.1423	18.353	34.1163	17.5201	18.888	16.7997	-1.07395	6.33542	6.14787e-52	1.79909e-50
Tsc22d3	221.826	90.1206	48.4846	18.3727	197.732	106.922	45.3481	15.3842	-2.37868	8.10221	1.07762e-51	3.14399e-50
Plk2	14.4614	1.39055	0.484671	1.01604	9.12726	1.21263	0.561094	0.736681	-5.08309	3.40977	2.91067e-51	8.44095e-50
Sertad1	39.44	18.4772	12.098	11.6771	35.7911	20.5221	12.0641	11.7839	-1.88948	4.7292	4.2645e-51	1.233e-49
Mir22hg	5.20412	4.83636	0.711454	0.776998	4.51912	5.99187	0.764301	1.15186	-3.04445	2.50585	4.77648e-51	1.37691e-49
Il1r2	5.29931	1.18133	0.237516	0.0770415	4.30062	1.74007	0.335646	0.0615097	-4.64731	1.60921	5.17306e-51	1.48679e-49
Kctd12	20.9257	8.08642	6.61784	6.06444	18.4545	8.67323	5.99123	6.30581	-1.84563	6.08165	5.39329e-51	1.54549e-49
Armcx5	12.7981	5.85463	5.23869	4.27588	11.3051	5.46955	4.8837	4.16193	-1.4701	4.10718	5.48624e-51	1.56747e-49
Supt16	21.8689	46.1985	56.2199	76.1558	22.1843	39.111	56.8138	77.8411	1.17983	7.58937	5.53326e-51	1.57625e-49
Gramd3	228.177	158.532	96.6648	85.8933	267.62	188.263	98.3584	90.7175	-1.41986	8.52907	6.21726e-51	1.76588e-49
Gpatch3	10.0341	6.0365	4.99701	4.83517	9.73221	6.60292	5.06555	4.47992	-1.18069	3.7088	6.73063e-51	1.90052e-49
Dzip1	15.262	4.63442	6.66167	4.36293	16.0697	4.14514	5.64292	3.98863	-1.37732	5.21569	7.24748e-51	2.04049e-49
Echdc1	2.30878	6.52366	8.65651	8.06014	2.56806	5.46688	8.80738	8.04783	1.71334	4.1551	1.05961e-50	2.96597e-49
Tmem173	26.8504	41.6576	61.952	68.1156	30.9235	46.034	60.5664	64.3365	1.02336	6.93219	1.4713e-50	4.10645e-49
Rab5a	49.3717	32.3079	25.5683	21.7192	40.5461	31.822	23.1727	22.0102	-1.13294	6.08564	1.85273e-50	5.15615e-49
Tnfsf8	11.4098	61.4837	53.685	32.6264	12.4848	72.0477	48.029	28.9867	2.0534	6.22982	2.30474e-50	6.39566e-49
Trf	7.58393	2.13479	0.310907	0.179707	5.98378	2.80046	0.172479	0.16498	-4.81083	3.71637	3.54911e-50	9.82057e-49
Socs1	15.9858	84.7605	157.062	122.988	15.2975	136.61	157.117	109.355	3.10874	6.97856	3.99077e-50	1.10111e-48
Pak1	7.09614	2.44199	1.93995	1.38218	7.3307	2.56967	1.59565	1.07757	-2.05648	3.54484	4.11299e-50	1.1316e-48
Klhl42	3.14252	7.86561	9.57609	6.25483	3.37232	8.46447	8.47132	5.52022	1.42292	5.57839	4.30695e-50	1.1816e-48
Jagn1	6.90638	14.5926	19.4367	25.4979	6.74653	16.0085	23.0303	25.2333	1.31478	4.40256	4.89397e-50	1.33884e-48
Mitd1	9.78853	30.1974	40.2258	33.9271	10.744	21.096	33.1247	30.6433	1.85479	4.91097	1.32567e-49	3.59606e-48
Ccsap	10.7849	5.33043	5.08542	5.86976	10.1647	5.71822	5.42316	6.88169	-1.2659	4.1723	1.34038e-49	3.62578e-48
Polh	4.08506	7.34555	13.6665	23.4737	4.2174	9.56699	15.7889	27.1612	1.55706	5.06682	1.52688e-49	4.11874e-48
Eno1	142.358	160.941	425.625	653.409	170.378	201.975	495.611	715.123	1.39964	9.20803	1.58759e-49	4.27057e-48
Oas1b	3.59504	7.89203	18.7786	10.9517	3.66168	8.52051	14.5109	8.20906	2.20232	4.09651	1.86142e-49	4.97944e-48
Acat2	4.35599	16.1095	12.8983	16.0073	4.56765	18.4793	13.8886	18.5239	1.38023	4.68111	1.94391e-49	5.18572e-48
Srm	23.7948	25.6301	89.3494	146.202	24.767	27.2163	108.673	151.652	1.72637	6.2675	2.12532e-49	5.65406e-48
Frat1	16.8864	7.7989	5.18942	2.53286	17.7353	9.66866	5.28916	2.33957	-1.88576	4.65053	2.5694e-49	6.81668e-48
Mtap	16.8838	15.9985	39.1605	50.1218	18.2015	16.932	42.0163	51.4837	1.03008	6.15652	3.09756e-49	8.19538e-48
Gm2a	65.0224	23.9143	22.9102	17.9294	66.1377	25.5764	21.6836	16.4107	-1.69168	7.38084	3.27657e-49	8.62175e-48
Rfwd3	11.9442	19.6377	30.3727	49.3376	12.6277	21.7925	33.055	53.0775	1.16387	6.88441	4.62154e-49	1.21278e-47
Slfn3	1.96388	5.00878	8.87218	13.9344	1.90891	3.77379	8.85036	14.7957	1.98252	3.41616	7.15355e-49	1.86708e-47
Ms4a4c	26.7222	116.824	113.809	97.3802	37.2528	131.153	131.928	110.525	1.91029	7.1815	9.07348e-49	2.36179e-47
Lig3	4.91665	10.0228	11.5664	12.5175	5.42949	9.55213	11.1536	12.3975	1.04912	5.79386	1.23675e-48	3.21057e-47
Zxdb	6.24987	3.98553	2.95676	2.69273	6.36061	4.65291	3.05195	2.7025	-1.26098	4.6222	1.35898e-48	3.51842e-47
Atf4	169.025	84.1411	80.7048	107.262	176.068	103.217	96.5938	120.197	-1.24901	7.61133	2.12424e-48	5.48497e-47
Banf1	41.3242	54.1939	115.015	148.232	45.6079	60.2121	126.518	155.207	1.29434	6.65616	3.68339e-48	9.48546e-47
Prmt7	7.49966	10.7409	21.7412	27.6567	8.99153	13.2413	23.4385	28.8638	1.35109	5.24077	5.65112e-48	1.45141e-46
Gbp5	5.77929	39.2963	73.4612	44.491	7.11381	33.031	65.8465	34.2535	3.48805	6.51611	6.03304e-48	1.54539e-46
Trip13	1.14668	1.61065	7.63342	21.1164	0.906735	1.77583	9.6472	23.5268	2.54645	3.89686	6.4263e-48	1.64177e-46
Chaf1a	3.13732	2.78261	19.2651	37.4976	3.25179	2.73156	23.2952	38.7406	2.4357	5.49363	8.87979e-48	2.25664e-46
Gem	22.8396	3.28305	4.86957	7.63655	20.16	3.98868	6.52227	8.75664	-2.41811	4.49245	8.9661e-48	2.27259e-46
Ier2	160.649	76.6535	43.8593	40.5505	154.182	104.653	48.9601	42.5661	-2.06132	7.09017	2.00522e-47	5.05598e-46
Rrm1	14.666	12.7106	51.9136	115.455	13.8618	13.4048	61.9189	127.22	1.64077	7.47272	2.09175e-47	5.26043e-46
Nedd1	3.98664	7.57492	10.9646	14.6844	4.12606	8.79143	11.3153	16.0382	1.2736	4.94138	2.63012e-47	6.59715e-46
Snhg1	217.299	76.4635	106.654	116.52	207.609	82.746	119.165	127.17	-1.20927	5.82897	3.46041e-47	8.65729e-46
Zfp868	19.9879	12.3324	9.227	7.62453	15.9284	11.2661	8.80322	6.8892	-1.2981	4.8195	4.41201e-47	1.10095e-45
Gsn	20.3206	5.52082	4.96559	3.13577	19.6913	6.97469	4.30454	2.53143	-2.21889	5.03074	5.53685e-47	1.37808e-45
Pramef8	18.9593	8.4423	8.54461	7.04266	16.8666	10.3559	8.27606	6.48032	-1.33274	5.38924	6.12024e-47	1.51936e-45
Txnrd1	20.5325	28.3995	46.92	80.8925	22.8372	31.7532	52.7843	86.6795	1.00955	7.37313	6.48717e-47	1.60632e-45
Zfp385a	5.52911	1.19847	0.485193	0.34887	5.40547	1.0093	0.418677	0.3507	-3.7049	2.57882	7.2582e-47	1.79265e-45
Cnnm4	8.23556	3.71177	3.14504	3.67274	7.12309	4.0842	3.40958	3.98925	-1.5714	4.38237	9.53834e-47	2.34979e-45
Fbxo32	9.65069	8.07278	4.46871	2.02846	9.56201	8.49964	3.8591	1.76475	-1.29376	5.39295	1.03598e-46	2.54566e-45
Ssfa2	12.1576	9.3717	6.38801	5.99097	9.79621	10.2053	6.143	5.90448	-1.11204	5.40216	1.31566e-46	3.22471e-45
Vps18	11.7078	6.24532	5.00425	5.37898	10.851	7.85937	5.49412	5.44525	-1.40905	4.90973	1.33634e-46	3.26709e-45
Tmppe	3.4568	7.90151	11.1743	8.82919	4.38619	9.57992	10.9826	8.85884	1.5099	5.90802	1.63698e-46	3.98194e-45
Plekhf2	23.1766	13.6498	11.9092	13.4464	17.6162	13.9899	11.5752	13.7303	-1.14412	5.52901	1.74036e-46	4.22279e-45
Rasgef1b	19.8337	4.50626	1.65028	1.21771	10.3396	3.89912	1.54477	1.15969	-3.78014	4.34482	2.2204e-46	5.3606e-45
Msto1	6.43265	10.7981	16.7585	22.3007	8.00455	11.7392	18.4074	22.7829	1.19521	4.61009	2.39196e-46	5.7604e-45
Wdr12	6.765	10.2724	15.8352	22.2151	6.36165	9.37583	17.4305	22.3431	1.04455	5.29334	2.54278e-46	6.10837e-45
Cog5	9.33541	13.1216	22.8939	19.8739	9.34336	15.2395	22.3028	19.3962	1.11187	5.47232	3.17322e-46	7.60393e-45
Atpaf1	4.07495	6.94059	10.1378	10.4302	4.55761	7.36562	9.97344	10.7587	1.11977	4.22056	3.2659e-46	7.80663e-45
Shmt2	40.6402	41.1637	104.325	147.146	44.8503	41.0633	122.616	159.432	1.17759	7.46945	3.31287e-46	7.89936e-45
Zfp954	16.8873	10.5582	8.48815	6.90359	16.2592	12.5817	9.11907	6.8997	-1.17503	4.51357	3.55502e-46	8.45588e-45
Ier5	119.83	38.0363	32.6577	27.1082	92.4014	48.7151	35.121	27.7712	-2.06391	7.50755	3.76356e-46	8.9299e-45
Rnaseh2a	6.63336	13.0022	18.3112	15.4766	8.78576	17.3081	21.9048	17.5592	1.27722	4.97763	4.0498e-46	9.58553e-45
Gzmb	8.29782	45.2251	232.003	1349.89	11.2882	49.4329	309.873	1586.94	4.62817	8.61972	4.5804e-46	1.08149e-44
Polr1b	10.0216	14.646	25.497	27.6796	10.4274	13.7042	27.753	29.132	1.16478	6.08321	1.15201e-45	2.70022e-44
Zbed3	13.7678	4.81562	4.76683	10.3683	11.3301	4.33533	4.53554	11.4809	-1.7106	3.74001	1.16112e-45	2.71499e-44
Lpar5	2.22005	4.14795	9.65739	11.8165	3.63367	6.39106	11.276	12.2131	1.91761	3.52505	1.51374e-45	3.52245e-44
Zwilch	1.4489	2.73876	7.68177	15.8444	1.64087	2.84332	8.65697	17.4649	2.22145	4.03909	1.74764e-45	4.05696e-44
P2ry10	168.337	159.22	37.9769	30.7374	150.106	148.687	36.388	30.722	-2.32586	7.8313	1.98087e-45	4.58736e-44
Shprh	2.35036	7.94832	7.91129	6.23442	2.32257	8.09796	7.45066	6.32572	1.56819	5.40274	2.00144e-45	4.62389e-44
Fam53c	22.6536	12.0723	11.847	12.4498	23.7563	14.3237	12.2397	12.4682	-1.11744	6.13513	2.0714e-45	4.77411e-44
Sigmar1	9.3928	17.3359	26.2344	33.6674	9.49322	17.1157	29.7172	36.3667	1.29977	5.12767	2.26329e-45	5.19158e-44
Psmg2	12.5674	16.6597	32.6191	38.5338	15.0216	20.655	36.2936	42.1046	1.191	4.76474	2.71406e-45	6.19614e-44
Il10rb	24.563	50.1356	59.2318	67.4536	29.7572	65.8117	65.9254	69.2327	1.08708	6.58149	2.89808e-45	6.60066e-44
Cst3	417.664	141.328	101.758	71.94	455.143	205.121	119.708	66.7747	-2.22343	7.30112	3.12746e-45	7.10633e-44
Naaa	25.6624	3.78639	5.00332	3.57755	33.2178	4.26779	5.25004	3.73591	-2.54516	4.7951	3.17511e-45	7.19767e-44
D730005E14Rik	0.651659	5.58448	2.96458	2.39621	0.604212	5.15615	2.87982	2.0354	2.0141	3.14797	3.27648e-45	7.41007e-44
Ets2	25.8953	8.98922	9.96393	9.7115	19.1128	8.85263	9.95334	9.08003	-1.56482	5.62778	3.29046e-45	7.42429e-44
Cpt2	1.61147	5.9058	5.87297	5.97914	1.54072	7.11117	5.45195	6.28	1.67762	3.65712	3.45663e-45	7.78104e-44
Slc2a1	43.1631	16.831	18.4851	26.7088	39.6465	20.6882	20.7361	29.7628	-1.40891	6.00086	3.76237e-45	8.44957e-44
Snx30	7.89912	4.66707	3.25096	1.99504	6.7092	4.09688	2.70551	1.76707	-1.46642	5.06461	3.88241e-45	8.6788e-44
Aacs	5.28827	11.8326	13.775	17.3542	5.05345	13.8191	14.8973	18.65	1.20126	5.3409	3.97478e-45	8.86476e-44
Nr4a2	25.1134	4.74037	1.81151	1.47992	26.8565	5.12653	2.23661	1.39921	-3.97697	4.58944	4.43958e-45	9.85587e-44
Zfand3	36.0131	31.1585	20.3004	17.0817	35.9229	30.0625	20.7064	16.6331	-1.00977	6.21954	6.23796e-45	1.38165e-43
Rdh10	7.26923	3.63849	2.88839	2.35542	5.6658	3.74372	2.77198	2.47668	-1.51407	3.1877	8.64033e-45	1.90938e-43
Gemin6	2.90032	5.79616	11.9779	20.8199	2.61621	5.67856	14.485	22.9443	1.85559	3.38326	8.95185e-45	1.9737e-43
Mrpl47	6.03437	12.7735	18.9493	26.0918	6.56524	13.1659	19.0572	25.5858	1.47073	3.61394	1.16219e-44	2.55656e-43
Pid1	3.34348	0.524011	0.319202	0.128795	3.45648	0.634178	0.351572	0.212608	-3.57152	1.71838	1.68902e-44	3.70702e-43
Amica1	16.4065	33.4681	52.0049	49.8891	17.0915	37.4323	54.6873	49.4239	1.48135	6.3443	1.8781e-44	4.11265e-43
Jmy	14.5899	9.3165	5.47687	3.15809	12.6937	7.80236	4.8274	2.93649	-1.59803	5.97665	2.43477e-44	5.30757e-43
Pctp	2.31584	4.52968	7.36895	6.26384	3.29989	5.03806	9.31716	6.9142	1.48081	3.43005	2.47337e-44	5.37959e-43
Jun	249.842	24.4113	34.5732	30.7784	204.877	21.869	38.1462	27.2003	-3.04064	7.90006	2.93835e-44	6.37655e-43
AA467197	1.40942	8.71171	25.5533	31.1432	0.743525	6.68485	18.6909	23.9502	4.00121	2.87591	4.28818e-44	9.24352e-43
Sox4	9.5087	3.87361	2.39159	0.811325	5.8325	3.44965	1.56816	0.570063	-2.17992	3.8985	4.88317e-44	1.05026e-42
Chaf1b	6.8816	4.9139	24.2433	32.4999	7.98193	5.33855	29.8108	34.6474	1.63241	4.96662	7.87686e-44	1.68663e-42
Slc3a2	103.291	45.6565	43.0737	57.759	112.206	49.2327	50.3977	63.2747	-1.44603	7.42073	8.58434e-44	1.83405e-42
Rfc5	10.4137	8.47858	30.5789	54.7624	12.0962	10.6884	36.9286	57.6735	1.37046	5.38802	9.00924e-44	1.92058e-42
Dscc1	1.27353	1.57862	7.98635	11.2615	1.40289	1.43227	9.96139	12.3803	2.46535	2.74631	9.54723e-44	2.03078e-42
Camkk2	3.72458	6.13855	8.81303	8.61206	4.15501	6.14591	9.68681	9.45568	1.06016	5.19822	1.17152e-43	2.48101e-42
Il12rb1	3.6029	1.43322	15.9994	36.0927	5.63586	2.4819	18.0745	35.0722	1.96508	5.3011	1.28742e-43	2.72047e-42
Nln	2.91792	5.96338	7.4178	8.61703	3.01991	5.61008	6.88143	8.9913	1.16175	4.39172	1.49336e-43	3.14191e-42
Plekhm3	4.77118	2.60731	1.70023	1.08651	4.81801	2.80616	1.70204	1.12797	-1.6742	4.5282	1.57431e-43	3.30502e-42
6030458C11Rik	5.06087	13.2715	14.1526	13.2132	5.78743	11.3333	15.2189	13.7083	1.29914	5.51623	2.13368e-43	4.45994e-42
Zfp866	4.06042	13.007	10.4913	7.18074	4.24968	11.7227	9.26465	6.85001	1.18691	5.6054	2.51554e-43	5.24677e-42
Tgtp2	28.6954	163.329	195.802	105.88	30.4455	111.153	159.366	83.2886	2.58801	8.33845	3.28364e-43	6.83408e-42
Zc3h12c	5.03796	1.47312	0.460642	0.226133	3.32681	1.11184	0.355402	0.144789	-3.64119	3.35704	3.44478e-43	7.15403e-42
Kntc1	0.85264	0.548348	7.74334	15.438	0.801183	0.74432	9.16882	16.9821	2.99947	5.16709	4.29877e-43	8.90841e-42
Map4k5	4.49444	3.58251	1.8671	1.40092	3.77343	3.09494	1.67627	1.36804	-1.44778	3.5639	4.31124e-43	8.91513e-42
Cops7a	11.5547	24.0868	28.5985	32.4922	13.3172	21.8332	29.2669	31.9571	1.12288	5.32054	4.77516e-43	9.83234e-42
BC055324	1.0629	2.25296	4.59861	9.25025	0.846325	2.22862	5.54227	9.33967	1.92709	3.4896	5.64893e-43	1.16068e-41
Dbf4	30.3479	14.712	14.0993	33.1017	33.022	13.5875	14.9247	36.8032	-1.28842	5.57197	6.33257e-43	1.29838e-41
Kansl1	52.239	44.5582	27.71	20.2488	49.733	39.7669	24.8309	19.0676	-1.09818	7.60117	7.04536e-43	1.44146e-41
Itgax	14.9372	4.15495	1.71622	1.50174	16.2667	4.37133	1.84389	1.11465	-3.30695	4.68458	9.33225e-43	1.9013e-41
Pars2	1.66795	3.30849	4.88082	4.47277	1.50846	4.27823	5.30744	4.13784	1.36979	3.68485	1.20304e-42	2.43559e-41
E2f1	3.78206	2.93002	18.608	23.4881	3.29826	2.30217	23.9337	24.6596	2.11577	4.76558	1.56022e-42	3.13897e-41
Snhg12	86.3029	46.8179	41.3649	40.7835	96.7792	50.5775	48.3739	42.225	-1.24125	5.02432	3.61757e-42	7.24791e-41
Bod1	14.8504	8.87092	7.99104	8.5917	13.8529	9.7879	8.67871	8.90585	-1.07201	3.83151	3.67585e-42	7.34941e-41
Pole2	6.5305	16.6308	21.7669	24.0351	8.36887	18.9806	21.8891	25.0398	1.54968	4.86272	4.05897e-42	8.09864e-41
Rad51ap1	1.18988	1.3645	10.986	22.2446	1.31282	1.76058	13.4373	23.5696	3.01734	3.90939	5.11732e-42	1.01893e-40
Thyn1	12.1663	25.6872	35.0934	37.9527	13.0646	20.7324	37.4201	39.4145	1.34258	4.59909	5.564e-42	1.10332e-40
0610007P14Rik	11.2769	25.7889	34.9205	41.2611	11.7741	22.357	37.3885	43.9064	1.44668	5.06786	6.28562e-42	1.24386e-40
Zscan22	1.20713	5.6518	5.5799	4.6632	1.37839	4.68872	5.74424	4.68355	2.01555	3.51808	6.97245e-42	1.37695e-40
Trim34a	9.88445	24.773	33.1248	20.5005	9.76179	20.2085	25.0828	16.9755	1.56114	5.71464	7.21673e-42	1.42228e-40
Chmp1b	52.2398	38.7928	26.4221	18.6627	45.2878	34.7335	24.8036	18.0696	-1.16708	6.36365	7.30397e-42	1.43655e-40
Abca1	4.28671	3.73819	0.886266	0.559401	3.91359	3.40257	0.760378	0.442243	-2.45885	4.72254	9.74685e-42	1.90924e-40
Nfil3	22.8356	4.94365	4.60713	10.5259	23.6436	7.23913	6.38747	13.0107	-2.49406	4.22146	1.19011e-41	2.3218e-40
Hbp1	27.0809	25.4188	12.5201	5.30352	20.7323	24.4538	10.9826	4.47675	-1.29678	5.69408	1.38236e-41	2.69143e-40
Crip2	5.88301	2.23308	0.989854	1.47119	3.50345	2.18354	1.05425	1.36117	-2.74328	1.81954	1.45418e-41	2.82556e-40
Utp14b	6.47687	1.66663	1.79724	2.56881	6.3192	1.19397	1.48513	2.66276	-2.03036	3.1341	1.58862e-41	3.08057e-40
Yrdc	46.7625	18.6807	23.8071	28.9336	48.0267	21.2999	27.1644	29.8724	-1.15591	5.44074	1.83696e-41	3.55502e-40
Ms4a6b	173.378	521.213	433.344	294.141	194.089	478.008	382.077	266.183	1.14239	9.13066	1.99464e-41	3.85245e-40
Sowahc	3.8049	1.39198	0.720304	0.886887	3.10467	1.13344	0.830487	0.92915	-2.58626	2.80656	2.39869e-41	4.61438e-40
Iqcb1	8.94461	4.48962	2.29592	2.38516	6.25054	3.7884	1.85242	2.07004	-2.14598	3.08292	2.4233e-41	4.65245e-40
Hs3st3b1	8.86358	4.87956	4.47299	4.38328	7.70347	5.03704	4.7747	5.13821	-1.16979	5.2807	2.91078e-41	5.57726e-40
Syf2	133.637	119.074	75.8311	60.3355	128.021	108.758	74.5456	56.9287	-1.0012	6.95907	2.99033e-41	5.70705e-40
Zfp3	0.927738	2.8027	3.99811	4.10525	1.21111	3.94023	4.67634	4.56509	1.89984	2.76015	3.9967e-41	7.59766e-40
Mmgt2	4.3249	7.35504	10.8299	10.8518	5.01165	8.21775	10.3333	10.4447	1.13034	4.06789	4.20852e-41	7.96895e-40
Smurf2	22.0775	18.1533	11.2916	8.42459	19.3819	15.5758	10.0629	8.20497	-1.14946	6.35057	4.74149e-41	8.94309e-40
Slc22a5	11.2885	6.55213	5.50364	4.77561	10.3213	8.14015	5.56829	4.85148	-1.2192	4.42663	4.82514e-41	9.08312e-40
Gm5506	61.4445	81.6176	184.796	278.862	70.8337	85.2277	205.613	295.833	1.40753	7.94123	5.68705e-41	1.06848e-39
Irgm1	27.9019	98.7045	205.544	138.692	26.0724	73.8177	164.742	105.223	2.69757	7.80858	6.80974e-41	1.27692e-39
Rpp14	5.17408	9.62897	14.2605	15.9856	5.36479	10.721	14.9698	16.8521	1.27824	4.84634	6.94012e-41	1.29885e-39
Kdm6b	69.3923	24.3707	13.1279	10.8425	58.5095	19.0708	12.9205	9.32443	-2.59251	7.39461	7.32901e-41	1.36898e-39
Bbc3	31.2788	11.4101	6.55971	3.25822	25.0543	11.154	5.01194	2.77515	-2.43745	4.52785	7.80041e-41	1.45422e-39
Zkscan14	17.479	9.82998	7.80113	4.86475	14.4823	11.5223	7.78561	4.4612	-1.34526	4.38091	1.08842e-40	2.02522e-39
Treml4	6.58425	1.77111	0.083714	0.00768691	5.94194	1.87168	0.0238168	0.0162616	-6.44419	2.27752	1.11332e-40	2.06756e-39
Tlr1	14.7062	40.5647	44.9236	25.6235	18.5058	32.8076	38.0478	22.7017	1.43009	6.36994	2.19649e-40	4.06412e-39
Tspan4	1.69903	0.474073	9.14932	14.1413	2.62935	0.828937	12.16	15.4001	2.22756	3.0739	2.19682e-40	4.06412e-39
Utp20	7.3259	7.24696	18.7799	20.414	7.5282	6.45664	18.6853	20.265	1.1752	6.64056	2.24395e-40	4.14337e-39
Gimap6	460.992	446.952	207.656	174.176	489.776	452.379	215.119	175.137	-1.3351	9.06722	3.15703e-40	5.81822e-39
Cfp	16.3798	3.86089	2.89992	1.8528	13.074	4.64588	2.19146	1.37336	-2.68514	3.70938	3.36514e-40	6.18993e-39
Cd97	157.147	164.425	68.3111	44.5153	149.702	165.038	69.5062	46.2559	-1.38786	8.63155	3.50189e-40	6.42922e-39
Cdc6	1.66557	0.652004	10.8239	22.0456	1.41605	0.591821	13.6684	23.2403	2.51715	5.07891	4.01662e-40	7.36024e-39
Myb	36.0177	37.9853	7.6347	7.87071	33.6425	36.5578	7.14924	8.24366	-2.4198	6.37752	5.80286e-40	1.05932e-38
Parp9	19.9314	31.7	80.6019	53.7999	18.3244	26.7001	64.628	42.7603	1.83172	7.12382	6.00142e-40	1.0935e-38
Dyrk4	0.417008	3.77339	5.28547	2.35181	0.469001	3.99966	5.09351	1.83095	3.47536	2.43471	7.1357e-40	1.29773e-38
Ung	11.8207	6.68526	35.0507	35.5522	11.1978	7.76861	43.1728	36.1793	1.38584	5.31274	7.69207e-40	1.39628e-38
Txnip	413.438	147.284	167.943	102.441	269.278	177.69	162.792	95.7448	-1.48753	9.32638	1.43638e-39	2.59272e-38
Nup37	2.86498	5.46476	12.9333	29.2969	3.18556	7.30395	15.2206	31.7341	1.98373	3.96469	1.46973e-39	2.64798e-38
Dedd2	59.6996	25.7161	24.1098	19.8638	52.9819	33.3273	24.5134	19.0951	-1.49305	5.97243	1.53345e-39	2.75764e-38
Cenpi	0.744105	0.750501	4.81081	11.3703	0.793814	0.781622	5.46897	12.4254	2.50614	3.56191	1.57655e-39	2.82988e-38
Heatr1	13.5052	17.4222	32.7772	36.5117	13.0497	19.0934	32.9698	36.8926	1.09619	7.26458	1.63423e-39	2.92798e-38
Brms1l	3.60287	13.2581	10.5039	10.0118	3.48793	9.93086	9.92262	9.41809	1.35635	4.37197	1.70261e-39	3.04484e-38
Clhc1	0.382801	0.449878	5.5104	14.5107	0.254565	0.473856	6.83961	16.4036	3.64111	2.45173	1.76126e-39	3.14389e-38
Mgea5	90.5908	69.3624	47.9503	40.0357	87.0132	64.4251	44.3521	40.2974	-1.10054	8.12623	1.77971e-39	3.17097e-38
Psme2	164.618	170.21	407.622	351.939	184.013	190.887	414.38	320.943	1.12652	7.97991	1.89562e-39	3.37127e-38
Tfap4	8.16024	8.36026	21.3027	17.4677	8.42809	8.49001	20.622	17.1117	1.19848	4.93176	2.04511e-39	3.63045e-38
Smim3	7.89519	2.31287	1.32855	2.58939	5.38413	3.23943	1.28361	2.64458	-2.76031	2.90836	2.18476e-39	3.87124e-38
Vwa5a	5.21025	7.52974	15.9041	13.1595	6.15629	9.75255	16.5511	12.5316	1.42661	5.39984	2.31359e-39	4.092e-38
Tgfbi	6.21482	0.913915	0.138047	0.0275776	6.38766	1.09181	0.0473605	0.0201141	-5.67978	2.74454	2.32568e-39	4.10586e-38
Mfhas1	11.4464	6.89867	5.27173	3.99048	11.4393	8.81861	5.50801	3.94151	-1.30077	5.65381	2.4996e-39	4.40486e-38
Dctd	1.43435	1.9933	8.48521	8.87569	1.92969	1.69387	9.69004	9.18016	2.37895	3.56519	2.7833e-39	4.88698e-38
Adal	2.75273	5.79073	7.50596	6.60424	3.07143	6.00465	6.61935	6.49749	1.26701	3.75734	3.54286e-39	6.20932e-38
Rnf125	79.0423	50.1793	26.9617	27.029	90.0572	66.9625	27.4916	28.0085	-1.73251	5.97434	3.94197e-39	6.88383e-38
BC147527	5.5	6.24464	21.0696	17.2652	5.95869	9.11878	18.5849	13.7066	1.7539	4.64621	4.19882e-39	7.30594e-38
5830416P10Rik	4.90987	3.27371	1.11261	0.882715	6.10848	3.01843	1.19368	0.991446	-2.32268	3.76568	4.50995e-39	7.8332e-38
Tmem140	0.945359	3.02601	6.94506	3.54327	1.04633	3.71917	6.69197	2.79818	2.68751	3.31806	4.97465e-39	8.60935e-38
Dkc1	26.8354	49.6264	76.6472	88.5642	27.2552	39.7245	77.1249	91.744	1.33269	7.09157	5.26944e-39	9.10321e-38
Fastkd3	2.50205	5.21233	6.84671	8.84303	2.49969	5.58632	8.03632	9.62031	1.27264	3.77136	5.84289e-39	1.00759e-37
Nr1d2	24.8005	12.4863	10.1028	5.77168	21.7862	11.1194	9.44939	5.4706	-1.47939	5.73732	5.92875e-39	1.02057e-37
Cdc14a	7.24327	3.80692	3.61801	5.12593	6.71566	3.41121	3.75193	5.64587	-1.18458	4.47909	1.25397e-38	2.14314e-37
Mrpl51	8.38155	17.6116	26.1201	38.8893	9.3879	17.3617	28.5733	41.6309	1.45576	5.16485	1.2561e-38	2.14314e-37
Stx7	15.6624	11.4946	7.66387	7.18341	13.4301	11.2284	6.69836	6.44999	-1.21566	4.81481	1.31328e-38	2.23675e-37
Gins2	3.71762	2.10392	18.5637	31.8415	3.9186	3.10241	23.2609	34.1244	2.13321	3.76009	1.68969e-38	2.86269e-37
Arntl	13.3148	12.5141	6.91062	4.96695	11.1411	12.1911	5.72644	4.57989	-1.13015	4.81699	1.74008e-38	2.9429e-37
Phlda1	8.22793	2.77741	0.912527	1.96428	5.75334	2.0412	1.26688	2.1522	-3.35792	2.58084	1.95427e-38	3.29936e-37
Dtx3	22.2781	12.9949	11.2699	8.8153	25.5266	13.9552	11.1533	9.06786	-1.16519	4.77966	2.01809e-38	3.40117e-37
Med26	13.2561	6.61369	6.85617	6.89313	11.8528	7.79212	6.68513	6.94408	-1.13236	4.68073	2.04288e-38	3.43695e-37
Dut	11.2843	7.04255	42.076	88.2518	12.1544	9.58306	54.4402	96.5754	1.71586	6.34119	2.1832e-38	3.66663e-37
Drc1	1.39463	4.55138	20.3155	24.7445	1.63628	5.31967	16.48	18.8405	3.6798	4.81385	2.19231e-38	3.67554e-37
Tsen15	2.94393	5.92361	9.38214	12.7182	3.54277	5.53961	11.2971	13.7295	1.47222	3.18493	2.32146e-38	3.88533e-37
Gpr15	1.22988	1.41562	7.20397	9.24627	2.40562	2.60781	8.55296	9.98131	2.3488	2.72959	2.64335e-38	4.40877e-37
Zfp961	4.45676	9.16259	11.1281	10.5094	4.84714	8.3818	10.4059	10.5962	1.13064	4.49673	3.01234e-38	5.01313e-37
Mynn	15.517	9.32474	8.24231	6.94817	12.397	9.14662	7.49093	6.92339	-1.09629	5.25053	3.01608e-38	5.01313e-37
Eif4e3	6.8731	11.1276	21.2193	24.501	6.73065	11.1534	19.7819	21.3024	1.44374	4.99993	3.05652e-38	5.07161e-37
Bsdc1	30.983	24.0671	15.4087	10.7636	27.6833	27.1615	14.1092	9.74674	-1.19323	5.80609	3.48019e-38	5.75482e-37
Gm129	18.2291	2.16636	2.19336	1.97427	12.3699	2.15355	3.38414	2.30414	-3.23839	2.76946	4.66596e-38	7.67618e-37
Insig1	34.651	19.0961	18.9694	24.5873	32.6244	17.7092	19.0098	26.8364	-1.05248	5.90369	4.97295e-38	8.16731e-37
Skp2	1.21881	1.79242	3.68661	6.64362	1.09719	1.71019	4.0882	6.3629	1.42544	3.22782	5.15136e-38	8.44595e-37
Rras2	37.6593	102.669	87.42	110.038	32.823	93.4684	89.8673	113.574	1.03118	7.56912	5.28529e-38	8.65085e-37
Bcl2l1	7.31123	13.003	21.2408	37.0653	7.84017	18.5188	27.661	38.5812	1.35699	5.52908	5.36101e-38	8.75994e-37
Rilpl2	55.0206	15.1562	16.0561	27.9768	34.3944	19.8489	19.0841	29.1962	-1.96682	5.16761	8.21571e-38	1.33793e-36
Apitd1	1.60127	1.93084	11.7689	20.0033	1.60561	1.74431	14.2931	21.5211	2.67194	2.92962	8.50489e-38	1.38269e-36
Armc6	2.40826	2.33906	7.19854	9.63651	2.86072	3.23272	8.80505	10.6774	1.39123	3.57464	9.13525e-38	1.48267e-36
Trim21	12.852	19.9571	40.8487	26.6359	12.9471	19.1756	35.7877	22.2489	1.48566	6.09815	1.13117e-37	1.82976e-36
2410006H16Rik	223.66	154.647	104.458	101.754	233.209	174.065	121.268	106.098	-1.28019	6.13305	1.20231e-37	1.9416e-36
Ddx3x	253.059	108.78	104.488	134.055	203.06	91.616	104.117	138.615	-1.45985	9.04898	1.33061e-37	2.1452e-36
Erf	23.9918	16.5738	10.5911	13.1804	19.382	17.1251	10.6643	12.2236	-1.36325	5.74086	1.37258e-37	2.20916e-36
D11Wsu47e	3.08593	7.29213	7.08004	6.82213	3.49496	8.21483	6.91978	6.9151	1.01523	3.84207	1.37498e-37	2.20935e-36
Dhcr24	7.49844	10.6856	19.7307	32.4831	8.05919	11.2016	20.7443	35.4216	1.21266	6.0776	1.55064e-37	2.48747e-36
Tcp11l2	68.8261	43.5917	36.5088	14.3118	66.2647	42.1737	30.2329	11.4528	-1.09857	6.79273	1.83552e-37	2.93471e-36
Iars	13.6708	26.535	33.3955	48.5875	13.9914	22.4083	34.9708	51.4174	1.10559	6.88492	1.93117e-37	3.07744e-36
Errfi1	13.8566	6.49634	5.11159	8.40922	13.1928	9.12747	5.89259	10.1811	-1.62099	4.59861	2.34361e-37	3.72855e-36
Gm1943	15.8983	5.42916	8.14476	8.69332	15.6712	7.02814	9.4179	9.1339	-1.15029	3.44635	2.40418e-37	3.81862e-36
Rbm48	19.3279	13.1373	9.97217	7.26492	16.702	11.5004	8.89485	6.98345	-1.13726	4.67695	2.53437e-37	4.01878e-36
Cse1l	18.0776	30.926	41.5719	65.257	16.3274	27.7898	40.503	65.3276	1.01903	6.8845	2.90649e-37	4.6013e-36
Dgkd	55.0501	27.7763	29.0904	31.0958	56.5581	33.4181	28.9371	32.0837	-1.10397	7.79641	3.19742e-37	5.0536e-36
Trappc13	4.86864	10.2955	11.327	13.1297	4.79644	9.28768	11.3114	13.4609	1.03498	5.09422	3.42445e-37	5.40358e-36
Clk1	214.903	123.067	71.4759	34.7326	184.323	109.45	66.7626	33.9598	-1.77276	8.20479	3.91234e-37	6.14333e-36
Iigp1	2.18901	32.5836	128.267	66.178	3.52354	23.7911	136.041	55.0462	5.69489	6.92396	4.23624e-37	6.64113e-36
Tmem229b	21.1907	25.9184	48.5924	41.3609	22.6193	30.8599	44.7529	37.0425	1.01445	7.22391	4.74597e-37	7.42817e-36
Mllt11	2.71774	9.55092	8.48342	6.08488	2.74491	7.32091	7.14483	5.55758	1.459	4.05049	5.39853e-37	8.43585e-36
Havcr2	7.87022	3.88017	0.742466	1.87411	7.77363	3.97283	0.844568	2.10545	-3.58791	3.37695	5.76331e-37	8.99133e-36
Cacul1	27.4767	17.091	15.0879	15.3786	21.5667	16.7614	14.2513	15.3428	-1.04944	6.67036	7.77573e-37	1.21113e-35
Fam134b	29.1551	21.6489	14.4852	10.8793	23.1793	18.3444	12.3841	10.0156	-1.19224	6.04897	8.92937e-37	1.38635e-35
Ccr7	586.768	268.035	205.042	118.315	475.816	345.391	192.541	96.1815	-1.70571	9.201	9.29391e-37	1.43832e-35
Rbl1	10.2442	19.1755	32.6888	32.2185	11.6218	15.9135	30.0517	32.1659	1.49261	6.67007	9.60968e-37	1.48481e-35
Timm9	9.315	10.8186	25.8766	30.1529	10.2755	12.9978	27.5019	29.9782	1.28713	4.18727	9.90063e-37	1.52489e-35
Pgpep1l	2.28525	14.1399	15.0236	6.08045	2.29684	19.8748	15.3923	5.90161	2.52596	3.2231	1.06869e-36	1.63815e-35
Psmb8	176.259	179.89	490.619	489.058	208.317	226.278	503.076	450.974	1.29613	8.69207	1.43867e-36	2.19483e-35
Tnk2	27.0716	4.74821	12.2979	20.4277	28.4826	5.98406	14.8629	22.3768	-1.31996	6.33759	1.86224e-36	2.82762e-35
Rad18	3.8321	13.848	10.8303	14.3914	4.25772	11.9501	12.0562	15.2976	1.3149	4.71564	1.90208e-36	2.88357e-35
Timm10	9.4235	14.2725	26.1972	29.5464	10.5601	14.1979	29.0398	30.2445	1.28994	3.69038	2.22841e-36	3.373e-35
Rpp38	1.93196	7.15417	8.7308	8.87467	1.43211	5.93508	8.32717	9.4982	2.02141	2.64851	2.25781e-36	3.41215e-35
Gbp11	4.65671	21.4667	38.5107	22.3017	5.4162	18.4562	35.0571	18.6551	2.86513	5.27533	2.60787e-36	3.93503e-35
Pcf11	47.992	36.0683	23.2971	18.1653	43.1753	28.4822	20.1515	18.5405	-1.22473	7.28132	2.77285e-36	4.17744e-35
Ssh2	87.3166	64.1669	42.8302	26.3711	78.5824	66.384	38.0902	25.003	-1.20988	8.97451	2.86304e-36	4.30661e-35
Gcsh	7.20938	7.54629	20.4309	34.2726	6.55904	8.6246	23.22	36.9323	1.31893	4.33079	2.90265e-36	4.3594e-35
Fchsd1	7.57473	11.5181	4.21068	2.78209	7.46384	12.3775	4.03892	2.61826	-1.02965	4.86489	3.21442e-36	4.82013e-35
Alg2	3.72259	8.15787	8.622	7.48432	4.21275	8.77462	8.5332	7.13918	1.02319	4.53559	3.22576e-36	4.82964e-35
Bambi-ps1	33.1518	29.0119	13.1793	8.42955	24.3466	24.4601	11.6952	5.87668	-1.51278	4.9109	4.17966e-36	6.23848e-35
Pigw	1.46851	4.71032	5.20525	4.01593	1.4983	4.28621	4.72128	3.68053	1.62865	3.28836	4.19028e-36	6.24469e-35
Dusp2	207.796	53.0474	34.769	28.5711	172.364	63.7879	35.928	30.0646	-2.77463	7.19132	4.96743e-36	7.39144e-35
Cdk4	65.1513	61.7871	153.26	219.249	74.8368	70.2041	177.077	229.719	1.05237	7.36563	5.89174e-36	8.73987e-35
Gins3	2.17722	3.88967	6.78702	10.8864	2.46564	4.46449	8.19721	10.7663	1.4448	3.79702	6.44737e-36	9.54942e-35
Carkd	6.93267	17.3912	16.5214	16.3026	7.68622	17.4322	17.0748	17.0667	1.07221	4.33778	7.80655e-36	1.15448e-34
Mxd4	38.3793	26.5579	13.0949	5.89263	37.253	33.3657	11.5998	4.48361	-1.73416	4.90375	8.34731e-36	1.23257e-34
Adrb2	14.8238	7.98266	5.80882	3.29853	11.4008	8.38296	5.22919	2.92247	-1.53955	4.43059	9.73514e-36	1.43093e-34
Sde2	32.6993	17.3351	18.3341	19.7151	26.4515	18.4415	18.4135	18.8311	-1.01977	6.08796	1.17704e-35	1.7197e-34
Armc1	7.99816	14.3044	18.4637	21.7638	8.40327	13.8207	17.8373	22.4136	1.02125	5.55875	1.17709e-35	1.7197e-34
Elk3	18.7119	13.9518	10.5785	9.59139	20.7758	12.7797	10.2444	9.83885	-1.00563	6.0136	1.3876e-35	2.01807e-34
Plcxd2	23.8886	18.0922	11.157	7.26889	26.4251	19.9695	10.2883	6.89859	-1.27963	6.778	1.72803e-35	2.50941e-34
Stat1	51.4443	167.901	385.29	252.334	68.3091	123.694	346.683	201.051	2.72558	10.0037	2.17846e-35	3.15403e-34
Prdx1	84.3625	107.724	205.136	297.678	86.071	116.466	219.186	305.992	1.10002	8.00226	3.74389e-35	5.39623e-34
Gsg2	1.1554	1.9782	5.58631	12.4558	1.3791	2.44145	6.75325	13.633	2.08609	3.89489	3.87409e-35	5.57558e-34
Gm7367	225.983	115.516	82.138	93.9407	211.92	112.019	80.7743	92.4587	-1.6419	7.27718	3.92323e-35	5.6379e-34
Dus4l	2.76279	6.08025	9.64166	9.92197	2.63556	5.16305	9.8945	9.8517	1.61105	3.38706	4.01993e-35	5.76827e-34
Ubald2	198.872	101.538	72.2403	82.6446	186.554	98.682	71.125	81.5367	-1.64275	7.28137	4.20376e-35	6.02311e-34
Clspn	1.26173	1.31179	12.304	27.5974	1.60045	1.18294	14.6052	29.8367	3.10319	5.49807	4.85198e-35	6.9313e-34
Enkd1	1.26327	2.62826	5.20813	9.05772	1.52183	2.87784	6.9255	9.2477	1.85294	2.52132	9.84766e-35	1.40057e-33
Tnf	8.21656	21.6595	35.3804	36.7425	5.89146	27.7113	41.8507	36.0205	1.92094	5.09432	1.0499e-34	1.49101e-33
Phf1	51.7595	42.4965	27.8983	14.0046	55.4335	49.0889	25.7975	13.0525	-1.07388	6.5389	1.06314e-34	1.5076e-33
Ncapg2	1.60268	1.47014	10.8393	24.9477	1.62856	1.5004	12.0326	27.9903	2.57478	5.65757	1.10888e-34	1.57015e-33
Gbp4	27.7894	110.192	226.167	143.579	31.7004	68.5568	190.49	122.333	2.84322	8.64445	1.30671e-34	1.84758e-33
Rnf7	72.6299	33.9436	41.1163	48.0705	74.5851	35.5373	40.7252	49.6653	-1.0017	5.75404	1.32739e-34	1.87406e-33
Pdf	5.91603	11.5864	14.3012	15.9949	5.79603	12.3979	15.7589	16.348	1.08631	4.28592	1.34693e-34	1.89887e-33
Nhp2	39.2952	42.2169	93.9476	129.785	41.0418	46.3076	105.835	138.118	1.07446	6.18819	1.39198e-34	1.95953e-33
Vhl	15.9418	8.71272	7.76718	7.51755	16.7803	11.2731	8.2969	7.22167	-1.21876	4.91219	1.9794e-34	2.7824e-33
Fut7	0.37032	0.987771	2.03928	4.24267	0.519136	1.20275	2.79295	4.74035	2.27321	1.98369	2.37393e-34	3.32247e-33
Pim3	59.1864	10.3925	13.6202	17.1442	51.9979	14.51	16.8667	18.7435	-2.30567	5.74826	3.28492e-34	4.59081e-33
9330175E14Rik	0.928167	4.47027	7.08729	3.58324	0.911022	3.97811	5.11741	2.66453	2.75622	2.40182	3.65101e-34	5.09506e-33
Rcan3	4.87227	16.2214	12.6107	10.2512	5.50348	17.8326	12.5601	10.2161	1.18921	5.90922	3.69144e-34	5.14405e-33
Fbxo46	4.21902	9.52887	10.3632	8.63235	5.06675	12.2257	9.50106	8.19061	1.10891	4.92973	4.10803e-34	5.6999e-33
Bbs9	7.81036	4.46967	3.92405	4.15454	7.86045	5.30672	4.07427	4.46723	-1.17384	4.26402	4.28166e-34	5.92378e-33
Sh3pxd2a	9.4614	3.8867	4.51767	3.82332	8.85015	3.92709	4.27127	3.55481	-1.25119	5.89972	4.60051e-34	6.35581e-33
Ece1	14.9351	7.8802	8.12857	7.66453	16.786	8.18058	8.08587	7.29832	-1.06116	5.65984	4.61778e-34	6.37055e-33
Prr3	20.7609	13.0362	11.197	11.3079	18.7966	13.1594	11.929	10.8331	-1.07337	4.81688	6.67166e-34	9.1909e-33
Chek1	1.43804	0.797787	8.72027	13.7574	1.13689	0.738762	10.3243	14.3867	2.41649	4.00142	6.69312e-34	9.20733e-33
Lemd3	19.3698	10.8811	8.57975	7.07022	15.038	11.5103	8.12997	6.93308	-1.35921	5.71834	8.12025e-34	1.1123e-32
Fam111a	14.4013	22.5154	49.6666	68.9224	13.5418	17.1508	49.8685	71.0006	1.60345	6.61504	9.91463e-34	1.35425e-32
Hspa1b	29.7088	1.27856	0.269981	0.511469	6.41258	1.91268	0.285615	0.538535	-6.97101	4.85571	1.07186e-33	1.462e-32
Chtf18	2.19703	1.99365	9.10697	15.8152	2.62536	2.64872	12.1807	16.5955	1.86699	4.46014	1.40899e-33	1.91642e-32
Prim2	6.19125	7.30311	17.8159	24.3011	5.90268	7.01626	20.4586	26.0935	1.34043	4.69715	1.41409e-33	1.92066e-32
Tmem129	3.29008	8.66779	8.89041	10.4968	3.34404	10.2428	9.61183	10.9844	1.24848	4.33711	1.41929e-33	1.92502e-32
Aif1	10.6323	1.72846	1.41705	0.539932	10.6057	2.58456	1.23258	0.403258	-3.09182	2.07509	1.644e-33	2.22667e-32
Rundc3b	8.81015	8.63362	3.508	4.63129	8.19436	10.4478	4.54054	5.31949	-1.50793	4.69668	1.92815e-33	2.60787e-32
Cdc7	4.73674	6.82169	11.2177	17.0268	4.76442	6.90261	11.8885	17.5108	1.05914	4.81322	2.07723e-33	2.80557e-32
Plbd1	64.7138	11.1283	3.80661	1.33185	64.5209	11.1848	3.06527	0.82204	-4.2758	5.50375	2.16637e-33	2.92188e-32
Trim34b	4.57654	11.1487	14.439	8.77347	4.66931	8.79446	12.1351	7.30634	1.47559	3.80237	2.33078e-33	3.13924e-32
Wdr55	11.752	21.5238	27.5415	33.912	12.8677	19.9836	30.6035	35.735	1.04472	5.05161	2.4585e-33	3.30664e-32
Mycl	6.28673	1.27388	0.452786	0.140895	6.47581	1.76503	0.460266	0.0957583	-3.989	3.024	2.55001e-33	3.42496e-32
Itpkb	75.5931	33.9103	32.53	24.0742	71.6193	47.4085	31.2128	22.1648	-1.40222	7.82362	2.76822e-33	3.7026e-32
Ikzf4	1.25414	16.3519	5.77422	3.60891	1.01831	12.9541	5.31922	3.58972	2.02807	4.17258	3.07114e-33	4.10208e-32
Ctsl	30.1675	11.3242	6.45487	3.84586	21.0341	11.3875	5.79786	3.30469	-2.41247	4.5747	3.08007e-33	4.10833e-32
Gm6377	9.32116	1.62352	0.235516	0.0989658	5.08985	0.535582	0.130952	0.0490208	-5.49398	2.76046	3.08738e-33	4.11239e-32
Rnf113a2	29.8569	16.4341	15.7267	13.3753	24.2599	15.6692	14.223	13.461	-1.10828	4.61099	3.45758e-33	4.58652e-32
Il1b	9.66382	2.80483	0.75243	0.220737	11.7056	4.64957	0.811026	0.179961	-3.86022	2.6872	3.83866e-33	5.07113e-32
Kif22	2.78652	4.43086	12.0335	45.7297	3.33224	5.97736	14.1256	50.555	1.92421	5.11108	3.90645e-33	5.15363e-32
Gadd45b	74.759	20.7429	14.0483	10.7122	44.8701	28.266	15.6735	9.33423	-2.59951	5.18229	4.25998e-33	5.60472e-32
Rab43	28.1077	18.5944	13.8076	11.3821	29.6761	24.6729	13.7602	10.4745	-1.20973	6.60755	4.73664e-33	6.20647e-32
Pigh	2.26402	5.41776	6.07063	5.12665	2.58868	6.01165	5.73819	4.63735	1.23656	3.60677	4.94308e-33	6.4682e-32
Ttc37	4.80338	6.85979	11.5055	12.7293	5.1406	6.9196	11.684	12.9028	1.07676	5.34519	5.2628e-33	6.87725e-32
Dctpp1	15.9584	13.6237	49.0978	79.1401	14.1079	15.2288	60.4202	84.099	1.43868	4.50761	6.64802e-33	8.65228e-32
Cxcr6	6.37483	10.4304	28.6794	23.4446	7.76406	16.0469	36.1139	26.8985	1.9874	5.91004	8.94734e-33	1.16135e-31
Ercc6l	1.77279	2.13081	6.72987	14.1966	1.46375	1.9242	7.61182	14.8057	1.74232	4.39341	9.07993e-33	1.17698e-31
Socs2	1.69655	6.25715	10.7309	16.4435	1.92785	5.80488	10.6824	18.0721	2.47242	3.8729	9.49202e-33	1.22546e-31
Mrps25	1.95446	3.07112	4.6794	4.99781	1.90651	2.95677	4.78276	5.09758	1.07946	4.40627	1.05433e-32	1.35937e-31
Usp40	1.67376	5.46352	4.08526	3.32924	1.95516	5.29804	3.88081	3.33781	1.10026	4.15898	1.10086e-32	1.41558e-31
Kpna2	15.6672	30.8417	51.8125	178.095	13.6528	29.7406	55.4401	196.261	1.54298	6.91284	1.2316e-32	1.57949e-31
Sgk1	34.825	8.36426	13.6673	16.8782	26.2976	13.2584	17.4221	20.9632	-1.53704	6.12187	1.26667e-32	1.62232e-31
Cenph	1.60135	2.43098	8.86183	17.9499	1.39673	1.83737	9.63268	17.417	2.27626	3.01051	1.27536e-32	1.63128e-31
Mms22l	2.97178	2.46108	7.84067	12.7638	3.49328	2.86521	9.40255	14.8489	1.21499	4.77908	1.3531e-32	1.72615e-31
Armc5	11.4241	5.75207	6.20208	5.90829	12.2986	7.69216	5.79711	5.51968	-1.06315	4.94644	1.7563e-32	2.23755e-31
Dph2	5.30987	8.62597	12.6872	10.89	5.43894	9.80303	11.6263	10.453	1.07446	4.5563	1.99123e-32	2.5335e-31
Rcc1	7.8118	8.91501	27.2712	64.9806	7.59502	10.9124	34.0658	71.0661	1.62109	5.84599	2.06654e-32	2.62241e-31
Bcl6	9.75191	5.81704	2.43918	1.34404	7.82196	4.11736	1.77398	0.872199	-2.18802	4.15627	2.13476e-32	2.70543e-31
Brd3	5.62691	17.4971	13.2223	13.3139	6.05332	14.3687	13.542	13.5773	1.05002	6.13263	2.18825e-32	2.76597e-31
Fam46c	41.3757	26.5553	17.415	10.9874	34.4045	32.7566	17.9946	11.2992	-1.4317	5.93379	2.42063e-32	3.05569e-31
Vgll4	59.5999	34.3829	24.3422	19.4543	52.0184	44.5482	24.7722	19.1898	-1.47792	5.57232	2.54275e-32	3.20566e-31
H2-Ob	42.5128	26.7901	18.0313	5.97741	32.076	20.6097	11.7483	3.81256	-1.42349	6.06001	2.95505e-32	3.71574e-31
Lmna	6.05179	3.0953	1.15385	2.33747	3.55234	4.41703	1.4263	2.95863	-2.57834	3.3828	3.21804e-32	4.03069e-31
Nabp1	11.3881	77.0547	38.8425	49.4387	12.6277	80.5779	42.3991	53.0952	1.58943	6.73616	3.2781e-32	4.1006e-31
Hs6st1	25.7641	9.791	11.2811	8.7408	23.2202	11.2708	10.7695	7.65131	-1.37611	5.85605	3.68874e-32	4.6083e-31
Hat1	19.3777	28.9808	48.4841	75.4591	16.7283	27.0443	51.1614	77.5213	1.13998	5.93654	4.47687e-32	5.58567e-31
Pbk	0.821671	0.90944	8.02709	25.5175	0.928007	0.992963	9.97053	27.6472	3.10346	3.684	5.38993e-32	6.70755e-31
Eef1e1	15.9797	21.0083	37.1244	55.3049	14.2179	20.7851	40.369	57.6745	1.03408	4.91747	5.83952e-32	7.23885e-31
BC030867	0.400033	0.309776	3.33609	9.05985	0.409254	0.368728	4.11796	9.9964	2.84794	2.93942	5.84685e-32	7.23885e-31
Iqsec1	26.1868	14.3535	14.216	13.6907	27.6619	13.8658	14.1233	13.8299	-1.06503	6.82446	5.87498e-32	7.26436e-31
Nme6	1.71223	2.91471	7.5791	10.9572	2.44308	3.78179	7.94554	11.788	1.9244	2.48495	6.02057e-32	7.43486e-31
Akap8l	53.0571	41.5945	30.0267	16.8531	51.4584	37.843	25.489	14.8944	-1.00431	6.17833	6.32957e-32	7.80647e-31
Sertad2	17.0646	10.6873	8.9631	7.32161	15.0184	11.713	8.61404	6.9158	-1.11268	6.00817	8.20357e-32	1.0092e-30
Bola1	3.81334	8.08069	11.5989	14.8475	3.91449	9.10263	13.1834	15.9105	1.43287	2.95991	1.07613e-31	1.31713e-30
Prelid2	2.33537	5.97678	11.123	12.8233	2.22174	5.6157	11.0089	12.1985	2.05292	2.53408	1.16571e-31	1.42137e-30
Ahnak	77.5329	39.5349	22.4015	22.872	72.7294	52.3772	32.8428	29.5436	-1.97973	9.29788	1.22445e-31	1.49111e-30
Pdik1l	2.494	6.11901	6.52688	8.22441	2.29324	5.94942	6.26734	8.62318	1.20258	4.68797	1.23473e-31	1.50174e-30
Gbp2	26.6016	218.961	539.152	357.575	34.3712	106.066	505.248	265.301	4.16301	8.91415	1.25973e-31	1.53022e-30
Tbc1d9	6.93593	2.83178	1.12007	0.403832	6.85239	2.65298	0.878212	0.282617	-2.81706	4.22535	1.82027e-31	2.20556e-30
Josd1	23.3671	10.1884	11.9819	14.2746	19.452	13.5425	13.1526	14.6948	-1.14811	5.59238	1.97136e-31	2.38564e-30
Itprip	31.6595	10.6217	14.3498	12.5301	30.8944	14.3018	14.4929	11.9928	-1.3262	6.18637	1.99201e-31	2.4046e-30
Mcm8	0.977854	1.20583	4.27022	7.13116	1.00905	1.2642	5.36863	7.23348	1.93958	3.22945	2.40718e-31	2.89852e-30
Asf1b	7.27345	6.85916	32.6953	71.4895	7.60352	8.15832	38.7357	76.3862	1.9857	5.58119	2.46789e-31	2.96793e-30
Bag3	8.8121	2.84077	2.36538	3.01191	10.6407	3.41358	3.33083	3.59736	-2.07354	3.37283	2.82653e-31	3.38658e-30
Rrm2	8.14054	4.77793	62.4525	192.718	8.64993	6.00954	77.6026	220.19	2.75817	6.98509	3.14434e-31	3.76064e-30
Ncaph	2.56395	2.87715	12.7453	33.6795	2.77234	3.26094	14.868	36.926	2.13056	5.08959	3.78481e-31	4.51233e-30
Inpp5a	5.51665	5.94397	2.8088	2.11583	4.88747	6.89503	3.10682	2.01902	-1.1464	3.66896	3.85357e-31	4.58865e-30
N6amt2	7.84402	19.7289	24.4331	25.6745	9.97624	27.6483	29.7387	27.6852	1.45107	4.24885	3.92706e-31	4.6704e-30
Ccnf	1.3082	1.95413	7.80461	28.7902	1.41567	2.74215	9.08493	30.7669	2.39399	4.90479	4.02635e-31	4.77671e-30
Tcf19	6.30283	3.86906	31.1832	56.1922	7.56916	5.46418	41.4809	61.6565	2.12315	5.55367	4.05837e-31	4.80879e-30
Serp1	116.168	57.9883	54.0089	56.5562	91.7994	55.2358	49.325	56.6998	-1.28753	7.47581	4.67778e-31	5.52917e-30
Lsm2	12.6009	19.4644	34.6643	51.6081	13.7407	18.4324	41.6583	60.5706	1.27594	4.708	5.05274e-31	5.96507e-30
Bysl	7.69901	13.6922	18.9401	22.9785	8.54968	12.2345	20.0019	23.768	1.11546	5.8126	5.18446e-31	6.1131e-30
Rap1gap2	3.51937	0.517274	0.991492	1.30772	5.11823	0.889119	1.37	1.41294	-2.01441	3.68586	5.26131e-31	6.19615e-30
Kpna1	36.6125	26.6775	18.6272	22.7577	29.4133	30.1032	19.3525	23.8161	-1.16053	6.58119	5.75188e-31	6.76564e-30
Acaca	5.33486	7.09166	13.748	19.0855	5.6534	7.69872	14.5697	20.3441	1.18144	6.50824	6.31098e-31	7.41425e-30
Nop16	12.3476	15.7235	28.1714	39.1512	11.2433	15.9733	33.1632	41.4618	1.00758	5.22125	6.63536e-31	7.78586e-30
Tube1	0.676812	0.898211	2.79446	5.3164	0.692655	0.936183	3.06059	5.42779	1.83946	2.66546	6.78189e-31	7.94815e-30
Zbtb45	5.38579	8.77898	13.7238	16.1159	5.88635	12.0131	14.1039	15.8536	1.1658	4.73642	7.76878e-31	9.07172e-30
Med13l	21.7118	16.1502	10.36	6.0399	21.2695	15.9183	8.80143	5.25109	-1.25186	6.9868	7.82175e-31	9.12254e-30
Cdca7l	11.5038	3.82628	34.754	43.3395	14.0764	5.56069	39.307	43.0689	1.41281	5.83349	8.42012e-31	9.78497e-30
E2f7	0.283931	0.272594	2.14454	5.21373	0.373501	0.318051	2.55867	5.70075	2.73937	3.33472	8.54267e-31	9.91545e-30
Lrr1	0.313518	0.355928	3.3012	7.92559	0.221591	0.205493	3.49629	7.75171	3.16339	1.91068	9.38969e-31	1.08855e-29
Acat3	1.88603	6.89741	5.42928	6.87984	1.73536	7.55832	5.69555	7.7109	1.34465	3.28805	1.12329e-30	1.29911e-29
2010016I18Rik	6.45389	30.8434	33.8651	15.5078	10.9598	33.8467	30.0836	14.8761	2.21033	5.08892	1.13386e-30	1.30821e-29
Gzmc	0.163975	0.401198	5.72229	21.074	0.116078	0.425924	9.33891	16.6568	4.95235	2.47612	1.33803e-30	1.54009e-29
Cd72	38.2068	13.5551	17.3451	15.664	37.0714	11.1251	16.3496	15.1569	-1.32189	5.23448	1.44099e-30	1.65662e-29
Ptpre	6.4663	3.59304	3.58803	2.92687	6.99304	3.85814	3.2813	3.01931	-1.03178	4.71941	1.55482e-30	1.78536e-29
Galk1	7.09479	7.66212	29.9253	49.0159	8.43344	9.5783	38.2974	52.0777	1.89285	5.11133	1.81008e-30	2.07601e-29
Ckb	12.1481	1.41081	1.25017	1.01264	13.0994	2.21786	1.16422	0.680031	-3.47209	3.01424	2.13167e-30	2.43904e-29
Rab11fip1	10.3027	6.70475	5.66218	4.83716	8.92202	6.68251	5.71901	4.56547	-1.0489	5.87833	2.21276e-30	2.52883e-29
Zfp36l1	180.733	99.3239	75.2453	51.3967	142.757	75.1111	68.518	45.4985	-1.45164	8.23139	2.22488e-30	2.53968e-29
Smad7	60.4122	35.118	22.3014	10.0596	59.588	36.3584	20.0711	9.44386	-1.62747	7.37526	2.49599e-30	2.84578e-29
1190007I07Rik	4.77166	8.34053	16.5777	15.2692	5.51066	8.35765	17.8533	16.9371	1.60432	3.04121	2.54425e-30	2.89738e-29
Hells	4.42231	4.56768	28.5912	48.9945	3.65706	3.32005	30.4076	53.2697	2.50983	5.52179	2.63072e-30	2.99233e-29
Tmem194	2.69513	5.08612	6.52784	9.91053	3.01021	5.91261	6.85699	10.2096	1.09006	5.16116	3.32961e-30	3.78282e-29
Sfi1	7.00813	16.3784	17.4893	9.67869	7.99135	17.276	15.3545	8.24614	1.13711	5.70036	3.64561e-30	4.12727e-29
Pdia5	4.67404	0.717022	0.400573	0.480713	4.8859	0.861273	0.403723	0.565417	-3.7319	1.71509	3.77592e-30	4.26979e-29
Mad2l1	7.98384	10.4508	28.6508	69.169	8.55879	10.9724	33.5625	79.2437	1.66051	5.56906	4.25668e-30	4.80781e-29
Grasp	14.8634	5.82577	5.88607	4.44392	13.9057	6.27804	6.2813	4.41739	-1.52159	3.93623	4.30888e-30	4.86108e-29
Tmem63a	20.9151	9.97608	11.4901	9.42219	24.3712	12.1776	11.9494	9.08321	-1.04557	5.62017	4.48311e-30	5.05174e-29
Anln	0.387887	0.685627	2.53872	9.49532	0.587289	0.634195	2.79719	10.6613	2.52819	3.99505	5.31987e-30	5.98708e-29
Ndufaf1	5.24795	10.2344	12.6153	14.0247	5.63617	10.6239	13.0317	14.2621	1.08346	3.96191	5.32556e-30	5.98708e-29
Ramp1	13.8785	1.49098	4.51359	3.10451	13.7945	1.79223	3.50576	2.56167	-1.80589	4.24171	6.63933e-30	7.43805e-29
Flt3	14.4039	5.95013	2.70585	0.882748	15.0465	7.05305	2.50725	0.638925	-2.59708	4.63156	7.07725e-30	7.91947e-29
Exosc7	14.7074	17.8024	36.8664	46.0386	17.0001	22.203	42.1703	49.1632	1.1401	4.9729	8.13358e-30	9.08046e-29
Fancd2	0.844296	0.738472	4.26288	9.66609	0.898055	0.886387	5.22654	10.5888	2.14845	4.04887	8.50111e-30	9.46888e-29
Zdhhc24	1.33889	3.61927	3.84776	3.33552	1.75599	3.98621	3.78575	3.37718	1.32991	3.20313	9.2755e-30	1.03195e-28
March7	68.8562	48.9322	29.3584	20.9836	57.8928	42.2335	26.1824	20.4975	-1.41423	6.58915	1.03078e-29	1.14417e-28
Atp6ap2	30.0167	18.5807	15.9297	18.0356	24.1716	19.6136	15.7971	17.9271	-1.09715	5.68545	1.07125e-29	1.18772e-28
Mybl2	1.84357	1.42404	8.52082	20.5696	1.81954	1.48092	11.4513	22.3095	2.02551	4.70646	1.20373e-29	1.33155e-28
Mthfd2	15.0749	12.4135	36.868	67.7736	15.0265	14.3228	44.7635	73.4591	1.10763	5.92345	1.41712e-29	1.56044e-28
Rasgrp2	117.884	65.3436	54.0602	39.0616	128.949	68.5884	46.2697	33.2928	-1.30671	7.39212	1.62949e-29	1.79021e-28
Fam78a	41.99	65.8519	97.2323	69.7079	51.6416	74.9096	90.3629	59.4245	1.03054	8.53016	1.71477e-29	1.87963e-28
1810026J23Rik	27.5568	12.4097	14.7465	15.7686	25.8311	15.4843	14.7852	15.4174	-1.08459	5.84484	2.61407e-29	2.85243e-28
Tox	16.7936	10.4957	7.73142	6.28984	18.5405	11.4265	8.39646	5.66221	-1.29991	5.24864	2.77098e-29	3.02024e-28
Diap3	1.50125	3.27503	5.90992	12.8887	1.70414	3.43913	6.90554	15.0529	1.79167	4.2195	3.01233e-29	3.27223e-28
Hspa1a	26.6927	1.242	0.234376	0.329727	6.12333	1.76792	0.244009	0.426	-7.02026	4.57673	3.69641e-29	4.00632e-28
B3galt6	1.35395	3.70975	3.97482	3.77856	1.38824	4.19855	4.38816	3.9539	1.37013	3.48119	4.15171e-29	4.48468e-28
Dna2	1.40533	0.613711	5.54693	10.7708	1.69877	0.743496	6.36234	10.6443	1.79523	3.8803	5.06869e-29	5.43871e-28
Gimap4	180.876	653.909	563.008	445.513	236.29	547.456	553.487	441.637	1.45875	9.54897	5.10127e-29	5.46759e-28
Zfp87	4.57561	12.4212	10.7817	8.25823	3.25034	12.2103	9.49581	7.73765	1.06079	4.64929	5.3954e-29	5.77642e-28
1700056E22Rik	5.51004	1.99165	1.50584	1.31301	5.05812	1.98776	1.59698	1.34976	-2.04038	1.4306	6.05574e-29	6.46906e-28
Gfi1	13.6811	5.47604	4.58027	7.28464	11.4521	7.38649	5.12919	7.71536	-1.76495	4.45328	6.25434e-29	6.67383e-28
Gbp3	9.72075	25.5428	54.0971	37.263	9.89312	19.3259	49.0683	31.3477	2.2927	5.99427	6.40381e-29	6.81825e-28
Cpeb4	16.2612	7.87523	5.47647	4.32166	12.9679	7.20563	5.19479	4.4039	-1.75522	4.11966	6.57538e-29	6.99322e-28
Plscr3	4.30431	11.4417	10.5551	8.13469	4.93055	10.8325	9.75844	6.63483	1.1102	4.7048	7.20157e-29	7.65078e-28
Tbc1d4	14.7476	9.72534	5.13794	2.30541	12.5015	9.89635	5.09167	1.87044	-1.70417	5.90864	7.89784e-29	8.38126e-28
Oip5	0.630948	1.75348	4.20533	10.3891	0.626796	1.39537	4.92955	11.1558	2.55497	2.62797	9.5074e-29	1.00672e-27
Wbscr27	2.19349	8.7236	8.74497	4.78621	3.25964	6.76126	8.67646	4.29086	1.80908	4.10864	9.81784e-29	1.03845e-27
Rad1	4.622	20.3191	17.5052	15.9379	4.33075	14.897	17.4332	16.2926	1.74068	4.44057	1.00055e-28	1.05715e-27
Zfp82	2.49209	8.71341	6.22053	4.56212	2.76218	9.7621	6.49767	4.99845	1.13265	3.73071	1.02745e-28	1.0832e-27
Zfp790	2.12621	6.25497	5.10334	3.99501	2.16547	6.54238	4.78786	3.70564	1.07316	4.40786	1.12195e-28	1.18025e-27
Golga1	3.29271	8.68263	7.84674	5.5538	3.50464	7.85718	6.92127	5.21176	1.06785	4.65781	1.17553e-28	1.23258e-27
Pde7a	32.8983	24.1207	16.4224	16.6773	33.0929	21.6671	18.0113	17.9891	-1.18312	7.22238	1.20081e-28	1.25637e-27
AW112010	124.203	168.133	319.615	245.863	160.531	199.139	305.385	222.539	1.18303	7.50881	1.2125e-28	1.26585e-27
Nr4a3	56.2349	16.1383	9.04657	11.7897	44.4602	16.5563	12.9023	12.3828	-2.82322	5.02256	1.55381e-28	1.61345e-27
Spdl1	1.16217	4.06946	5.23612	15.0816	1.17436	3.87347	6.12191	17.3683	1.99164	3.79501	1.69364e-28	1.753e-27
Klhl20	5.69104	15.6362	12.9741	11.1928	6.46714	13.3247	12.9361	11.0101	1.00474	5.52291	2.38728e-28	2.46041e-27
Cyp4f16	3.89653	1.03028	1.26937	1.30745	4.246	1.35888	1.4411	1.25564	-1.80361	2.33429	2.40931e-28	2.48046e-27
Mctp2	12.0691	5.34	6.05944	6.1204	11.5175	5.86344	5.79975	6.65251	-1.17762	5.4136	2.52981e-28	2.59897e-27
Skil	33.1494	36.984	13.5108	8.9195	34.5107	29.4828	12.5348	8.71088	-1.48083	7.26848	2.54386e-28	2.61063e-27
Chd7	27.309	14.8836	13.9079	11.901	30.6623	14.5471	12.696	11.949	-1.15737	7.50211	2.5929e-28	2.65814e-27
Psmc3ip	2.57303	6.36103	10.732	15.1925	2.68762	4.46444	13.4801	16.2387	1.86567	2.93846	3.05428e-28	3.12449e-27
Dyrk1a	40.6299	32.3042	22.4775	20.7387	36.6418	26.4723	20.4729	20.3557	-1.03799	7.42268	3.49415e-28	3.55564e-27
5430435G22Rik	7.30316	3.19156	0.55657	0.119696	7.54222	3.54171	0.366609	0.109949	-3.90801	3.02215	3.72235e-28	3.78255e-27
Hyal2	0.989481	3.78494	3.6905	5.25531	0.723552	4.56423	4.40036	5.06397	1.73547	2.75064	3.72497e-28	3.78255e-27
Fmnl3	10.9964	5.1227	5.04883	5.36765	10.92	5.3989	5.74504	6.24356	-1.30785	5.1603	3.76148e-28	3.8116e-27
Dnase1l3	18.8955	4.58294	1.49278	1.04919	20.1177	2.65904	1.47088	0.615514	-3.84666	4.74363	4.11671e-28	4.15414e-27
Stmn1	34.5524	30.7394	143.645	345.173	36.6983	37.2603	196.177	392.281	1.87198	7.36088	4.52797e-28	4.56436e-27
Esco2	0.681131	1.11835	7.16324	15.0094	0.722049	0.811849	8.01535	17.0281	3.20738	3.91225	4.63111e-28	4.66346e-27
Phldb3	5.95154	6.22935	3.108	2.31759	5.76497	5.91865	3.4101	2.41054	-1.11731	3.46423	4.65198e-28	4.6796e-27
Fancf	1.59626	3.69308	4.53817	4.78763	1.8434	3.43555	4.75469	5.32406	1.31439	2.70396	5.16906e-28	5.19434e-27
Taf7	16.773	9.34169	6.84964	5.28603	14.0197	6.99698	6.54564	5.10763	-1.47805	4.77754	5.34407e-28	5.36463e-27
Herpud1	92.5534	53.4714	45.7123	50.9193	68.9536	62.4505	50.3545	52.658	-1.20508	6.83079	5.77578e-28	5.78597e-27
Ccng2	33.2617	34.7171	17.7323	12.3135	28.8358	34.2602	16.6273	11.8766	-1.09082	6.1009	5.86142e-28	5.8596e-27
Ncapg	1.33432	1.72658	10.5803	32.2389	1.12487	1.59227	11.1292	34.908	2.80319	5.04707	6.38959e-28	6.381e-27
Lrig1	13.4138	11.6826	6.69612	3.6524	11.1103	12.3736	6.1604	2.9731	-1.1849	5.63941	6.54827e-28	6.53271e-27
Cwc25	19.4971	15.5851	9.205	9.66732	16.7756	12.244	9.48402	9.51177	-1.26709	5.39279	6.81233e-28	6.78913e-27
Mb21d1	2.90323	4.02341	7.19636	10.1306	2.52478	3.39475	8.31281	10.7517	1.12731	4.42782	7.14615e-28	7.10714e-27
Ncoa1	10.9578	10.6576	6.0933	5.13568	10.9956	9.31712	6.00766	4.98132	-1.02991	5.90236	7.85532e-28	7.78838e-27
Ephx1	41.7764	15.3903	14.1744	7.52749	35.5433	13.8388	11.4609	5.43799	-1.74302	5.21296	8.84759e-28	8.76319e-27
Mrm1	4.8901	9.96202	12.2466	8.68288	5.30361	12.374	12.1432	8.10783	1.14144	4.61594	9.15199e-28	9.04614e-27
Frmd4b	3.94259	1.12332	0.624992	0.966289	3.92238	1.24107	0.710812	0.911782	-2.83942	3.26049	9.40525e-28	9.28697e-27
Tmem126b	2.93942	8.63605	10.9968	10.778	2.82278	10.2983	11.8655	9.96819	1.70744	3.0225	9.76519e-28	9.63253e-27
Cisd1	6.55931	7.13598	19.3145	33.9791	7.52932	9.01291	24.3376	35.7771	1.37313	4.04371	9.98064e-28	9.835e-27
Rnd3	3.85972	1.15306	0.427546	0.147489	3.15097	1.03562	0.360151	0.116223	-3.35896	2.01859	1.02614e-27	1.01013e-26
Psap	439.543	175.917	201.752	164.77	449.921	221.13	191.58	146.104	-1.30861	9.60482	1.17936e-27	1.1586e-26
Mapk6	34.3035	18.9801	17.6716	31.6148	26.7926	16.8013	19.7945	33.6122	-1.14391	6.49352	1.36925e-27	1.34242e-26
Psmb10	59.9176	48.2975	149.668	148.722	70.0391	65.3377	152.65	132.048	1.13928	7.06081	1.4302e-27	1.40075e-26
Nudcd1	3.34786	5.08604	9.1564	13.2416	3.31847	4.4858	9.09568	13.295	1.2652	4.49676	1.43356e-27	1.40262e-26
Olfml3	0.946004	8.11585	5.62703	2.62465	0.999066	5.69517	5.44787	2.0535	2.38633	2.90759	1.76578e-27	1.7207e-26
Tmem37	0.652125	1.93025	5.12392	5.30408	1.19019	4.64783	7.79846	6.8176	2.784	1.76897	1.78079e-27	1.73357e-26
1700020I14Rik	14.3886	35.1166	36.7543	32.3627	15.7071	40.3319	36.532	35.9622	1.17102	5.50032	1.84975e-27	1.7989e-26
Traf4	30.4238	20.8636	15.8767	18.8764	26.8144	25.481	15.9899	17.9592	-1.12492	6.01532	1.96543e-27	1.90756e-26
Lrdd	2.48697	1.84596	6.65714	10.1254	2.8067	2.44504	7.64105	10.1503	1.23847	3.83503	2.00376e-27	1.9428e-26
Whsc1	2.58289	3.85131	7.21258	15.2208	2.41215	3.72285	7.92453	16.3123	1.29906	5.55451	2.20277e-27	2.13361e-26
Naga	24.7474	15.5748	12.0699	8.50201	27.042	20.2475	12.0973	7.62146	-1.21882	5.02415	2.36993e-27	2.28864e-26
Shcbp1	1.21727	1.31283	9.17701	26.3835	1.14844	1.35528	10.3964	29.6731	2.72667	4.05508	2.61217e-27	2.51252e-26
Nme1	43.7771	29.0536	112.607	158.945	49.5039	31.9789	131.297	171.302	1.1806	6.66168	2.62509e-27	2.52244e-26
Srsf1	40.4607	71.7191	91.8454	123.286	38.7028	63.9513	93.0314	127.585	1.00225	8.70981	2.75483e-27	2.64185e-26
Aff4	20.9947	18.5969	11.0007	8.90268	19.9802	16.6967	9.6851	8.58366	-1.11585	7.06693	2.81515e-27	2.69702e-26
Zfp397	4.31414	14.4065	14.3556	9.50161	4.13563	12.5118	12.5385	9.08297	1.55306	5.62473	2.84449e-27	2.72242e-26
Arf4	95.8192	49.4284	49.2419	53.4692	73.7239	42.2503	44.5873	51.2333	-1.14744	6.8233	2.96308e-27	2.83311e-26
Trerf1	5.62078	2.09217	2.21173	1.98618	6.66826	1.95021	2.12184	1.81367	-1.52958	3.97097	3.18957e-27	3.04365e-26
Rnf19b	67.4276	61.0991	34.1146	25.6778	52.664	70.8201	38.6494	24.5425	-1.16985	6.82003	3.61852e-27	3.44276e-26
Tmem97	6.24391	5.62267	19.9769	52.4041	5.80718	5.88123	24.4382	57.9059	1.49448	4.5026	3.80506e-27	3.61668e-26
Ttf2	3.35509	4.38339	8.3785	15.6136	4.15367	5.58412	9.61128	16.7743	1.13475	5.15577	4.08738e-27	3.87359e-26
Evi2a	20.9918	8.29374	7.5609	8.88831	17.2577	6.53489	6.46642	8.45974	-1.65819	4.68764	4.12589e-27	3.90625e-26
Rybp	22.851	18.7666	12.2598	11.1972	16.6328	15.9694	11.658	10.9947	-1.08328	5.99002	4.28439e-27	4.04751e-26
Fbxo5	4.65733	6.66405	16.1423	39.1237	4.41272	6.79565	16.8423	42.5411	1.60952	4.75232	4.28767e-27	4.04751e-26
Nfkbid	69.0717	19.6334	20.9675	21.4987	44.0128	22.8077	22.7156	21.4815	-1.91338	5.91093	4.33525e-27	4.08843e-26
Ccr9	35.6026	6.72916	11.6909	7.50969	27.9233	5.23258	9.13733	5.69271	-1.7908	6.50585	4.60179e-27	4.33556e-26
Eme1	0.904287	0.883854	4.3781	11.8368	1.06344	1.14388	5.12243	13.0159	2.08809	3.16053	4.60876e-27	4.3379e-26
Bloc1s4	21.9974	10.0256	11.2933	12.1176	21.777	12.3969	12.9481	13.2865	-1.14365	4.22609	4.63288e-27	4.35636e-26
Zfp526	4.42074	7.39704	10.0776	8.7633	5.50741	8.84981	9.80015	8.11138	1.00355	4.82959	5.09218e-27	4.77429e-26
Tbl3	10.5242	11.6573	24.1736	31.0873	11.7539	14.6268	28.5792	31.7609	1.01679	5.58466	5.50537e-27	5.14171e-26
Mgme1	2.02095	2.72935	4.92904	6.66422	1.81361	3.15045	5.40363	7.10401	1.09955	3.37288	5.78043e-27	5.39339e-26
Prdm2	35.1184	24.5737	18.4343	13.4912	35.3327	21.2858	16.8228	12.829	-1.11301	7.60956	5.91482e-27	5.50814e-26
Pgk1	96.3759	83.7609	220.082	397.65	98.1188	100.423	258.072	436.226	1.00914	8.39414	6.0742e-27	5.65111e-26
Pvr	9.70056	7.66052	5.25645	5.87404	9.76538	7.86432	5.51405	6.13104	-1.06474	4.3956	6.26946e-27	5.82716e-26
Rsl1	3.24099	10.2477	8.45341	6.42364	2.67271	8.29336	7.13368	5.73583	1.19479	3.70996	6.65614e-27	6.18061e-26
2410004N09Rik	68.2669	42.39	38.3393	34.6796	71.903	48.8248	41.8167	32.4669	-1.01277	4.30952	6.68722e-27	6.20186e-26
Palb2	1.36904	3.33459	4.20386	5.64982	1.35045	2.85437	4.70783	6.10692	1.43496	3.62044	6.69187e-27	6.20186e-26
A530099J19Rik	7.20089	1.52965	0.411624	0.194344	6.36436	1.00552	0.321186	0.173683	-4.31695	2.64533	6.84405e-27	6.33681e-26
Dlgap5	2.17859	3.64944	8.76385	28.2548	2.42793	3.38412	10.5726	32.6639	1.82403	4.87516	7.24722e-27	6.69086e-26
Atp10d	15.0563	11.4457	8.14364	4.28486	15.0441	13.133	7.54556	3.90087	-1.06878	5.88278	7.56703e-27	6.97278e-26
Acot7	15.0236	9.74679	47.2894	80.6284	16.9409	14.6217	62.6815	87.795	1.47059	5.79141	7.60755e-27	7.00344e-26
Sdhaf1	36.4922	20.4294	14.869	16.2345	23.421	22.1676	16.6895	16.1634	-1.48134	4.36389	9.00871e-27	8.27756e-26
Klf2	543.402	387.043	240.2	83.4273	494.637	404.374	202.663	67.3552	-1.36713	9.25435	9.15384e-27	8.40292e-26
Pold4	35.6688	28.9961	20.2155	15.4065	35.3482	35.0025	19.5471	15.0182	-1.00308	4.82888	9.19665e-27	8.43419e-26
Nat2	2.68132	7.43628	7.74651	7.28722	2.51123	7.90156	8.23724	6.82776	1.34341	3.39907	9.89082e-27	9.05362e-26
Cd81	17.0105	7.55244	3.18491	1.52886	13.793	7.14265	2.00358	0.84781	-2.60648	4.01693	1.02023e-26	9.32992e-26
Fam83d	5.52196	1.00736	1.25091	5.94927	3.86242	1.11951	1.24491	6.4568	-2.32824	2.72234	1.04218e-26	9.52163e-26
H2-Oa	36.1691	11.6857	14.4406	10.4236	33.5141	12.8901	12.4551	8.01358	-1.51179	4.56102	1.20861e-26	1.0982e-25
Arhgap18	8.22838	7.56631	4.23077	7.64759	8.02535	8.34173	4.4066	8.84672	-1.14245	4.60383	1.21696e-26	1.10453e-25
B9d2	18.5741	12.6276	8.93541	11.1599	13.9019	13.8019	9.23812	11.1634	-1.23571	3.762	1.38651e-26	1.25487e-25
Pygm	6.43769	3.70875	2.07591	0.916028	5.42876	2.75513	1.43297	0.875754	-1.81591	2.87377	1.5892e-26	1.43295e-25
Zmynd19	14.121	16.4213	32.1809	40.7217	14.7693	19.5903	40.4325	45.7878	1.00652	4.94797	1.59075e-26	1.43301e-25
Ccdc58	7.22873	11.7119	18.6574	25.3275	7.68868	12.1702	18.6685	25.7326	1.18337	3.87166	1.70074e-26	1.52924e-25
Slc2a3	22.2068	8.24597	11.9691	15.1024	19.3664	10.4783	12.8017	15.1557	-1.07459	5.90278	2.01544e-26	1.80574e-25
Nudt5	11.4759	10.2683	28.3375	42.5563	11.0033	12.2307	30.2955	43.7816	1.12038	5.09005	2.01573e-26	1.80574e-25
Ttk	0.531537	0.914916	3.68341	11.3851	0.498973	0.713876	3.98864	12.885	2.60685	3.28516	2.06666e-26	1.84965e-25
D630039A03Rik	0.252639	2.07912	5.35861	7.78444	0.18147	2.0087	5.33995	8.73613	4.22914	2.99901	2.1686e-26	1.93909e-25
Fes	6.25201	2.94377	1.34071	1.16535	5.88177	2.9708	1.18221	0.776198	-2.41103	3.22772	2.26582e-26	2.02415e-25
Tifa	4.07822	1.72914	0.702726	0.288069	3.05125	1.03631	0.50151	0.196028	-2.72885	1.96008	2.27032e-26	2.02629e-25
Cxx1c	14.7158	5.97284	6.81409	5.02097	15.2901	7.70809	7.03787	4.06124	-1.29063	3.18593	3.0107e-26	2.68213e-25
Dnajb1	102.57	35.5459	48.1625	44.185	75.667	46.3946	48.3561	45.581	-1.27823	7.13183	3.08762e-26	2.74559e-25
B3galt4	3.23729	10.806	9.93068	5.76234	3.00143	13.6456	9.52177	5.47815	1.43784	4.03717	3.74853e-26	3.32106e-25
Slc25a13	1.2288	1.01596	3.27409	5.68111	1.31203	1.24903	3.76622	5.7401	1.23636	3.01154	3.9259e-26	3.47183e-25
Rgs10	114.707	69.5155	53.2119	29.579	116.473	67.9357	49.9642	26.946	-1.29353	6.16473	3.98855e-26	3.52401e-25
Zfp160	2.18687	9.83283	9.13916	6.4298	1.7377	8.14894	7.7257	6.22346	1.88005	4.46039	4.26147e-26	3.75826e-25
Topors	34.3122	23.0127	15.4377	16.7137	30.2727	17.2494	15.1244	17.2597	-1.33505	6.18214	4.34923e-26	3.82867e-25
I730030J21Rik	12.776	16.2821	6.29291	4.55639	11.5838	14.9297	5.78996	4.48497	-1.20207	3.30843	4.65336e-26	4.09267e-25
Art2b	17.5948	10.7263	54.7952	37.026	20.5445	9.15474	40.1018	27.8913	1.45517	4.85524	4.70749e-26	4.13651e-25
Fth1	432.152	368.395	239.402	236.391	409.972	398.314	239.308	221.908	-1.03817	9.09266	4.72704e-26	4.14991e-25
Arl14ep	3.49988	6.83075	8.07907	7.83407	3.36128	7.74167	8.20001	8.36523	1.02043	4.48197	4.73453e-26	4.15272e-25
Dtwd1	2.01328	5.2152	5.82076	6.93471	2.04678	5.08653	6.17645	6.20989	1.34819	2.74523	4.86499e-26	4.26327e-25
Slc19a1	5.68296	6.78255	17.4599	24.6845	6.38439	8.99185	19.7732	24.6363	1.43616	4.83125	4.98711e-26	4.36236e-25
Snhg8	103.741	57.207	50.782	48.1425	102.376	67.3619	55.1797	46.1422	-1.21106	5.82859	5.57864e-26	4.87097e-25
Akap2	8.90035	9.52447	4.63631	3.57668	8.3859	8.48877	4.28293	3.25188	-1.12235	5.6063	5.87291e-26	5.12327e-25
Tubg1	11.1438	12.07	25.477	36.6878	12.1017	11.6065	27.6281	37.086	1.00948	5.02925	7.17332e-26	6.24641e-25
Ccrl2	6.077	0.423636	0.862774	1.05382	4.61172	0.669952	0.832356	0.888373	-2.99483	2.18429	7.52375e-26	6.53977e-25
Lypd6b	7.94995	3.95259	2.93097	1.92785	8.36209	3.67367	2.58125	1.5114	-1.6208	3.56851	7.75843e-26	6.7377e-25
Abcb6	1.62111	2.75232	4.85756	5.87764	1.95614	3.10625	5.59264	6.00863	1.39813	3.56415	8.23237e-26	7.13644e-25
Cenpc1	4.56161	14.3885	11.7641	14.3779	4.99562	11.7925	11.6089	15.9435	1.1839	4.97328	9.20763e-26	7.96043e-25
Arc	5.15499	0.808569	1.29963	1.36237	3.57491	0.998249	1.3936	1.31205	-2.17262	2.73196	9.61072e-26	8.29408e-25
Cd83	40.5361	22.703	10.2127	5.0013	23.6985	26.3889	10.561	3.83079	-2.18044	5.47623	1.04794e-25	9.02762e-25
Phgdh	39.3949	24.3156	107.638	178.679	39.7761	29.8303	126.897	187.541	1.26764	7.23643	1.05529e-25	9.08282e-25
Tspyl4	3.10163	5.09582	8.02649	6.00143	3.20811	5.89701	7.3581	5.51616	1.18521	4.7122	1.07823e-25	9.27197e-25
Ing2	11.6735	8.52123	4.67585	5.26347	9.22735	7.00242	5.44678	5.40724	-1.5046	4.29953	1.18788e-25	1.02058e-24
Clk4	55.6189	42.2654	28.1407	20.8481	48.4516	36.4171	27.4906	20.1374	-1.16696	6.01453	1.38547e-25	1.18717e-24
Il18bp	2.49685	3.597	12.5896	11.3493	2.28102	3.07941	11.7528	8.81548	2.15196	2.91847	1.42795e-25	1.22249e-24
1810014B01Rik	1.5976	2.205	5.0182	4.61074	2.13447	3.00714	5.59512	4.89797	1.44771	2.61894	1.76294e-25	1.50395e-24
Pold1	15.0562	14.1411	40.0257	53.2007	16.0332	18.4624	48.6085	55.2535	1.22754	6.7108	2.22929e-25	1.89843e-24
Fn3krp	1.69289	4.46922	4.64376	3.96588	2.09798	4.41486	4.16641	3.59734	1.26331	3.01029	2.33454e-25	1.98456e-24
Rfc4	8.53277	5.92142	25.548	44.2257	7.9102	6.56337	30.311	46.3149	1.39949	4.57337	2.41815e-25	2.05383e-24
Angptl4	0.917733	0.498475	3.3263	5.15901	0.824258	0.892569	4.69351	6.77328	1.68279	2.43351	2.71585e-25	2.30263e-24
Fgd2	11.8777	3.06152	1.7339	0.652147	11.5156	2.47122	1.03598	0.250854	-2.96726	3.70183	2.92728e-25	2.47971e-24
Piga	8.10998	11.2154	19.3212	16.1279	9.07934	10.3399	16.8439	16.3367	1.06944	5.42946	3.01294e-25	2.55004e-24
Anxa5	42.6464	48.8205	23.3409	27.2349	39.528	43.7572	23.6868	27.2132	-1.05277	6.00393	3.25957e-25	2.75395e-24
Btg2	101.668	76.2904	50.1324	28.0056	86.5266	92.36	46.1342	24.9512	-1.20802	7.91233	3.28476e-25	2.77281e-24
Zfp329	2.05841	10.7239	7.28681	4.41079	2.26566	8.13905	6.52795	4.34375	1.64189	5.33245	3.93849e-25	3.31885e-24
Rpa3	16.5766	25.738	41.3998	60.0544	16.0646	23.6777	44.7872	61.0511	1.13542	4.53913	4.25201e-25	3.57369e-24
Tacc3	5.53988	8.16086	19.203	57.1044	6.37438	8.99994	22.5039	62.5319	1.61061	5.78452	4.67501e-25	3.91218e-24
Ccdc51	1.51432	3.08362	4.24226	4.82288	1.63805	3.78681	4.46962	4.90526	1.28333	3.21	5.10795e-25	4.27078e-24
Odc1	160.727	139.665	82.8646	165.761	169.19	188.153	105.688	184.413	-1.14192	8.30942	6.20583e-25	5.16635e-24
Aarsd1	12.2708	9.90789	28.5424	39.5216	13.9465	12.4809	33.4843	41.9777	1.03323	4.93114	6.55966e-25	5.45622e-24
Ero1lb	13.6621	9.49056	7.27026	6.01392	10.8208	8.44388	6.27081	5.31636	-1.09413	5.25598	6.61343e-25	5.4962e-24
Dusp16	4.13811	4.17483	1.70947	2.17353	2.87058	3.3367	1.56168	2.12876	-1.46065	3.90733	6.9374e-25	5.7506e-24
Tnfrsf14	23.7162	41.3906	62.3368	35.8323	29.1688	44.4909	54.3399	29.7526	1.21137	5.28918	7.42177e-25	6.14156e-24
Psmg3	6.07009	9.0134	15.6107	23.8257	5.84114	11.6835	19.9141	25.0677	1.18618	3.61184	7.55507e-25	6.24652e-24
Cd48	71.7688	116.306	170.967	141.632	87.9039	137.164	163.835	143.798	1.07085	7.14165	7.65873e-25	6.3268e-24
Sc4mol	7.56971	21.362	18.3141	24.2432	7.35366	18.3095	17.1508	27.2495	1.08996	4.98699	8.83069e-25	7.28249e-24
Itm2a	19.5452	10.214	8.27465	9.5292	17.3551	12.6281	7.83539	9.3243	-1.42247	4.72913	9.12859e-25	7.52174e-24
Thap2	2.2396	6.07087	5.59805	4.69177	2.40535	4.43854	4.84631	4.50491	1.13709	3.93728	1.04485e-24	8.58733e-24
Recql4	1.50182	0.545168	4.39172	8.10152	1.35313	0.478204	5.97645	9.2031	1.36799	3.6187	1.0925e-24	8.97129e-24
Top2a	11.762	11.9919	60.9335	187.145	12.8693	11.7156	66.9808	205.32	2.19209	8.26333	1.18238e-24	9.70112e-24
F2rl3	1.07217	0.660448	5.01455	7.05297	1.67666	1.1286	5.77987	7.69343	2.03851	2.73092	1.20637e-24	9.88958e-24
Cdk1	1.81127	1.493	12.0939	44.7043	2.02538	2.03673	14.8551	51.0807	2.55524	5.32644	1.36348e-24	1.11586e-23
Mir5107	75.7039	18.5913	12.1763	6.51064	80.7218	30.8405	10.0671	4.98283	-2.82231	1.9043	1.39859e-24	1.14363e-23
Smim13	6.91722	4.85238	3.4549	3.10571	5.05023	4.09647	3.40987	2.79432	-1.1834	4.22317	1.61932e-24	1.32188e-23
Hirip3	8.45488	11.3606	23.4744	40.0679	8.16991	8.30507	27.3223	43.0306	1.28997	5.38428	1.90617e-24	1.55341e-23
Cenpn	1.56554	1.49808	6.27407	14.9466	1.57843	1.30322	7.02503	16.2215	1.81597	3.35312	2.05009e-24	1.66929e-23
Syt6	1.06572	15.0781	10.3214	3.74772	1.18189	10.5701	8.82801	3.16234	3.09613	4.41153	2.73963e-24	2.22511e-23
1500011B03Rik	3.96293	8.31069	8.97954	5.94561	4.14899	9.66125	9.20095	6.43872	1.00766	3.49719	3.04474e-24	2.4667e-23
Cxcr3	12.2222	28.8804	43.2014	65.1805	21.8129	49.3362	59.3802	73.5544	1.63998	6.25804	3.82234e-24	3.07603e-23
Fancb	0.938037	0.99918	2.90435	4.31356	0.882776	0.928142	3.13969	5.20842	1.43711	2.53905	4.54092e-24	3.63914e-23
Aurkb	2.41295	2.01447	14.9057	54.3716	2.8723	2.7276	17.7932	61.171	2.44368	5.06665	4.58828e-24	3.67405e-23
Pcyt1a	6.42774	3.9134	3.20141	3.80597	5.05452	4.51982	3.11872	4.03596	-1.18988	4.38332	4.62144e-24	3.69754e-23
Nefh	5.79623	10.1433	20.0906	25.2094	5.52472	8.23571	25.8508	29.0695	1.61035	5.59097	4.86578e-24	3.8898e-23
Cdkn1b	81.1015	87.6136	45.1004	28.1129	71.2538	72.1788	44.551	26.7932	-1.02994	7.36513	5.00614e-24	3.9987e-23
Taco1	4.04453	6.0987	10.3202	11.5275	3.99623	8.07342	10.4396	11.7045	1.16178	3.55133	5.71544e-24	4.54271e-23
Skap2	17.2808	13.5938	6.61119	5.93454	16.7658	12.2844	6.59031	5.67033	-1.57239	4.27114	6.26714e-24	4.97303e-23
Ifit2	8.01606	9.58194	19.8931	14.9478	8.81936	9.56893	17.7637	12.9815	1.12853	5.54413	7.16681e-24	5.6683e-23
Haus1	6.74199	10.6627	17.3831	25.0837	8.42602	10.1532	20.5796	26.8611	1.17234	3.82478	7.83562e-24	6.17703e-23
Iba57	5.26824	2.91917	2.65499	2.69209	5.23549	3.88073	2.9813	2.91906	-1.17149	3.94654	8.09012e-24	6.37245e-23
Suco	31.4852	25.5781	15.1148	11.4123	25.6688	24.813	14.5095	12.1778	-1.24429	6.70179	8.49182e-24	6.67797e-23
Lmnb1	24.412	18.1243	58.7366	155.372	24.5341	21.3335	70.5343	174.939	1.08334	7.51898	9.30525e-24	7.3117e-23
Lif	0.437212	1.06758	8.06205	36.0061	0.203632	0.991672	9.56713	30.5864	4.01959	4.72743	9.6209e-24	7.55358e-23
Gbp7	11.0335	45.2454	102.734	69.8731	11.7648	23.0788	85.7121	58.2943	3.03788	7.82757	1.03098e-23	8.06824e-23
Jmjd1c	37.8334	23.104	17.627	13.0413	30.3116	18.5729	14.7551	12.7408	-1.28882	7.34603	1.03249e-23	8.07345e-23
Alox5ap	25.8958	5.76355	2.13137	1.00269	23.3863	5.98396	1.74073	0.693681	-3.79242	3.12919	1.12414e-23	8.77594e-23
Mettl21a	1.9039	3.7465	6.07972	4.47099	2.61286	5.07637	5.7421	4.42602	1.48279	3.62557	1.15134e-23	8.97375e-23
Cbx6	5.96825	8.64932	14.1006	17.5882	6.70521	9.94671	14.6698	16.5616	1.05857	6.17652	1.16265e-23	9.05461e-23
Arv1	4.73081	10.9853	11.8399	8.30702	5.65048	10.5207	11.0078	7.74812	1.13618	3.37719	1.16618e-23	9.07475e-23
Gmnn	12.1488	8.58471	37.8298	76.37	11.3937	10.4203	49.9368	82.82	1.45696	4.9287	1.18356e-23	9.19524e-23
Neurl3	62.1155	93.8347	30.9905	21.1712	67.7203	123.881	31.8478	21.9152	-1.18764	7.35823	1.21493e-23	9.43132e-23
Lyrm9	1.50289	2.93262	3.77851	2.80598	2.23492	3.3567	3.90269	2.82629	1.13965	3.87844	1.34657e-23	1.04448e-22
Stom	4.00767	1.70461	0.871366	0.29412	3.30791	1.6047	0.739485	0.202022	-2.3886	2.93432	1.35866e-23	1.05302e-22
Zfp322a	2.44097	8.08396	7.13593	6.05215	1.98674	6.58723	6.63442	5.84416	1.36496	4.71042	1.40935e-23	1.09142e-22
Tha1	2.87586	7.1723	7.95743	4.54462	3.38257	8.18573	6.46405	3.5461	1.28426	3.56513	1.45005e-23	1.12025e-22
2810417H13Rik	6.97265	3.79159	43.1163	122.254	6.32386	4.10694	46.5725	130.848	2.44722	6.53673	1.49695e-23	1.15372e-22
Smc2	6.17963	12.0397	22.1944	42.5119	6.29468	9.99471	24.2462	49.3089	1.66249	6.39902	1.51383e-23	1.16579e-22
Slc25a36	27.0377	22.0282	13.5214	9.52683	23.2501	18.747	12.2603	8.71276	-1.18379	5.55382	1.59596e-23	1.22806e-22
Tpi1	29.4741	18.9672	91.6003	199.739	30.1747	24.8242	117.59	223.751	1.45398	6.87743	1.86734e-23	1.43574e-22
Nuf2	1.8179	1.8028	10.1317	31.8303	1.91463	1.84025	10.9551	35.0236	2.29372	4.60056	1.91614e-23	1.47209e-22
Stat2	12.712	23.0451	41.4422	25.5259	12.6691	19.9145	32.881	19.7984	1.51973	6.53579	2.03187e-23	1.55729e-22
Lgals3bp	36.3696	38.7946	119.686	105.356	46.2166	32.8198	103.813	86.7885	1.53552	7.27748	2.16419e-23	1.65738e-22
Idi1	8.77241	20.3271	31.9029	55.1668	6.94899	14.9259	35.137	61.5603	1.68092	5.97136	2.27427e-23	1.73892e-22
Fam43a	9.95131	1.31641	0.83488	0.383553	4.38621	1.00397	0.422878	0.222973	-3.77258	3.47339	2.3223e-23	1.77424e-22
Espl1	1.03781	0.819236	4.846	17.3042	1.18468	1.04901	5.52004	18.6827	2.04036	5.14186	2.34549e-23	1.79054e-22
Ogt	28.5517	73.6964	70.3387	47.6242	36.0338	73.4009	61.8917	45.8642	1.1207	8.1773	2.36197e-23	1.8017e-22
Lacc1	3.23357	0.827983	0.61891	0.483599	3.03658	0.690275	0.635697	0.387918	-2.56306	1.75884	2.45158e-23	1.86711e-22
Fam26f	9.36911	6.45114	24.9286	28.1076	10.5895	8.58325	25.1976	26.3335	1.22768	4.3006	2.49551e-23	1.89757e-22
Epc2	30.6382	24.4937	14.7824	10.7278	26.5024	18.0785	13.0895	10.2758	-1.23588	6.21325	2.61439e-23	1.98484e-22
Gfod1	5.59477	2.87763	3.06338	4.49412	6.51217	3.80866	4.11852	5.01288	-1.04991	4.75677	3.0415e-23	2.30548e-22
Bcdin3d	2.64844	8.15803	6.44201	5.72095	2.50292	9.04862	7.85697	6.03348	1.11139	3.11312	3.15127e-23	2.38494e-22
Apobec3	53.4289	116.319	127.76	153.446	64.9414	101.937	127.565	151.428	1.07723	8.05343	3.25738e-23	2.46331e-22
Zfpm1	23.911	12.2289	13.2434	26.528	27.3537	12.8064	16.509	28.8931	-1.03471	6.12498	3.45578e-23	2.60926e-22
H2-Ab1	578.653	187.264	76.6161	26.6464	499.192	179.636	57.9071	13.3054	-3.1052	8.21852	3.56067e-23	2.68636e-22
Casc5	0.580137	1.38718	3.87831	12.3355	0.458708	1.08908	3.37137	14.0707	2.55737	4.46305	3.59684e-23	2.71153e-22
Car12	1.79762	0.770508	7.28498	8.15198	2.28663	0.928395	7.8477	9.1194	1.83474	3.63435	4.02411e-23	3.02419e-22
Ly6a	25.2547	49.8139	245.617	345.87	22.4165	35.5044	275.188	289.619	3.09403	7.06509	4.3632e-23	3.27647e-22
Phf13	12.6318	15.551	6.44244	5.85822	12.0293	17.817	7.32511	6.09139	-1.15436	5.05839	4.52283e-23	3.39107e-22
St6galnac4	7.7851	7.13144	18.5206	21.1346	9.85107	8.46957	20.4291	20.2148	1.06758	5.63824	4.53703e-23	3.39908e-22
Gltpd1	1.77914	3.34547	4.34979	5.69764	2.01471	3.81587	4.50753	5.67071	1.09578	3.37881	4.85981e-23	3.62769e-22
Clec9a	7.67503	2.3789	0.829375	0.477129	8.1023	1.90269	0.733399	0.303624	-3.40078	3.27958	4.92654e-23	3.67379e-22
Ggact	9.66556	18.6386	25.3713	22.3678	10.9232	20.1137	24.4489	19.9787	1.20731	4.45328	5.68931e-23	4.23933e-22
Anxa1	6.59546	2.72233	1.34674	1.83365	6.18702	2.45722	1.27812	1.29036	-2.48177	2.43705	5.70302e-23	4.24626e-22
Spc25	1.39491	2.26864	8.00343	22.1112	1.11198	1.86066	9.07532	22.8195	2.33513	3.64706	5.86093e-23	4.36048e-22
Psmb9	82.2066	86.9503	216.745	207.451	102.291	117.464	213.281	189.308	1.21605	7.01655	6.10173e-23	4.53613e-22
Slc8b1	9.95772	8.04175	4.22078	2.77928	10.4709	6.7615	4.05189	2.47204	-1.42291	4.25019	8.92204e-23	6.58214e-22
Gm20594	307.397	130.508	79.3716	91.8632	234.675	100.585	80.6727	91.6933	-2.14052	5.51302	1.06053e-22	7.78823e-22
Rab11fip4	11.5824	3.44836	6.12313	4.39251	14.1989	4.55965	6.40812	4.38595	-1.10092	4.57819	1.1809e-22	8.65902e-22
Cish	9.3093	51.5862	38.2734	62.9414	5.71526	61.3756	48.0738	68.5836	1.85064	6.24434	1.2131e-22	8.88842e-22
3110043O21Rik	5.32306	3.67707	2.6766	1.80595	5.27114	4.32512	2.50323	1.72142	-1.17358	3.42924	1.22138e-22	8.94227e-22
Klhl11	15.2825	6.482	6.32135	7.0933	14.5275	6.7804	6.168	6.43826	-1.45629	4.18517	1.35381e-22	9.87446e-22
Pola1	4.07781	3.02	13.625	23.389	3.55259	2.7954	15.4775	25.5873	1.55678	5.49224	1.41195e-22	1.02829e-21
Haus2	15.8637	7.07983	8.5942	11.4152	13.697	7.21443	8.76568	11.6367	-1.06709	4.48609	1.44343e-22	1.05043e-21
Spry1	3.4983	1.83091	1.15146	0.468255	3.22301	2.35071	1.33298	0.586732	-1.78275	2.29683	1.4578e-22	1.06009e-21
Pim1	348.389	198.121	160.28	153.74	220.723	244.426	168.365	159.287	-1.31225	8.30944	1.4874e-22	1.0808e-21
Gadd45g	4.7478	7.53151	19.4434	32.325	3.68014	9.67888	28.6485	38.0712	1.85391	3.85313	1.49115e-22	1.08271e-21
1600014C10Rik	11.7103	19.4579	27.0342	18.3959	14.1226	23.1179	23.5682	14.8575	1.02492	6.20278	1.52608e-22	1.10724e-21
Commd5	4.21788	9.12676	10.0048	11.5376	4.12804	11.2454	10.8104	12.1022	1.06739	3.43446	1.67994e-22	1.21796e-21
Zfp366	3.03316	1.36611	0.644673	0.192139	3.58411	1.1678	0.525318	0.178051	-2.4168	1.97047	1.75379e-22	1.27054e-21
Sirt1	21.902	14.5531	10.5581	10.881	17.3576	12.8227	9.26143	11.255	-1.23558	5.64289	1.7887e-22	1.29486e-21
Aff1	26.9741	27.5535	14.8939	12.0355	24.3812	29.063	13.7231	10.6101	-1.04238	7.34883	1.85557e-22	1.34227e-21
Cyp27a1	6.30776	1.59906	0.737893	0.230268	6.31223	1.48267	0.487737	0.116971	-3.2886	2.29276	2.03398e-22	1.46802e-21
Hspa13	7.09262	5.4573	3.26135	4.95723	5.66023	5.44298	3.71604	5.12403	-1.30391	4.33881	2.09287e-22	1.5094e-21
Arl5b	10.8044	5.71941	4.34368	3.9228	8.66766	5.17541	4.06179	3.64832	-1.50088	4.21697	2.32401e-22	1.66986e-21
Lactb2	4.14661	10.1943	11.6823	12.8824	4.38353	8.7649	11.3941	13.1054	1.30478	4.12877	2.6296e-22	1.88244e-21
Fam185a	1.73578	2.48628	4.18212	7.66728	2.12548	2.99722	4.92094	8.57851	1.07755	3.44026	3.6807e-22	2.62321e-21
Enpp1	3.99635	2.91323	2.00828	1.60951	4.77572	3.06118	2.258	1.64656	-1.1732	3.3378	3.8043e-22	2.7073e-21
Tpx2	2.24038	3.17403	12.4772	45.8124	2.36747	3.25167	13.2731	51.0074	2.29568	5.93511	3.86595e-22	2.74915e-21
Klf10	22.0223	3.76918	5.72015	7.86183	10.6809	3.5103	6.71121	8.63228	-2.13851	4.71694	4.1724e-22	2.96271e-21
Melk	1.04369	1.11378	4.50458	14.6926	1.09484	1.33428	5.7158	16.213	1.92245	3.93399	4.47829e-22	3.17524e-21
Chd2	48.7287	39.1083	24.3292	16.9385	45.6753	35.2377	21.3388	16.1338	-1.1869	8.05946	4.90812e-22	3.46982e-21
Cebpa	3.51837	0.31987	0.15949	0.0487986	2.43436	0.343548	0.0645157	0.0402448	-4.66274	1.78586	5.15547e-22	3.63935e-21
Alkbh5	46.0413	22.0223	26.0551	28.7456	40.8234	27.8013	26.752	29.2605	-1.00541	7.56809	5.16012e-22	3.63979e-21
Cdca2	1.29033	1.29084	5.12581	14.915	1.1639	1.54204	5.56191	16.3774	1.80462	4.33577	5.37789e-22	3.7853e-21
Kcnc1	4.96371	3.10906	1.9431	0.822086	6.36611	4.22622	2.26366	0.921381	-1.53376	4.82499	5.73716e-22	4.03523e-21
Pld4	30.7057	8.05879	5.51079	4.20364	27.3236	7.00171	3.9299	2.7273	-2.66678	4.77972	5.85723e-22	4.11668e-21
Magohb	7.22102	8.10818	19.5886	30.4078	6.81233	7.47264	22.021	30.4637	1.25882	3.45074	5.95882e-22	4.182e-21
S100a1	1.62911	2.96739	8.27735	6.41191	1.65718	3.09357	10.1506	7.02086	2.1728	1.50149	6.6261e-22	4.64019e-21
Prcp	13.8674	11.815	7.41579	6.17138	13.6906	11.5909	7.54234	5.57424	-1.08649	4.98965	6.99268e-22	4.88981e-21
Dennd3	4.06425	3.0297	2.10184	1.60796	3.97445	3.29857	2.21957	1.60373	-1.13474	4.08727	7.71189e-22	5.38105e-21
Nmb	8.10048	3.75752	3.47867	2.49423	10.3206	6.13131	3.35027	2.44139	-1.3994	1.97404	8.19476e-22	5.71385e-21
Crtap	3.8956	6.50455	9.29481	9.29737	3.97497	7.30837	8.99889	9.84634	1.07136	3.68047	9.10027e-22	6.32695e-21
Adam23	3.52944	1.42288	0.652652	0.130089	3.53144	1.1121	0.512406	0.0852376	-2.61967	3.37409	9.48451e-22	6.57988e-21
Blm	2.69337	5.1328	7.22117	12.5886	2.6	3.73332	7.3737	13.4778	1.23996	4.75361	9.78728e-22	6.78505e-21
Ran	90.8406	87.1352	221.112	390.278	88.3814	103.809	249.529	411.284	1.10143	8.73593	1.02214e-21	7.07582e-21
Ninj1	20.2499	13.1614	8.66197	7.5351	15.9587	16.9482	9.42564	6.657	-1.41108	3.92258	1.09866e-21	7.6001e-21
Ncapd2	11.7626	12.1644	31.8967	78.9924	13.571	15.0938	36.7899	84.6026	1.25764	7.27636	1.27233e-21	8.76385e-21
Ggt1	19.1018	4.22525	5.85714	5.84512	20.2253	4.23348	4.46937	5.17214	-1.88883	4.32226	1.29343e-21	8.8965e-21
Zxda	5.24528	4.63247	2.57861	2.10495	5.54874	3.88016	2.55997	2.26213	-1.20739	4.79582	1.36698e-21	9.38901e-21
Tigit	15.3426	13.366	3.9084	9.27226	22.4219	21.0642	4.8784	11.2376	-2.14988	3.68397	1.37927e-21	9.46665e-21
E2f8	1.24451	1.01069	6.44385	22.0343	1.22448	0.989953	7.35723	24.0814	2.18762	4.67799	1.40322e-21	9.61739e-21
Pa2g4	76.1327	105.508	186.967	267.521	75.4363	82.1978	210.572	284.511	1.11415	8.37104	1.74658e-21	1.19538e-20
Mlkl	0.379071	0.526866	2.06721	6.79782	0.510323	0.596082	3.49489	8.81606	2.25336	2.17349	1.92019e-21	1.31141e-20
Mir6367	132.68	77.0599	43.8306	40.7892	147.945	117.628	65.6236	55.366	-1.77371	1.15633	2.18598e-21	1.48872e-20
Slfn9	2.40059	3.41937	6.88826	7.49262	2.86244	2.90377	7.17607	7.66977	1.33901	3.99925	2.21067e-21	1.50341e-20
Neil3	0.795831	1.06603	5.10842	12.0773	0.987442	0.919838	4.96875	13.6225	2.49638	3.35833	2.2727e-21	1.54342e-20
Fanca	1.45656	0.879959	4.75106	8.33218	1.5274	1.11576	5.58337	8.71554	1.5237	3.95821	2.33188e-21	1.5825e-20
Mtg1	4.55898	7.07088	10.4866	10.9765	6.2539	8.88273	11.8034	11.4675	1.01067	3.86594	2.41892e-21	1.63926e-20
Mxd3	1.05988	1.61374	7.69604	24.5183	1.29275	1.91623	9.56399	25.3905	2.66614	3.7173	2.45881e-21	1.66396e-20
Cad	13.1015	10.6722	38.792	52.5168	15.3244	13.3736	43.6447	54.3731	1.38458	7.56764	2.67164e-21	1.80294e-20
Nol10	7.30425	13.8975	17.78	23.2988	7.44598	10.565	19.1015	25.5365	1.10024	5.37124	3.00624e-21	2.0247e-20
D8Ertd82e	8.85689	1.69252	4.35275	4.96533	9.49921	1.74278	5.20632	5.84667	-1.20548	4.79462	3.00655e-21	2.0247e-20
Tspyl2	23.8778	26.774	11.8164	7.82112	24.077	18.9983	10.2263	7.30654	-1.19725	5.31388	3.11876e-21	2.09734e-20
Zbp1	30.7041	34.6892	127.004	95.6302	31.663	26.6937	101.812	69.1659	1.86323	6.85151	3.14403e-21	2.11287e-20
Hfe	3.68522	1.15332	0.205499	0.0490768	3.39591	0.925251	0.17672	0.107553	-4.36884	1.54293	3.48725e-21	2.33864e-20
Nudt1	4.97126	5.44891	13.3482	22.5793	5.76682	7.29798	15.8181	23.3858	1.24191	3.48868	3.6158e-21	2.42148e-20
P2rx7	3.86645	0.604733	0.702684	0.486193	3.24081	0.511644	0.767784	0.501293	-2.64885	3.30694	3.63086e-21	2.42988e-20
Hck	10.5083	3.22857	2.00918	2.10721	8.67989	2.35129	1.439	0.86968	-2.57645	3.31663	4.20295e-21	2.81079e-20
H2-DMb1	42.6165	8.3011	7.04713	3.5078	33.8728	6.73376	4.90652	1.96132	-2.78585	4.46209	4.72609e-21	3.15628e-20
Tbxa2r	7.67188	17.2466	26.3192	21.9412	9.10778	21.4616	23.4774	17.0333	1.59683	5.63613	5.09987e-21	3.39652e-20
3110082I17Rik	3.19615	5.99011	9.78627	14.0612	3.00044	4.9561	11.4792	14.6486	1.43494	3.29048	5.15853e-21	3.43085e-20
Sdr39u1	12.2364	17.4653	28.0818	30.3966	15.6709	20.8757	31.0218	31.179	1.01275	4.83811	5.27183e-21	3.50379e-20
Alg3	4.44126	12.5878	15.0457	15.9503	5.37146	9.71195	15.9251	16.7757	1.57678	3.97056	5.58613e-21	3.71013e-20
4921524J17Rik	22.2037	17.2283	9.02613	8.92611	16.7037	12.2184	8.72263	8.61743	-1.48213	4.27498	6.53244e-21	4.32377e-20
F2rl2	0.703104	2.60848	4.50639	11.3384	1.00184	2.30842	5.91495	15.4428	2.48694	3.41998	6.76414e-21	4.47406e-20
Emp1	4.12447	9.0263	0.539493	0.888166	2.35121	5.68186	0.644391	1.49615	-3.12528	2.88159	8.19883e-21	5.38247e-20
Cenpm	1.5032	0.848456	7.52708	16.6714	1.38954	1.20577	9.02387	17.0579	2.14059	3.03143	1.02465e-20	6.70854e-20
Smox	5.35392	6.11807	2.68028	1.65284	4.53392	7.2901	2.36623	1.58403	-1.18133	3.46097	1.20929e-20	7.89595e-20
Syce2	2.33384	3.09887	9.30825	13.0246	2.21976	2.48156	11.9097	12.7802	1.81159	2.97895	1.2585e-20	8.20616e-20
Gm20257	5.94088	13.1917	16.1207	10.9314	7.75991	11.5581	14.0968	9.95789	1.25119	3.31184	1.66851e-20	1.08212e-19
Itgad	3.8133	0.73191	0.709056	0.295838	3.34646	1.05282	0.767944	0.214359	-2.61132	3.21132	1.72374e-20	1.11645e-19
H2-T24	13.7752	10.9001	45.6804	30.4366	14.7071	9.02411	34.6645	22.2778	1.54561	5.56512	1.83987e-20	1.19006e-19
Xcr1	4.43857	2.08948	0.72595	0.248141	4.81384	1.29227	0.559988	0.188735	-2.80034	3.08335	1.87651e-20	1.21295e-19
Txn1	74.0197	91.847	168.247	342.888	78.6345	103.675	211.683	371.624	1.00348	7.45783	1.96556e-20	1.26796e-19
Irak2	11.1197	14.5443	5.49456	3.48479	10.3346	14.3626	5.56265	3.47645	-1.20132	4.76738	2.19848e-20	1.41256e-19
Pml	16.5989	16.2111	42.2851	34.3345	17.6612	14.9545	35.3929	28.0959	1.16389	7.02362	2.23931e-20	1.43688e-19
Nrip1	19.7269	10.9806	9.32028	6.81785	17.5515	10.6995	8.78691	6.40286	-1.26672	5.67234	2.60562e-20	1.66419e-19
Cep55	1.34408	1.76167	6.43193	21.7958	1.41996	1.65656	7.14454	25.678	2.07397	4.20937	2.72195e-20	1.73734e-19
Il12rb2	2.3674	17.4354	12.417	27.0783	2.39899	21.3147	12.3589	27.5708	2.20659	5.06613	2.79219e-20	1.77981e-19
Il9r	1.65487	1.81649	0.206245	0.0553269	1.12943	1.11063	0.134809	0.037449	-3.19457	2.43749	2.88743e-20	1.83931e-19
Mettl4	4.10598	7.93419	9.44622	9.58787	4.52602	6.905	8.89591	9.81199	1.01491	3.99014	2.98411e-20	1.89839e-19
Pou2af1	18.9174	20.8946	7.13676	4.95447	12.1278	10.9309	4.80429	3.94217	-1.59142	5.25393	3.8615e-20	2.44688e-19
Myo18a	11.6696	4.07447	6.21118	8.82479	10.5089	3.61101	5.44706	7.63334	-1.09424	5.89249	3.95049e-20	2.49999e-19
Lysmd3	16.9542	12.3084	7.42774	6.53642	14.3046	10.444	6.81245	6.56598	-1.37357	4.81039	3.96012e-20	2.50444e-19
Fen1	16.8247	9.94615	39.6865	70.9838	15.2887	13.0097	51.4384	74.2132	1.05496	6.23117	4.02917e-20	2.54644e-19
Cbfa2t3	4.5548	2.04388	1.35587	0.913513	4.40005	1.76823	1.13204	0.57447	-1.93334	4.17519	4.4098e-20	2.77792e-19
Cit	0.804403	0.749043	3.12736	8.62011	0.990441	0.859629	3.84536	9.34868	1.77609	4.43106	5.75627e-20	3.60729e-19
Pdss1	1.92128	2.24015	5.36032	10.5634	1.98252	1.88732	6.10091	10.7004	1.28985	2.73047	6.43408e-20	4.02161e-19
Ydjc	2.47243	2.99524	8.5422	11.4781	3.25096	4.42428	10.1758	12.1901	1.60066	2.97812	6.61383e-20	4.13129e-19
Carhsp1	9.04931	6.02287	4.34686	7.79012	7.90051	6.54512	5.1155	8.11121	-1.24121	4.43784	6.91924e-20	4.31369e-19
Sgol1	0.837076	1.20958	4.36612	12.67	0.722751	0.993167	4.57106	13.9382	2.19794	3.85977	7.09244e-20	4.41597e-19
Gatm	2.74877	0.730127	0.286868	0.205428	3.07236	0.428062	0.25867	0.202094	-3.4465	1.84382	7.32435e-20	4.55449e-19
Klc4	7.31746	9.64212	3.97289	2.10298	7.11213	10.7531	3.35601	1.61256	-1.06025	3.87742	7.57599e-20	4.70793e-19
Tbc1d7	1.61114	2.89195	4.28354	7.17344	1.91606	3.03999	4.56673	7.48286	1.2273	2.33021	7.64694e-20	4.74897e-19
Ticrr	0.927363	0.770268	3.67818	8.71685	0.972585	0.722444	4.10572	9.23463	1.8053	4.41859	7.71171e-20	4.78612e-19
Ms4a6d	10.722	38.6153	28.4632	18.7116	12.8494	31.7517	27.6267	19.8597	1.22514	4.72458	8.06287e-20	4.99764e-19
Ccl6	3.03798	0.441444	0.174831	0.273782	1.82606	0.278867	0.123739	0.161863	-4.30251	1.07729	1.08992e-19	6.70831e-19
Phf19	1.63532	1.0964	5.73548	15.239	2.0589	1.39592	7.23626	17.5826	1.62672	4.48242	1.13733e-19	6.99124e-19
Paqr4	1.34321	1.39677	4.33244	5.75771	1.61435	1.77589	5.19658	5.625	1.50157	3.19368	1.26241e-19	7.74528e-19
4930506M07Rik	4.05485	2.20491	0.839162	0.314576	4.42337	1.85543	0.634409	0.195826	-2.4595	3.04088	1.28942e-19	7.90099e-19
Zbtb38	9.3872	5.93728	5.17389	3.70522	10.3804	6.12706	5.33507	3.74413	-1.04092	4.65214	1.57387e-19	9.60736e-19
L2hgdh	1.44711	1.93049	3.5738	5.14757	1.6908	1.99642	4.03292	5.44089	1.11545	3.15826	1.77424e-19	1.081e-18
Foxn3	28.474	19.0268	14.2006	7.96506	26.1547	16.1659	12.6647	7.47132	-1.18853	5.48283	1.85781e-19	1.12906e-18
Cadm1	4.9323	2.77145	0.647739	0.292848	5.1613	2.16115	0.449641	0.156911	-3.11707	3.4115	2.12804e-19	1.29167e-18
Tcn2	6.70255	7.57328	3.25207	1.48882	7.21523	10.6473	3.74036	1.66957	-1.22665	3.70529	2.4418e-19	1.47747e-18
Spry2	11.105	2.08811	2.65469	4.47307	14.3369	3.00935	3.34886	4.89046	-2.24681	3.40045	2.73345e-19	1.65187e-18
Litaf	13.1389	6.33083	6.36881	10.2905	12.8597	9.20579	8.12252	10.9747	-1.22918	4.52642	2.75375e-19	1.6631e-18
Gm11346	11.3914	40.0818	27.459	9.53558	14.1605	36.412	23.7934	8.05939	1.08442	4.84387	3.01508e-19	1.81525e-18
Gen1	1.28123	2.0057	4.5759	10.4945	1.25843	1.65908	4.79096	11.628	1.64896	3.67082	3.17275e-19	1.90899e-18
Hivep1	13.31	12.6654	6.90875	6.28942	13.0022	11.9347	6.56694	5.57884	-1.13026	6.35147	3.24805e-19	1.95308e-18
Casp7	4.69999	4.01693	10.9957	12.4073	5.95386	4.36496	11.6744	11.4153	1.041	4.32738	3.77933e-19	2.26268e-18
Spc24	4.38698	3.38556	16.9239	44.4267	4.46067	3.20191	20.4952	48.2872	1.7636	4.43721	3.95591e-19	2.36546e-18
Dck	12.5575	17.4447	28.7059	38.8359	12.1968	18.6493	29.582	39.5662	1.0111	6.344	4.0559e-19	2.42375e-18
Casp8	28.675	89.734	66.2619	61.6393	32.1189	72.2293	65.0735	62.189	1.02603	7.12111	4.08311e-19	2.43851e-18
Marcksl1	35.9738	18.803	15.3762	11.5898	28.2312	21.9676	16.1644	11.3222	-1.41109	5.1797	4.25715e-19	2.53773e-18
Polq	1.05783	1.0105	2.94036	6.56606	1.05982	0.95545	3.1463	6.66622	1.29099	4.21461	5.03179e-19	2.99028e-18
Gbp8	28.832	35.4618	122.993	67.1029	30.4872	28.2472	106.369	53.9704	1.91187	6.86034	5.45957e-19	3.23852e-18
Bub1b	3.05668	3.1358	11.8472	46.0642	3.14246	3.32526	13.5539	49.4984	1.77149	5.78246	5.73092e-19	3.39531e-18
Cnp	50.6103	79.3502	114.937	84.728	57.6381	103.908	110.506	74.9657	1.0016	8.01919	6.1379e-19	3.6253e-18
Cep97	7.58838	26.6522	17.432	9.78878	8.38343	23.4053	15.0887	8.71566	1.01839	6.81324	7.11235e-19	4.18677e-18
Airn	1.52314	3.99061	6.51048	2.99185	1.99638	3.06907	5.21499	3.05388	1.90911	2.06422	8.08288e-19	4.74796e-18
Sap30	12.3726	6.66695	6.7233	14.3382	8.46215	7.29221	8.02747	16.0639	-1.0612	3.49499	8.16273e-19	4.79194e-18
Gata3	13.2559	7.98322	6.98927	8.85396	11.1296	8.85652	7.72469	9.0357	-1.10817	5.1158	8.90681e-19	5.22241e-18
Bspry	0.941743	0.776612	3.26763	13.0571	1.14787	0.709823	4.8051	15.4153	1.62777	2.85396	9.41189e-19	5.51521e-18
Setbp1	1.58814	3.48979	5.08263	6.1951	1.83353	4.20806	6.38777	7.06065	1.49447	4.97485	1.39355e-18	8.09231e-18
Xcl1	48.6335	16.4555	214.816	219.51	57.1898	13.9893	341.5	186.179	1.9568	5.69285	1.50773e-18	8.73433e-18
Slc30a4	9.28886	26.9538	30.5741	20.0185	7.1041	21.9459	22.7877	16.5312	1.53512	6.37795	1.5371e-18	8.89615e-18
Cd44	25.4648	17.6191	11.7687	19.0185	26.2378	17.6786	15.4468	22.5321	-1.29764	6.82709	1.74008e-18	1.00262e-17
Arid1a	104.37	68.0745	57.4634	50.0587	106.645	58.5857	53.3259	47.7659	-1.04499	9.09821	1.86841e-18	1.074e-17
Nfam1	5.86767	1.9503	2.82025	1.50061	5.81617	1.85038	2.16383	0.933022	-1.24269	3.89791	2.42402e-18	1.37861e-17
Arhgap27os3	3.35246	24.4175	14.1131	8.2922	4.93572	13.2324	11.8432	7.20103	1.89264	4.82729	2.47744e-18	1.40651e-17
Plek	36.0282	15.8139	13.3314	21.0214	35.94	15.032	18.9889	27.0892	-1.61929	6.44099	2.54389e-18	1.44338e-17
Mbnl3	3.22237	9.52584	8.97976	10.4485	3.26804	7.45224	8.82409	10.9981	1.29613	5.7677	2.73787e-18	1.5498e-17
Kif4	1.22702	1.13241	4.85343	18.9915	1.31987	1.33868	5.76488	21.1026	1.79953	4.77209	2.8763e-18	1.62435e-17
Lag3	9.18898	4.00045	1.92849	2.91183	11.0533	4.83398	2.22263	3.34494	-2.43086	3.63618	2.96004e-18	1.66969e-17
Hs3st1	3.47766	1.47895	0.313639	0.200284	2.22774	0.792025	0.254258	0.104553	-3.66701	1.33662	2.99067e-18	1.68598e-17
Tsfm	5.79647	8.01309	15.9101	24.1942	6.89315	11.1193	18.9687	24.4025	1.27114	4.05002	3.11359e-18	1.75221e-17
Parp14	22.2014	49.2771	67.9116	42.3433	23.3709	40.2145	58.664	34.8054	1.42868	8.01341	3.23758e-18	1.82093e-17
Kdm7a	29.0968	18.5913	14.7094	6.6565	26.8854	16.0019	11.9722	6.15933	-1.16589	7.15543	3.48634e-18	1.95741e-17
Slc19a2	5.59989	2.93554	2.64496	3.84068	4.88169	3.10138	3.2601	3.98993	-1.26363	3.53792	3.56002e-18	1.99762e-17
Smagp	3.98548	0.618902	1.05226	0.745014	2.98225	0.846255	0.783189	0.515645	-2.11285	1.11286	3.71288e-18	2.07977e-17
Acta1	7.97245	10.6896	22.0313	27.4051	10.4682	18.3767	24.6347	31.6984	1.28306	5.02584	3.76313e-18	2.1067e-17
Thop1	4.72407	3.05775	10.9739	21.0356	4.43346	3.7376	13.4707	21.9301	1.03393	4.39676	3.93907e-18	2.20392e-17
Susd3	4.42018	6.79019	10.5934	10.9164	4.96671	8.75627	12.7613	11.9147	1.07242	3.84308	4.08508e-18	2.28296e-17
Unc93b1	43.5625	16.7308	15.2651	11.318	37.1633	15.8677	11.8046	8.06209	-1.70105	5.84018	4.21663e-18	2.3524e-17
Xylt1	3.3074	2.4469	1.03201	0.640634	3.25413	2.51092	1.05182	0.613876	-1.86375	2.73026	4.41316e-18	2.45778e-17
Pde1b	9.85875	5.63444	4.68004	2.19327	11.2073	7.51981	4.96153	2.57968	-1.26152	4.40296	4.41765e-18	2.45886e-17
Arap2	24.5841	34.7607	11.7742	10.9166	25.9089	29.4019	12.455	12.64	-1.24571	7.05388	4.57629e-18	2.54422e-17
Tk1	4.0968	1.59429	18.1149	60.3899	4.35451	2.16112	25.943	68.9264	1.9608	4.80912	4.95568e-18	2.74567e-17
Itpkc	5.95804	4.76504	2.98185	2.24983	5.23917	6.34824	3.04456	2.15968	-1.17977	3.76554	5.22989e-18	2.89262e-17
Ccna2	4.54016	4.12412	24.1015	98.5922	4.33807	4.77855	26.9436	109.146	2.22702	6.36093	5.30889e-18	2.93463e-17
Top1mt	3.47376	4.25684	7.91321	8.1213	3.90913	4.01276	9.59595	8.79586	1.00281	3.45347	5.73998e-18	3.16749e-17
Depdc1b	2.22556	3.27041	6.31037	13.125	2.59899	3.28076	5.98771	14.7177	1.31815	4.23575	6.33731e-18	3.48714e-17
Clec2d	39.7399	122.044	96.5469	57.1436	33.0897	98.1312	75.5281	44.885	1.09922	6.77479	6.71065e-18	3.69048e-17
Bub1	1.0913	0.920861	5.44605	18.6839	1.17447	0.915567	6.17363	21.4126	2.13608	4.47182	6.8851e-18	3.77996e-17
Csf1r	5.05515	0.609597	0.247212	0.0528883	3.65412	0.685719	0.0670449	0.0110841	-4.54901	3.8564	7.13131e-18	3.91068e-17
Tex30	28.2207	13.842	15.681	24.8673	19.9451	11.1709	16.5337	26.3006	-1.02992	4.51218	7.64128e-18	4.17611e-17
Gtf2h4	4.75699	6.07914	11.5112	15.8429	5.03111	8.17221	13.4169	17.3712	1.09149	4.03106	8.39607e-18	4.57825e-17
Wee1	2.92093	3.02557	8.33021	14.0493	1.77168	2.81044	9.54358	14.7936	1.33102	4.44733	1.03969e-17	5.65333e-17
H2-Eb1	329.682	111.827	56.6617	18.6732	299.127	137.842	44.6272	9.42705	-2.72933	8.06572	1.05318e-17	5.72342e-17
Kif14	0.37783	0.543094	1.86832	7.4201	0.397828	0.539218	1.96481	8.21336	2.12092	4.30477	1.06748e-17	5.79788e-17
I830077J02Rik	5.25856	0.935135	0.476895	0.213942	5.46406	0.781583	0.441032	0.0954648	-3.65864	1.0693	1.09319e-17	5.93418e-17
H2-Aa	624.99	256.227	113.444	39.2603	529.748	252.056	82.4669	19.8162	-2.64995	8.32276	1.10129e-17	5.97483e-17
Adrbk2	4.65176	3.00774	1.62517	0.349093	4.48756	2.6703	1.2917	0.298581	-1.7039	4.08496	1.15912e-17	6.27447e-17
Myadm	8.12777	5.1995	2.74199	1.57287	7.1423	4.64146	3.1023	1.33393	-1.75215	3.75665	1.21998e-17	6.59647e-17
Chchd4	5.72172	9.00181	16.5883	26.6908	4.87923	11.2134	19.7395	27.564	1.35359	4.07145	1.22519e-17	6.62097e-17
Rnf138	32.9792	27.8212	18.1013	17.507	30.5048	26.9024	17.7481	18.3784	-1.04733	6.11915	1.34342e-17	7.23155e-17
Akap1	1.51456	2.07351	4.87375	8.94566	1.82798	2.08853	5.92765	9.23471	1.49992	3.73921	1.36466e-17	7.34178e-17
Mterf1b	1.32778	4.25721	3.89002	3.20755	0.979029	4.23866	3.98258	3.30883	1.39611	2.16521	1.40137e-17	7.52967e-17
Rab30	3.50167	1.1161	0.539914	0.235306	2.4371	0.817605	0.324374	0.141622	-2.88981	1.73099	1.40192e-17	7.52967e-17
Ska2	2.86528	4.84649	9.82644	22.3228	3.16602	5.00127	10.4715	23.853	1.59183	3.65825	1.40909e-17	7.56399e-17
Traip	1.47809	1.44695	4.51642	10.1133	1.64991	1.54102	5.16728	11.0545	1.42706	3.41466	1.50237e-17	8.05129e-17
Mcts2	10.4887	4.79036	4.55578	3.24818	10.9735	3.73575	3.33158	3.50242	-1.3862	1.95489	1.77882e-17	9.50115e-17
Zfp617	3.45043	12.8455	8.84414	6.33675	2.88145	10.3673	8.49982	6.39904	1.17732	4.37366	1.82849e-17	9.76103e-17
Gm4951	0.229925	1.47885	5.42844	5.09535	0.325246	1.68482	7.54351	5.48869	4.36306	2.67464	1.93565e-17	1.03274e-16
Cd24a	40.0682	19.3425	7.69328	3.66928	23.4699	10.3546	4.79783	1.99109	-2.57137	5.17911	1.95957e-17	1.04492e-16
Serpinb9	6.60204	12.7046	21.344	42.3258	9.02231	15.1656	24.5912	47.6904	1.51467	6.00658	2.34662e-17	1.24513e-16
Unc119	14.9159	5.18581	7.24467	15.8036	15.2008	6.46629	9.16936	17.4256	-1.22325	3.93187	2.36105e-17	1.2521e-16
Stil	0.857621	0.802603	3.48967	8.61312	0.806095	0.747082	3.79782	9.05333	1.84135	3.99124	2.54382e-17	1.34606e-16
Pik3ap1	14.2437	4.99787	3.9935	4.80539	12.0642	4.69447	4.27558	6.05531	-2.02401	4.32969	2.84573e-17	1.50089e-16
Zfp456	1.74986	6.42121	4.47488	3.52693	1.2462	4.85161	4.00583	3.00319	1.17283	3.92499	3.14027e-17	1.65262e-16
Scimp	4.19138	1.3481	0.894464	0.744391	3.46851	0.94304	0.642039	0.65421	-2.41654	1.12963	3.18973e-17	1.67682e-16
Setd2	39.5053	32.4891	21.8955	16.9379	37.2757	27.1246	19.3351	16.8358	-1.03559	7.61821	3.45778e-17	1.81576e-16
Xaf1	5.54938	8.00284	20.0964	15.2677	5.90272	5.43244	15.3868	12.0057	1.67198	4.69753	3.49798e-17	1.83587e-16
Cd74	1100.78	440.718	205.75	82.2051	969.17	425.402	155.644	46.8091	-2.60826	9.61727	3.54023e-17	1.85603e-16
Kif11	3.70229	3.53794	15.6946	54.7291	3.64439	3.61848	16.6492	63.2456	1.90006	6.22742	3.73229e-17	1.95353e-16
Gbp10	10.1002	21.5667	72.7397	50.5227	10.1824	12.3215	61.274	37.3159	2.66358	6.55108	3.78921e-17	1.98225e-16
Tnfrsf9	7.36828	25.8958	25.7911	69.8186	6.50516	28.7996	37.2077	81.4854	1.62335	5.80731	3.79192e-17	1.9826e-16
Gtpbp8	1.93637	5.7111	5.33732	4.36927	1.99352	5.3069	4.79655	4.06753	1.26484	2.52387	4.02839e-17	2.09941e-16
Gm17296	2.66011	2.96757	6.04521	5.67767	3.04417	3.6955	6.33608	5.60361	1.0018	4.44973	4.84212e-17	2.50995e-16
Trim7	3.43795	1.70986	0.61733	0.161471	2.2396	1.29812	0.511846	0.156789	-2.66586	1.49659	4.93748e-17	2.55801e-16
Cxxc5	13.5667	8.80647	6.42737	5.29426	13.1386	7.7904	4.97902	3.64465	-1.26359	4.61805	5.18591e-17	2.68384e-16
S100a6	24.5695	27.4491	90.8578	88.0871	40.7061	51.5071	166.821	130.378	1.70571	5.82278	5.19138e-17	2.68522e-16
Plekha6	4.27617	1.68053	2.1844	0.973737	5.1154	2.02925	1.98923	0.942697	-1.14935	3.96874	5.30657e-17	2.7404e-16
Trmt61a	6.03629	5.42112	14.6546	12.373	7.23998	6.50247	15.6556	13.0162	1.09591	4.59679	6.25606e-17	3.21869e-16
2610044O15Rik8	3.90123	9.80508	10.0098	6.00387	4.38683	9.16084	9.04422	6.28039	1.17206	3.69798	6.726e-17	3.45495e-16
Rbm39	249.169	183.738	140.501	114.073	204.926	147.392	126.491	114.766	-1.01224	8.67464	6.86615e-17	3.51945e-16
Fam122a	14.8216	9.00387	7.57488	7.73093	12.7745	7.83426	8.34243	8.47705	-1.15283	4.08128	7.2029e-17	3.6901e-16
Egr2	9.373	5.22403	2.56715	2.85646	4.3928	5.07634	3.65913	2.70013	-2.05969	4.01316	7.23513e-17	3.70465e-16
Atad2	12.1992	21.7314	30.4096	41.0422	11.8101	18.148	31.6889	43.6872	1.13509	6.93097	7.39883e-17	3.78646e-16
Sypl	4.49118	3.9744	2.40921	5.2977	3.42073	3.78684	2.33659	5.76148	-1.08358	4.41372	7.72081e-17	3.94497e-16
Bend5	4.60773	2.95565	2.01502	1.52652	3.27778	3.05397	2.04099	1.26431	-1.37417	2.59184	7.76698e-17	3.96646e-16
Slc35g1	10.5871	19.3006	28.0982	24.0941	10.9193	19.6392	25.9457	22.9442	1.22906	5.94693	7.78967e-17	3.97594e-16
Nt5dc2	1.29638	1.31216	5.3007	13.2765	0.979124	1.41466	6.59083	12.4682	1.85668	2.72376	7.8696e-17	4.01462e-16
1300002E11Rik	3.46669	10.2774	8.09217	4.4116	4.24548	8.63947	6.90455	4.19655	1.03761	4.5141	8.00184e-17	4.07777e-16
Mef2d	97.2891	96.9734	52.9052	43.4799	100.999	79.5897	50.4769	40.2202	-1.06409	7.37045	8.36168e-17	4.25217e-16
P2ry14	5.19385	2.29924	0.794069	3.40853	4.5379	1.8961	0.747321	3.72968	-2.89761	2.393	9.22924e-17	4.68103e-16
Med31	8.12287	5.16075	4.15891	4.4051	6.67118	4.87653	4.20669	4.2829	-1.14645	2.62601	9.46163e-17	4.78883e-16
Gbp6	18.0234	42.0526	114.3	72.8576	17.3294	23.5112	91.9204	53.7631	2.4801	7.51725	9.78148e-17	4.94553e-16
Cks1b	12.1877	9.76828	38.732	119.83	14.1897	11.5248	49.6856	133.918	1.48533	5.04135	1.09108e-16	5.49923e-16
E330009J07Rik	1.77274	4.24717	4.61996	3.74365	2.26278	4.57962	4.943	3.74099	1.19641	2.91199	1.15751e-16	5.82797e-16
Cd36	6.01246	2.88862	0.482482	0.643042	3.94215	1.55082	0.323211	0.445825	-3.83374	3.30057	1.24215e-16	6.23787e-16
Prc1	2.91148	3.36148	10.8438	46.4833	3.26197	4.03878	12.3329	53.0495	1.71387	5.44137	1.28084e-16	6.42884e-16
Spi1	19.716	12.2524	4.115	1.43292	18.8424	11.6728	2.80911	0.664737	-2.4481	3.86208	1.38723e-16	6.94836e-16
Hilpda	13.9877	5.31821	7.15782	6.78703	12.6121	7.52577	7.29291	6.89557	-1.14947	3.21479	1.40912e-16	7.04704e-16
Fam71b	2.54672	10.6817	8.95623	6.80964	2.83901	6.97216	8.34135	7.53035	1.6308	3.72332	1.52438e-16	7.61165e-16
Tcf4	7.09368	4.83016	1.77142	0.891431	5.64998	2.63927	1.09477	0.547357	-2.18878	4.76644	1.60861e-16	8.01979e-16
Ckap2l	1.61419	2.3586	7.41115	25.6685	1.64821	1.92158	7.76643	29.1003	2.01567	4.69488	1.62515e-16	8.09809e-16
Osbpl3	1.43876	1.3341	3.58243	7.80881	2.77348	2.04302	4.59185	9.16781	1.1315	4.53765	1.79373e-16	8.9105e-16
Csrnp2	7.57762	5.2153	2.24837	1.27272	6.4017	3.29403	2.19986	1.14786	-1.93911	3.95748	2.30686e-16	1.14126e-15
Chek2	2.17429	3.93989	4.96002	6.11942	2.14888	3.49889	4.59273	5.73472	1.00929	3.28446	2.52681e-16	1.24497e-15
Wdfy4	23.1107	5.44654	2.96809	1.31747	23.3712	4.89385	1.94316	0.594351	-3.14897	6.57311	2.61017e-16	1.28473e-15
A930013F10Rik	4.28873	2.6335	1.6367	1.33824	4.63644	1.85611	1.66571	1.20537	-1.57196	2.39775	3.0709e-16	1.5046e-15
Slfn8	17.3161	21.9361	45.7949	28.6615	19.227	17.7083	35.9486	23.6463	1.21861	6.61676	3.16445e-16	1.54965e-15
Dos	7.19417	9.40445	3.71686	2.69763	7.33965	11.0448	3.69327	2.47206	-1.13342	4.27118	3.34228e-16	1.63425e-15
Kif2c	0.731205	1.37833	4.11754	20.9388	0.838455	1.58265	4.56005	23.6641	2.30281	4.16027	3.50041e-16	1.70725e-15
Orc1	1.86017	0.306142	5.98939	12.3096	1.33598	0.279527	7.88469	14.0015	1.50683	3.57772	3.58188e-16	1.7461e-15
Zkscan8	1.4311	5.83711	4.63885	3.32868	1.64781	4.47135	4.54929	3.18038	1.51674	4.84539	3.64433e-16	1.77565e-15
5031439G07Rik	10.1176	6.34871	5.71652	4.43672	9.60714	7.28468	5.44107	4.01707	-1.00875	5.25316	3.74046e-16	1.82156e-15
Sit1	36.9981	9.0326	19.9475	26.2728	35.8505	13.4071	21.6949	25.5525	-1.07401	5.05426	3.76093e-16	1.82969e-15
Fadd	3.43467	9.10692	7.82843	7.87824	3.45507	7.78492	8.33913	8.4334	1.00549	4.42394	3.89649e-16	1.89278e-15
Cenpk	0.791259	0.746659	3.68071	6.90631	0.338835	0.600521	3.69343	7.08893	2.0457	2.16997	4.16546e-16	2.0214e-15
Eya2	12.1587	2.27093	6.87342	10.2415	10.8389	1.98761	7.04522	10.8596	-1.00648	4.38407	4.18346e-16	2.02911e-15
Fabp5	6.96551	13.1704	26.3731	37.8474	6.9916	13.3969	27.2618	37.7633	1.73741	4.24416	4.50609e-16	2.17903e-15
Cdca8	4.57475	4.41211	15.298	58.975	5.12825	5.93229	18.5606	63.2043	1.55868	5.01907	4.5484e-16	2.19839e-15
Ndc80	4.47062	11.0635	11.6409	26.5415	3.83235	10.0069	12.1562	30.3735	1.19713	4.68052	4.87156e-16	2.35106e-15
Incenp	8.88657	16.5538	25.8443	71.9382	10.176	12.5801	28.6104	76.6666	1.35752	6.5087	5.32309e-16	2.56257e-15
Eif2ak2	6.29759	9.43313	17.791	16.4171	6.42384	7.10386	14.457	14.6725	1.31396	5.31111	5.33523e-16	2.56713e-15
Phyhd1	5.20795	3.42411	2.37407	1.34846	4.95755	3.03773	1.66461	0.872331	-1.31919	2.34631	6.30325e-16	3.02237e-15
Sdcbp2	4.41421	3.91704	1.90656	0.902459	5.05705	5.28866	2.2352	1.20224	-1.38306	2.19416	6.68188e-16	3.19598e-15
Col11a2	6.05827	2.96306	2.7575	1.255	5.03709	2.57893	2.07676	1.00076	-1.31679	4.1695	6.72091e-16	3.21306e-15
Gabarapl1	14.4251	6.79298	7.66427	16.3313	11.5754	9.13151	9.1364	16.7448	-1.09817	4.3197	7.17566e-16	3.42199e-15
Ifngr2	34.1252	42.8162	18.7843	10.7002	34.279	42.3753	14.664	8.28928	-1.04813	5.82309	7.34958e-16	3.5032e-15
Gmppb	5.76358	7.975	13.2266	14.8367	5.97529	11.6558	15.6902	15.5335	1.01857	4.31256	7.5307e-16	3.58599e-15
Kif18b	1.18608	1.06949	5.1018	19.5466	1.5082	1.41878	5.08416	21.2361	1.92004	4.39487	7.96986e-16	3.79137e-15
Klf9	13.4732	4.81133	2.32125	1.70918	11.1043	3.80023	2.20549	1.78667	-2.72286	3.48096	8.92972e-16	4.23548e-15
Scrn2	2.88373	2.22396	6.73198	7.15265	3.42091	2.69191	7.13029	6.64886	1.04433	2.95926	1.00331e-15	4.75647e-15
Adamtsl4	0.557183	5.17584	1.65806	0.489555	0.641737	4.3892	1.40833	0.36073	1.39993	2.8184	1.02368e-15	4.84827e-15
Cd7	97.5005	38.7598	47.7464	28.3114	108.259	42.5627	40.9808	20.6895	-1.21399	6.30012	1.13781e-15	5.37301e-15
Fam72a	0.511359	0.638313	1.78071	5.52415	0.487039	0.639729	1.98016	6.01206	1.62218	1.97475	1.24094e-15	5.84289e-15
2900056M20Rik	1.08468	6.55667	3.78889	2.00037	1.35839	4.08899	3.37289	1.9308	1.61912	3.73112	1.26016e-15	5.9305e-15
Kif20a	2.17678	2.41222	8.34779	37.5457	2.40152	2.68817	9.8391	42.385	1.75644	5.3992	1.26199e-15	5.93623e-15
Sdc4	8.83782	3.13396	1.53677	0.800867	4.71694	1.90944	1.04619	0.498219	-2.71681	3.21276	1.41276e-15	6.6196e-15
Dhrs13	1.24635	2.17471	3.00811	4.92449	1.20027	2.14815	3.71909	4.86052	1.08714	2.16512	1.42156e-15	6.65685e-15
Gpr34	2.28718	16.1927	10.0111	5.1962	1.89588	11.4674	8.30701	4.40885	1.94471	3.55349	1.70187e-15	7.90144e-15
Clec12a	5.58305	2.1597	0.586869	0.312461	4.74049	1.74828	0.524907	0.174913	-3.43748	2.45116	1.70882e-15	7.92606e-15
Csf2ra	11.114	7.76374	2.92512	1.62039	12.0767	4.8634	2.88908	1.61942	-2.11011	3.47307	1.83989e-15	8.52172e-15
Tyrobp	73.5689	23.1659	16.3423	14.1545	59.058	21.1206	12.3027	9.32161	-2.36012	4.43935	1.8462e-15	8.54685e-15
Arl4d	8.19189	2.07229	2.87421	4.89492	6.84923	3.99371	3.82331	5.31102	-1.69099	2.77907	1.90474e-15	8.79677e-15
Phc3	15.8644	55.8446	40.9064	24.1788	16.4055	40.0084	34.6409	22.3203	1.18533	8.07515	2.17116e-15	9.98426e-15
Fam64a	0.652061	0.919804	3.53374	18.2056	0.883593	1.65819	3.78764	21.2711	2.25289	3.38626	2.34747e-15	1.07541e-14
Irf4	25.6689	17.7217	8.5687	19.3706	12.2024	15.2946	9.40081	19.4317	-1.77586	6.2399	2.37927e-15	1.08945e-14
Mmp25	0.611069	1.19133	2.7404	1.44054	0.590366	1.44342	3.41315	1.26998	1.97652	2.39524	2.843e-15	1.29504e-14
Ect2	1.51584	1.49526	4.40534	16.1122	1.3509	1.52032	4.52663	17.9229	1.35509	4.39622	2.90326e-15	1.32187e-14
Cenpl	5.05001	3.64722	2.56191	5.8644	4.26861	4.15496	2.60933	6.56546	-1.16302	4.16377	2.94413e-15	1.33921e-14
Ap5b1	3.03449	6.48106	8.16452	6.48329	3.77186	8.51571	7.57228	5.74903	1.24421	4.4733	3.15622e-15	1.43366e-14
Aspm	0.538696	0.94057	1.9632	10.3152	0.581752	0.900136	1.93412	11.5758	1.68323	4.80914	3.27893e-15	1.4887e-14
Snx22	2.95673	0.673157	0.272083	0.0645762	3.80034	0.855686	0.167995	0.0646479	-3.62775	1.75213	3.49511e-15	1.58313e-14
Mpeg1	86.8553	33.8719	15.094	8.34844	78.4461	34.1436	12.1897	5.02149	-2.7107	7.34274	3.59633e-15	1.62669e-14
Ptms	45.0872	50.1825	20.7247	19.9817	45.5566	38.463	19.4315	17.9668	-1.30471	5.42436	3.93186e-15	1.7743e-14
Rps27l	37.7759	83.5335	110.836	173.125	36.5048	64.5952	122.124	181.599	1.37052	5.47376	4.44396e-15	2.00071e-14
Lyn	16.0547	9.35704	4.70987	3.6516	10.9518	5.82213	2.66929	2.8262	-1.95868	4.99797	4.49595e-15	2.02318e-14
Hmox1	16.5187	7.82464	2.07905	2.08766	12.9954	7.66748	2.10674	2.45943	-3.17982	4.53044	4.59661e-15	2.06367e-14
Kbtbd7	4.85927	2.93782	2.63199	1.96766	3.19073	2.76642	2.16848	1.67699	-1.06843	3.79027	5.56033e-15	2.48708e-14
Mrpl42	30.2414	42.4241	69.7809	99.4291	33.0458	32.9731	73.1382	104.676	1.02319	5.16482	5.56984e-15	2.49018e-14
Tyro3	0.972342	1.44801	2.79098	4.16002	1.23928	2.50412	3.86925	4.87368	1.33644	3.38306	6.63022e-15	2.95332e-14
Cchcr1	2.11863	3.10679	5.58717	8.61344	2.98785	4.06935	6.63166	9.3109	1.21436	3.78656	7.04182e-15	3.12801e-14
2810408I11Rik	1.02791	0.656918	3.91545	6.95151	1.10741	0.770442	5.87826	7.86541	1.69298	1.30112	8.09084e-15	3.57917e-14
Irf5	16.5807	12.1577	6.26944	3.75063	14.2918	12.9766	5.54014	2.70204	-1.59066	4.55319	8.68376e-15	3.83093e-14
Art2a-ps	2.12549	1.5088	6.68609	4.726	2.93217	1.42708	5.50389	3.84123	1.4527	2.51757	9.14759e-15	4.03187e-14
Fcna	3.53809	0.27664	0.139436	0.0447862	2.56144	0.279192	0.0592807	0.0370807	-4.86951	2.1223	9.5873e-15	4.22182e-14
Slc26a11	10.4615	6.69952	5.79094	2.23846	13.3101	8.42049	5.68139	2.37622	-1.03318	4.25462	1.11538e-14	4.89158e-14
Gm12185	3.3146	10.1054	11.0459	5.86279	3.78908	7.19617	9.0267	5.38604	1.55453	5.24895	1.14323e-14	5.00689e-14
Aqp9	0.906248	0.876635	7.07698	11.9891	2.36535	2.10067	11.7794	16.5822	2.78202	4.13163	1.18386e-14	5.17309e-14
Wdr62	1.50983	4.49743	3.58616	5.89942	1.5419	4.09615	3.94017	6.12293	1.0682	4.12437	1.27137e-14	5.54494e-14
Ska1	0.472432	0.530818	2.4977	8.06094	0.462005	0.511466	2.43237	7.79427	2.21705	2.71134	1.34701e-14	5.87006e-14
Bcl2l12	7.17337	11.1098	16.4127	15.5123	8.59632	12.3737	15.3474	14.7359	1.00656	3.8541	1.36232e-14	5.93411e-14
Vamp2	52.458	50.2048	28.6432	18.3834	51.8646	31.8927	25.044	16.3022	-1.05603	6.13822	1.37768e-14	5.99831e-14
2700099C18Rik	1.79556	5.71657	5.23324	8.84439	1.73345	5.50716	5.74237	10.4523	1.35869	2.62009	1.5193e-14	6.60005e-14
Nudt7	1.79194	4.07098	4.42368	3.97504	2.32412	4.63431	4.20731	4.1882	1.08176	2.24382	1.56461e-14	6.79078e-14
Adamts6	4.7334	3.67352	2.65111	1.60385	4.54847	2.93592	1.96961	1.38744	-1.01946	3.78974	1.7573e-14	7.59634e-14
Rora	4.43485	4.00577	1.84317	1.25585	4.41258	4.46114	2.1531	1.22639	-1.44288	2.34391	1.90356e-14	8.19558e-14
Syk	18.5326	9.42725	4.65313	2.33945	10.9681	6.47431	2.53173	1.12959	-2.18517	5.77935	2.10081e-14	9.02469e-14
Gm10640	1.00645	3.23254	3.46785	0.892158	1.37842	3.80921	2.40507	0.694398	1.58996	1.7159	2.19289e-14	9.41607e-14
BC094916	16.8824	58.2466	52.4223	24.3344	17.039	42.8034	42.3424	21.0069	1.44972	5.19395	2.34132e-14	1.00311e-13
Igip	1.89944	9.95051	6.10571	3.59353	2.13486	8.25219	5.10015	3.33777	1.49525	2.72054	2.36597e-14	1.01277e-13
St3gal5	2.95561	1.48377	0.936661	1.1664	2.90338	1.4631	0.858523	0.931677	-1.84244	2.25361	2.58088e-14	1.10379e-13
Comtd1	2.72709	3.59821	6.3809	5.72389	2.75894	4.36608	6.72016	5.26262	1.04633	3.3433	2.60882e-14	1.11524e-13
4930427A07Rik	2.29271	1.92937	6.23271	12.4659	2.41027	2.26006	8.11112	13.9794	1.25959	4.38484	3.34316e-14	1.41974e-13
Taf1d	94.6349	74.0851	50.0878	49.3357	75.8582	43.0681	44.0199	50.9412	-1.10017	6.08197	3.5368e-14	1.49802e-13
Fdxacb1	5.22498	2.43158	2.90857	3.35598	4.26134	2.68894	3.15842	3.46562	-1.02314	2.78109	3.59356e-14	1.52073e-13
Cd209a	6.72394	2.17215	0.408358	0.0361554	5.45302	1.50718	0.229353	0.00953338	-4.23365	1.66857	3.6635e-14	1.54965e-13
Spag5	1.61929	1.12863	5.59093	21.9394	1.69484	1.62818	6.62583	25.125	1.60431	4.81349	3.68877e-14	1.55926e-13
Ppp1r3e	3.54687	5.38396	8.14454	5.66146	5.14698	6.53046	8.5054	5.72609	1.01251	3.41951	3.7014e-14	1.56362e-13
Rexo2	45.1688	176.998	127.357	119.541	48.7547	122.408	131.719	131.903	1.31445	6.74147	3.8578e-14	1.62543e-13
Hpse	2.98401	1.15689	0.64288	0.492137	2.42103	1.52941	0.50834	0.351	-2.40068	2.35049	3.95966e-14	1.66689e-13
Zfp780b	1.64715	6.29535	4.39701	3.10557	1.64667	4.55167	4.05223	3.16172	1.23323	4.24529	4.5917e-14	1.9254e-13
Tbx21	7.19732	8.71897	16.5937	26.1049	13.0572	15.3356	26.0052	31.038	1.02284	5.29632	4.78447e-14	2.00363e-13
I830012O16Rik	2.32099	2.95429	18.142	15.7898	2.03367	2.31757	11.637	9.84088	2.77465	3.6712	6.75519e-14	2.81306e-13
Grn	27.9949	12.2378	11.3779	10.1026	26.2733	14.698	11.642	9.62157	-1.48522	5.46497	6.93337e-14	2.88602e-13
Dnph1	0.6588	0.322157	2.45456	7.73249	0.571393	0.389386	3.78891	8.12144	1.71507	1.32919	7.03997e-14	2.92408e-13
A930024E05Rik	6.05173	4.56847	2.882	1.92431	5.68808	7.18135	2.89022	1.93459	-1.25217	3.19019	7.25769e-14	3.01192e-13
Gm4070	37.4821	89.602	128.89	79.1909	49.6274	74.7468	119.074	77.2012	1.6044	9.11987	8.48041e-14	3.5088e-13
Gvin1	37.4697	89.5723	128.848	79.1646	49.6109	74.7219	119.035	77.1755	1.6044	9.11987	8.48041e-14	3.5088e-13
Mir1893	60.1289	14.4692	17.4132	12.9569	69.1822	29.6588	21.8566	15.3987	-1.9711	1.29013	8.53555e-14	3.52859e-13
5330426P16Rik	1.45418	3.8947	3.60414	3.7233	1.96252	4.80627	3.89052	4.54036	1.1206	2.5008	9.56015e-14	3.94709e-13
Zfp958	2.51872	8.59196	6.82343	4.94888	1.93344	5.90946	5.65488	5.12663	1.25422	3.59351	9.93224e-14	4.09371e-13
Bcat1	0.315897	0.391544	1.53492	5.27975	0.287235	0.262458	2.3882	5.55366	2.09544	3.24643	1.03518e-13	4.26299e-13
Hmbs	8.06021	4.24794	20.4847	34.9176	9.31636	5.89207	23.6929	37.4879	1.16252	4.73859	1.05113e-13	4.32685e-13
Bcl2a1a	17.5472	10.424	8.11445	7.23088	15.4835	13.3416	9.96133	7.46841	-1.29423	3.22191	1.05661e-13	4.34754e-13
Gm614	21.1584	11.2032	9.69085	5.67465	21.4837	9.60296	8.27722	5.65255	-1.31005	2.93639	1.22295e-13	5.01276e-13
Neat1	44.913	214.221	132.86	63.4073	64.0553	251.404	127.112	61.8527	1.38553	8.40694	1.57582e-13	6.41013e-13
Kifc1	3.19604	3.01208	8.51515	26.4777	3.53585	3.93228	9.73718	28.5094	1.23092	4.62343	1.60317e-13	6.51593e-13
Gm20939	1.22107	4.19059	4.62813	4.40632	1.23607	2.70301	4.27064	4.77738	1.7336	2.91848	1.77246e-13	7.19792e-13
Avpi1	8.68815	5.05405	4.23986	4.34945	8.37333	6.82709	4.72845	4.52842	-1.21874	2.60804	2.15922e-13	8.73184e-13
Plxnb2	2.56653	0.997781	0.697253	0.473052	2.52462	0.92893	0.684987	0.451372	-2.06619	3.41226	2.48269e-13	9.99806e-13
Adamts10	37.949	14.2125	20.9911	13.1548	44.5603	18.0606	19.4439	12.1456	-1.03579	6.64447	2.56895e-13	1.03325e-12
Kcnk5	1.35217	1.31117	3.48164	8.33022	1.73847	2.2957	4.55436	8.91789	1.18004	3.41586	3.16477e-13	1.26761e-12
Itgae	31.2998	17.201	9.34826	3.04779	35.8679	18.6135	7.58029	2.32315	-1.92694	6.50133	3.21637e-13	1.28722e-12
Myl10	0.518562	0.187833	4.00147	24.6097	0.493462	0.273364	5.55412	25.7925	2.75442	2.27341	3.26305e-13	1.30482e-12
Rgl1	2.80357	0.839239	0.558202	0.31681	2.67882	0.590262	0.223239	0.195499	-2.51861	2.50067	3.29091e-13	1.31541e-12
Ccnd1	7.42049	1.62805	1.59868	0.472771	6.51255	1.49723	1.24097	0.281945	-2.40265	3.53791	3.77166e-13	1.50259e-12
Mir1668	101.43	85.312	38.3757	24.1067	102.676	102.741	43.744	29.1442	-1.58174	2.9535	4.00745e-13	1.59325e-12
Ccl5	380.753	213.074	124.508	102.265	866.328	544.393	240.982	139.12	-1.79144	7.219	4.08831e-13	1.62406e-12
Troap	0.554957	0.489429	2.17166	8.95047	0.723494	0.578643	2.59982	9.52985	1.76932	2.68909	4.29447e-13	1.70455e-12
Cdca5	3.05856	1.53365	10.2397	26.8074	2.94993	2.12247	13.5726	29.0121	1.56046	4.27441	4.31038e-13	1.70946e-12
Snord22	72.8883	27.4384	35.2794	38.2124	71.8997	27.7934	44.1378	42.5386	-1.23059	2.27219	4.51565e-13	1.7894e-12
E2f2	3.50868	2.21435	9.80272	23.2309	4.03365	2.37578	10.2917	23.1238	1.30004	5.64953	4.86208e-13	1.92273e-12
Nusap1	2.68814	3.74738	12.1098	38.4106	2.64293	3.81066	12.9498	42.7444	1.98941	5.29409	5.07545e-13	2.00547e-12
Ifitm3	11.9609	4.40404	2.1814	3.45161	9.16598	2.83518	2.28132	3.10785	-2.64032	2.1384	6.03705e-13	2.36895e-12
Asns	0.450321	1.09362	4.2987	13.4516	0.623935	1.37561	8.67027	20.637	3.0562	2.86842	6.19826e-13	2.43122e-12
Tlr11	2.91853	1.29692	0.41137	0.141858	3.20517	0.985284	0.257112	0.0570003	-3.01633	1.99231	6.23035e-13	2.44281e-12
Phf11c	11.0842	10.4049	25.2732	21.0597	11.684	9.45076	19.3319	17.0732	1.00551	4.62159	6.54377e-13	2.56154e-12
Gpr146	8.6532	34.8245	19.9322	8.17879	11.0103	42.7998	17.5238	7.51081	1.0261	6.21076	7.13929e-13	2.78675e-12
Snx29	5.55909	3.33266	3.03006	1.60825	4.6346	4.16326	2.90891	1.36748	-1.0589	3.32954	8.80322e-13	3.41554e-12
Nudt2	3.11611	4.84732	7.67266	10.4977	3.43235	4.55546	9.74801	11.312	1.10427	2.46427	9.02446e-13	3.49576e-12
Gm11435	2.77004	1.47135	0.828058	0.519393	5.9106	3.03606	1.60543	0.903471	-1.91512	1.58792	9.25695e-13	3.58294e-12
Ankrd37	5.32708	2.29222	2.10684	3.24633	4.04651	1.61379	2.19067	3.38219	-1.52204	1.51588	9.45868e-13	3.6537e-12
Ctsh	38.4319	15.3396	10.6778	3.84609	29.5146	13.0146	7.00692	2.03996	-2.03467	4.96897	9.75425e-13	3.76336e-12
Tnfsf9	3.77504	1.77518	1.98773	2.17091	3.15138	2.11889	2.48224	2.32434	-1.10899	1.58769	1.04497e-12	4.02524e-12
Ftsj2	1.87904	2.78561	4.33948	4.54518	1.68869	3.94774	4.61615	4.58306	1.00273	2.66026	1.11323e-12	4.27965e-12
Bcl2a1b	31.9141	19.2686	15.6465	15.0299	29.5644	25.2523	21.276	16.9579	-1.21141	4.14272	1.13793e-12	4.37113e-12
Plk1	2.95063	3.82145	10.1501	61.4982	3.11444	4.12148	10.2437	67.1597	1.5994	5.2109	1.14783e-12	4.40738e-12
Napsa	31.307	11.05	8.86583	4.25428	25.1206	10.1558	5.31903	2.51327	-2.00846	4.58773	1.16433e-12	4.46544e-12
Anpep	6.64099	1.68007	1.24736	0.484963	8.44277	1.31592	0.941582	0.218715	-2.59888	3.46611	1.35811e-12	5.19004e-12
Cenpw	2.20019	2.02055	6.14193	13.9011	2.21326	2.74444	9.04291	15.7986	1.30315	3.20098	1.38451e-12	5.28676e-12
Baiap3	11.5847	2.81565	6.25318	4.35232	19.2701	7.48951	7.63336	4.74872	-1.06964	5.29173	1.42269e-12	5.42611e-12
Gm8989	13.1855	28.8643	38.9705	22.672	15.9298	20.052	32.4554	20.7293	1.38439	5.33059	1.57344e-12	5.98925e-12
Birc5	2.83281	4.55987	12.8256	46.6196	3.15037	2.65542	14.4065	49.631	1.99575	5.65522	1.62011e-12	6.15478e-12
Zfp595	2.19899	8.95993	6.34236	4.13551	2.24089	6.13311	5.09017	4.10165	1.34503	4.0743	1.65324e-12	6.2732e-12
Gm1966	38.1797	69.0278	122.788	63.7006	43.1582	44.7987	97.224	53.5514	1.5071	8.90604	1.71041e-12	6.48251e-12
Gpr83	0.967041	7.07992	3.51415	1.08152	0.62806	5.88503	2.21204	0.471699	1.67633	2.59825	1.79738e-12	6.80412e-12
Pex10	1.97074	4.51977	4.5665	3.92636	1.86342	4.63607	4.29879	3.57145	1.02659	2.68359	1.79947e-12	6.80937e-12
Tnfsf10	5.37278	5.84731	13.336	14.6492	6.31492	4.52419	13.1053	14.0054	1.13078	5.59395	1.8022e-12	6.81434e-12
Foxm1	3.51254	3.52536	8.5592	26.004	3.74498	3.71905	9.45346	28.1686	1.10183	5.41031	1.92713e-12	7.25265e-12
Tifab	3.86012	2.51283	0.712816	0.217786	4.33446	2.34017	0.536385	0.132104	-2.62416	2.89455	1.95518e-12	7.34784e-12
Gpr174	18.1231	10.5193	7.551	8.32501	16.2558	7.94288	7.98919	9.64806	-1.44179	5.75156	2.23274e-12	8.35394e-12
Ezh2	11.63	20.0539	27.574	61.8834	11.3772	16.5077	30.8988	65.7907	1.06223	6.13513	2.33457e-12	8.7147e-12
2210404O07Rik	5.55994	3.74864	2.23559	2.48223	5.3854	4.2342	2.81266	2.39753	-1.48569	1.4039	2.48865e-12	9.27552e-12
Folr4	17.6953	10.6784	8.432	9.5739	17.3961	10.5036	8.02855	9.77413	-1.2542	4.09157	2.58897e-12	9.642e-12
Zmiz1	21.4524	11.7359	12.0304	16.2819	24.0428	10.0016	12.6225	17.0925	-1.01995	6.89062	2.60371e-12	9.6894e-12
Fam175a	3.19095	7.3919	7.39994	7.03999	3.47208	5.29813	6.52544	7.14673	1.0256	3.8026	2.65393e-12	9.86868e-12
Sass6	1.96546	4.87319	4.59374	7.22996	2.00607	3.5036	4.65615	7.14014	1.0401	4.08021	2.7564e-12	1.0234e-11
Parpbp	0.441976	0.62705	1.8338	8.45472	0.476157	0.655838	2.22158	9.46938	1.85931	3.17687	2.96744e-12	1.09922e-11
Gtse1	1.83283	2.04347	4.95227	19.133	1.66948	2.18992	5.99293	20.9832	1.25244	4.07755	3.41618e-12	1.26109e-11
Ccr5	6.78632	12.2774	21.7524	58.2139	11.7011	26.0446	36.0596	71.623	1.50206	6.3044	3.53644e-12	1.30498e-11
Eomes	22.7428	13.5141	57.2957	77.338	32.3217	19.2297	61.2846	75.4608	1.15025	7.12373	3.59337e-12	1.32549e-11
Ankle1	0.800347	0.910089	2.80704	8.07505	0.936225	0.775966	3.51287	9.20676	1.62075	2.71154	4.33667e-12	1.59297e-11
Lgmn	10.2168	9.79027	3.97988	2.01215	6.90472	7.50415	3.18581	1.34723	-1.54601	4.08428	4.36022e-12	1.60101e-11
Zfp169	3.55197	17.0665	8.29243	4.37071	4.6995	13.9566	7.80439	4.15286	1.04092	5.04508	6.30799e-12	2.2944e-11
Spata5l1	7.56248	12.0684	19.1152	15.3515	7.61352	17.3898	18.7926	15.0465	1.15521	4.16644	7.2373e-12	2.62057e-11
Themis2	9.20175	4.78204	2.9496	1.23073	7.96937	4.03515	1.80948	0.848922	-1.82847	3.72712	8.49283e-12	3.06943e-11
Srgn	446.284	505.009	193.847	144.273	355.071	328.752	194.983	144.384	-1.38918	8.12635	8.85424e-12	3.1905e-11
Tns3	2.75691	1.46005	0.755202	0.330655	2.6025	1.44597	0.473743	0.176993	-2.05492	3.78956	8.91768e-12	3.21216e-11
Med18	2.75592	7.43356	7.27224	7.61287	1.7154	5.95732	7.49303	7.9267	1.22689	3.49576	9.69474e-12	3.48426e-11
Aldh2	16.3108	6.85998	5.15619	3.17143	11.2261	4.97323	2.71197	1.65387	-1.85212	4.51605	1.0064e-11	3.6143e-11
Cd68	16.7553	11.0379	4.81274	2.9385	14.0853	7.92461	3.76957	2.83142	-1.98782	3.4223	1.06755e-11	3.82676e-11
Cd300lf	3.00874	1.40269	0.924629	1.2731	2.41331	0.9133	0.747785	1.20228	-1.88918	1.60554	1.10374e-11	3.95356e-11
Thg1l	6.52493	13.9648	15.8848	24.0893	6.28834	10.421	16.7546	23.3514	1.09989	3.60321	1.1579e-11	4.1445e-11
Plin2	8.21739	2.52978	4.33693	5.04111	7.30941	3.39215	4.09363	5.09987	-1.10751	3.50849	1.16943e-11	4.1842e-11
Baz2b	7.47934	9.79184	3.7134	1.80509	5.85697	5.95787	2.7052	1.37261	-1.19614	5.39517	1.3146e-11	4.68455e-11
Tspan33	2.51095	1.05355	0.819109	0.311321	2.79054	1.3309	0.696643	0.265472	-1.7964	1.73626	1.33794e-11	4.76069e-11
St8sia4	13.3433	10.6428	7.53658	7.93486	11.3426	10.0938	7.00217	7.70105	-1.00597	5.73226	1.42726e-11	5.06731e-11
Dtx4	3.80827	2.08344	1.555	0.813531	3.7504	3.03756	1.82138	0.726665	-1.47531	3.84052	1.72242e-11	6.08391e-11
Glmn	2.75071	5.86908	6.33422	6.60553	2.8835	4.55823	5.77036	6.16923	1.01502	3.20526	1.86031e-11	6.5518e-11
C1qtnf6	1.14115	2.74003	3.25191	7.96647	1.33198	4.38406	4.50528	10.5211	1.32517	3.18252	2.2294e-11	7.80898e-11
Cr2	4.09757	1.13742	0.521814	0.153125	1.7485	0.407504	0.138121	0.0577252	-3.16958	3.59288	2.3894e-11	8.35121e-11
Haus3	30.3452	20.6342	15.3458	17.4208	23.6022	14.9139	14.0864	19.0007	-1.16787	5.0918	2.49026e-11	8.6943e-11
Cenpf	0.81185	1.18121	2.78531	11.89	0.773978	1.02914	2.68268	14.2117	1.59575	5.17725	2.68079e-11	9.33589e-11
Abcb1a	8.21562	9.93873	4.13181	4.93101	10.5061	15.7832	6.54131	7.13815	-1.16779	5.23626	2.77087e-11	9.63917e-11
2700038G22Rik	2.55877	5.55748	6.71495	7.69343	2.25903	3.07682	5.86576	7.6981	1.21011	2.50981	2.85975e-11	9.94117e-11
Il15ra	4.00636	3.31931	9.52141	8.91574	5.30038	4.03374	10.0472	8.68543	1.06331	3.38559	2.9168e-11	1.01359e-10
Ccnb1	1.96874	2.29131	7.52053	56.7042	2.10054	2.82888	8.60083	65.5125	1.75041	5.08896	3.00055e-11	1.04194e-10
Mki67	8.00694	8.40989	29.4547	99.7945	8.79567	7.82507	30.4712	120.049	1.69581	8.18055	3.03363e-11	1.05267e-10
Xrcc3	0.995747	1.48777	3.66398	5.724	0.864305	0.747852	4.76433	6.0334	1.69484	2.71202	3.28865e-11	1.13952e-10
Mis18bp1	0.864816	1.4138	3.32184	10.0084	0.718164	1.1219	3.2095	11.3883	1.75869	3.59769	3.55629e-11	1.22917e-10
Ranbp1	92.6713	148.499	240.485	380.629	94.395	91.5113	270.76	397.996	1.19291	7.21292	3.66995e-11	1.26755e-10
Nrp1	2.74522	2.02683	1.25306	0.60539	3.13445	2.05615	1.42427	0.591993	-1.31731	3.83444	3.93123e-11	1.35585e-10
Creg1	15.0559	9.63815	7.62911	7.02523	14.3291	8.62362	8.27522	6.95644	-1.16565	4.76129	3.98683e-11	1.37356e-10
Lysmd2	4.47566	8.09523	10.5539	7.32396	5.79146	12.0111	12.3788	7.19052	1.05348	3.31161	4.56166e-11	1.56435e-10
Prss30	2.79593	0.933756	1.09958	0.727852	3.19021	1.13598	1.19471	0.678309	-1.52994	1.42137	4.59462e-11	1.57509e-10
Ifit3	5.86127	6.80145	38.7579	32.0252	4.25011	4.86027	26.2605	20.1797	2.53179	4.75154	4.75873e-11	1.62745e-10
Cybb	17.5517	7.20396	4.01126	1.82756	11.6943	4.72137	2.18755	0.916047	-2.31846	5.28788	4.77591e-11	1.6326e-10
Snora24	38.3215	8.90351	15.4965	13.9727	38.9726	14.3192	16.1126	16.1589	-1.49274	1.38903	5.50514e-11	1.87328e-10
Slc40a1	2.8504	0.404548	0.273006	0.105663	2.0228	0.292675	0.0979701	0.0280905	-3.57633	3.16717	5.99621e-11	2.03463e-10
Ndufa12	39.9598	73.1525	97.9275	136.864	40.6478	49.1347	100.065	130.921	1.10972	5.46006	6.24893e-11	2.1174e-10
Oxld1	1.32942	2.88737	3.68298	3.08958	1.55531	4.74127	4.10986	2.65984	1.3045	1.53811	6.30087e-11	2.13425e-10
Ly86	22.4991	10.1751	6.47311	3.32208	16.2657	5.5745	4.15703	1.69863	-1.98844	3.50734	7.3019e-11	2.46382e-10
Insl6	5.77663	5.40941	15.3813	12.7516	8.24359	7.13623	16.2439	10.7684	1.22509	2.83689	7.64782e-11	2.57424e-10
Vav2	5.20144	4.19645	2.8795	2.92388	4.00553	3.81252	2.86774	2.33987	-1.0397	3.90497	7.923e-11	2.66408e-10
Ly6i	1.04158	0.601601	4.14165	5.74064	0.917991	0.864619	4.98309	5.394	1.8301	1.28263	9.28947e-11	3.11271e-10
Ncf2	5.81897	3.32331	1.85588	0.978594	3.7742	2.03296	0.876048	0.684579	-1.84131	3.29802	9.37603e-11	3.14063e-10
Lmo2	8.00312	2.23087	2.29537	0.84891	4.78739	1.48942	1.3359	0.486156	-1.99621	3.06078	1.09047e-10	3.6363e-10
4930417O13Rik	5.40613	8.86837	2.3841	1.91697	4.42028	11.6959	2.32987	1.75835	-1.36075	2.30807	1.10981e-10	3.69441e-10
Slc11a1	3.14649	0.931418	0.634245	0.282653	2.85816	0.832019	0.329312	0.225906	-2.49952	2.32934	1.19257e-10	3.95899e-10
Usp18	5.86321	5.03474	19.2586	16.9903	5.23318	6.25366	14.8212	13.1599	1.52837	4.19699	1.26049e-10	4.17298e-10
Lat2	8.28382	4.04053	3.69073	5.04938	6.33413	3.2361	3.10705	5.25411	-1.35458	3.44078	1.47481e-10	4.85917e-10
Ckap2	2.00922	2.02515	4.59949	16.867	1.98286	1.856	5.00677	18.7468	1.01405	3.88749	1.5302e-10	5.03479e-10
Trat1	15.5658	7.29469	7.83825	2.76988	12.3613	7.93779	5.70718	2.4586	-1.17643	2.75954	1.59889e-10	5.25545e-10
Rgs16	11.0244	1.74898	3.92894	5.8899	11.0856	2.13037	5.90176	5.86148	-1.67687	3.61773	1.70412e-10	5.59182e-10
Bcl2a1d	20.6831	13.7654	10.4704	9.38859	18.8986	16.8869	13.0697	10.038	-1.16436	3.55965	1.78371e-10	5.84501e-10
Cbll1	16.0117	15.5485	7.93327	7.90303	12.4456	8.29274	7.36921	7.55909	-1.19903	5.27247	1.82545e-10	5.97573e-10
Tmem86b	9.48039	6.44925	5.19173	4.19365	8.99283	4.12432	3.78668	3.76059	-1.05066	2.57274	1.8547e-10	6.06326e-10
Hepacam2	2.37517	2.38096	0.473104	0.14197	2.01443	1.60024	0.326658	0.0946838	-2.52151	1.66084	2.11597e-10	6.88707e-10
Kctd17	1.50926	1.57044	4.36808	4.98165	1.81597	1.99012	4.75247	5.12266	1.34422	2.13628	2.36319e-10	7.66587e-10
Fgr	6.44551	2.61736	1.90482	3.16312	6.46991	1.99361	2.27571	3.49337	-1.94263	3.7455	2.52555e-10	8.15967e-10
Spic	2.42843	1.89658	0.371957	0.0761519	1.52015	1.10576	0.355276	0.0202138	-2.89175	1.1835	2.74461e-10	8.82019e-10
Gbp9	31.2603	45.6006	90.7195	53.2658	31.6717	27.5037	72.2761	40.4686	1.35391	7.2891	3.01484e-10	9.65971e-10
Ifitm2	13.05	32.6757	4.32903	4.05844	14.2943	32.4515	3.0838	3.3895	-1.7737	3.32089	3.15909e-10	1.00951e-09
Fmnl2	3.5555	1.87952	1.14975	0.462581	3.29259	1.20102	1.00552	0.358886	-1.81229	3.32112	3.19639e-10	1.02075e-09
Mterf1a	2.07025	6.08495	4.78681	4.26613	1.5378	5.95561	5.41322	4.79966	1.03744	2.64793	3.20433e-10	1.02295e-09
Il2ra	4.81319	41.5065	25.7565	61.9179	3.01247	14.2458	30.7822	70.8817	2.2292	6.39969	3.6219e-10	1.15206e-09
Gimap7	23.9224	47.6999	55.562	75.4827	30.354	68.5772	75.8255	88.0276	1.03449	6.20843	3.62466e-10	1.15256e-09
Gm8979	16.5613	36.1191	47.8903	27.7317	19.2077	25.4779	40.3558	25.8435	1.35481	6.32048	3.63849e-10	1.15658e-09
Gm19705	11.7999	25.601	30.0643	34.5479	13.9954	22.1696	29.6892	27.4426	1.16296	3.34242	4.29204e-10	1.35496e-09
Ybx3	24.7889	37.2656	59.8721	137.619	28.1018	34.6044	86.4635	159.328	1.08841	6.70077	4.83021e-10	1.52038e-09
Fcgr2b	6.32358	5.67799	2.33328	1.12578	5.242	3.28416	1.55309	0.739834	-1.62754	2.91755	5.15965e-10	1.62038e-09
Myc	55.8807	135.901	131.221	115.752	28.3842	125.793	139.103	110.563	1.03887	7.7869	5.3034e-10	1.66336e-09
4933412E12Rik	2.53514	4.75485	7.40763	6.54581	3.13323	2.53533	7.11474	5.60171	1.36355	3.02977	6.08251e-10	1.90216e-09
Mtfr2	0.961876	0.774933	3.1807	9.88505	0.771314	0.619468	3.57839	10.5664	1.54158	2.91899	6.12208e-10	1.91206e-09
Ecm1	4.65206	61.3637	11.8473	3.80965	4.23566	40.6673	8.06127	2.28194	1.16544	4.75621	6.15801e-10	1.92204e-09
Kmo	10.6769	4.32857	2.45704	1.15071	9.54758	3.31231	1.5939	0.6478	-2.30495	3.61658	6.22489e-10	1.94229e-09
Pecr	1.7527	0.713154	4.68726	4.22795	1.87721	1.11271	5.00726	4.67562	1.21927	1.65285	7.03029e-10	2.18864e-09
Maf	2.43677	1.94001	0.824816	0.718949	2.3532	2.1744	0.973206	0.781872	-1.74596	3.10059	7.19159e-10	2.23741e-09
Rasa4	6.43081	3.45093	3.38865	3.055	6.72655	4.05009	3.32439	2.68426	-1.10876	3.72589	7.38375e-10	2.29572e-09
Aldh3b1	2.35005	0.889306	0.550857	0.212827	2.07946	0.866475	0.31072	0.167672	-2.27618	1.4848	7.73348e-10	2.39982e-09
Gdpgp1	2.00168	6.27625	4.62708	3.61361	1.71518	4.57791	4.53362	3.6419	1.02751	3.80469	7.82184e-10	2.42567e-09
Tmem51	1.70453	1.93304	0.641291	0.305372	1.86744	2.63864	0.665438	0.417879	-1.5859	1.62991	8.39718e-10	2.59909e-09
Klra1	1.86956	2.22271	7.12239	13.9454	2.59099	2.96032	7.77664	16.0586	1.74517	3.08194	1.175e-09	3.59878e-09
Wdfy2	4.17447	4.00876	2.31924	1.9773	3.95909	5.35175	2.18795	1.68383	-1.03278	2.88656	1.33403e-09	4.06524e-09
Polg2	12.3636	10.8521	6.20068	4.30981	11.4117	16.0276	6.14039	4.63082	-1.17886	3.86615	1.35792e-09	4.13674e-09
Zbtb8a	3.31418	9.38352	8.41052	6.86457	2.8168	6.19085	8.72326	6.67171	1.16157	3.9067	1.43415e-09	4.35933e-09
Crem	6.80172	27.6059	3.70281	5.09821	7.5252	39.5167	4.03476	6.71905	-1.05988	4.973	1.46732e-09	4.45876e-09
Oasl2	3.39264	4.61823	23.5926	24.2476	2.67703	1.74438	16.9893	16.4787	2.60439	4.65599	1.59506e-09	4.83173e-09
Zrsr2	13.182	13.3958	6.30018	5.85631	12.4146	6.04761	5.89445	5.92417	-1.24822	4.84243	1.6985e-09	5.13539e-09
Igsf6	2.29017	0.395328	0.205759	0.030697	1.82182	0.25085	0.0463746	0.0215796	-3.67372	1.26622	1.99369e-09	6.00345e-09
Nqo1	0.144953	0.795743	0.847374	1.62124	0.133337	0.870289	0.651973	1.84978	2.29899	1.48214	2.04073e-09	6.13171e-09
Oas3	9.90963	7.18152	26.7408	29.8246	10.6207	5.83878	20.4375	23.5459	1.24535	6.20559	2.08849e-09	6.27131e-09
Kif15	2.00365	3.54636	8.59563	25.9834	1.82946	1.70454	9.09839	30.3592	1.91828	5.31501	2.15e-09	6.452e-09
Pirb	7.19571	5.91976	2.67192	0.599609	6.26045	3.85601	1.99402	0.279589	-1.61486	3.56749	2.1732e-09	6.51555e-09
Ddr1	3.67643	4.33992	1.96761	1.00032	3.68651	5.98251	2.11766	1.14677	-1.08245	3.60835	2.22508e-09	6.66489e-09
Ramp3	13.9968	11.8444	4.72525	2.55978	16.4991	21.648	5.66686	2.13232	-1.74443	3.63291	2.33676e-09	6.98858e-09
Gm5547	13.0721	4.05	5.23996	4.29224	16.6051	3.60371	5.97217	4.56353	-1.49613	1.94095	2.45223e-09	7.3203e-09
Snora31	34.7524	17.8241	19.2341	16.5484	35.4818	15.3466	18.5882	16.4441	-1.03611	1.2186	2.49818e-09	7.45057e-09
Rtp4	14.643	12.0252	54.1859	43.6002	11.041	7.81114	38.4528	29.7828	1.69761	5.2835	2.65601e-09	7.90419e-09
Lrrk2	3.82947	2.14649	0.869887	0.377234	3.32583	1.57953	0.489827	0.174082	-2.32642	4.1809	2.9711e-09	8.81743e-09
Serpina3g	12.5866	12.1803	38.2296	52.3488	17.2307	20.2574	59.9516	62.4817	1.42144	5.75013	3.03758e-09	9.01195e-09
Cdca3	4.33671	4.27822	13.7878	55.6117	4.77883	4.87614	16.6678	60.6876	1.48558	4.90175	3.23084e-09	9.56182e-09
Tbc1d8	9.05166	4.58175	4.2143	1.64891	9.01475	4.93191	4.16243	1.3655	-1.28854	4.51575	3.64927e-09	1.0754e-08
Slc43a3	1.55264	2.551	4.24482	7.27317	1.43712	1.64773	4.27338	7.07037	1.26789	3.41378	3.74042e-09	1.10025e-08
Gcat	0.91316	0.391835	2.6651	6.78186	0.921467	0.342532	3.06969	7.0764	1.36008	2.36682	3.90536e-09	1.14632e-08
Spock2	2.00563	3.24261	0.953459	0.409229	1.89189	3.63673	1.05665	0.402539	-1.25497	3.13953	4.22469e-09	1.23368e-08
Cenpe	1.26042	2.03207	4.05247	15.7206	1.29268	1.55454	4.15779	19.0194	1.50235	5.06734	4.38913e-09	1.27899e-08
Ccne2	2.53474	1.56666	7.00962	15.3864	1.25311	0.826203	7.86389	16.1052	1.28398	3.94078	4.83473e-09	1.40207e-08
Ptprj	7.07945	5.80488	3.6036	3.49827	5.11784	4.73822	3.08843	3.11259	-1.16299	5.2308	5.37217e-09	1.55094e-08
Car15	4.7168	3.30551	2.45174	1.09172	4.71548	3.27784	2.02921	1.03702	-1.12289	1.73227	7.03491e-09	2.01471e-08
H2-DMb2	47.6786	13.8949	13.0047	5.50889	29.7135	8.4007	7.89646	2.99216	-2.06558	4.10685	7.19653e-09	2.05795e-08
Ddc	2.21167	2.04489	5.38508	4.60544	3.02434	2.40937	4.76921	4.09353	1.09687	2.91971	7.48021e-09	2.13591e-08
Mef2c	5.67128	5.18749	1.62166	0.791102	3.06683	1.82489	0.675447	0.333583	-1.99776	4.47251	7.78518e-09	2.22102e-08
S100a9	8.71463	0.683898	0.159523	0.0255986	11.8934	1.83013	0.488837	0.0512431	-5.86995	1.5995	8.10453e-09	2.30735e-08
Vcam1	6.55653	0.732577	1.01248	0.387849	3.67863	0.490639	0.630809	0.156031	-2.88476	4.21648	8.59799e-09	2.44065e-08
Scd1	14.3847	8.26611	2.8708	3.02062	5.88891	3.36625	1.16672	2.60247	-2.51936	5.11276	9.19925e-09	2.5991e-08
Pltp	10.4105	2.92156	4.23797	3.23868	10.1397	3.15094	3.52783	2.62951	-1.48116	3.3311	9.27177e-09	2.61882e-08
Klk1	11.4194	3.60761	1.21906	0.98229	7.79315	2.45048	1.14412	0.500186	-3.41151	1.49282	9.32373e-09	2.63196e-08
Cd4	13.7788	8.73804	3.98937	1.34366	8.7292	5.22748	2.51962	0.832366	-1.97869	4.54212	9.75376e-09	2.74773e-08
Sfr1	87.4252	91.6963	49.2657	61.844	64.5538	51.1745	47.0556	60.8717	-1.01402	6.52284	1.21144e-08	3.3969e-08
Bcl11a	3.89618	1.55956	1.10603	0.436899	3.21292	0.672123	0.434213	0.164288	-2.00525	3.59273	1.35617e-08	3.79499e-08
Ifi30	67.7841	39.1586	37.684	41.7613	66.8471	35.1474	37.9349	41.8642	-1.03189	5.65059	1.39586e-08	3.89928e-08
Zfp930	2.34695	6.06139	5.55082	5.47939	1.91199	3.90833	5.12042	4.9806	1.05898	3.62683	1.48003e-08	4.12368e-08
Axl	2.65289	0.540508	0.834901	1.11302	1.86649	0.534989	0.745865	1.21003	-1.8584	3.85865	1.70378e-08	4.72391e-08
Pyhin1	30.5773	106.208	94.3554	45.9817	32.9082	84.4108	80.0467	42.3181	1.43816	7.54636	1.73498e-08	4.80628e-08
Slamf8	5.42513	1.23804	1.44295	0.670204	5.41798	1.30244	1.24716	0.403958	-2.09568	2.32519	1.77892e-08	4.92236e-08
Sirpa	6.11875	2.7959	1.71383	0.558508	5.08408	2.25239	0.866827	0.253356	-2.02408	4.09608	1.78062e-08	4.92566e-08
Clu	1.7741	0.503557	0.432233	0.115865	1.6601	0.658279	0.44409	0.0971587	-2.20841	1.5769	2.45093e-08	6.70501e-08
Laptm4b	3.38544	2.37911	1.84144	0.823774	3.57457	2.72224	1.46162	0.60964	-1.05703	2.11269	2.75953e-08	7.52366e-08
Cyp4f18	3.55886	1.39777	1.197	0.329063	2.08006	1.21827	0.41795	0.160691	-1.76426	2.0284	2.85205e-08	7.76933e-08
Sulf2	2.77029	0.667126	1.04946	1.22632	2.78207	0.451418	0.525848	0.642415	-1.5876	2.9804	2.96955e-08	8.07574e-08
Ifit1	3.90972	5.12811	17.9978	11.7149	3.05478	2.47851	9.31372	7.06116	2.01196	4.1225	3.27703e-08	8.86698e-08
Prdx4	6.02302	6.16694	14.6778	20.3802	5.13312	8.23003	16.7237	20.6522	1.10082	3.68318	3.38472e-08	9.14557e-08
C330027C09Rik	2.30047	2.31075	5.89893	21.2663	1.75448	1.75199	5.84407	23.0532	1.17594	4.49982	3.60483e-08	9.72399e-08
Bcar3	3.36733	2.32751	0.702074	0.288856	1.59324	1.28167	0.35791	0.163095	-2.45666	2.81097	3.75581e-08	1.01087e-07
Aqp1	0.173471	0.00893098	0.00532156	0	0.168139	0.0956081	0.00259885	0.00265505	-4.81306	1.6723	4.23968e-08	1.13477e-07
Hmmr	2.24977	2.91114	5.35701	24.5278	2.35395	2.31458	5.29594	27.9388	1.0684	4.7926	5.04319e-08	1.3435e-07
Gm17757	5.96498	8.75887	15.2358	8.58082	7.07101	6.95838	13.5911	7.97854	1.17276	4.98757	5.1168e-08	1.36199e-07
Gm18853	5.95266	8.74519	15.2061	8.56445	7.0564	6.944	13.563	7.96362	1.17292	4.98775	5.15557e-08	1.37155e-07
Rasgrp3	3.90509	4.23379	0.910535	0.300799	3.11698	1.51288	0.422993	0.151265	-2.28888	3.63606	5.30421e-08	1.40838e-07
Ccl22	4.37785	12.8253	14.6744	9.91373	5.80801	10.0039	22.2988	10.4837	1.56014	3.9055	5.36856e-08	1.42468e-07
2010315B03Rik	3.13342	12.8617	7.24627	4.407	2.81799	7.59828	6.19417	4.23021	1.02736	3.97091	5.76176e-08	1.52442e-07
Nek2	1.54891	1.32724	4.35067	22.8522	1.47772	1.61508	5.29393	26.2145	1.3071	4.48999	6.20802e-08	1.63845e-07
Cd200r4	1.65045	2.10428	4.29362	4.18346	2.30945	2.91078	4.81512	4.60068	1.18855	2.50078	7.17735e-08	1.88193e-07
Cd86	11.5801	10.4487	6.35994	4.56645	9.35336	7.22032	5.18723	3.04352	-1.04976	4.30723	9.45327e-08	2.44943e-07
Cd180	13.9374	6.16392	4.05088	1.83051	8.57563	3.09601	2.00044	0.95766	-1.97361	3.95808	9.52672e-08	2.46647e-07
Penk	1.17266	1.40866	0.198017	0.279496	1.08869	2.58494	0.350018	0.201539	-2.7032	1.3363	1.15045e-07	2.95949e-07
Hemgn	0.425921	0.128536	1.7685	7.04089	0.314227	0.153602	2.04336	6.73667	1.87788	2.43795	1.31524e-07	3.36904e-07
Gpr137b	3.36778	4.41086	1.79896	0.863275	3.43659	4.30655	1.44735	0.835384	-1.08955	3.11902	1.34445e-07	3.44204e-07
Siglech	23.9684	8.03227	3.25336	1.38983	18.9275	7.79832	2.86318	0.964089	-3.06797	4.3815	1.3944e-07	3.56236e-07
March1	4.33911	1.98363	1.01327	0.261965	2.92819	0.759058	0.357617	0.0846447	-2.2872	3.14746	1.68041e-07	4.27046e-07
Slc15a3	2.44099	1.83604	0.875678	0.440351	1.95247	1.67538	0.665651	0.40266	-1.66747	2.25963	1.71562e-07	4.35879e-07
Adam11	4.27015	0.829869	1.30331	0.280601	4.62178	0.890188	0.939138	0.188571	-1.89758	3.43567	1.89886e-07	4.80789e-07
Slc27a1	3.57499	5.66633	1.97646	1.07597	3.82448	3.72134	2.07136	1.15899	-1.03908	3.13682	1.94371e-07	4.91758e-07
Adssl1	1.99652	2.85092	0.861624	0.645448	1.99326	3.8149	0.761628	0.719816	-1.39701	2.0609	2.0322e-07	5.12938e-07
Rnase6	20.2234	10.7555	6.30074	2.6849	16.742	8.08319	3.63319	1.31378	-1.87074	3.47948	2.19788e-07	5.52951e-07
Brip1	1.76529	3.78786	4.63103	7.86941	1.94198	2.08559	4.98184	7.89308	1.20851	4.63176	2.20821e-07	5.5533e-07
Nucb2	9.64065	12.2219	4.22298	2.8954	8.62445	6.29628	3.92266	2.49902	-1.37612	3.31819	2.22469e-07	5.5933e-07
Mfsd2a	1.50524	1.09243	3.48391	6.37491	1.34064	1.56879	4.65357	7.63868	1.03239	2.41875	3.11782e-07	7.71822e-07
Plcg2	10.7701	6.97579	5.85165	5.71351	8.90657	5.36332	4.69021	4.26397	-1.06891	5.21822	3.16773e-07	7.83373e-07
Ciita	8.06344	4.0566	3.17911	1.19586	8.24249	3.31987	2.21802	0.61674	-1.5301	4.6722	3.20019e-07	7.90187e-07
Isg15	12.2674	5.73867	35.245	42.2121	9.1392	5.78919	20.5898	28.2876	1.33367	3.77392	4.03783e-07	9.89177e-07
Serpina3f	1.50023	2.08308	5.91878	12.3002	1.49673	1.79745	7.81524	11.6652	1.7988	3.36781	4.1862e-07	1.02319e-06
Cd274	28.8075	60.0807	95.7288	40.5048	26.0048	26.9666	85.628	32.2784	1.54536	7.14777	4.26429e-07	1.04148e-06
Cyp2s1	1.9875	3.25775	6.10611	1.74094	3.31081	2.61652	6.42296	1.93987	1.44032	3.10074	4.74138e-07	1.15363e-06
Rell1	14.3309	12.8891	7.06248	7.02555	11.3816	14.6539	7.12858	7.40966	-1.20545	4.96768	4.84771e-07	1.17772e-06
Blnk	10.7018	6.79299	3.16076	1.33722	5.77594	3.51722	1.49874	0.587061	-1.95043	3.79722	5.51894e-07	1.33441e-06
Ebi3	2.80819	1.71263	1.13319	0.839666	2.0583	0.95809	1.04069	0.610348	-1.48438	1.01188	6.12945e-07	1.47574e-06
BC024978	2.10926	10.7457	5.65415	3.77417	2.62857	5.67422	5.54035	4.01466	1.23971	2.98538	6.82698e-07	1.63919e-06
Tbc1d30	2.19541	5.19168	1.22268	0.880225	1.97177	5.59182	1.36908	0.862077	-1.02192	3.64381	7.91613e-07	1.89223e-06
Cables1	0.328722	2.21158	0.931525	5.96655	0.573157	4.49474	1.40587	7.11522	1.31666	3.02113	1.09783e-06	2.58579e-06
Ebf1	4.19808	3.32975	0.932556	0.376843	1.55846	1.00979	0.337955	0.119167	-2.36634	2.41803	1.1521e-06	2.70767e-06
Mir3064	93.6868	88.5232	38.9271	17.635	75.5216	79.2574	53.2218	24.6572	-1.44899	2.60392	1.44065e-06	3.35804e-06
Kcnj8	0.759337	2.61847	1.87468	1.65099	1.74966	6.291	3.42679	2.91953	1.11229	2.14478	1.5565e-06	3.61152e-06
Tmem238	3.11707	2.30547	7.36286	10.5648	4.03979	3.99814	11.2666	11.1173	1.05469	2.46387	1.59615e-06	3.69641e-06
St8sia6	2.29926	6.48207	1.25062	0.377349	1.45505	3.53663	0.791985	0.211681	-1.0657	2.85309	1.6122e-06	3.72999e-06
Klra15	1.89154	1.78172	5.07681	9.95312	2.25496	2.66888	5.62771	11.4406	1.2403	2.21358	1.67056e-06	3.86041e-06
Marcks	10.025	11.6229	5.3886	2.09372	8.73604	7.65031	5.26521	1.62572	-1.07928	4.99663	1.69258e-06	3.90941e-06
C1qc	5.94492	0.286122	1.02078	0.312802	3.22753	0.363747	0.338544	0.0589458	-2.73737	2.71217	2.58015e-06	5.8641e-06
Klra22	1.67143	1.62846	4.65837	9.11546	2.18252	2.45747	5.3589	10.7955	1.29444	2.22233	2.62695e-06	5.96343e-06
Ifng	10.9915	2.79324	35.211	64.1996	14.6158	2.78718	59.4557	70.6496	1.49728	4.39112	2.90844e-06	6.5808e-06
Fcer2a	9.3944	5.78307	2.1588	0.864613	3.95673	1.63678	0.802917	0.295318	-2.31812	3.52128	3.06387e-06	6.92436e-06
Lilrb4	5.10947	31.5526	13.675	19.2425	6.64998	37.6251	26.3774	29.4124	1.23728	4.34733	3.35535e-06	7.54953e-06
Sdc3	6.47487	3.24383	3.39402	3.10421	6.75942	2.89352	2.55175	2.18238	-1.1193	4.68829	3.64609e-06	8.17514e-06
Gpnmb	0.159615	0.278574	0.938152	0.972689	0.113462	0.207593	0.426109	0.460639	2.35979	2.65662	3.8357e-06	8.58233e-06
C1qa	6.03678	0.339505	0.871327	0.282649	2.81115	0.309801	0.253609	0.0253615	-2.98443	2.65201	4.2103e-06	9.39872e-06
Ell2	3.73397	5.62445	1.72518	1.73531	3.29799	3.61564	1.53914	1.75991	-1.29314	3.64358	4.23438e-06	9.44592e-06
Sdc1	1.69291	1.96884	0.57151	0.446105	1.45417	1.79868	0.51768	0.473412	-1.74525	2.90312	4.6774e-06	1.03862e-05
G0s2	1.29081	2.00296	3.42602	3.25055	1.32997	2.55498	3.87523	2.73202	1.22584	1.77388	4.7644e-06	1.05624e-05
Btk	5.36016	5.68738	2.23416	0.848009	3.7524	2.63079	1.10205	0.37831	-1.45251	3.4529	5.24844e-06	1.15929e-05
Lrrc32	1.88462	3.77399	5.10581	10.7582	1.24829	3.37092	4.05679	10.1161	1.24946	3.74468	5.41018e-06	1.19283e-05
Iqgap3	0.445426	0.35638	1.19463	3.87184	0.604417	0.488719	1.32683	4.32294	1.23695	3.21014	5.42608e-06	1.19607e-05
Egr3	14.0154	7.50042	7.933	7.46678	8.95888	6.95119	9.38028	6.72903	-1.00992	3.73284	5.46416e-06	1.20364e-05
Zfp953	2.05043	9.5344	4.84543	3.88054	1.85892	4.81376	4.21027	3.39152	1.05773	4.22282	5.64364e-06	1.24034e-05
1700109H08Rik	7.03515	6.00885	3.48803	2.2523	5.59704	3.35675	2.49207	1.90817	-1.19778	1.24316	6.31971e-06	1.38169e-05
Sapcd2	0.367104	0.193523	0.933941	5.50625	0.444883	0.35081	1.14453	6.27781	1.1626	2.49803	7.02894e-06	1.52639e-05
Sgol2	0.925106	1.74453	2.5673	7.90732	0.676721	0.928206	2.64904	8.68308	1.28808	3.75012	7.17936e-06	1.558e-05
Klri1	2.93441	3.56902	1.3548	2.59557	2.99569	3.49146	1.37507	2.76761	-1.30115	1.13075	7.95204e-06	1.71873e-05
C1qb	4.83522	0.624279	0.841093	0.354982	2.21869	0.258601	0.43716	0.106879	-2.71552	2.41586	8.15508e-06	1.76064e-05
Cenpp	1.04653	1.14926	2.64733	8.28481	0.729552	0.756588	3.25983	8.07628	1.15689	1.69848	8.41971e-06	1.81251e-05
Zbtb32	2.40166	3.56291	6.65468	37.4372	2.27047	3.04004	7.25211	44.956	1.28932	3.81827	8.42928e-06	1.81416e-05
1500009L16Rik	0.653547	0.928785	1.76516	5.20507	0.659567	1.20241	2.37908	4.96722	1.22706	1.45498	8.69199e-06	1.86779e-05
Zdhhc2	0.885175	0.847565	2.41091	5.19331	1.58048	1.60567	3.64819	7.33209	1.25971	2.75222	8.89728e-06	1.91021e-05
Ly6d	66.8653	37.4231	19.9671	7.82035	32.1528	19.1889	9.83694	3.3277	-1.93528	4.4642	1.045e-05	2.23215e-05
Depdc1a	0.722521	0.673775	1.97523	7.91313	0.563196	0.475444	1.91153	8.82323	1.26695	3.08999	1.42776e-05	3.01361e-05
Apoe	35.7144	41.8942	16.9933	5.00859	29.4795	26.4282	9.42253	3.28107	-1.25874	5.6484	1.91533e-05	3.97771e-05
Ncr1	0.956536	1.73969	3.27439	6.33144	0.788261	0.996617	1.65694	2.2263	1.59361	2.7687	1.92656e-05	3.99931e-05
Spib	17.2302	8.81078	6.10049	2.37829	12.237	6.47377	3.20963	1.10501	-1.68757	4.82076	2.03731e-05	4.21652e-05
Rassf4	3.77547	2.49393	1.95418	0.57298	3.60694	2.35122	1.214	0.344478	-1.13432	4.0431	2.09575e-05	4.33283e-05
Emr1	1.74498	0.361577	0.522621	0.13257	0.82761	0.281407	0.173697	0.0251625	-1.93413	2.3666	2.23225e-05	4.59633e-05
Alas2	1.29962	0.549557	0.130499	0.0260135	0.563793	0.413741	0.17896	0.0385018	-3.49351	1.75464	2.51476e-05	5.15059e-05
Nrgn	2.28464	0.815264	1.05268	4.14884	1.73682	0.584648	0.716659	3.49362	-1.30331	2.36809	2.61844e-05	5.35386e-05
Tmem158	1.13126	0.960593	2.93167	3.34044	0.624515	1.40128	3.16775	3.44168	1.19728	1.80213	2.74511e-05	5.59273e-05
Bmf	2.94071	2.53973	1.4239	0.598935	2.41399	2.70259	1.25934	0.485707	-1.23043	3.4138	3.34764e-05	6.77029e-05
Olfr56	0.645475	2.68477	2.00192	2.03188	0.848802	2.51631	3.8662	2.69691	1.45146	2.1966	3.34957e-05	6.77278e-05
Lyz1	4.14968	1.79127	1.09589	0.359014	3.51431	1.79833	0.64884	0.222391	-2.11031	2.35826	3.52764e-05	7.12389e-05
Igj	66.3128	37.4448	9.04602	1.43174	51.1879	37.1157	7.85148	1.35414	-3.05384	7.56143	3.68633e-05	7.42416e-05
Ccl3	16.7522	4.33565	45.8479	52.753	13.2898	2.79705	79.5162	54.4075	1.2627	4.16274	4.50739e-05	9.00452e-05
Dok3	8.39004	4.64182	3.96185	1.71674	4.39361	2.88695	1.96751	0.609665	-1.27403	3.18327	4.57072e-05	9.12914e-05
Fcgr3	1.8529	1.11431	0.824005	1.04336	1.32595	0.960311	0.505088	0.463001	-1.36047	1.82097	5.11339e-05	0.00010148
Prrt1	8.29882	2.69614	4.22535	3.89922	12.2844	3.35412	4.19243	3.68767	-1.15462	2.31232	5.38e-05	0.00010653
Actn2	5.5109	3.94335	2.92559	1.91971	4.8059	1.64395	1.75805	1.02737	-1.09586	3.36143	5.509e-05	0.000108817
Bank1	8.29076	5.17113	3.82326	2.05069	4.22507	1.63359	2.08921	1.34961	-1.30921	4.07647	5.63684e-05	0.000111197
Blk	8.51174	4.86514	3.00292	0.989157	4.06211	3.20689	1.26046	0.520466	-1.69705	3.84227	6.39671e-05	0.000125376
Lyz2	28.633	10.334	7.7278	2.6711	21.9222	12.0278	4.9168	1.212	-2.0783	4.81718	6.70855e-05	0.000131302
Prr5	4.66254	1.75388	2.31741	4.87831	3.63995	1.02277	1.30664	2.73568	-1.19665	2.87963	6.92928e-05	0.000135271
Cdc25c	0.379608	0.520991	0.988625	6.50453	0.457733	0.522817	1.13731	7.76363	1.19333	2.04303	8.46259e-05	0.000163348
Cd300a	4.25903	7.0884	1.63996	0.652954	3.59697	1.61909	1.29282	0.689487	-1.56377	3.57984	8.46631e-05	0.000163388
5031414D18Rik	2.60717	2.44961	1.3204	0.570897	1.73118	1.55422	0.611849	0.228993	-1.16973	2.39557	8.61372e-05	0.000166066
Lyl1	2.42184	1.86589	1.1772	0.563913	1.61864	0.976669	0.484909	0.268655	-1.2317	2.09082	8.9405e-05	0.000172126
Batf3	5.29461	0.525304	2.34307	4.86668	5.56823	0.748567	2.57234	4.79672	-1.35472	1.16349	9.36995e-05	0.000179892
Fcer1g	26.4563	15.2347	14.6233	26.0523	23.5356	12.1551	12.4934	21.094	-1.04277	3.88149	9.38567e-05	0.000180158
Hba-a2	80.2765	57.2896	12.5951	2.28785	26.061	20.5843	8.90721	2.09555	-2.86504	5.59081	0.000111652	0.000213131
Hba-a1	80.851	57.6995	12.6852	2.30422	26.2475	20.7316	8.97095	2.11055	-2.86504	5.59083	0.000111653	0.000213131
Kynu	2.47645	2.36409	1.35343	0.561414	2.1319	1.64476	1.13968	0.30592	-1.05764	2.25834	0.000118944	0.000226512
Prg2	1.57184	0.897897	0.223258	0.0222845	1.17397	1.00566	0.136365	0.00813794	-2.97355	1.35895	0.000130082	0.000247137
Snord104	49.6534	14.8112	25.0814	24.0394	54.3787	29.422	36.554	26.7929	-1.17078	1.40952	0.000132673	0.000251665
Csf2rb2	5.97913	9.10928	3.14962	1.85913	5.50936	7.20031	2.90704	1.3425	-1.11046	4.48909	0.000150671	0.000284854
Ckap4	3.02008	2.00203	1.56726	1.78929	2.26923	1.64431	1.78297	1.8954	-1.12705	3.04744	0.000161495	0.000304066
H2-Eb2	3.73167	2.9545	1.66888	0.329186	2.55686	1.75288	1.06584	0.174701	-1.34741	3.17334	0.000170455	0.00032
Hbb-bs	78.4647	64.8596	13.0142	2.71986	24.9417	22.9302	8.85411	2.05554	-2.78476	5.99702	0.000188714	0.000352633
Hbb-b1	79.399	65.6315	13.1657	2.75434	25.1919	23.196	8.94478	2.0816	-2.78514	5.99605	0.000189455	0.000353949
Fcrl1	5.87276	3.06753	2.69543	1.4251	2.92851	1.31366	1.06153	0.729327	-1.31695	3.00835	0.000263064	0.000484441
Slpi	8.36019	2.19666	3.04671	1.49147	9.46066	4.55664	4.57758	1.45531	-1.63478	3.62849	0.00029667	0.000543221
Hbb-b2	45.2096	29.0156	7.01424	1.43219	17.9809	13.5788	5.05138	1.09523	-2.88073	5.25987	0.000311368	0.000569485
Hbb-bt	45.2096	29.0156	7.01424	1.43219	17.9809	13.5788	5.05138	1.09523	-2.88073	5.25987	0.000311368	0.000569485
Pax5	9.47299	4.97594	3.30968	1.51125	3.90407	2.00305	1.22723	0.414193	-1.71075	2.68055	0.000323834	0.000591501
Cdkn3	1.27216	1.80542	3.05333	19.1193	0.938023	1.44051	3.02023	22.3857	1.08036	2.27337	0.000342153	0.000622723
Mzb1	20.3389	12.8924	6.39026	2.94081	13.047	11.1019	3.86281	1.2015	-1.85191	4.1278	0.000348529	0.000634089
Mmachc	3.03023	11.3302	6.89111	7.98656	2.33081	4.49493	7.48851	7.82464	1.00033	3.47231	0.000611128	0.00108228
Siglecg	7.65585	4.66129	3.69614	1.15637	4.52926	2.69662	1.50168	0.427267	-1.24304	3.58297	0.000998949	0.00172296
Cd79a	67.7454	51.9004	28.0248	9.96423	28.0729	20.593	10.6439	3.39967	-1.46729	5.8852	0.00101724	0.00175231
Nsl1	2.20216	6.86295	5.43345	9.99161	1.73904	2.12341	6.20033	10.6478	1.11745	3.88662	0.00120924	0.00206537
Rnf157	2.97947	12.673	7.62039	9.13289	3.54061	16.761	8.71407	9.80769	1.17589	5.33907	0.00127052	0.00216392
Tlr9	4.37969	5.96771	2.2266	1.13007	3.68479	2.93403	1.2614	0.528478	-1.16487	3.50128	0.00161027	0.00270441
Derl3	2.15998	1.27061	0.750868	0.530168	2.20603	1.13861	0.837681	0.363555	-1.69738	1.65271	0.0021306	0.00353404
Fcrla	10.9742	10.6426	5.12454	2.30991	6.01199	5.59878	1.91542	0.831096	-1.28955	3.87258	0.00250914	0.00411948
Cd19	19.0049	16.4102	7.79809	2.898	7.71135	5.82372	2.55625	0.889302	-1.47964	4.88166	0.0026224	0.00429666
Gm15645	7.90844	16.2864	4.48489	4.85185	6.73257	6.59117	4.7953	5.6631	-1.00631	3.17602	0.0026693	0.00436905
Ms4a1	22.3836	12.1901	10.0243	3.29798	8.02053	3.69061	3.15469	1.18993	-1.35184	4.6639	0.00281164	0.00459269
Ccr6	1.36302	2.84145	0.77075	0.417391	0.99532	1.55369	0.511613	0.210232	-1.01321	1.97526	0.00300289	0.0048828
Hist1h2ap	15.7359	14.7808	37.4676	90.545	5.89736	4.36514	26.8325	150.196	1.0705	4.4649	0.00354196	0.00569604
Hist1h2ao	12.0423	11.3166	28.6474	69.2548	4.50907	3.33755	20.5298	114.932	1.06923	4.4663	0.00354913	0.00570566
Pon3	1.08304	0.767751	0.530977	0.463397	1.35148	1.05618	0.679241	0.64366	-1.20946	1.4873	0.00448604	0.00708798
Bard1	2.37409	13.5131	6.66149	11.3519	1.70298	1.90469	6.46536	11.9424	1.29789	4.98826	0.00543084	0.00849184
AI607873	2.13267	5.19386	1.09723	0.373288	1.36156	1.52109	0.730156	0.278129	-1.14867	2.38716	0.00619964	0.00962075
Rab4a	3.31019	1.71134	1.4283	0.992715	3.21227	1.41604	1.23275	0.870793	-1.39473	2.17692	0.00660337	0.0101948
Mt1	4.41867	3.69174	2.35844	11.4829	3.81729	4.78513	2.6672	14.5914	-1.07953	1.84745	0.00864916	0.0131225
Slc4a1	0.19449	0.0672426	0.0233757	0.00259825	0.305481	0.263225	0.0438673	0.00161054	-3.19029	2.52972	0.00884026	0.0133956
Clec7a	3.20157	1.37328	1.60427	0.747397	3.45728	1.18919	1.18875	0.367998	-1.18039	2.35846	0.0103889	0.0155906
Ifitm1	1.55953	2.82352	3.76266	9.97018	3.06808	4.65179	5.1659	8.4778	1.08743	1.92508	0.015014	0.022035
Cd5l	1.37859	0.223191	0.545621	0.0452041	0.838082	0.232446	0.285412	0.0336384	-1.52867	2.36482	0.0151348	0.0221955
Scarna17	39.7891	32.2549	20.3238	14.2774	51.9616	32.6161	32.7244	23.5943	-1.14917	1.12843	0.019907	0.0287702
Faim3	29.6272	31.3098	15.4977	5.82321	11.1622	9.8204	5.49382	2.29576	-1.12862	4.88254	0.0301136	0.0422879
Rpph1	21.3261	14.9315	9.8605	25.0524	6.13839	14.1476	16.5349	24.0152	-1.29287	2.15761	0.03154	0.0441614
Baiap2l1	0.153984	0.066829	0.0210462	0.043689	0.0437648	0.0364066	0.0190858	0.00858009	-3.02025	2.31784	0.0326334	0.0455802

## Sheet: 5A WT 48h vs. 0h
Symbol	STAT5A.0h.WT	STAT5A.4h.WT	STAT5A.24h.WT	STAT5A.48h.WT	STAT5B.0h.WT	STAT5B.4h.WT	STAT5B.24h.WT	STAT5B.48h.WT	logFC	logCPM	PValue	FDR
Dusp1	228.188	14.2492	5.58888	6.50661	219.854	14.5788	6.32334	7.64561	-5.31646	6.96488	0	0
Ppp1r15a	264.978	21.0325	11.1073	7.92654	228.213	25.4858	11.1629	7.51814	-5.24707	7.42533	0	0
Rgs2	98.1341	9.17929	2.10476	1.54886	81.9612	10.8039	2.03897	1.33191	-6.1694	6.35063	5.09E-319	1.64E-315
Tnfaip3	826.021	42.736	13.8025	10.0527	802.232	66.1427	15.766	9.06768	-6.5449	9.62525	4.31951e-278	1.04284e-274
Mafk	93.1953	20.9252	26.7958	22.1266	97.1856	24.1742	26.9521	21.3341	-2.25589	6.71457	6.60049e-268	1.27482e-264
Sik1	144.803	10.7129	5.17773	5.15741	128.016	12.545	4.35418	4.25335	-4.99598	7.18948	1.47079e-266	2.36724e-263
Zfand2a	43.8144	9.99608	7.50298	7.83012	39.8086	10.6826	7.50594	8.08474	-2.66735	5.52986	7.57682e-260	1.04528e-256
Irs2	67.3382	7.26154	3.35522	2.14106	70.4565	9.95559	3.64141	1.98627	-5.15797	6.13306	8.99629e-259	1.08596e-255
Btg1	457.985	196.11	99.0067	50.4924	448.687	202.413	97.4403	47.7833	-3.36423	10.1351	3.04962e-256	3.27224e-253
Ppat	9.06046	15.104	29.1035	41.5516	8.44772	13.5709	30.9286	40.9642	2.01654	6.38351	1.18407e-251	1.14346e-248
Oser1	97.9278	32.707	27.4352	25.8623	81.4084	34.8653	27.2639	25.2119	-2.10363	6.02837	1.68598e-250	1.48014e-247
Fos	253.518	6.02203	1.39014	0.814165	281.919	7.62085	1.28776	0.840066	-8.46198	7.39457	1.28335e-247	1.03277e-244
Zbtb10	22.8252	3.70277	1.44203	0.66964	16.706	3.18624	1.36079	0.683474	-5.27184	5.17365	4.6777e-241	3.47481e-238
Hexim1	112.809	19.2532	11.3073	13.8765	96.0928	20.8489	11.8732	13.6537	-3.20636	6.94736	1.71705e-238	1.1844e-235
Per1	113.466	15.0144	7.67894	6.64677	108.938	15.4686	7.79305	6.13956	-4.27925	7.10078	3.73168e-234	2.40246e-231
Gemin4	1.95424	7.44941	14.5363	20.6071	1.94563	10.3331	17.0435	21.5406	3.20821	5.22568	7.39359e-232	4.46249e-229
Zfp36l2	519.591	152.031	92.5532	84.9758	562.975	156.056	91.8664	88.4854	-2.79099	9.68292	1.82429e-228	1.0363e-225
Fam101b	48.8542	56.4864	18.2751	9.4255	48.1778	51.8498	16.6205	8.0729	-2.55327	7.32373	4.59839e-228	2.46704e-225
Ipo5	28.0928	34.0631	73.3854	111.02	28.5765	32.8849	84.5481	117.687	1.80107	7.94803	1.31766e-222	6.69717e-220
Mis12	4.45035	15.7627	18.9098	22.0043	4.50293	15.5602	18.9016	22.9505	2.12047	5.39819	1.51635e-222	7.32172e-220
Maff	79.4508	4.14292	2.00765	1.45236	65.4219	5.42066	2.71235	1.61135	-5.96089	4.8304	4.91334e-222	2.25943e-219
Pde4b	55.0151	35.4954	17.2811	9.05963	50.8228	32.1151	15.0247	7.62995	-2.78525	6.99218	9.36469e-212	4.11067e-209
Apol8	20.1043	0.28487	0.0267877	0.0308343	19.7907	0.216048	0.0270503	0.0520775	-9.43941	2.75953	3.47529e-211	1.44605e-208
Frat2	68.962	13.9343	8.53522	4.27088	62.1963	16.2472	8.17672	4.17153	-4.19591	5.65703	3.59378e-211	1.44605e-208
Pnrc1	359.375	148.509	73.2571	40.7118	336.477	120.016	64.8793	37.4786	-3.32408	8.13383	2.0856e-210	8.05624e-208
Otud1	24.9294	10.1476	6.75983	3.49873	23.7966	11.1058	6.42611	3.27924	-3.0127	4.97714	2.60998e-209	9.69406e-207
Map1lc3b	120.685	74.2896	49.7611	37.4971	117.373	81.9425	50.6697	36.6617	-1.86906	7.04533	4.54248e-208	1.62469e-205
Ypel5	34.1582	19.3229	10.0631	5.67413	28.2153	19.8113	8.96246	5.2393	-2.77166	5.68255	1.50421e-207	5.18792e-205
Lta	5.79714	65.7966	67.5834	99.4935	4.74454	66.3322	92.4773	99.0692	3.92582	5.7441	2.17515e-204	7.24325e-202
Nup93	10.3571	17.2213	29.653	45.3991	11.3422	19.1185	33.2761	47.1191	1.95007	6.12089	2.54106e-201	8.17968e-199
Zbtb21	26.6617	6.76537	4.61314	4.32541	23.7592	6.91064	4.72178	4.16162	-2.80864	5.73824	6.73784e-200	2.09894e-197
Cdca7	4.76873	4.9284	43.489	64.3399	4.18188	5.8048	51.514	64.6713	3.57111	5.87239	9.52776e-200	2.8753e-197
Nup133	3.45011	5.02359	10.354	15.9152	3.8647	5.71595	12.1655	17.2271	2.02298	5.57803	2.3943e-197	7.00659e-195
Tob1	59.944	19.6839	7.09257	4.88149	43.0722	19.3778	6.64837	4.83254	-3.80295	5.61458	9.85985e-196	2.80049e-193
Dusp10	131.094	17.6488	12.3507	9.6155	147.849	16.8191	11.2417	7.98297	-3.94952	6.79685	4.46154e-194	1.231e-191
Nup107	13.398	15.8893	32.7528	50.9562	13.1065	17.1054	35.6484	54.4858	1.74463	6.32872	2.77706e-190	7.44946e-188
Spty2d1	52.952	13.4045	10.1758	10.0353	40.6109	12.483	9.35989	10.2978	-2.58299	6.56605	2.54016e-186	6.62981e-184
Wdhd1	4.98307	5.27357	17.1459	25.6663	5.28348	5.59166	18.7753	26.3849	2.18224	5.5673	7.93477e-183	2.01647e-180
Pfas	5.06337	5.78067	17.6901	25.2997	5.37061	5.9869	18.876	25.8921	2.13822	6.25869	5.77464e-181	1.42989e-178
Cytip	120.625	75.7113	59.4011	41.0046	122.593	75.1416	52.2994	36.6372	-1.73734	8.77905	2.64571e-177	6.38741e-175
Dtx1	94.1677	6.47068	9.60083	4.50206	85.5494	6.14302	8.72278	3.57319	-4.56711	6.87214	3.67602e-172	8.65838e-170
Pola2	13.6703	18.4289	37.222	49.3776	14.7056	19.3742	40.0493	50.1834	1.67024	6.0779	2.27004e-171	5.21947e-169
Klf6	350.733	109.524	56.7985	41.1531	274.462	99.0677	55.507	43.5879	-3.27813	8.94315	4.70842e-168	1.05742e-165
Tcp11l2	68.8261	43.5917	36.5088	14.3118	66.2647	42.1737	30.2329	11.4528	-2.44763	6.79273	1.25901e-164	2.76323e-162
Pop1	2.3169	3.31668	8.16475	16.2191	2.0952	3.48251	9.11671	17.4187	2.62967	4.39005	2.54903e-164	5.47023e-162
E2f3	1.65907	2.43614	6.56479	11.3576	1.70226	2.4647	7.73658	12.1589	2.59215	4.63773	5.65102e-164	1.18634e-161
Dnmt1	22.8163	32.9685	79.6776	118.993	24.0271	33.3949	87.0459	123.862	2.20099	8.48194	1.03309e-163	2.12268e-161
Pde4d	29.0188	17.6643	6.89049	4.71421	30.6144	22.0605	6.50947	4.54223	-2.80389	6.74683	2.54663e-162	5.12349e-160
Psat1	11.5834	10.2437	45.7073	100.617	12.3417	11.3427	57.9604	112.238	2.93773	6.39656	2.933e-162	5.78041e-160
Mcm6	37.3046	48.189	139.424	190.232	38.3435	53.5218	156.538	195.277	2.16904	8.12101	5.08864e-162	9.8282e-160
Cdca4	11.0304	18.875	29.3101	47.4837	11.9084	21.7292	33.0807	50.778	1.92352	6.14054	1.37943e-160	2.612e-158
Zc3h12a	85.0616	16.3003	10.8381	7.80593	74.4118	19.2339	11.0121	7.52993	-3.63439	6.10572	2.4943e-159	4.63221e-157
Foxo1	80.0409	40.8252	34.7186	27.2674	75.1149	36.9179	30.7891	24.8923	-1.73636	8.10686	5.94192e-158	1.08266e-155
Sgms1	13.6254	7.08821	5.66098	3.57206	12.271	6.40035	4.67053	3.33517	-2.11089	4.98844	1.76494e-156	3.1563e-154
Cpsf2	8.18169	14.0127	17.9317	23.2472	7.87438	13.787	18.285	23.9731	1.32475	6.33589	3.5696e-155	6.26757e-153
Zfp212	27.2421	14.8597	11.1219	8.74169	27.4121	16.9668	10.8489	8.49337	-1.82166	5.43889	4.92453e-155	8.49217e-153
Ppil1	10.4688	13.3455	36.9845	66.7037	11.8738	17.538	45.7777	74.816	2.4897	5.33657	8.36964e-154	1.41799e-151
Nup155	4.9667	10.731	14.5927	19.6232	4.93961	9.89171	15.4272	20.3326	1.80058	6.18285	2.43632e-153	4.05647e-151
Peg13	24.5706	12.4256	10.6841	5.49351	27.753	13.6916	10.5911	5.01858	-2.34086	6.01799	1.56666e-152	2.56427e-150
Shmt1	4.32089	5.41219	25.0957	45.5298	4.49147	6.27658	31.249	47.5922	3.21606	4.97347	9.02788e-152	1.45304e-149
Fignl1	1.18865	1.74998	16.5576	39.2191	0.932092	2.05899	19.2607	41.8858	4.86313	5.1638	1.01403e-151	1.60532e-149
Junb	891.182	77.4967	49.0916	47.7647	974.287	115.472	59.9409	50.7614	-4.40379	9.0783	2.20702e-150	3.43762e-148
Fbxo32	9.65069	8.07278	4.46871	2.02846	9.56201	8.49964	3.8591	1.76475	-2.42968	5.39295	2.25129e-149	3.43625e-147
Tatdn2	83.2018	33.9464	31.0606	31.754	89.2249	39.2218	33.2191	33.8042	-1.57121	6.87688	2.27731e-149	3.43625e-147
Gadd45a	16.9811	2.87458	1.49262	0.943354	12.3389	2.81156	1.29794	0.845269	-4.35365	2.86833	2.64531e-149	3.93012e-147
1810026B05Rik	33.3505	18.4747	11.6399	6.85668	30.2832	16.3889	9.49567	7.14313	-2.46223	6.42976	2.48949e-148	3.64257e-146
Mcm3	26.1616	21.4581	96.2679	149.325	25.5237	25.0878	119.083	158.275	2.33095	7.64239	1.43971e-146	2.07512e-144
Mcm7	33.3974	38.31	117.536	174.616	34.7827	45.4187	148.351	182.897	2.20485	7.72896	2.71775e-146	3.8596e-144
Ccne1	3.03838	5.71873	19.9762	41.8048	3.2697	5.81094	24.4423	44.0611	3.59737	4.96699	7.71354e-146	1.07956e-143
Dnajb9	105.279	20.0974	10.6103	7.19001	81.1981	13.5233	9.92035	6.69029	-4.05544	5.77903	1.33828e-145	1.82961e-143
Sat1	85.7019	60.88	33.7727	23.0049	81.0812	63.5398	34.7742	23.5946	-2.07938	6.0484	1.34516e-145	1.82961e-143
Nfkbiz	74.5629	27.2755	15.771	9.51239	61.1236	26.9226	14.7152	9.53436	-3.15644	6.57455	5.73127e-144	7.68707e-142
Nup205	11.0325	13.0099	26.8949	44.7811	11.843	13.4843	28.9042	45.4381	1.83955	7.0384	1.25614e-143	1.66172e-141
Klf4	57.6875	1.4962	0.340461	0.224048	38.7972	1.59992	0.219543	0.196365	-8.19449	5.17204	1.49563e-143	1.9518e-141
Exoc8	1.37496	6.9281	6.80611	6.30729	1.42058	7.63355	6.5386	6.52964	2.00923	5.51069	1.8024e-143	2.32076e-141
Wdr76	3.23053	6.76144	13.8201	21.0196	3.26886	5.59395	13.8279	20.8298	2.51807	5.43505	7.75281e-143	9.85117e-141
Hbp1	27.0809	25.4188	12.5201	5.30352	20.7323	24.4538	10.9826	4.47675	-2.53411	5.69408	4.9283e-142	6.18085e-140
Txnrd1	20.5325	28.3995	46.92	80.8925	22.8372	31.7532	52.7843	86.6795	1.79674	7.37313	1.22551e-141	1.51727e-139
Mcm5	22.5088	20.141	90.0723	153.35	21.607	24.0661	109.774	155.729	2.5867	7.79443	4.5236e-141	5.52967e-139
Ruvbl2	19.565	26.1885	51.7323	77.7121	19.5184	29.9358	58.5813	79.8533	1.8082	6.13707	1.16396e-140	1.40504e-138
Mxd1	24.5097	25.4823	7.07396	4.60127	28.2592	31.0154	6.85472	4.383	-2.59345	6.34805	1.50468e-140	1.79392e-138
Alg8	4.53401	4.11557	12.8941	22.269	5.28559	4.36824	14.696	24.4464	2.1143	4.32864	3.99045e-139	4.69948e-137
Mcm2	22.1932	19.6976	81.2914	120.573	22.569	23.3696	96.7211	123.193	2.25945	7.57899	7.15133e-139	8.32053e-137
Ppa1	23.992	32.8911	118.276	156.765	23.2139	32.9124	119.902	155.572	2.52628	6.43289	8.76094e-138	1.0072e-135
Fam117b	21.1358	19.6344	11.7465	7.34152	19.1647	19.9924	10.5497	6.88638	-1.70706	6.45997	5.6975e-137	6.47303e-135
Tfdp1	20.4129	20.9065	78.3908	144.34	22.0289	23.874	94.3525	156.51	2.64046	6.63901	6.89126e-137	7.73825e-135
Noc4l	14.753	23.0912	38.5777	52.9834	16.3512	24.4086	41.2871	53.832	1.66227	5.87354	1.77504e-136	1.9703e-134
Kbtbd2	41.9996	21.9729	19.1247	15.8473	41.4995	22.4408	17.648	16.4318	-1.58811	6.5818	1.15685e-135	1.26951e-133
Mcm4	30.8557	27.8885	82.9908	116.533	30.9468	30.3283	92.0497	120.72	1.73589	7.71095	2.97188e-135	3.22466e-133
Prpf31	13.7281	28.0417	40.4563	47.6109	14.8769	26.8209	43.4521	49.1018	1.61171	6.54565	4.79938e-135	5.14973e-133
Hn1l	6.20388	12.5811	19.8278	31.7253	6.53085	12.1364	22.1612	33.4222	2.17247	5.40239	1.33343e-134	1.41505e-132
Pmaip1	37.9844	12.4158	4.74817	3.10894	33.7534	12.1832	5.05712	3.43686	-3.79062	5.17793	1.45622e-134	1.52856e-132
Tiparp	33.6607	5.77416	5.33162	3.35769	27.7304	4.96991	4.54063	3.34505	-3.50745	5.42325	7.133e-133	7.40682e-131
Zfp36	328.616	81.2904	75.1161	42.5496	309.079	76.0433	64.5379	36.1564	-3.13531	7.96593	1.77372e-131	1.82222e-129
Rnf19a	39.7953	20.5469	11.0244	9.7144	32.7223	20.7864	10.1063	9.47197	-2.21637	6.3661	3.19884e-131	3.2517e-129
Rnaseh2b	7.73579	10.156	27.9189	45.6545	8.07344	8.91991	28.4375	46.8843	2.37756	4.8788	1.27693e-130	1.28451e-128
Cbx5	7.696	13.2248	33.7943	52.8505	8.55143	12.4917	35.4957	55.3978	2.60053	7.71896	1.37055e-130	1.36447e-128
Kpna2	15.6672	30.8417	51.8125	178.095	13.6528	29.7406	55.4401	196.261	3.32586	6.91284	2.00162e-129	1.97241e-127
Pip4k2a	75.4141	56.2003	39.5167	32.7869	68.7608	53.0279	35.0334	30.6425	-1.38308	7.48806	2.07593e-128	2.02497e-126
Fam136a	4.88158	12.3128	17.8175	27.5324	5.41729	14.2667	21.0389	29.708	2.31488	4.59152	6.33533e-128	6.11803e-126
Eif1	908.218	340.177	312.703	340.525	927.226	361.976	339.333	353.109	-1.59774	9.15394	1.89793e-127	1.81469e-125
Vps37b	474.453	250.27	65.9217	49.1597	541.985	352.94	69.769	52.3657	-3.45296	8.98504	2.00191e-127	1.89533e-125
Acot2	21.2843	8.8415	5.92838	3.56544	24.6346	7.90017	6.12178	3.57032	-2.75711	4.54246	8.05259e-127	7.54989e-125
Nup43	4.93898	8.88132	19.331	30.4796	4.98324	8.87646	21.9169	31.5777	2.4351	4.18819	2.19062e-126	2.03412e-124
Acsl5	34.1507	25.9832	70.2789	108.015	38.2588	30.3342	71.4679	111.81	1.47984	7.48216	5.08291e-126	4.67482e-124
Rrm1	14.666	12.7106	51.9136	115.455	13.8618	13.4048	61.9189	127.22	2.79529	7.47272	1.05111e-124	9.57603e-123
Tgfbr2	94.6217	84.0403	60.1611	38.3573	101.699	94.1724	57.2846	37.321	-1.48408	8.57572	2.20227e-124	1.9876e-122
Abcf2	24.5306	41.9897	49.1514	64.4156	24.9048	42.9019	55.0741	63.8713	1.21255	6.80051	2.35231e-124	2.10336e-122
Gpr183	59.7701	16.3351	8.73838	7.45706	54.0876	19.7866	9.56575	8.77398	-3.18584	6.13869	3.67207e-124	3.25332e-122
Map1lc3a	18.7459	7.52679	2.11933	1.68425	16.9834	10.1794	2.11352	1.42257	-3.65685	3.01825	4.04376e-124	3.55005e-122
Gm13363	106.781	29.9827	27.0161	30.3051	88.8352	27.7807	25.8724	30.3413	-1.99937	6.89652	5.78985e-124	5.03717e-122
Nop2	18.6557	26.0384	48.8175	66.2737	18.352	25.849	53.7432	68.8111	1.64754	6.54502	6.13737e-124	5.29184e-122
H2-Ob	42.5128	26.7901	18.0313	5.97741	32.076	20.6097	11.7483	3.81256	-3.01542	6.06001	7.12527e-124	6.08927e-122
Klf11	15.7975	3.77398	1.77547	1.59615	13.7656	3.93847	2.09601	1.71912	-3.49125	4.36227	1.19045e-122	1.00844e-120
Mov10	8.59056	44.4783	63.6558	55.4392	9.28334	56.9382	65.2006	50.1706	2.50735	7.0173	1.37045e-122	1.15082e-120
Tsc22d1	8.03465	5.47443	1.5607	0.793843	5.81378	5.17352	1.40556	0.616766	-3.52558	4.3912	3.21759e-121	2.67864e-119
Rfwd3	11.9442	19.6377	30.3727	49.3376	12.6277	21.7925	33.055	53.0775	1.86484	6.88441	8.88067e-121	7.32997e-119
Cndp2	27.8348	77.0677	102.701	121.983	32.1133	98.6577	118.516	125.652	1.95013	7.35439	9.82038e-121	8.0369e-119
Abt1	13.4977	4.96778	5.58846	5.86082	12.2684	5.37365	5.60089	6.18498	-1.38403	4.93974	1.20836e-120	9.806e-119
Acot1	6.02052	1.83168	1.93343	0.936668	7.27013	2.52447	1.7006	1.04276	-2.86501	2.17892	3.29446e-120	2.65122e-118
Ptp4a1	74.045	21.2272	18.7469	20.9547	61.1519	19.3769	17.8883	21.0452	-2.0035	6.9381	2.42686e-119	1.93687e-117
Mcmbp	19.3954	34.9484	46.6121	48.6789	19.301	37.1228	46.4699	48.8775	1.14598	7.32867	3.81029e-119	3.01606e-117
Ctnnb1	24.9977	73.8233	69.7869	79.9329	25.3777	87.8592	71.3034	82.273	1.49583	8.01745	5.03757e-119	3.95511e-117
Gins1	1.87364	1.88343	14.7257	24.4257	1.82284	1.65397	18.6101	25.0701	3.5129	3.3452	5.13498e-119	3.972e-117
Samd8	12.9313	5.19565	3.72395	2.68342	9.55097	4.36906	3.19039	2.57993	-2.45237	5.17405	5.14134e-119	3.972e-117
Brd1	48.1314	37.0973	28.3219	21.7347	47.7879	36.8954	26.6589	21.2052	-1.32893	7.48782	8.18136e-119	6.27043e-117
Cyb5b	16.9894	23.45	35.4362	47.9897	19.2346	25.1477	36.4103	51.2203	1.31651	7.01723	8.29147e-119	6.30478e-117
Ywhag	20.6642	32.1954	51.8635	65.1056	21.4802	36.6019	54.9174	66.8269	1.47412	7.29306	1.6852e-118	1.27141e-116
Ifrd2	10.5712	14.478	32.4345	42.5415	11.6113	15.1768	34.8791	43.8525	1.82758	5.49418	2.54276e-118	1.90352e-116
Kif22	2.78652	4.43086	12.0335	45.7297	3.33224	5.97736	14.1256	50.555	3.85171	5.11108	3.35518e-118	2.49238e-116
Nr4a1	144.34	22.817	6.549	7.43348	102.514	26.8544	7.30567	7.5854	-4.46729	6.71515	3.75717e-118	2.7697e-116
Uhrf1	7.37212	6.38558	66.1917	129.072	7.93853	6.89573	83.6513	135.63	3.94941	7.41742	4.22422e-118	3.0904e-116
Lig1	10.2155	17.0769	49.7753	82.2565	10.7337	17.9096	62.5049	87.3859	2.82759	6.9118	4.08343e-117	2.96494e-115
Phf1	51.7595	42.4965	27.8983	14.0046	55.4335	49.0889	25.7975	13.0525	-2.06661	6.5389	4.56135e-117	3.28723e-115
Ext1	11.189	4.56516	4.54271	2.72837	9.18412	4.54545	3.71722	2.28821	-2.21525	4.35288	1.16124e-116	8.30671e-115
Actl6a	21.0332	29.0951	41.3966	53.7472	22.048	32.3278	43.3645	54.5518	1.17213	6.15217	2.01927e-116	1.43383e-114
Elp2	16.8219	29.6773	39.3369	41.3026	17.9554	30.8099	39.0664	41.1021	1.11275	6.47786	1.00947e-115	7.11568e-114
Zrsr1	24.9129	9.74448	6.00445	3.24429	25.3418	9.01814	5.82551	3.04879	-3.12087	5.48803	1.44654e-114	1.01227e-112
Hist1h1c	31.8046	5.76166	2.46004	2.4803	23.8071	5.79397	2.14718	2.44621	-3.86116	4.07712	1.74266e-114	1.21071e-112
Gm6568	19.3989	3.22817	2.23312	1.34771	15.9378	2.82573	2.1748	1.46342	-4.03171	2.40009	1.81139e-114	1.24947e-112
Cdc23	5.96833	12.9629	13.9245	17.1055	6.5721	14.0949	14.0736	17.8328	1.33255	5.72629	3.04969e-114	2.08871e-112
Hist3h2a	12.0914	5.41117	4.14845	2.42907	9.25481	5.6924	3.57232	2.5375	-2.49564	3.70208	3.98791e-114	2.71206e-112
Mylip	23.5497	20.2214	13.419	9.24107	20.1359	21.4167	12.3654	8.33679	-1.53084	5.77163	2.27036e-113	1.5332e-111
Utp6	11.2732	17.0275	23.4496	31.0124	10.8011	16.5938	24.4085	32.3744	1.27866	6.17673	2.38577e-113	1.59996e-111
Tsc22d3	221.826	90.1206	48.4846	18.3727	197.732	106.922	45.3481	15.3842	-3.77704	8.10221	2.62686e-113	1.74949e-111
Herpud2	29.0679	23.5742	18.0236	13.4235	28.6721	25.337	17.304	13.1737	-1.29489	5.92693	3.21335e-113	2.12543e-111
Mcm10	0.986364	0.695692	12.039	27.3128	1.00849	0.848351	16.4644	29.6404	4.6048	4.89873	3.55208e-113	2.3335e-111
Cinp	3.45059	6.36026	10.6423	16.3236	3.44922	5.969	12.348	16.8483	2.06417	4.16908	4.65935e-113	3.04023e-111
Tob2	115.272	20.531	20.7601	20.249	88.8624	26.2266	20.0863	18.7732	-2.69357	7.28844	5.58247e-113	3.61811e-111
Dazap2	313.262	236.703	183.962	162.485	296.491	228.023	175.418	158.03	-1.12918	8.6839	2.89203e-112	1.86189e-110
Dhfr	1.44458	1.06519	8.65673	13.4659	1.24231	1.23641	9.95779	13.7458	3.03887	4.76499	1.15147e-111	7.36408e-110
Timeless	5.82162	9.33832	18.4508	24.7849	6.66801	7.71137	20.3499	24.8854	1.90685	5.95128	4.05313e-111	2.57507e-109
Pbxip1	39.5015	46.9341	26.5239	15.594	44.9805	54.6993	25.6266	14.214	-1.52164	7.37805	1.2476e-110	7.87453e-109
Cpm	12.8387	6.20562	3.1462	2.01936	10.5693	5.8859	2.79638	1.76962	-2.85301	5.13767	1.35894e-110	8.52163e-109
Tagap	231.159	44.4387	31.4807	19.2245	130.109	44.1057	33.3904	17.6214	-3.77898	7.71329	2.80228e-110	1.74591e-108
Tmem167b	27.2698	17.7595	14.3031	12.0664	25.9962	18.5875	14.0455	11.4146	-1.35708	5.73144	2.84662e-110	1.76217e-108
Bnip3l	55.7839	52.639	32.2525	19.0188	51.2003	50.1217	28.1327	16.9796	-1.73297	7.10484	5.12311e-110	3.1512e-108
Rrad	63.901	22.5001	9.14963	8.3685	49.3804	27.6178	9.74407	8.26111	-3.11705	5.20204	5.54685e-110	3.39025e-108
Trip13	1.14668	1.61065	7.63342	21.1164	0.906735	1.77583	9.6472	23.5268	4.01633	3.89686	8.56218e-110	5.20031e-108
Tipin	11.1717	13.9227	44.6156	78.172	12.4999	14.161	50.8483	83.3862	2.62392	5.2739	8.95193e-110	5.40305e-108
Lmnb1	24.412	18.1243	58.7366	155.372	24.5341	21.3335	70.5343	174.939	2.48789	7.51898	1.09192e-109	6.54951e-108
Rfc5	10.4137	8.47858	30.5789	54.7624	12.0962	10.6884	36.9286	57.6735	2.21223	5.38802	1.30667e-109	7.78922e-108
Polh	4.08506	7.34555	13.6665	23.4737	4.2174	9.56699	15.7889	27.1612	2.33885	5.06682	2.05753e-109	1.21899e-107
Aimp2	11.5809	19.9596	36.5567	49.0663	12.0147	20.0308	39.6885	50.5326	1.89629	4.99445	2.08807e-109	1.22954e-107
Tgif1	89.9011	47.9393	16.2109	9.34451	63.4853	45.503	15.8083	9.36219	-3.45529	5.96863	2.50409e-109	1.46558e-107
Snx18	18.8195	9.28234	7.59751	8.38898	19.1708	10.0179	7.55453	8.35474	-1.34792	5.58445	2.56814e-109	1.49401e-107
Dnajb4	40.3345	6.75444	5.68985	4.03052	24.105	6.79982	4.93003	3.6119	-3.50832	4.80941	7.83453e-109	4.53042e-107
Ddx1	19.8762	31.832	44.9295	67.3915	19.601	27.6703	47.1829	71.1726	1.58093	6.38725	5.43431e-108	3.12376e-106
Frat1	16.8864	7.7989	5.18942	2.53286	17.7353	9.66866	5.28916	2.33957	-2.91841	4.65053	9.73273e-108	5.56148e-106
Prep	12.5764	13.3524	24.3564	38.8583	12.3334	14.9029	28.8314	41.4848	1.44765	5.84906	2.24854e-106	1.27731e-104
Elf2	51.3612	37.11	30.3229	25.6381	52.0728	40.4576	30.1242	25.4583	-1.18365	6.62694	3.47286e-106	1.96125e-104
Prmt5	24.9003	25.3456	44.6936	84.6755	24.3556	25.1475	52.2838	88.102	1.58477	6.74881	4.32588e-106	2.42878e-104
Pttg1ip	36.8504	31.8699	21.4249	15.34	34.3808	34.0784	21.074	14.7219	-1.44526	6.00941	5.60042e-106	3.1262e-104
Sfxn1	16.0008	10.2181	35.0953	52.9104	17.656	12.2283	39.3818	58.1646	1.54377	6.2044	5.70426e-106	3.16586e-104
Sox4	9.5087	3.87361	2.39159	0.811325	5.8325	3.44965	1.56816	0.570063	-3.737	3.8985	6.54247e-106	3.61032e-104
Cdc45	2.49762	3.036	19.8474	39.1013	2.55563	2.99538	24.8251	42.4152	3.78475	4.93937	8.00138e-106	4.3903e-104
Ubc	1033.29	361.442	311.231	321.626	931.076	474.218	325.471	323.709	-1.86771	10.2876	1.43052e-105	7.80481e-104
Gars	39.8267	46.9077	76.9002	114.094	43.1973	50.8028	88.6281	124.197	1.33715	7.29823	1.93309e-105	1.04875e-103
Mthfd1	17.6049	11.9061	54.8393	71.9722	18.2977	14.6291	62.6286	74.2708	1.85022	6.87046	2.10259e-105	1.13434e-103
Fastkd5	1.7715	5.27803	7.36146	8.50471	1.89911	5.24235	6.7339	8.3509	2.07321	4.14437	3.25106e-105	1.74419e-103
Rqcd1	14.9868	18.4204	28.94	43.878	16.5533	18.0192	31.828	45.2153	1.3679	6.38569	7.16063e-105	3.82045e-103
Prim1	10.8996	15.4914	33.328	50.7924	9.64104	13.5285	37.7825	51.5111	2.03976	5.21865	1.07609e-104	5.70978e-103
Atad5	1.50453	2.41665	7.53757	11.8825	1.45513	2.4195	7.96541	12.5967	2.79858	5.01606	8.0765e-104	4.26201e-102
Ncbp2	12.146	15.0126	26.5734	36.4413	12.25	14.8419	27.6251	36.4411	1.4043	5.42298	3.23974e-103	1.70033e-101
Ccnl1	185.449	86.638	61.5945	45.082	166.048	79.2567	56.7152	44.1717	-2.22374	7.44558	7.79219e-103	4.06752e-101
Rad51	2.1353	2.33303	21.8066	46.461	2.02071	2.55293	29.4001	51.323	4.25801	5.15239	1.35095e-102	7.01402e-101
LOC101056043	29.5133	7.04871	5.94391	7.76274	30.9207	7.34053	6.42206	8.74543	-2.11052	4.5518	1.72205e-102	8.89295e-101
Klf2	543.402	387.043	240.2	83.4273	494.637	404.374	202.663	67.3552	-2.89219	9.25435	2.33894e-102	1.20144e-100
Mtch2	15.2182	24.7861	31.5562	43.803	15.0387	24.3569	33.264	45.2062	1.34283	6.05429	2.5488e-102	1.30232e-100
Tor4a	8.73732	27.4283	26.6628	24.3817	10.2116	33.8814	28.8604	25.3581	1.29728	6.56771	3.49842e-102	1.77812e-100
Il12rb1	3.6029	1.43322	15.9994	36.0927	5.63586	2.4819	18.0745	35.0722	3.13928	5.3011	4.61632e-102	2.33402e-100
Skp2	1.21881	1.79242	3.68661	6.64362	1.09719	1.71019	4.0882	6.3629	2.27865	3.22782	4.84404e-102	2.4364e-100
Ddx5	884.229	760.655	521.25	366.07	827.731	714.096	485.322	366.643	-1.45449	10.9931	6.65025e-102	3.32754e-100
Ssrp1	68.0331	72.8001	132.086	179.104	71.1169	73.5148	143.779	184.463	1.21587	8.26455	2.27733e-101	1.13362e-99
Rnf103	15.7224	10.8707	6.08609	3.85285	13.5174	10.8766	4.99527	3.65105	-2.20931	4.91065	2.61912e-101	1.29707e-99
Fanci	1.4533	1.5208	7.50425	13.5692	1.54846	1.90863	9.32207	14.2299	3.03823	4.71607	7.21116e-101	3.55297e-99
Dzip1	15.262	4.63442	6.66167	4.36293	16.0697	4.14514	5.64292	3.98863	-1.98746	5.21569	7.68468e-101	3.76705e-99
Osm	2.50284	13.5588	32.9277	36.5159	2.61069	19.3874	33.1225	36.5635	3.68722	5.21135	1.40196e-100	6.83773e-99
Tspyl1	85.0164	42.6029	36.2026	30.0548	74.7305	45.5265	34.0099	27.5803	-1.68164	7.04732	2.10004e-100	1.0191e-98
Wdr12	6.765	10.2724	15.8352	22.2151	6.36165	9.37583	17.4305	22.3431	1.53493	5.29334	2.28309e-100	1.10239e-98
Ndc1	4.00391	5.36005	7.9178	18.2091	3.62763	4.48036	8.91564	18.4861	2.00391	4.26484	6.33903e-100	3.04557e-98
Nsun2	32.4886	28.8114	58.8872	78.9608	33.4838	29.6267	64.4879	83.4329	1.10005	7.59208	1.57351e-99	7.52245e-98
Wdr61	12.1025	22.1914	32.39	38.939	11.723	26.1166	35.2833	41.3566	1.50191	5.16102	1.62897e-99	7.74923e-98
Exo1	0.52459	0.424763	4.34222	8.69674	0.46899	0.481645	5.63306	9.03172	3.86803	3.96685	2.85816e-99	1.353e-97
Cxcr4	147.117	70.0574	27.8346	23.2737	104.139	79.6293	26.1445	22.7032	-2.85037	7.51249	2.9433e-99	1.38651e-97
Ddx39	32.022	31.6302	66.146	120.317	36.2788	38.5068	84.7423	140.856	1.72868	6.72886	2.96288e-99	1.38896e-97
BC055324	1.0629	2.25296	4.59861	9.25025	0.846325	2.22862	5.54227	9.33967	2.93642	3.4896	7.87125e-99	3.67211e-97
Akap8l	53.0571	41.5945	30.0267	16.8531	51.4584	37.843	25.489	14.8944	-1.8363	6.17833	2.11959e-98	9.84083e-97
Pelp1	8.29337	15.3777	21.5791	28.3049	9.59771	14.3484	23.0385	28.4083	1.58925	5.85446	2.4933e-98	1.15205e-96
Srsf5	690.767	370.473	314.006	238.169	617.513	312.993	282.702	238.133	-1.71772	9.17428	3.57761e-98	1.64519e-96
Eno1	142.358	160.941	425.625	653.409	170.378	201.975	495.611	715.123	2.0194	9.20803	1.13581e-97	5.19837e-96
Fosb	242.064	2.83489	0.461301	0.229313	147.585	3.12237	0.27122	0.167319	-10.2311	7.48043	1.18625e-97	5.40357e-96
Immt	28.7022	43.453	51.047	65.2542	28.1296	44.0751	54.3759	67.934	1.00372	6.97256	1.51743e-97	6.87971e-96
Trp53inp2	9.48496	2.19985	0.691536	0.646701	7.75984	2.10857	0.614276	0.723206	-4.05981	3.60874	4.27042e-97	1.92708e-95
Wdr77	8.89107	15.2383	25.8573	28.8512	9.62072	15.0669	25.7913	29.2913	1.51552	6.02592	8.15897e-97	3.66471e-95
Rad54l	0.951279	0.751647	7.94142	16.2549	0.969899	1.02577	9.95064	17.3924	3.9099	4.11621	3.22631e-96	1.44243e-94
Zdhhc6	6.16719	13.9553	17.932	22.6062	6.66475	15.3073	19.375	25.2648	1.69073	5.156	3.90448e-96	1.73758e-94
Ing3	28.1158	12.8132	10.5193	9.28635	23.0823	12.2071	9.73257	9.0127	-1.78197	5.71671	5.29464e-96	2.34543e-94
Kpnb1	66.1034	66.9317	112.122	160.347	68.0902	71.5077	119.892	171.675	1.09777	9.12533	6.15259e-96	2.71304e-94
Cse1l	18.0776	30.926	41.5719	65.257	16.3274	27.7898	40.503	65.3276	1.67136	6.8845	1.31036e-95	5.75189e-94
Nup37	2.86498	5.46476	12.9333	29.2969	3.18556	7.30395	15.2206	31.7341	3.16508	3.96469	1.4422e-95	6.30195e-94
Ddit3	30.994	16.9981	9.51341	7.60416	28.2986	19.2191	11.5386	8.00741	-2.20885	3.93713	1.63416e-95	7.10862e-94
Siah2	28.4863	5.58698	6.59573	8.31197	26.2435	6.31651	7.12092	9.23132	-1.96079	4.83643	2.12483e-95	9.20156e-94
Prr7	23.9116	5.62965	4.70855	2.73723	20.3058	7.02194	4.39814	3.04808	-3.31182	3.66516	2.30607e-95	9.94182e-94
Cct6a	82.1579	90.914	157.685	215.7	72.9958	86.8917	165.295	225.536	1.21142	8.03247	3.56347e-95	1.52944e-93
Nde1	14.4174	24.1876	24.7598	40.3157	16.5264	23.8582	25.2763	42.3489	1.30081	5.99907	9.02001e-95	3.85426e-93
Cpeb2	5.48455	2.82856	1.17731	0.819381	4.80688	2.8204	1.21329	0.898298	-2.92594	4.062	1.18269e-94	5.03137e-93
Ccpg1	34.3789	33.8572	19.9573	10.3189	31.6537	29.4842	17.6364	8.34496	-1.91815	6.23162	1.50367e-94	6.36881e-93
Glul	59.6989	53.3327	40.4601	30.5889	53.2291	51.0875	40.0903	29.5788	-1.14636	7.09085	3.97034e-94	1.67431e-92
Stk17b	362.348	139.359	110.473	91.4772	300.021	139.168	101.441	91.6303	-2.16672	9.12139	4.34592e-94	1.82472e-92
Rmi2	3.30394	9.20209	26.4144	27.2008	3.34695	6.61509	27.1276	25.3561	2.85944	5.71259	4.4443e-94	1.85795e-92
Zswim4	10.6325	12.8571	6.03548	4.29954	11.2711	13.3641	5.87383	3.92803	-1.48668	5.3098	1.30219e-93	5.42036e-92
Pmpca	17.2904	26.8842	29.9759	39.5928	18.0958	27.292	31.907	41.206	1.01351	6.45997	1.91841e-93	7.95112e-92
Srm	23.7948	25.6301	89.3494	146.202	24.767	27.2163	108.673	151.652	2.43842	6.2675	3.25328e-93	1.34261e-91
Snx30	7.89912	4.66707	3.25096	1.99504	6.7092	4.09688	2.70551	1.76707	-2.16894	5.06461	4.26238e-93	1.75156e-91
Zwilch	1.4489	2.73876	7.68177	15.8444	1.64087	2.84332	8.65697	17.4649	3.26753	4.03909	4.87533e-93	1.99496e-91
Supt16	21.8689	46.1985	56.2199	76.1558	22.1843	39.111	56.8138	77.8411	1.61902	7.58937	5.2109e-93	2.12328e-91
Tmem97	6.24391	5.62267	19.9769	52.4041	5.80718	5.88123	24.4382	57.9059	2.88744	4.5026	9.6236e-93	3.90484e-91
Gemin6	2.90032	5.79616	11.9779	20.8199	2.61621	5.67856	14.485	22.9443	2.65669	3.38326	1.61246e-92	6.5153e-91
Bcl2l1	7.31123	13.003	21.2408	37.0653	7.84017	18.5188	27.661	38.5812	2.16134	5.52908	1.96715e-92	7.9153e-91
Dut	11.2843	7.04255	42.076	88.2518	12.1544	9.58306	54.4402	96.5754	2.78607	6.34119	2.36186e-92	9.46409e-91
Hus1	2.48131	3.35696	7.09118	9.42588	2.54804	3.41823	7.50869	9.67144	1.73947	4.53252	2.91946e-92	1.16501e-90
Jmy	14.5899	9.3165	5.47687	3.15809	12.6937	7.80236	4.8274	2.93649	-2.3906	5.97665	3.00115e-92	1.19268e-90
Brca1	1.13165	2.73604	6.69451	12.2033	1.12067	2.79667	7.85251	12.5996	3.24658	5.01521	5.40526e-92	2.13929e-90
Rcc1	7.8118	8.91501	27.2712	64.9806	7.59502	10.9124	34.0658	71.0661	2.87507	5.84599	6.76485e-92	2.66645e-90
Rnf219	3.04849	5.76962	9.21656	10.6876	3.09175	6.08046	10.1215	11.102	1.62763	4.52732	1.01146e-91	3.97059e-90
Oxsm	1.58205	6.0641	6.45538	7.15698	1.69658	5.41443	6.40417	7.13628	2.00232	4.31224	1.0307e-91	4.02976e-90
Tnfrsf12a	18.0957	4.49831	3.07328	1.66244	16.56	4.32386	2.66484	2.05198	-3.62013	2.45771	2.19367e-91	8.54205e-90
Cdc25a	6.66214	5.35334	13.6601	23.4101	6.11146	6.58008	16.1095	24.5929	1.63317	5.37256	2.88911e-91	1.12049e-89
Dhcr24	7.49844	10.6856	19.7307	32.4831	8.05919	11.2016	20.7443	35.4216	1.93378	6.0776	3.18391e-91	1.22988e-89
Paics	42.2244	50.3859	92.1316	117.019	43.1213	50.2027	100.049	121.303	1.28953	7.4432	5.83049e-91	2.24323e-89
Kars	57.9813	55.1846	106.434	139.598	59.2988	59.8556	115.328	141.586	1.08611	7.56775	7.61535e-91	2.91338e-89
Tubb2a	33.6597	16.5085	7.83799	8.52924	33.2406	18.1491	7.92721	8.49399	-2.16174	4.96966	7.63266e-91	2.91338e-89
Sqstm1	201.93	155.729	81.3746	65.8307	193.827	189.796	83.538	64.2649	-1.79996	8.11876	1.68082e-90	6.39043e-89
Cox7a2l	382.37	310.643	235.962	167.565	366.223	337.415	221.995	148.603	-1.37245	8.48244	2.14958e-90	8.14058e-89
Tsc22d2	10.8121	5.46892	3.69402	3.30661	8.86712	5.09211	3.4877	3.431	-1.8929	5.58221	4.2194e-90	1.59167e-88
Shmt2	40.6402	41.1637	104.325	147.146	44.8503	41.0633	122.616	159.432	1.67506	7.46945	5.11422e-90	1.92171e-88
Bspry	0.941743	0.776612	3.26763	13.0571	1.14787	0.709823	4.8051	15.4153	3.62575	2.85396	5.35075e-90	2.0028e-88
Cbx4	42.8706	13.6004	20.5748	17.0787	40.5468	15.6777	19.6219	16.7185	-1.50989	7.05015	6.78369e-90	2.52935e-88
Dtl	2.40845	0.881927	14.7615	24.3041	2.1783	0.971125	18.3183	24.8509	3.15369	5.19511	2.39453e-89	8.89383e-88
2610318N02Rik	1.9717	1.36638	3.94728	14.182	1.85823	1.18974	4.47597	15.4236	2.66651	2.65209	2.77195e-89	1.02562e-87
Mthfd2	15.0749	12.4135	36.868	67.7736	15.0265	14.3228	44.7635	73.4591	1.98745	5.92345	2.87806e-89	1.06082e-87
Tars	22.8239	35.1651	43.406	64.7006	22.2793	32.2979	46.2371	67.6913	1.32202	6.62614	5.0174e-89	1.84232e-87
Rpl7l1	21.3553	28.7181	38.8501	52.7423	21.2519	31.0029	42.0104	54.7793	1.1228	6.5172	6.09652e-89	2.23008e-87
Map3k14	19.8323	22.5729	13.8378	8.29518	22.8509	25.0813	13.2843	7.50231	-1.43917	6.29089	8.94299e-89	3.25896e-87
Mxd4	38.3793	26.5579	13.0949	5.89263	37.253	33.3657	11.5998	4.48361	-2.88585	4.90375	1.09601e-88	3.97903e-87
Dlgap5	2.17859	3.64944	8.76385	28.2548	2.42793	3.38412	10.5726	32.6639	3.51407	4.87516	1.29121e-88	4.67011e-87
Xrcc5	10.8399	14.7756	25.5419	27.735	11.9318	15.9624	26.7873	27.9693	1.17249	5.57491	1.51356e-88	5.45392e-87
Trib1	18.5536	3.2366	0.805471	0.580042	11.8993	2.95161	0.730466	0.508882	-5.18687	4.38675	2.5497e-88	9.15334e-87
Gpr132	126.866	58.9733	43.7283	37.3127	141.481	90.0109	47.1269	38.4852	-1.94873	7.42827	2.92983e-88	1.0479e-86
Mtap	16.8838	15.9985	39.1605	50.1218	18.2015	16.932	42.0163	51.4837	1.38747	6.15652	3.81848e-88	1.3607e-86
Tubb2b	18.147	12.2324	4.12789	3.77649	16.918	12.4795	3.73688	3.37846	-2.44579	4.40592	4.96161e-88	1.76155e-86
Gcsh	7.20938	7.54629	20.4309	34.2726	6.55904	8.6246	23.22	36.9323	2.0671	4.33079	5.88612e-88	2.08213e-86
Lats2	17.1057	16.8395	11.1891	7.29336	19.4445	18.67	11.5604	7.33479	-1.41071	6.20978	8.78963e-88	3.09786e-86
Plaur	31.1874	6.03521	3.07083	2.72061	26.8298	6.14926	1.68665	1.68101	-3.7066	3.94593	2.67456e-87	9.39208e-86
Stoml2	17.4471	22.1568	38.3693	55.1736	21.8446	26.7233	46.8349	61.3961	1.47895	5.72651	2.86134e-87	1.00116e-85
Zkscan14	17.479	9.82998	7.80113	4.86475	14.4823	11.5223	7.78561	4.4612	-2.02689	4.38091	3.69669e-87	1.28877e-85
Jagn1	6.90638	14.5926	19.4367	25.4979	6.74653	16.0085	23.0303	25.2333	1.70823	4.40256	4.21719e-87	1.46494e-85
Maml1	18.3551	14.4053	11.0581	7.93323	17.9108	16.2288	9.95573	7.38556	-1.39254	6.31766	4.24111e-87	1.46797e-85
C230052I12Rik	3.18559	4.88234	6.4591	13.847	3.03379	5.61933	6.75734	14.4629	1.94368	3.61985	2.02634e-86	6.98869e-85
Rab33b	20.5949	10.5754	9.57252	7.73371	19.8187	10.1792	9.37308	7.57211	-1.59295	5.37217	3.18216e-86	1.0936e-84
Btbd11	16.3066	5.34804	6.95123	5.3361	19.21	6.37917	7.61471	5.41317	-1.79317	5.94151	3.5053e-86	1.20038e-84
Nr1d2	24.8005	12.4863	10.1028	5.77168	21.7862	11.1194	9.44939	5.4706	-2.28551	5.73732	3.92362e-86	1.33888e-84
Fchsd1	7.57473	11.5181	4.21068	2.78209	7.46384	12.3775	4.03892	2.61826	-1.62699	4.86489	4.42625e-86	1.50508e-84
Dgcr8	11.3698	22.5132	23.1125	28.1796	12.2739	20.4932	25.2345	29.3677	1.12686	6.45705	6.66818e-86	2.25946e-84
Ruvbl1	20.278	26.2266	39.7272	64.2983	18.0284	25.4669	43.3626	63.75	1.48362	5.78567	6.78886e-86	2.29231e-84
Slfn3	1.96388	5.00878	8.87218	13.9344	1.90891	3.77379	8.85036	14.7957	2.63526	3.41616	8.38333e-86	2.82083e-84
Gzmb	8.29782	45.2251	232.003	1349.89	11.2882	49.4329	309.873	1586.94	7.17216	8.61972	9.44186e-86	3.16597e-84
Chaf1a	3.13732	2.78261	19.2651	37.4976	3.25179	2.73156	23.2952	38.7406	3.39772	5.49363	1.36371e-85	4.55687e-84
Tgoln1	70.2051	46.5894	40.3459	34.0125	67.1486	51.4805	40.5948	33.8603	-1.22723	7.91298	1.68934e-85	5.62552e-84
Wdr45b	37.5188	16.0701	15.2	17.1789	32.9065	17.2374	16.3324	17.5559	-1.30973	5.60628	1.89525e-85	6.2895e-84
Aifm1	10.1842	16.8509	20.8968	25.9768	10.8924	16.5647	22.0831	26.6895	1.16589	5.24165	3.54091e-85	1.16705e-83
Msto1	6.43265	10.7981	16.7585	22.3007	8.00455	11.7392	18.4074	22.7829	1.60774	4.61009	3.5973e-85	1.1816e-83
Gart	20.1808	21.0314	69.1252	93.544	23.2892	26.5916	79.4442	98.8015	2.03276	7.35421	6.28895e-85	2.05873e-83
Atp10d	15.0563	11.4457	8.14364	4.28486	15.0441	13.133	7.54556	3.90087	-1.99414	5.88278	7.2448e-85	2.36361e-83
Tacc3	5.53988	8.16086	19.203	57.1044	6.37438	8.99994	22.5039	62.5319	3.18404	5.78452	7.36759e-85	2.39558e-83
Cited2	67.4839	23.477	15.6727	14.9214	60.7132	18.2848	15.1981	15.2241	-2.35772	5.98661	7.76297e-85	2.51567e-83
Elmsan1	56.8805	21.6515	23.5326	18.8623	50.3138	22.2788	21.6122	17.1447	-1.77738	7.69006	1.05876e-84	3.41956e-83
Fbxo33	29.972	9.30377	10.251	12.2371	27.8961	10.0433	10.0922	13.0984	-1.47426	5.65491	1.25442e-84	4.03799e-83
Pole	2.69666	4.59362	15.4297	22.8354	3.36294	5.11496	19.4232	25.5396	2.89962	6.20882	1.34243e-84	4.30694e-83
Mad2l1	7.98384	10.4508	28.6508	69.169	8.55879	10.9724	33.5625	79.2437	2.9336	5.56906	1.65231e-84	5.28355e-83
Ccnf	1.3082	1.95413	7.80461	28.7902	1.41567	2.74215	9.08493	30.7669	4.2785	4.90479	1.86028e-84	5.92894e-83
Nfkbia	674.13	122.999	75.1822	60.7706	381.13	153.48	80.8052	54.3893	-3.66179	8.22404	1.99516e-84	6.33791e-83
Umps	14.3466	10.5493	27.2301	41.1721	12.396	11.9396	30.9333	41.8737	1.34023	6.02557	2.05126e-84	6.49477e-83
Pgk1	96.3759	83.7609	220.082	397.65	98.1188	100.423	258.072	436.226	1.86423	8.39414	2.17677e-84	6.86964e-83
Whsc1	2.58289	3.85131	7.21258	15.2208	2.41215	3.72285	7.92453	16.3123	2.37734	5.55451	2.38954e-84	7.51655e-83
Ssh2	87.3166	64.1669	42.8302	26.3711	78.5824	66.384	38.0902	25.003	-1.90885	8.97451	2.40967e-84	7.55527e-83
Sephs1	6.32881	8.78394	10.8331	17.9224	5.8201	8.1289	11.3391	18.087	1.32075	5.84703	2.49922e-84	7.81066e-83
Clk1	214.903	123.067	71.4759	34.7326	184.323	109.45	66.7626	33.9598	-2.81223	8.20479	3.56153e-84	1.10947e-82
Wsb1	79.3681	42.4892	24.7326	26.6814	61.4298	39.5053	24.113	27.7208	-1.75605	6.56083	5.22814e-84	1.62341e-82
Nedd1	3.98664	7.57492	10.9646	14.6844	4.12606	8.79143	11.3153	16.0382	1.6966	4.94138	6.39026e-84	1.97791e-82
Gemin5	6.50486	7.3549	13.2927	21.2422	6.83746	8.42194	14.5314	21.2955	1.5258	6.10314	1.37119e-83	4.23054e-82
Atic	40.9878	40.6297	88.4012	109.818	41.2001	39.229	90.0453	110.446	1.24132	7.42176	1.70723e-83	5.25055e-82
Pfkp	26.559	24.9771	49.0944	75.1985	30.118	28.5135	57.2703	80.0086	1.31989	7.36968	3.61467e-83	1.10815e-81
Ttf2	3.35509	4.38339	8.3785	15.6136	4.15367	5.58412	9.61128	16.7743	2.03358	5.15577	1.00683e-82	3.0769e-81
Ctps	11.3851	10.413	22.2476	35.9156	10.5077	10.6811	26.2879	37.9242	1.47659	5.55834	1.0613e-82	3.23312e-81
Cdkn2aip	17.2573	10.9751	7.22871	6.01964	15.5133	11.1476	7.33141	6.30064	-1.69969	5.1628	1.79765e-82	5.45909e-81
Irf2bp2	64.0839	19.8944	20.9214	18.1795	49.6405	21.6482	20.3392	17.5433	-2.0063	7.23052	1.92038e-82	5.81351e-81
Psmd2	48.4108	60.2934	82.2861	112.429	50.3857	68.4738	90.1656	116.489	1.03452	7.89331	2.08397e-82	6.28902e-81
Cenpi	0.744105	0.750501	4.81081	11.3703	0.793814	0.781622	5.46897	12.4254	3.74896	3.56191	2.40102e-82	7.22327e-81
Xrcc6	11.5645	14.0327	30.4332	34.3115	12.6996	14.6301	32.5856	34.207	1.38401	5.55528	4.62727e-82	1.38775e-80
Kansl1	52.239	44.5582	27.71	20.2488	49.733	39.7669	24.8309	19.0676	-1.54989	7.60117	5.80544e-82	1.7357e-80
Fut7	0.37032	0.987771	2.03928	4.24267	0.519136	1.20275	2.79295	4.74035	3.33038	1.98369	6.53007e-82	1.94632e-80
Xpo5	11.3127	17.3136	23.517	29.2201	12.4767	19.2487	25.3979	31.1915	1.18803	6.22605	7.80508e-82	2.31919e-80
Adsl	15.9858	18.1436	31.29	42.0087	16.234	18.9957	33.5371	40.9773	1.21283	6.53329	9.07471e-82	2.68817e-80
Psmd7	30.5903	53.725	64.5464	96.7426	31.9292	46.6629	68.1145	95.6605	1.48028	6.50794	9.63591e-82	2.84569e-80
Chmp1b	52.2398	38.7928	26.4221	18.6627	45.2878	34.7335	24.8036	18.0696	-1.66657	6.36365	1.01342e-81	2.98371e-80
Ahcy	23.3165	23.15	44.4926	71.3398	24.1283	25.9411	49.7703	75.9538	1.43222	6.62909	1.20301e-81	3.53115e-80
Use1	116.456	98.2277	67.8621	45.012	118.232	119.635	71.1253	42.3742	-1.55254	6.70461	1.24618e-81	3.64677e-80
AW209491	1.33499	3.93984	5.35542	5.73667	1.32928	4.26529	5.4255	6.05456	1.93381	3.09554	1.31065e-81	3.82384e-80
Spdl1	1.16217	4.06946	5.23612	15.0816	1.17436	3.87347	6.12191	17.3683	3.5196	3.79501	1.34378e-81	3.9087e-80
Vdac1	50.6795	49.9237	82.9878	131.408	49.0313	51.1814	91.8606	136.558	1.19338	7.06895	1.44898e-81	4.20203e-80
Cdc7	4.73674	6.82169	11.2177	17.0268	4.76442	6.90261	11.8885	17.5108	1.66264	4.81322	1.49807e-81	4.33139e-80
Epc1	36.7236	30.281	22.9536	15.9564	37.047	28.0045	21.2035	14.677	-1.38358	6.73849	1.50682e-81	4.3437e-80
Rrp1b	8.83071	10.7116	23.7187	27.4351	10.3206	11.8063	26.1467	27.613	1.45385	6.19613	2.28396e-81	6.56435e-80
Dnajc11	12.3821	16.3424	24.3646	31.2831	12.7006	17.0126	25.2395	31.1064	1.15379	5.86397	4.04651e-81	1.15956e-79
Cd28	110.803	31.2757	19.5349	23.9287	96.2366	27.7932	18.3879	25.7332	-2.39529	7.47128	7.01317e-81	2.00373e-79
Sidt1	71.92	36.4748	41.3105	28.9003	88.8427	46.0081	38.4994	27.8211	-1.49609	7.71269	7.74602e-81	2.20659e-79
Txnip	413.438	147.284	167.943	102.441	269.278	177.69	162.792	95.7448	-2.19929	9.32638	1.0455e-80	2.96954e-79
Rcn1	10.6673	20.5141	35.2292	35.4381	12.6722	20.5543	34.6558	35.0433	1.54966	6.06057	1.30733e-80	3.7023e-79
E2f6	6.08269	7.02342	15.6771	18.0757	6.69114	7.92787	18.3949	18.377	1.38586	4.89113	1.37236e-80	3.87512e-79
Bub3	26.0175	36.9373	50.3676	75.4092	26.9696	41.7403	51.1483	77.3972	1.35389	6.65576	2.19703e-80	6.18564e-79
Ercc6l	1.77279	2.13081	6.72987	14.1966	1.46375	1.9242	7.61182	14.8057	2.82051	4.39341	2.70294e-80	7.58786e-79
Anln	0.387887	0.685627	2.53872	9.49532	0.587289	0.634195	2.79719	10.6613	4.43241	3.99505	4.79841e-80	1.34314e-78
Selk	100.016	46.826	38.7564	39.4741	86.32	52.489	40.2468	41.6037	-1.52337	5.91655	6.37393e-80	1.77899e-78
Iars	13.6708	26.535	33.3955	48.5875	13.9914	22.4083	34.9708	51.4174	1.64789	6.88492	7.72446e-80	2.14972e-78
Gsg2	1.1554	1.9782	5.58631	12.4558	1.3791	2.44145	6.75325	13.633	3.24434	3.89489	7.76584e-80	2.15502e-78
Gtf2e1	5.17448	11.1477	11.3307	12.8092	5.10483	11.7386	12.0374	13.2967	1.12223	5.00211	1.19271e-79	3.30029e-78
Fbxo5	4.65733	6.66405	16.1423	39.1237	4.41272	6.79565	16.8423	42.5411	2.8881	4.75232	1.51158e-79	4.17067e-78
Rhob	53.2602	20.5592	4.63594	3.21059	45.6347	25.1498	5.45489	3.54799	-4.23518	5.62483	1.56007e-79	4.29218e-78
Coro1c	24.1372	32.0127	47.3494	70.9416	29.3086	34.9931	55.2055	75.7998	1.37414	7.2664	2.08454e-79	5.71888e-78
Tcf7	473.296	442.169	321.311	202.078	532.493	408.109	290.374	171.972	-1.40814	9.84313	2.80243e-79	7.66659e-78
Mms22l	2.97178	2.46108	7.84067	12.7638	3.49328	2.86521	9.40255	14.8489	1.91922	4.77908	3.30703e-79	9.02146e-78
Plekhm3	4.77118	2.60731	1.70023	1.08651	4.81801	2.80616	1.70204	1.12797	-2.31874	4.5282	4.39823e-79	1.19644e-77
Mrpl47	6.03437	12.7735	18.9493	26.0918	6.56524	13.1659	19.0572	25.5858	1.93381	3.61394	4.66139e-79	1.26447e-77
Coq10b	31.2531	10.8173	6.99887	6.74075	29.0971	9.90759	6.19341	6.88061	-2.39372	4.36808	5.72726e-79	1.54925e-77
Cd97	157.147	164.425	68.3111	44.5153	149.702	165.038	69.5062	46.2559	-2.00386	8.63155	6.08934e-79	1.64259e-77
Rrp8	8.04417	9.79729	14.2797	19.7522	7.93559	10.7112	15.5343	20.4619	1.11442	5.18551	8.99248e-79	2.41895e-77
Bop1	21.2703	22.7506	42.6877	61.0721	23.0084	26.0957	47.8981	62.9756	1.34038	6.48854	1.02761e-78	2.75657e-77
Ppt1	66.5514	20.9407	22.4891	20.3986	67.0416	21.0872	21.1637	19.3342	-1.88993	6.42774	1.09036e-78	2.91679e-77
Ncapd2	11.7626	12.1644	31.8967	78.9924	13.571	15.0938	36.7899	84.6026	2.56677	7.27636	1.11237e-78	2.96744e-77
Gm5506	61.4445	81.6176	184.796	278.862	70.8337	85.2277	205.613	295.833	2.00245	7.94123	1.29898e-78	3.45573e-77
Actb	1105.76	1945.37	3249.29	3755.19	1318.89	2133.55	3129.2	3869.19	1.5829	12.5149	1.76842e-78	4.69166e-77
Smad7	60.4122	35.118	22.3014	10.0596	59.588	36.3584	20.0711	9.44386	-2.7749	7.37526	2.71929e-78	7.19457e-77
Pgd	28.4318	33.8702	45.721	72.7937	27.8658	35.3867	47.6441	72.526	1.17518	6.63998	3.04562e-78	8.03596e-77
Dcp2	3.95319	9.87674	13.5715	16.1046	4.16533	10.0238	13.4662	16.0848	1.84506	6.41311	3.50053e-78	9.21108e-77
Tagap1	98.568	31.4176	22.4035	16.2518	59.9376	29.106	23.3581	16.0855	-2.79027	6.44475	3.85586e-78	1.01185e-76
Ube2h	54.478	69.975	35.2071	24.5284	52.7606	74.7011	32.5326	23.2462	-1.33335	7.95297	5.06455e-78	1.32543e-76
Irgm2	6.1142	61.1321	121.724	73.2679	5.77005	57.3423	103.045	58.6849	3.40068	7.6892	5.46333e-78	1.42593e-76
Psma1	46.8384	55.6055	94.2001	137.843	47.7718	63.5363	101.856	145.323	1.37628	6.6914	6.6471e-78	1.73022e-76
Parp6	19.694	17.9228	11.6518	7.23344	19.2843	17.268	10.7315	6.64601	-1.62765	5.24553	8.95441e-78	2.32454e-76
Psmc2	36.4605	50.3423	63.3499	87.084	35.2872	54.3099	68.5958	90.6501	1.07542	6.7229	9.20161e-78	2.3823e-76
Gins3	2.17722	3.88967	6.78702	10.8864	2.46564	4.46449	8.19721	10.7663	2.12704	3.79702	1.09013e-77	2.81481e-76
Rpn1	25.6981	31.3507	56.7831	78.1618	25.9572	34.5365	64.2228	81.9772	1.42276	7.45118	1.17597e-77	3.02837e-76
Adrb2	14.8238	7.98266	5.80882	3.29853	11.4008	8.38296	5.22919	2.92247	-2.35308	4.43059	1.3457e-77	3.45624e-76
Banf1	41.3242	54.1939	115.015	148.232	45.6079	60.2121	126.518	155.207	1.66168	6.65616	1.60645e-77	4.11498e-76
Klhl6	71.7594	75.8719	65.6911	40.4967	74.8853	76.9584	64.9672	38.5642	-1.00645	7.47796	2.52389e-77	6.44794e-76
Cyth2	27.8536	22.552	13.8779	12.9275	26.3489	24.41	14.7493	12.9597	-1.28876	5.70427	3.19459e-77	8.13988e-76
Spata2	27.4174	13.9377	11.7894	11.4775	24.6681	17.7658	12.0043	11.4349	-1.43911	6.00747	4.89929e-77	1.24507e-75
Lrig1	13.4138	11.6826	6.69612	3.6524	11.1103	12.3736	6.1604	2.9731	-2.05885	5.63941	5.04463e-77	1.27863e-75
Psmd1	27.0776	40.4076	49.3683	75.7	26.029	36.8167	50.1221	78.5365	1.30186	7.15489	5.35175e-77	1.35293e-75
Heca	45.9299	40.2901	28.2909	16.6763	48.4754	45.034	27.6595	16.2655	-1.64196	7.03144	5.79538e-77	1.46125e-75
Cdk4	65.1513	61.7871	153.26	219.249	74.8368	70.2041	177.077	229.719	1.57024	7.36563	1.28618e-76	3.23454e-75
Smyd2	6.55552	6.86735	25.4736	31.0407	8.60003	8.673	29.9084	31.2615	2.05744	4.60013	1.32161e-76	3.31502e-75
Actn1	110.183	139.028	90.724	47.0146	120.192	132.837	80.4657	37.4657	-1.41015	8.83259	1.33915e-76	3.35031e-75
Eef1e1	15.9797	21.0083	37.1244	55.3049	14.2179	20.7851	40.369	57.6745	1.61137	4.91747	1.52941e-76	3.81642e-75
Tubb4b	88.6777	87.0218	149.299	309.705	86.0965	98.6383	159.615	332.987	1.62274	8.0013	1.94609e-76	4.84366e-75
Mre11a	8.66611	12.211	17.3341	22.6483	8.65131	11.885	17.3754	23.8367	1.20279	5.36486	2.61751e-76	6.49802e-75
Ldha	197.824	145.968	385.649	703.758	204.601	174.935	451.191	744.691	1.65127	9.25299	2.71451e-76	6.72154e-75
Armcx2	10.8828	5.73917	6.38265	5.06809	10.0968	5.74547	5.93214	4.89906	-1.28309	4.78373	2.75095e-76	6.79436e-75
Gm7334	32.1421	12.8851	10.6613	11.1474	27.9498	11.5289	11.1372	11.7989	-1.70943	4.24702	3.80994e-76	9.38586e-75
Pgam1	58.1808	45.1095	113.1	222.265	54.2431	54.8947	134.313	245.396	1.75106	7.53912	3.86048e-76	9.48618e-75
Bbs12	0.792817	6.28955	5.41928	5.64854	0.722331	6.77667	6.59887	6.36114	2.62137	3.17259	3.87038e-76	9.48637e-75
Hspd1	115.567	83.0422	219.056	362.263	87.4543	77.5012	228.424	380.971	1.46615	8.44098	5.27346e-76	1.28926e-74
Ncaph	2.56395	2.87715	12.7453	33.6795	2.77234	3.26094	14.868	36.926	3.53372	5.08959	6.0198e-76	1.46801e-74
Pask	0.389632	0.566321	4.11086	6.43509	0.441712	0.645901	5.15464	6.28003	3.85386	3.74566	7.06306e-76	1.71809e-74
Ctla4	54.4514	13.9593	5.31435	5.73384	61.6575	17.7629	5.25478	5.41362	-3.42526	5.2617	7.38018e-76	1.79071e-74
Btg3	31.4306	12.5975	10.4233	10.9029	27.326	11.2716	10.8887	11.545	-1.70914	4.24773	1.19167e-75	2.87699e-74
Acat2	4.35599	16.1095	12.8983	16.0073	4.56765	18.4793	13.8886	18.5239	1.69442	4.68111	1.532e-75	3.6894e-74
Gltscr2	427.091	385.617	261.157	192.754	412.953	415.433	262.209	177.953	-1.32936	9.02743	1.96974e-75	4.73179e-74
Jund	422.031	114.498	122.05	137.789	405.229	138.947	141.223	151.939	-1.80147	9.16864	2.45495e-75	5.88273e-74
Prmt7	7.49966	10.7409	21.7412	27.6567	8.99153	13.2413	23.4385	28.8638	1.69971	5.24077	2.49414e-75	5.96187e-74
Usp22	29.2177	25.5073	16.7837	14.3692	26.2107	26.353	15.5585	13.5677	-1.20705	6.52413	2.62081e-75	6.24917e-74
Kif21b	90.4638	55.2419	60.5545	29.4668	106.673	57.5036	51.8941	27.1392	-1.8024	9.17963	3.47714e-75	8.27063e-74
Txn1	74.0197	91.847	168.247	342.888	78.6345	103.675	211.683	371.624	2.03221	7.45783	4.79734e-75	1.13828e-73
Enkd1	1.26327	2.62826	5.20813	9.05772	1.52183	2.87784	6.9255	9.2477	2.6504	2.52132	5.65682e-75	1.33892e-73
Arntl	13.3148	12.5141	6.91062	4.96695	11.1411	12.1911	5.72644	4.57989	-1.6037	4.81699	6.76886e-75	1.59821e-73
Med13l	21.7118	16.1502	10.36	6.0399	21.2695	15.9183	8.80143	5.25109	-2.0294	6.9868	7.55265e-75	1.77893e-73
4632428N05Rik	85.0613	56.9175	58.1017	32.6955	85.3963	63.9699	55.1884	28.8959	-1.56306	8.37652	7.82412e-75	1.83838e-73
Bsdc1	30.983	24.0671	15.4087	10.7636	27.6833	27.1615	14.1092	9.74674	-1.70904	5.80609	8.38753e-75	1.96598e-73
Eif3b	72.643	76.6579	124.941	179.956	78.9415	86.7175	141.061	191.85	1.12758	8.3485	8.87066e-75	2.07419e-73
Csrnp1	156.828	31.5639	22.0824	22.88	124.006	44.2365	22.4369	23.0303	-2.96437	7.14195	9.36103e-75	2.18356e-73
Hat1	19.3777	28.9808	48.4841	75.4591	16.7283	27.0443	51.1614	77.5213	1.77981	5.93654	1.01581e-74	2.36377e-73
Gsn	20.3206	5.52082	4.96559	3.13577	19.6913	6.97469	4.30454	2.53143	-2.88168	5.03074	1.30303e-74	3.02486e-73
Plk3	31.4148	4.79839	4.61614	5.97317	28.3282	6.46447	5.83014	6.58573	-2.58118	4.68075	1.79857e-74	4.16518e-73
Cox15	3.54982	5.71348	7.78866	9.44946	4.02789	5.9928	7.98594	9.77385	1.22551	5.05362	2.02899e-74	4.68754e-73
Ect2	1.51584	1.49526	4.40534	16.1122	1.3509	1.52032	4.52663	17.9229	3.22738	4.39622	2.30494e-74	5.31237e-73
Atf3	41.8458	2.39769	0.800862	0.74396	33.4746	2.84447	0.963596	0.661969	-5.99606	4.55928	2.32352e-74	5.34243e-73
Stk39	5.82429	3.00655	10.3064	34.314	5.80247	3.34693	10.6963	35.3144	2.37836	4.93883	2.37446e-74	5.44659e-73
Gfm1	12.0285	14.7854	23.7988	33.1891	11.9022	13.8621	25.538	35.4697	1.28196	5.61609	2.47413e-74	5.66176e-73
Exosc8	30.4462	35.2677	60.0993	77.0878	31.7138	37.4878	64.8944	80.0643	1.15847	6.01993	2.86706e-74	6.54543e-73
Prdx1	84.3625	107.724	205.136	297.678	86.071	116.466	219.186	305.992	1.63841	8.00226	2.99763e-74	6.82739e-73
Suv39h1	13.5077	20.0499	25.6404	38.6004	14.243	22.9734	27.7143	40.7901	1.33353	6.2444	3.27019e-74	7.43051e-73
Jarid2	21.4528	14.2308	9.50925	8.46402	18.451	14.0206	8.91718	8.29096	-1.52562	6.38962	3.27783e-74	7.43051e-73
Farsb	22.2268	21.2814	42.5083	55.7638	21.0287	20.3848	43.5412	55.6959	1.14502	6.21367	3.79236e-74	8.57677e-73
Map2k6	8.34314	0.926246	2.41363	1.8824	7.48898	1.4127	1.71409	1.61173	-2.32475	2.92981	4.41475e-74	9.96105e-73
Ahr	7.24911	2.62556	0.971719	0.690301	5.55316	2.23022	0.879134	0.531303	-3.57999	3.96978	4.47859e-74	1.00815e-72
Frmd4a	5.58768	1.93703	2.21675	1.80414	4.8888	1.62419	2.0158	1.64469	-1.81278	4.30291	5.33882e-74	1.199e-72
Smurf2	22.0775	18.1533	11.2916	8.42459	19.3819	15.5758	10.0629	8.20497	-1.57085	6.35057	6.47865e-74	1.45161e-72
Rwdd4a	7.67907	13.4382	16.4001	19.9056	8.27884	13.2197	17.3948	20.7912	1.18809	5.38654	6.91421e-74	1.54561e-72
Aacs	5.28827	11.8326	13.775	17.3542	5.05345	13.8191	14.8973	18.65	1.53609	5.3409	7.10874e-74	1.58543e-72
Sigmar1	9.3928	17.3359	26.2344	33.6674	9.49322	17.1157	29.7172	36.3667	1.66143	5.12767	7.73483e-74	1.72109e-72
Mrps2	8.5632	14.3882	17.929	22.414	7.704	13.9139	17.781	21.8415	1.21019	4.91017	8.57376e-74	1.90338e-72
Iffo2	8.29887	2.9778	2.95414	3.05083	6.82862	3.41802	3.25231	3.12752	-1.6261	4.73031	1.1689e-73	2.58901e-72
Zfp831	11.5653	9.06296	7.29055	3.94188	13.534	9.39242	6.53709	3.41053	-1.73441	6.44781	1.56133e-73	3.45029e-72
Plcxd2	23.8886	18.0922	11.157	7.26889	26.4251	19.9695	10.2883	6.89859	-1.89685	6.778	1.91789e-73	4.22856e-72
Zfp622	58.2126	27.0501	26.8275	24.9504	54.701	33.345	29.2071	25.4418	-1.40503	6.61819	1.98628e-73	4.36936e-72
Pak1	7.09614	2.44199	1.93995	1.38218	7.3307	2.56967	1.59565	1.07757	-2.54231	3.54484	2.82731e-73	6.2053e-72
Mrpl51	8.38155	17.6116	26.1201	38.8893	9.3879	17.3617	28.5733	41.6309	2.03151	5.16485	2.9036e-73	6.35828e-72
Ccdc117	57.5474	17.2252	18.5597	15.2572	48.0696	17.8862	16.9897	14.4388	-2.09922	6.40397	2.9176e-73	6.3745e-72
Mrpl18	35.7599	38.7401	74.3169	112.097	34.8532	43.1344	80.1413	118.624	1.46677	5.97915	3.13966e-73	6.84417e-72
Cdk6	6.6277	25.2023	43.3124	41.7507	7.55475	30.9818	47.2451	44.0867	2.47307	5.6905	3.25944e-73	7.08929e-72
Slc25a13	1.2288	1.01596	3.27409	5.68111	1.31203	1.24903	3.76622	5.7401	2.03309	3.01154	4.52327e-73	9.79399e-72
Ccr7	586.768	268.035	205.042	118.315	475.816	345.391	192.541	96.1815	-2.49852	9.201	8.72194e-73	1.88008e-71
Tgif2	35.7955	5.63044	6.21309	6.94724	25.9123	7.30997	7.02288	6.77037	-2.55245	4.98049	1.00269e-72	2.15656e-71
Cdc6	1.66557	0.652004	10.8239	22.0456	1.41605	0.591821	13.6684	23.2403	3.54486	5.07891	1.33787e-72	2.87107e-71
Gramd1a	162.391	96.0126	92.223	45.1528	177.881	112.069	81.814	42.7506	-2.02874	8.2659	1.44134e-72	3.08626e-71
Rab5a	49.3717	32.3079	25.5683	21.7192	40.5461	31.822	23.1727	22.0102	-1.36685	6.08564	2.43958e-72	5.20068e-71
Armcx5	12.7981	5.85463	5.23869	4.27588	11.3051	5.46955	4.8837	4.16193	-1.76161	4.10718	2.49945e-72	5.31656e-71
Suv420h1	24.6823	24.1959	17.0492	10.3623	23.4693	22.7951	15.4945	9.66307	-1.43336	6.87902	2.74311e-72	5.82203e-71
Sept11	19.467	18.8505	41.507	69.7005	19.1175	17.563	45.8667	72.8992	1.65615	7.43244	2.86966e-72	6.07727e-71
Fam185a	1.73578	2.48628	4.18212	7.66728	2.12548	2.99722	4.92094	8.57851	1.95194	3.44026	3.25086e-72	6.86948e-71
Ckap2	2.00922	2.02515	4.59949	16.867	1.98286	1.856	5.00677	18.7468	2.89036	3.88749	3.51533e-72	7.41214e-71
Bbc3	31.2788	11.4101	6.55971	3.25822	25.0543	11.154	5.01194	2.77515	-3.4456	4.52785	4.53091e-72	9.53268e-71
Tbc1d4	14.7476	9.72534	5.13794	2.30541	12.5015	9.89635	5.09167	1.87044	-2.85802	5.90864	7.7022e-72	1.61696e-70
Ankrd50	12.0408	6.38908	3.36299	3.21321	11.1034	6.619	3.04016	2.94974	-2.08997	4.94265	7.76078e-72	1.62572e-70
Clhc1	0.382801	0.449878	5.5104	14.5107	0.254565	0.473856	6.83961	16.4036	5.04009	2.45173	8.4494e-72	1.76614e-70
Diap3	1.50125	3.27503	5.90992	12.8887	1.70414	3.43913	6.90554	15.0529	2.91772	4.2195	9.25345e-72	1.93003e-70
Cirh1a	20.6766	28.6851	38.7964	52.4676	20.633	26.1055	42.1036	54.9219	1.16199	6.14432	9.80192e-72	2.04002e-70
Zfp954	16.8873	10.5582	8.48815	6.90359	16.2592	12.5817	9.11907	6.8997	-1.46984	4.51357	1.11931e-71	2.32456e-70
Eme1	0.904287	0.883854	4.3781	11.8368	1.06344	1.14388	5.12243	13.0159	3.52364	3.16053	1.42411e-71	2.95122e-70
Zfp628	16.1356	9.62008	7.9871	7.29593	17.7791	10.2723	8.22068	6.94244	-1.32697	5.23044	1.53481e-71	3.17379e-70
Plekhg2	25.3287	25.0848	16.6825	10.0427	26.854	25.1011	14.8443	9.47247	-1.51697	6.76333	1.87231e-71	3.86345e-70
Pold2	22.7119	16.6057	50.6315	68.8976	23.2482	19.8872	56.4905	68.6145	1.41902	5.90551	3.27813e-71	6.7355e-70
Eif1ax	47.0446	61.9772	88.8781	133.065	41.3338	56.2028	87.7865	137.805	1.31947	6.08365	3.8962e-71	7.98844e-70
Kdm5b	13.953	16.7781	9.20728	4.83464	12.7896	17.5319	8.11896	4.01955	-1.71238	6.25518	3.91028e-71	8.00034e-70
Tmem194	2.69513	5.08612	6.52784	9.91053	3.01021	5.91261	6.85699	10.2096	1.69363	5.16116	5.2714e-71	1.07623e-69
Dusp5	124.318	21.0236	15.8826	24.1802	154.851	36.7243	18.8553	26.8753	-2.54378	5.58959	5.63755e-71	1.14856e-69
Fam107b	280.942	146.742	130.218	136.916	261.218	133.078	121.711	140.203	-1.21781	9.03396	5.69553e-71	1.15793e-69
Kntc1	0.85264	0.548348	7.74334	15.438	0.801183	0.74432	9.16882	16.9821	3.99569	5.16709	8.2207e-71	1.6678e-69
Espl1	1.03781	0.819236	4.846	17.3042	1.18468	1.04901	5.52004	18.6827	3.87745	5.14186	1.00647e-70	2.03763e-69
Mybl2	1.84357	1.42404	8.52082	20.5696	1.81954	1.48092	11.4513	22.3095	3.29843	4.70646	1.00932e-70	2.03913e-69
Syf2	133.637	119.074	75.8311	60.3355	128.021	108.758	74.5456	56.9287	-1.3297	6.95907	1.18258e-70	2.38417e-69
Mrps10	8.71794	14.5597	18.9269	26.9037	9.68874	14.2421	21.4846	27.4565	1.44261	4.19947	1.3502e-70	2.71643e-69
Rbm48	19.3279	13.1373	9.97217	7.26492	16.702	11.5004	8.89485	6.98345	-1.59183	4.67695	1.41382e-70	2.83852e-69
Il1r2	5.29931	1.18133	0.237516	0.0770415	4.30062	1.74007	0.335646	0.0615097	-6.26148	1.60921	1.78829e-70	3.58288e-69
Cisd1	6.55931	7.13598	19.3145	33.9791	7.52932	9.01291	24.3376	35.7771	2.18985	4.04371	2.20858e-70	4.41579e-69
Gm12250	2.98784	34.8346	126.27	87.3518	3.40468	33.3282	110.141	71.0005	4.68762	7.09426	3.12206e-70	6.22929e-69
Rgs1	114.818	75.7278	14.0372	10.3112	116.936	64.9302	15.8136	9.46773	-3.65958	6.0818	3.196e-70	6.36366e-69
Topbp1	20.2294	32.6175	44.3834	61.0732	23.0188	31.8057	47.5719	65.565	1.41218	7.46136	3.2981e-70	6.55345e-69
Tube1	0.676812	0.898211	2.79446	5.3164	0.692655	0.936183	3.06059	5.42779	2.77133	2.66546	3.63759e-70	7.21318e-69
Mcl1	181.064	242.914	136.071	92.7646	169.079	219.353	125.554	87.7176	-1.14772	9.16926	3.76872e-70	7.4579e-69
Aspm	0.538696	0.94057	1.9632	10.3152	0.581752	0.900136	1.93412	11.5758	4.07776	4.80914	5.31718e-70	1.05006e-68
Inpp5f	6.30802	8.17187	4.07412	2.87924	5.42859	6.86966	3.58396	2.57582	-1.31136	4.64637	6.62892e-70	1.30644e-68
Dctpp1	15.9584	13.6237	49.0978	79.1401	14.1079	15.2288	60.4202	84.099	2.12954	4.50761	7.37846e-70	1.4512e-68
Fbrsl1	14.0639	13.4664	9.53131	5.9433	15.0499	12.7677	8.51475	5.34062	-1.42461	5.66614	9.7709e-70	1.91784e-68
Rad51ap1	1.18988	1.3645	10.986	22.2446	1.31282	1.76058	13.4373	23.5696	4.03653	3.90939	1.10733e-69	2.16545e-68
Asf1b	7.27345	6.85916	32.6953	71.4895	7.60352	8.15832	38.7357	76.3862	3.11534	5.58119	1.10773e-69	2.16545e-68
Gm2a	65.0224	23.9143	22.9102	17.9294	66.1377	25.5764	21.6836	16.4107	-2.04479	7.38084	1.26824e-69	2.47422e-68
Fastkd3	2.50205	5.21233	6.84671	8.84303	2.49969	5.58632	8.03632	9.62031	1.64196	3.77136	1.60386e-69	3.12268e-68
Fam222a	5.46112	0.611171	0.6264	0.468123	3.43566	0.631045	0.550161	0.341301	-3.73021	1.91788	2.99841e-69	5.82609e-68
Stmn1	34.5524	30.7394	143.645	345.173	36.6983	37.2603	196.177	392.281	3.13756	7.36088	3.03018e-69	5.876e-68
Bambi-ps1	33.1518	29.0119	13.1793	8.42955	24.3466	24.4601	11.6952	5.87668	-2.15527	4.9109	3.42285e-69	6.62415e-68
Gla	16.9901	3.14723	2.1939	2.46025	11.0161	2.57022	2.25218	2.53903	-2.97191	3.94128	3.58011e-69	6.91462e-68
Adrbk2	4.65176	3.00774	1.62517	0.349093	4.48756	2.6703	1.2917	0.298581	-3.92269	4.08496	3.69729e-69	7.12669e-68
Rbbp7	72.8886	86.0767	135.552	192.332	70.2191	90.1638	149.925	201.33	1.21879	8.02545	4.71938e-69	9.07869e-68
Parp8	24.5234	16.9343	14.8203	10.8631	24.072	18.0435	14.2381	9.71784	-1.356	5.68543	4.91749e-69	9.44099e-68
Lrrc59	32.6558	24.5434	41.5765	81.5021	32.6666	26.7274	48.3429	88.1293	1.13805	6.83407	5.03449e-69	9.64644e-68
Nrbp1	64.7957	58.2382	43.5947	35.3041	62.6017	65.8751	42.9049	32.6955	-1.05798	6.8801	5.13519e-69	9.8199e-68
Nhp2	39.2952	42.2169	93.9476	129.785	41.0418	46.3076	105.835	138.118	1.54239	6.18819	5.42165e-69	1.03472e-67
Rars	28.1109	38.5847	62.5266	81.0745	25.2669	32.574	62.5035	82.9702	1.34722	6.5707	5.61578e-69	1.06966e-67
Mrpl15	8.27925	9.66607	15.0103	19.391	7.95693	9.61192	15.8325	19.5017	1.04615	5.68047	5.80639e-69	1.10162e-67
Melk	1.04369	1.11378	4.50458	14.6926	1.09484	1.33428	5.7158	16.213	3.62913	3.93399	7.6462e-69	1.44783e-67
Gins2	3.71762	2.10392	18.5637	31.8415	3.9186	3.10241	23.2609	34.1244	2.91312	3.76009	7.99913e-69	1.5117e-67
Bub1b	3.05668	3.1358	11.8472	46.0642	3.14246	3.32526	13.5539	49.4984	3.73172	5.78246	1.05606e-68	1.99187e-67
Zfand3	36.0131	31.1585	20.3004	17.0817	35.9229	30.0625	20.7064	16.6331	-1.25818	6.21954	1.37407e-68	2.5816e-67
Zfp868	19.9879	12.3324	9.227	7.62453	15.9284	11.2661	8.80322	6.8892	-1.57125	4.8195	4.33031e-68	8.10423e-67
Abcg1	19.3667	20.0938	12.0119	8.52338	23.1803	23.2792	10.528	7.81421	-1.36626	6.64202	4.65167e-68	8.68882e-67
Chaf1b	6.8816	4.9139	24.2433	32.4999	7.98193	5.33855	29.8108	34.6474	2.05629	4.96662	4.72461e-68	8.80802e-67
Nup85	15.7405	13.3009	32.4568	55.2108	16.7873	17.0162	41.4184	60.0812	1.62875	5.95306	5.10182e-68	9.49292e-67
Eprs	25.8885	36.076	51.3586	65.9851	27.1162	32.7783	54.0657	69.8358	1.16851	7.60655	9.41049e-68	1.74764e-66
Pid1	3.34348	0.524011	0.319202	0.128795	3.45648	0.634178	0.351572	0.212608	-4.86141	1.71838	1.07908e-67	2.00013e-66
Lap3	12.2839	12.7875	24.4426	36.7095	10.9905	13.2004	26.8563	37.0979	1.39762	5.38638	1.19399e-67	2.20888e-66
Dirc2	13.7317	7.43012	9.28238	4.93695	12.6864	8.41114	8.18997	3.6368	-1.65734	5.41359	2.25145e-67	4.15722e-66
Pramef8	18.9593	8.4423	8.54461	7.04266	16.8666	10.3559	8.27606	6.48032	-1.6109	5.38924	2.91041e-67	5.36371e-66
Tsen15	2.94393	5.92361	9.38214	12.7182	3.54277	5.53961	11.2971	13.7295	1.91224	3.18493	3.03752e-67	5.5873e-66
Rnf185	13.4871	9.93959	7.84609	6.37024	12.2353	10.9515	7.64917	6.32536	-1.26156	4.77445	3.79371e-67	6.96499e-66
Mlkl	0.379071	0.526866	2.06721	6.79782	0.510323	0.596082	3.49489	8.81606	3.96931	2.17349	3.8878e-67	7.12418e-66
Map4k5	4.49444	3.58251	1.8671	1.40092	3.77343	3.09494	1.67627	1.36804	-1.85707	3.5639	4.12739e-67	7.5354e-66
Cdca8	4.57475	4.41211	15.298	58.975	5.12825	5.93229	18.5606	63.2043	3.50675	5.01907	4.3352e-67	7.89906e-66
Kif4	1.22702	1.13241	4.85343	18.9915	1.31987	1.33868	5.76488	21.1026	3.76877	4.77209	4.94611e-67	8.99522e-66
BC030867	0.400033	0.309776	3.33609	9.05985	0.409254	0.368728	4.11796	9.9964	4.29074	2.93942	6.46246e-67	1.17308e-65
Tdp1	8.30336	9.40992	13.7145	21.4469	9.40325	9.74837	15.0787	21.3166	1.18469	4.71285	1.13543e-66	2.0572e-65
Pbk	0.821671	0.90944	8.02709	25.5175	0.928007	0.992963	9.97053	27.6472	4.77366	3.684	1.42966e-66	2.58543e-65
Atg12	24.6026	19.4153	16.6462	13.1318	25.7149	21.496	15.8591	12.5605	-1.08658	5.67055	1.4631e-66	2.64097e-65
Atp2a2	23.4372	23.8704	34.3913	53.6979	24.317	25.0938	38.5347	57.9784	1.01496	7.51111	1.6442e-66	2.96232e-65
Trim41	14.3087	12.9379	7.95326	7.65827	13.2917	13.5767	7.88384	8.00998	-1.08248	5.24843	1.77332e-66	3.189e-65
Bora	4.14326	3.56646	6.89218	14.9071	3.96628	3.64021	6.36575	15.8501	1.66481	3.90927	1.88575e-66	3.38488e-65
Rrm2	8.14054	4.77793	62.4525	192.718	8.64993	6.00954	77.6026	220.19	4.38527	6.98509	2.18948e-66	3.92279e-65
Recql4	1.50182	0.545168	4.39172	8.10152	1.35313	0.478204	5.97645	9.2031	2.25183	3.6187	2.59232e-66	4.63594e-65
Ncapg2	1.60268	1.47014	10.8393	24.9477	1.62856	1.5004	12.0326	27.9903	3.77876	5.65757	2.97727e-66	5.31452e-65
Vps9d1	7.84561	8.2582	4.99861	3.30456	8.42933	9.23623	4.8106	3.19798	-1.42835	4.21257	3.16467e-66	5.63861e-65
Psmg2	12.5674	16.6597	32.6191	38.5338	15.0216	20.655	36.2936	42.1046	1.43252	4.76474	3.4574e-66	6.14882e-65
Gtse1	1.83283	2.04347	4.95227	19.133	1.66948	2.18992	5.99293	20.9832	3.20396	4.07755	3.62353e-66	6.43243e-65
Cdca2	1.29033	1.29084	5.12581	14.915	1.1639	1.54204	5.56191	16.3774	3.34702	4.33577	3.93167e-66	6.96663e-65
Zfp592	32.0094	26.444	19.7056	14.9451	32.1544	27.4806	18.0562	14.4171	-1.28192	7.47359	4.46362e-66	7.89472e-65
Acss1	21.2305	19.7734	18.6157	10.405	24.4608	21.7332	17.3514	8.84747	-1.21024	6.26981	4.67395e-66	8.25162e-65
Prc1	2.91148	3.36148	10.8438	46.4833	3.26197	4.03878	12.3329	53.0495	3.81505	5.44137	5.33426e-66	9.40018e-65
Btg2	101.668	76.2904	50.1324	28.0056	86.5266	92.36	46.1342	24.9512	-2.04676	7.91233	5.54754e-66	9.74638e-65
Cdc16	11.3536	20.1258	21.4427	26.9012	12.3798	20.2281	21.4424	27.435	1.06216	5.47241	5.5509e-66	9.74638e-65
Stx5a	43.6223	36.952	27.3769	19.6413	42.623	41.1999	25.5432	18.1205	-1.33305	6.18833	5.9592e-66	1.04443e-64
Yars	10.443	10.2823	20.536	32.2206	11.9688	12.1636	23.7434	35.0464	1.44348	5.70561	6.17927e-66	1.08104e-64
Fam210b	5.28874	5.55391	4.46029	2.26377	5.95571	6.20822	4.0144	1.92392	-1.40431	4.14917	6.21969e-66	1.08614e-64
Nop16	12.3476	15.7235	28.1714	39.1512	11.2433	15.9733	33.1632	41.4618	1.48419	5.22125	9.98276e-66	1.74014e-64
Plk1	2.95063	3.82145	10.1501	61.4982	3.11444	4.12148	10.2437	67.1597	4.19996	5.2109	1.00888e-65	1.75544e-64
Tpi1	29.4741	18.9672	91.6003	199.739	30.1747	24.8242	117.59	223.751	2.58065	6.87743	1.09032e-65	1.89374e-64
Armc6	2.40826	2.33906	7.19854	9.63651	2.86072	3.23272	8.80505	10.6774	1.81438	3.57464	2.36935e-65	4.1005e-64
Cenph	1.60135	2.43098	8.86183	17.9499	1.39673	1.83737	9.63268	17.417	3.29643	3.01051	2.41292e-65	4.16844e-64
Dna2	1.40533	0.613711	5.54693	10.7708	1.69877	0.743496	6.36234	10.6443	2.7533	3.8803	2.53078e-65	4.35646e-64
Rgs10	114.707	69.5155	53.2119	29.579	116.473	67.9357	49.9642	26.946	-2.13998	6.16473	2.61254e-65	4.4892e-64
Fem1c	35.8702	17.8772	16.5111	16.2353	32.4046	17.3393	15.9948	16.0725	-1.32536	5.78583	2.65505e-65	4.55413e-64
Uvrag	37.332	17.3828	20.1423	18.353	34.1163	17.5201	18.888	16.7997	-1.20717	6.33542	2.6603e-65	4.55506e-64
Cenpn	1.56554	1.49808	6.27407	14.9466	1.57843	1.30322	7.02503	16.2215	3.07006	3.35312	2.67983e-65	4.58038e-64
Fancd2	0.844296	0.738472	4.26288	9.66609	0.898055	0.886387	5.22654	10.5888	3.33083	4.04887	2.70004e-65	4.60676e-64
Exo5	2.76969	9.4395	8.40263	9.10379	2.61515	10.5862	8.48356	9.07841	1.54249	4.02572	5.2172e-65	8.88581e-64
Haus4	10.5759	11.1366	23.7858	38.771	11.8674	14.4042	28.3691	39.6358	1.69064	5.15328	5.24296e-65	8.91396e-64
Mfhas1	11.4464	6.89867	5.27173	3.99048	11.4393	8.81861	5.50801	3.94151	-1.70252	5.65381	5.34551e-65	9.07234e-64
Tspan4	1.69903	0.474073	9.14932	14.1413	2.62935	0.828937	12.16	15.4001	2.85605	3.0739	5.78666e-65	9.80382e-64
Chtf18	2.19703	1.99365	9.10697	15.8152	2.62536	2.64872	12.1807	16.5955	2.66417	4.46014	7.00514e-65	1.18267e-63
Tmem173	26.8504	41.6576	61.952	68.1156	30.9235	46.034	60.5664	64.3365	1.1613	6.93219	8.37155e-65	1.41089e-63
Rras2	37.6593	102.669	87.42	110.038	32.823	93.4684	89.8673	113.574	1.36461	7.56912	8.84354e-65	1.48784e-63
Fam46c	41.3757	26.5553	17.415	10.9874	34.4045	32.7566	17.9946	11.2992	-2.09458	5.93379	9.16335e-65	1.53896e-63
Tmem8	9.69297	7.21969	6.78224	4.7553	11.0984	9.14073	7.27193	4.74591	-1.20954	4.79632	1.15379e-64	1.9344e-63
Alyref	61.4223	55.101	108.002	179.906	60.8003	52.2675	113.953	192.101	1.36953	6.84189	1.27886e-64	2.14037e-63
Ski	37.9256	53.5221	24.7864	13.6745	36.1745	44.5475	22.6394	13.4403	-1.65441	7.57328	1.43404e-64	2.39594e-63
Ifrd1	111.852	40.9734	22.933	33.2172	80.9769	39.6295	23.5751	34.8895	-1.93757	6.28935	1.4944e-64	2.49247e-63
Cst3	417.664	141.328	101.758	71.94	455.143	205.121	119.708	66.7747	-2.72315	7.30112	1.57471e-64	2.62189e-63
Slc26a11	10.4615	6.69952	5.79094	2.23846	13.3101	8.42049	5.68139	2.37622	-2.40084	4.25462	1.6563e-64	2.75299e-63
Mib2	12.2635	13.7619	8.21787	5.47187	12.1102	14.954	7.80038	5.02192	-1.34536	5.39981	1.79732e-64	2.98225e-63
Parp11	2.96131	9.53454	15.3704	12.5092	3.97194	8.68735	14.1408	10.4993	1.89446	5.11159	2.93219e-64	4.85698e-63
Fdps	18.1711	32.4204	41.0997	68.7147	18.8629	32.0164	47.9249	79.6777	1.73744	5.81658	3.02701e-64	5.00545e-63
Flt3	14.4039	5.95013	2.70585	0.882748	15.0465	7.05305	2.50725	0.638925	-4.21248	4.63156	3.43206e-64	5.66554e-63
Igtp	34.437	247.726	614.729	398.255	38.5585	213.688	528.348	310.685	3.35188	9.09286	4.13453e-64	6.81351e-63
B4galt5	15.951	16.9676	27.7134	47.788	16.6699	17.3463	29.8573	48.8939	1.40132	6.68536	4.3777e-64	7.20195e-63
Fam134b	29.1551	21.6489	14.4852	10.8793	23.1793	18.3444	12.3841	10.0156	-1.60372	6.04897	4.4129e-64	7.24751e-63
Smarcb1	18.5445	26.2975	37.9324	47.9245	20.2997	29.1344	38.7059	48.5171	1.18723	5.79221	7.14017e-64	1.17067e-62
Eif2ak3	22.209	14.9147	8.04453	8.11266	19.1487	15.2917	7.61985	8.56643	-1.63591	5.94556	7.36406e-64	1.20533e-62
Lsm2	12.6009	19.4644	34.6643	51.6081	13.7407	18.4324	41.6583	60.5706	1.8512	4.708	7.987e-64	1.30508e-62
Fam72a	0.511359	0.638313	1.78071	5.52415	0.487039	0.639729	1.98016	6.01206	3.26057	1.97475	8.16499e-64	1.33191e-62
Nucks1	20.0001	33.4247	40.5257	66.4025	20.7526	29.6008	41.2063	68.6255	1.55106	7.93219	8.93908e-64	1.45573e-62
Dtx3	22.2781	12.9949	11.2699	8.8153	25.5266	13.9552	11.1533	9.06786	-1.51889	4.77966	1.24597e-63	2.02565e-62
Rmdn3	8.93069	9.02156	18.8191	22.6755	9.10371	8.14336	18.667	21.9396	1.16161	4.89297	1.29508e-63	2.10195e-62
Tdrp	57.4454	60.071	35.7795	16.3511	42.5892	58.761	32.0144	13.9325	-1.9985	6.94822	2.0781e-63	3.36152e-62
Rdh10	7.26923	3.63849	2.88839	2.35542	5.6658	3.74372	2.77198	2.47668	-1.80414	3.1877	3.59056e-63	5.79834e-62
Tmcc1	4.60221	5.16624	3.18685	2.27809	4.30626	4.4742	2.95147	2.13904	-1.19404	4.47891	3.79557e-63	6.11917e-62
Dscc1	1.27353	1.57862	7.98635	11.2615	1.40289	1.43227	9.96139	12.3803	2.96203	2.74631	4.46457e-63	7.18572e-62
Ubald1	68.4571	42.1441	41.024	28.7376	79.0798	41.8848	35.8812	25.4067	-1.4333	6.05204	5.44317e-63	8.73168e-62
Tpt1	6575.15	5929.88	4193.78	2941.76	6047.3	5716.2	3892.38	2671.04	-1.34245	12.1675	5.67013e-63	9.08066e-62
Cd69	493.188	45.2333	33.37	44.392	230.414	52.2917	41.1777	48.4783	-3.66646	7.53538	7.48759e-63	1.19715e-61
Kifc1	3.19604	3.01208	8.51515	26.4777	3.53585	3.93228	9.73718	28.5094	2.86886	4.62343	7.97842e-63	1.27351e-61
Oip5	0.630948	1.75348	4.20533	10.3891	0.626796	1.39537	4.92955	11.1558	3.8608	2.62797	8.37266e-63	1.33424e-61
Gramd3	228.177	158.532	96.6648	85.8933	267.62	188.263	98.3584	90.7175	-1.58847	8.52907	8.58997e-63	1.36661e-61
Gmnn	12.1488	8.58471	37.8298	76.37	11.3937	10.4203	49.9368	82.82	2.47198	4.9287	1.20178e-62	1.90881e-61
Zc3h12c	5.03796	1.47312	0.460642	0.226133	3.32681	1.11184	0.355402	0.144789	-4.66	3.35704	1.22351e-62	1.94014e-61
Ttc28	5.91321	5.15187	3.66721	1.78358	6.80398	5.75321	3.54986	1.73026	-1.9126	5.72354	1.3834e-62	2.19009e-61
Nln	2.91792	5.96338	7.4178	8.61703	3.01991	5.61008	6.88143	8.9913	1.38036	4.39172	1.41826e-62	2.2416e-61
Pmf1	19.9178	15.9292	40.3996	75.2826	19.7105	16.0897	47.1398	80.3324	1.7368	5.19769	1.49959e-62	2.36627e-61
Glcci1	11.7568	9.49422	7.55395	4.31898	9.98249	7.98074	6.00988	3.55861	-1.62706	5.74041	1.52665e-62	2.40503e-61
Polq	1.05783	1.0105	2.94036	6.56606	1.05982	0.95545	3.1463	6.66622	2.45073	4.21461	1.55202e-62	2.44102e-61
Slc35b4	7.9299	13.5822	17.2714	18.3474	8.55335	15.7148	18.0018	19.1344	1.02881	5.72516	1.66823e-62	2.61952e-61
Slc25a25	18.3373	6.66855	7.19366	7.80044	18.08	7.94954	7.32425	8.1994	-1.41584	5.14394	1.68829e-62	2.64672e-61
Foxm1	3.51254	3.52536	8.5592	26.004	3.74498	3.71905	9.45346	28.1686	2.70555	5.41031	1.76797e-62	2.76714e-61
Gch1	12.6524	6.5419	3.24821	3.16651	11.2002	9.23018	3.92307	3.55698	-2.18083	4.28733	1.78929e-62	2.79598e-61
Rad18	3.8321	13.848	10.8303	14.3914	4.25772	11.9501	12.0562	15.2976	1.72576	4.71564	1.83398e-62	2.86119e-61
Cks1b	12.1877	9.76828	38.732	119.83	14.1897	11.5248	49.6856	133.918	3.11604	5.04135	1.99254e-62	3.10353e-61
Top2a	11.762	11.9919	60.9335	187.145	12.8693	11.7156	66.9808	205.32	3.81154	8.26333	2.60685e-62	4.05385e-61
Sqle	6.53011	10.3788	13.7212	24.5459	6.39313	9.82165	14.0709	26.7801	1.7279	5.07302	3.06276e-62	4.75516e-61
Aurkb	2.41295	2.01447	14.9057	54.3716	2.8723	2.7276	17.7932	61.171	4.31174	5.06665	4.16602e-62	6.45766e-61
Kdm7a	29.0968	18.5913	14.7094	6.6565	26.8854	16.0019	11.9722	6.15933	-2.30828	7.15543	4.27921e-62	6.62249e-61
Rel	63.7999	19.1539	11.5593	9.50739	39.243	17.2097	11.2989	9.14951	-2.93525	5.76664	4.59357e-62	7.09762e-61
Ppp1r7	9.01008	14.9486	17.6036	21.5949	9.316	14.5615	18.5258	22.6396	1.07791	5.8127	5.4035e-62	8.32243e-61
Chkb	41.3004	34.9457	24.3347	15.691	39.331	34.766	20.9158	13.9112	-1.578	5.75056	6.86098e-62	1.05464e-60
Kif20a	2.17678	2.41222	8.34779	37.5457	2.40152	2.68817	9.8391	42.385	3.92701	5.3992	6.86927e-62	1.05464e-60
Cct8	93.7234	92.9852	170.121	213.884	87.2767	99.9699	177.982	228.593	1.00919	8.20924	7.24582e-62	1.11068e-60
Ttk	0.531537	0.914916	3.68341	11.3851	0.498973	0.713876	3.98864	12.885	4.23604	3.28516	7.61331e-62	1.16516e-60
Il10rb	24.563	50.1356	59.2318	67.4536	29.7572	65.8117	65.9254	69.2327	1.27575	6.58149	8.10179e-62	1.236e-60
Prmt1	57.8501	60.9498	98.5647	153.798	56.6754	64.6881	115.564	161.054	1.23054	7.02675	8.18754e-62	1.24711e-60
Tle4	33.223	18.049	21.2983	18.2941	31.6928	18.6749	18.9694	17.1652	-1.04294	6.75304	9.35957e-62	1.42339e-60
Lfng	49.4689	179.164	220.345	160.336	63.7792	212.837	223.16	154.106	1.51611	8.68395	9.67002e-62	1.46829e-60
Trf	7.58393	2.13479	0.310907	0.179707	5.98378	2.80046	0.172479	0.16498	-5.58017	3.71637	9.82895e-62	1.49008e-60
Pygm	6.43769	3.70875	2.07591	0.916028	5.42876	2.75513	1.43297	0.875754	-2.99198	2.87377	1.03453e-61	1.5659e-60
Thop1	4.72407	3.05775	10.9739	21.0356	4.43346	3.7376	13.4707	21.9301	1.97373	4.39676	1.13804e-61	1.71989e-60
Ept1	4.68294	6.60369	8.88616	12.3246	4.68738	6.54514	9.21741	12.5815	1.21402	5.59636	1.15469e-61	1.74233e-60
Phf19	1.63532	1.0964	5.73548	15.239	2.0589	1.39592	7.23626	17.5826	3.03762	4.48242	1.18387e-61	1.78357e-60
Abca1	4.28671	3.73819	0.886266	0.559401	3.91359	3.40257	0.760378	0.442243	-3.12058	4.72254	1.29103e-61	1.94197e-60
Tomm40	23.062	23.2002	46.5165	76.4666	25.5876	27.1974	55.1142	81.3843	1.54832	6.05115	1.46634e-61	2.20225e-60
Cdk1	1.81127	1.493	12.0939	44.7043	2.02538	2.03673	14.8551	51.0807	4.44282	5.32644	2.69934e-61	4.04776e-60
Hsd17b11	28.4791	34.4143	22.3206	12.2079	27.5702	32.658	20.3331	10.4738	-1.40147	5.53972	2.71658e-61	4.06729e-60
Cdkn1b	81.1015	87.6136	45.1004	28.1129	71.2538	72.1788	44.551	26.7932	-1.71033	7.36513	3.02963e-61	4.52897e-60
Naaa	25.6624	3.78639	5.00332	3.57755	33.2178	4.26779	5.25004	3.73591	-3.02844	4.7951	3.18454e-61	4.75319e-60
Lpar5	2.22005	4.14795	9.65739	11.8165	3.63367	6.39106	11.276	12.2131	2.2097	3.52505	3.77691e-61	5.62865e-60
Pdss1	1.92128	2.24015	5.36032	10.5634	1.98252	1.88732	6.10091	10.7004	2.27157	2.73047	3.90019e-61	5.80342e-60
E2f7	0.283931	0.272594	2.14454	5.21373	0.373501	0.318051	2.55867	5.70075	4.02206	3.33472	4.39528e-61	6.53004e-60
Aen	10.2269	15.066	26.8292	26.8194	10.6968	14.4191	25.8257	26.4355	1.20687	5.52745	4.46213e-61	6.61917e-60
Rbmxl1	43.8633	50.2834	81.5559	112.961	40.1271	46.2861	88.0862	113.991	1.1832	6.77589	5.08031e-61	7.52463e-60
Tbc1d9	6.93593	2.83178	1.12007	0.403832	6.85239	2.65298	0.878212	0.282617	-4.29046	4.22535	5.18299e-61	7.66495e-60
Kcnc1	4.96371	3.10906	1.9431	0.822086	6.36611	4.22622	2.26366	0.921381	-2.77095	4.82499	5.93385e-61	8.76195e-60
Eif4g1	66.4772	89.0244	119.16	165.187	71.1558	93.0819	124.636	168.535	1.13115	9.1238	7.24952e-61	1.06883e-59
Cdk2	9.06567	8.77414	15.7225	28.6291	9.10308	8.79428	18.0824	30.7049	1.47755	5.27808	1.23071e-60	1.80898e-59
Zfp703	15.6189	8.41151	3.97851	4.39304	13.9445	7.38393	4.21376	4.35413	-2.01202	4.70351	1.30417e-60	1.91404e-59
Apitd1	1.60127	1.93084	11.7689	20.0033	1.60561	1.74431	14.2931	21.5211	3.43927	2.92962	1.54944e-60	2.27056e-59
Lrdd	2.48697	1.84596	6.65714	10.1254	2.8067	2.44504	7.64105	10.1503	1.84351	3.83503	2.01767e-60	2.95222e-59
Zranb1	18.7745	19.3973	12.8348	10.0671	17.3153	19.1763	12.0961	10.4378	-1.07922	4.99612	2.14161e-60	3.12882e-59
Blmh	17.162	23.6399	30.1919	41.607	16.8507	26.3057	33.4501	43.6159	1.09596	6.08126	2.49793e-60	3.64389e-59
Fam214a	10.0582	7.72447	6.32864	3.78566	11.0975	8.7055	5.44186	3.4808	-1.59179	5.11348	3.33913e-60	4.86364e-59
Ran	90.8406	87.1352	221.112	390.278	88.3814	103.809	249.529	411.284	1.92251	8.73593	3.49434e-60	5.08205e-59
Psmd12	33.4694	35.7601	47.8816	78.3541	30.6289	34.9291	51.9186	82.6015	1.04631	6.27672	3.7981e-60	5.51553e-59
Lig3	4.91665	10.0228	11.5664	12.5175	5.42949	9.55213	11.1536	12.3975	1.16412	5.79386	3.84418e-60	5.57405e-59
Gmds	4.85005	3.27988	10.3869	15.767	4.81225	4.17152	12.2133	16.7994	1.51915	3.64394	4.10332e-60	5.94089e-59
9430023L20Rik	28.578	14.3694	12.1441	12.4057	26.1928	15.0308	12.7627	13.0338	-1.38546	4.45093	4.70008e-60	6.79472e-59
Psma5	40.5836	53.4704	89.5699	124.708	38.3057	55.9229	96.5175	126.134	1.43819	6.48701	4.78989e-60	6.91419e-59
Zxdb	6.24987	3.98553	2.95676	2.69273	6.36061	4.65291	3.05195	2.7025	-1.39609	4.6222	6.07002e-60	8.74898e-59
Ubl3	48.4838	27.7248	22.6906	22.7031	44.1928	33.0695	23.3001	24.3318	-1.2775	6.4879	6.08948e-60	8.76395e-59
Fam65b	66.9704	60.3405	58.1285	29.0208	73.2392	63.108	51.2864	25.1927	-1.38921	8.45427	6.65092e-60	9.54353e-59
Tpx2	2.24038	3.17403	12.4772	45.8124	2.36747	3.25167	13.2731	51.0074	4.17332	5.93511	7.81275e-60	1.1194e-58
Plekha6	4.27617	1.68053	2.1844	0.973737	5.1154	2.02925	1.98923	0.942697	-2.31353	3.96874	1.08463e-59	1.54945e-58
[truncated: 1,959 more rows]

## Sheet: 5B WT 4h vs. 0h
Symbol	STAT5A.0h.WT	STAT5A.4h.WT	STAT5A.24h.WT	STAT5A.48h.WT	STAT5B.0h.WT	STAT5B.4h.WT	STAT5B.24h.WT	STAT5B.48h.WT	logFC	logCPM	PValue	FDR
[truncated: 1,016 more rows]

[truncated: 3 more sheets: 5B WT 24h vs. 0h, 5B WT 48h vs. 0h, IL-2 regulated 5A.or.5B.WT]
