# Supplementary material for: Tyrosine phosphorylation of both STAT5A and STAT5B is necessary for maximal IL-2 signaling and T cell proliferation
Source: Nat Commun. 2024 Aug 27;15:7372. doi: 10.1038/s41467-024-50925-6 (PMC11349758; doi:10.1038/s41467-024-50925-6)
Supplement: Supplementary file 5 — Supplementary Data 2 [file 41467_2024_50925_MOESM5_ESM.xlsx]

## Sheet: 5A KI vs. WT 0h
Symbol	STAT5A.0h.WT	STAT5A.4h.WT	STAT5A.24h.WT	STAT5A.48h.WT	STAT5A.0h.KI	STAT5A.4h.KI	STAT5A.24h.KI	STAT5A.48h.KI	STAT5B.0h.WT	STAT5B.4h.WT	STAT5B.24h.WT	STAT5B.48h.WT	STAT5B.0h.KI	STAT5B.4h.KI	STAT5B.24h.KI	STAT5B.48h.KI	logFC	logCPM	PValue	FDR
Ppic	18.9806	29.0643	35.7886	24.6836	8.15058	14.6597	15.8241	19.0004	13.8378	18.8184	21.9432	14.4906	4.41613	6.6805	7.38275	9.01013	-1.2217	4.6596	2.64624e-12	8.51826e-09
Fgl2	4.40418	4.39455	4.32877	7.94657	8.94196	6.11078	5.5919	8.7803	5.56721	7.4257	6.75808	10.3688	13.4947	9.47404	8.69532	13.0756	1.01553	4.83392	1.26299e-08	5.80794e-06
Snx8	3.56292	2.22738	2.75307	3.22622	7.42719	6.67622	3.99686	3.23661	2.12493	2.01831	2.67885	2.81272	6.51996	5.22079	3.84642	2.86895	1.05401	3.03789	1.7824e-08	7.48377e-06
Klrc1	6.77666	11.9115	11.5225	19.2248	2.3554	4.58375	4.35282	8.65588	11.0822	21.8894	20.4801	30.0519	4.12865	6.72562	5.07607	11.0324	-1.52386	4.56439	3.63361e-08	1.29962e-05
Klrc2	3.36472	3.56434	4.79189	7.83081	1.22698	1.28952	2.01049	5.41806	6.0927	8.23908	8.4366	12.5174	1.60616	2.15941	2.08698	5.17581	-1.48249	1.73212	6.85045e-08	1.94573e-05
Mir5107	75.7039	18.5913	12.1763	6.51064	186.268	78.2781	32.7444	21.9692	80.7218	30.8405	10.0671	4.98283	221.75	99.2942	49.2471	24.3342	1.29146	1.9043	1.144e-07	2.98584e-05
Lgmn	10.2168	9.79027	3.97988	2.01215	22.1989	22.9014	10.7116	6.22609	6.90472	7.50415	3.18581	1.34723	24.2529	27.2685	16.3684	11.3784	1.11037	4.08428	3.5852e-07	7.06577e-05
Il9r	1.65487	1.81649	0.206245	0.0553269	4.80947	6.99868	1.0932	0.356367	1.12943	1.11063	0.134809	0.037449	8.04873	9.4874	3.17753	1.25873	1.52841	2.43749	4.03795e-07	7.7989e-05
Klre1	6.71596	8.74183	13.6354	30.188	2.75263	3.61231	5.70968	13.797	12.0332	17.0298	20.8277	36.718	3.10418	4.72528	4.77726	13.3031	-1.28976	3.56567	5.9646e-07	0.000108679
Trim7	3.43795	1.70986	0.61733	0.161471	9.14846	5.07197	2.65553	1.04761	2.2396	1.29812	0.511846	0.156789	7.76116	4.8188	4.03174	1.70679	1.40377	1.49659	7.31354e-07	0.000128412
Trf	7.58393	2.13479	0.310907	0.179707	18.705	4.45811	1.17325	0.915782	5.98378	2.80046	0.172479	0.16498	20.5065	6.11182	1.89825	2.07078	1.2924	3.71637	8.30121e-07	0.000143151
Cd81	17.0105	7.55244	3.18491	1.52886	36.824	20.1068	9.22521	5.197	13.793	7.14265	2.00358	0.84781	36.0579	24.9696	12.3501	7.53922	1.10411	4.01693	1.23093e-06	0.000185735
Tbc1d9	6.93593	2.83178	1.12007	0.403832	14.3865	4.85384	2.4718	1.30289	6.85239	2.65298	0.878212	0.282617	15.0053	6.29471	3.05853	2.22055	1.04478	4.22535	3.2449e-06	0.000401744
Klra7	13.1907	15.1994	24.84	41.5206	5.63507	6.81579	13.0383	27.1739	17.6106	20.5445	31.7462	51.5106	2.70547	2.40244	5.88927	18.34	-1.22777	4.33454	3.42897e-06	0.000419158
Atp6v0a1	2.22845	2.6335	2.44444	1.26505	4.67482	6.00932	3.87132	2.39844	2.02568	1.86577	1.92625	1.24907	5.76552	7.2455	6.49487	3.95875	1.06061	3.38945	3.66685e-06	0.00043717
Fcgr2b	6.32358	5.67799	2.33328	1.12578	14.266	12.3829	6.7524	3.47819	5.242	3.28416	1.55309	0.739834	14.805	12.821	8.75849	5.76478	1.16505	2.91755	3.82781e-06	0.000450795
Klra13-ps	20.8657	9.56499	17.1561	20.8895	9.34807	3.68979	7.96098	12.9667	36.3376	17.1828	27.0763	31.2301	4.41839	1.67348	3.98206	10.1401	-1.16141	3.69121	4.43349e-06	0.000509693
Fxyd7	1.30343	6.70685	2.90385	0.693107	0.487223	7.65092	5.05785	2.12824	1.00577	5.84326	3.05281	0.514659	0.885633	5.71181	5.28877	3.03996	-1.35566	1.11413	4.88759e-06	0.000542522
Klra23	18.6675	8.54721	15.297	18.543	8.4127	3.26772	7.0207	11.5043	32.4764	15.3455	24.1277	27.7596	3.96378	1.4938	3.60645	9.03113	-1.15227	3.7203	5.90694e-06	0.000620036
Gpr15	1.22988	1.41562	7.20397	9.24627	0.588158	1.28737	5.14961	10.2282	2.40562	2.60781	8.55296	9.98131	0.634429	1.59383	3.57805	6.03392	-1.07483	2.72959	5.99521e-06	0.000622535
Axl	2.65289	0.540508	0.834901	1.11302	7.2473	1.97626	1.58997	2.10008	1.86649	0.534989	0.745865	1.21003	7.03133	2.4991	2.75573	3.80068	1.43651	3.85865	7.58298e-06	0.00071793
Pon3	1.08304	0.767751	0.530977	0.463397	3.83934	3.97332	1.6077	1.01911	1.35148	1.05618	0.679241	0.64366	4.54589	5.01364	2.79895	1.96258	1.80741	1.4873	9.43925e-06	0.00084367
Rab30	3.50167	1.1161	0.539914	0.235306	8.94441	2.72503	1.67137	1.06774	2.4371	0.817605	0.324374	0.141622	8.1976	2.9215	2.47627	1.58177	1.34079	1.73099	1.13604e-05	0.000979532
Klra12	13.2762	5.37428	10.213	12.1912	6.59694	2.25681	4.95003	8.97251	23.9613	11.0726	17.6737	18.9674	2.82955	1.24878	2.68109	7.41142	-1.01292	3.15632	2.41446e-05	0.00172714
Fgd2	11.8777	3.06152	1.7339	0.652147	25.6568	4.97941	4.13789	2.29073	11.5156	2.47122	1.03598	0.250854	26.3896	6.03168	3.97905	2.72598	1.10119	3.70183	3.06278e-05	0.00209768
Havcr2	7.87022	3.88017	0.742466	1.87411	16.2619	6.25092	1.3777	1.00164	7.77363	3.97283	0.844568	2.10545	16.8945	8.95471	2.44396	2.5942	1.04066	3.37695	3.09538e-05	0.00210508
Ckap4	3.02008	2.00203	1.56726	1.78929	7.10252	4.99568	1.82022	1.2609	2.26923	1.64431	1.78297	1.8954	8.50492	6.08283	3.7099	1.70398	1.22432	3.04744	3.17004e-05	0.00212591
Apoe	35.7144	41.8942	16.9933	5.00859	83.1335	108.362	57.1014	23.9207	29.4795	26.4282	9.42253	3.28107	88.4744	93.386	90.1105	56.1852	1.20901	5.6484	3.72021e-05	0.00236356
Cd22	10.4057	5.88101	6.14162	2.77422	25.7657	9.73493	16.9134	10.5529	7.94489	2.4057	3.0591	1.51583	26.8524	8.52025	16.7261	11.7539	1.29565	4.96654	5.93567e-05	0.00327547
Entpd1	2.26885	1.78702	1.47095	2.36065	4.67102	4.20041	2.28225	2.32081	2.43611	2.01846	2.00549	2.75732	6.05812	4.87649	3.86505	3.84391	1.03377	3.43372	6.65766e-05	0.00359179
Syk	18.5326	9.42725	4.65313	2.33945	40.025	21.7297	14.8322	8.86944	10.9681	6.47431	2.53173	1.12959	34.2018	23.9896	18.9544	11.9023	1.09786	5.77935	7.12973e-05	0.00376239
Pdia5	4.67404	0.717022	0.400573	0.480713	10.0679	1.34505	0.699344	0.488774	4.8859	0.861273	0.403723	0.565417	9.95924	1.78709	0.780008	0.624529	1.09816	1.71509	7.47431e-05	0.00385986
Fcrl1	5.87276	3.06753	2.69543	1.4251	15.7262	7.36942	7.82444	4.89273	2.92851	1.31366	1.06153	0.729327	11.5399	6.39548	8.14519	4.87252	1.40685	3.00835	8.53097e-05	0.00429018
Eaf2	1.81092	2.97814	1.23285	1.13805	5.45675	7.34309	2.50283	3.2056	1.72021	2.00681	1.69146	1.4393	6.35432	5.12723	2.58686	2.15218	1.58152	2.19944	9.0319e-05	0.00445005
Kcnj8	0.759337	2.61847	1.87468	1.65099	0.364793	1.04496	0.889661	1.0218	1.74966	6.291	3.42679	2.91953	0.301903	0.863627	1.00944	1.08534	-1.03363	2.14478	0.000113268	0.00523364
Ccr6	1.36302	2.84145	0.77075	0.417391	3.29192	7.57398	3.60376	2.19553	0.99532	1.55369	0.511613	0.210232	5.37172	12.2852	5.26095	2.97746	1.26583	1.97526	0.000118942	0.00546964
Klf9	13.4732	4.81133	2.32125	1.70918	5.75887	0.843799	1.04034	0.705358	11.1043	3.80023	2.20549	1.78667	5.12552	1.47145	1.01446	0.944752	-1.23612	3.48096	0.000126078	0.00568943
Cd163l1	1.25047	1.24052	1.5292	1.43743	0.460256	0.67452	0.773586	1.16897	1.71467	2.23235	1.97814	1.94952	0.360685	0.327006	0.334528	0.252041	-1.43866	2.66669	0.000149453	0.00635799
Syt6	1.06572	15.0781	10.3214	3.74772	0.480669	7.02823	5.33757	2.76765	1.18189	10.5701	8.82801	3.16234	0.300469	1.40458	1.7355	1.00355	-1.14407	4.41153	0.000150678	0.00638202
Fam43a	9.95131	1.31641	0.83488	0.383553	24.4086	3.43913	2.63603	1.53776	4.38621	1.00397	0.422878	0.222973	17.1282	4.27308	2.93472	2.24473	1.27966	3.47339	0.000162629	0.00674036
Serpinb1a	3.61733	3.397	2.88878	1.30215	7.36576	6.07408	5.6816	3.55606	2.52368	2.46996	2.06444	1.00263	7.29351	7.08222	4.98889	3.24122	1.01945	2.64296	0.000163562	0.00675007
Baiap2l1	0.153984	0.066829	0.0210462	0.043689	8.04568	7.49505	11.2163	9.19304	0.0437648	0.0364066	0.0190858	0.00858009	0.178444	0.0677269	0.0785605	0.0437811	5.6938	2.31784	0.000175343	0.00708487
Cd74	1100.78	440.718	205.75	82.2051	2361.04	1087.41	521.915	284.74	969.17	425.402	155.644	46.8091	2552.53	1315.91	675.898	401.787	1.08997	9.61727	0.000220075	0.00843359
Zdhhc2	0.885175	0.847565	2.41091	5.19331	1.85741	1.20368	1.65664	2.7347	1.58048	1.60567	3.64819	7.33209	3.04905	2.91869	2.54471	3.21754	1.05126	2.75222	0.00023035	0.00872351
Drc1	1.39463	4.55138	20.3155	24.7445	0.675287	3.80223	24.4704	34.392	1.63628	5.31967	16.48	18.8405	0.133849	0.740662	6.41482	7.98236	-1.04102	4.81385	0.00025191	0.00911122
Sdc1	1.69291	1.96884	0.57151	0.446105	4.33238	7.12619	2.31155	1.02773	1.45417	1.79868	0.51768	0.473412	7.72337	10.0473	6.09939	2.41426	1.34641	2.90312	0.000254794	0.00918115
Dok3	8.39004	4.64182	3.96185	1.71674	18.4547	13.8906	12.4631	6.48879	4.39361	2.88695	1.96751	0.609665	14.9438	11.4328	12.5532	7.8475	1.12579	3.18327	0.000259393	0.00931212
Serpina3f	1.50023	2.08308	5.91878	12.3002	3.69558	2.49853	3.369	10.3443	1.49673	1.79745	7.81524	11.6652	3.81052	2.30323	2.2848	6.17712	1.28678	3.36781	0.000264819	0.00941849
Fcgr3	1.8529	1.11431	0.824005	1.04336	4.11478	1.75969	2.10834	2.93687	1.32595	0.960311	0.505088	0.463001	4.37939	2.43101	2.50416	4.16824	1.14245	1.82097	0.000322183	0.0109941
Lyl1	2.42184	1.86589	1.1772	0.563913	5.18148	4.89416	4.25532	2.43459	1.61864	0.976669	0.484909	0.268655	5.51438	4.85146	4.33475	2.69241	1.08934	2.09082	0.000329346	0.0111596
Cyp4f18	3.55886	1.39777	1.197	0.329063	7.59641	4.9348	5.33696	2.19982	2.08006	1.21827	0.41795	0.160691	6.71649	4.26779	5.86611	3.40407	1.08489	2.0284	0.000342685	0.0114237
Tns3	2.75691	1.46005	0.755202	0.330655	5.66795	3.38012	1.82852	1.28595	2.6025	1.44597	0.473743	0.176993	6.29139	4.87796	2.79416	2.1741	1.03019	3.78956	0.000366331	0.012024
Bank1	8.29076	5.17113	3.82326	2.05069	18.5089	8.52633	9.85304	5.57014	4.22507	1.63359	2.08921	1.34961	16.7252	6.94786	9.37153	7.65916	1.14534	4.07647	0.000383821	0.0122971
Snord104	49.6534	14.8112	25.0814	24.0394	23.1041	30.9791	23.5567	19.3954	54.3787	29.422	36.554	26.7929	43.1377	26.6691	29.1981	27.7802	-1.08899	1.40952	0.000400781	0.012485
Btk	5.36016	5.68738	2.23416	0.848009	11.5349	12.483	7.22495	3.83909	3.7524	2.63079	1.10205	0.37831	11.8255	11.8673	7.59159	4.80557	1.09589	3.4529	0.000451632	0.0136294
Prr5	4.66254	1.75388	2.31741	4.87831	9.51955	3.54406	5.00939	6.40713	3.63995	1.02277	1.30664	2.73568	10.5216	4.81398	4.95028	5.43861	1.0193	2.87963	0.000542176	0.0153093
Tnfrsf13c	6.10487	8.32972	4.29487	2.00926	12.9769	16.6055	14.3374	8.20272	3.1435	3.24878	2.2015	1.01435	11.8258	18.2996	14.1409	10.2667	1.07695	3.55455	0.000732771	0.0190225
Cr2	4.09757	1.13742	0.521814	0.153125	11.5534	2.63468	1.9881	0.843456	1.7485	0.407504	0.138121	0.0577252	11.5339	2.9315	1.96627	1.2232	1.47776	3.59288	0.000829148	0.0206368
Camk2n1	1.68988	4.6683	1.1784	0.678209	0.803381	2.75777	0.748307	0.69841	2.0837	5.53038	1.55547	0.797613	0.765657	2.5195	1.21423	1.30582	-1.06262	2.58543	0.000922565	0.0219981
Cadm1	4.9323	2.77145	0.647739	0.292848	10.2787	4.75903	1.34002	1.05516	5.1613	2.16115	0.449641	0.156911	10.2903	4.87216	1.33897	1.72239	1.05053	3.4115	0.000928904	0.0220141
Bcar3	3.36733	2.32751	0.702074	0.288856	8.9759	6.00147	2.77067	1.29987	1.59324	1.28167	0.35791	0.163095	7.35012	7.05355	3.12907	1.82751	1.39812	2.81097	0.0010056	0.0230119
Dnase1l3	18.8955	4.58294	1.49278	1.04919	38.4675	6.67619	1.70413	2.24822	20.1177	2.65904	1.47088	0.615514	46.2907	8.37405	1.59192	2.04464	1.01822	4.74363	0.00114583	0.0250231
Siglecg	7.65585	4.66129	3.69614	1.15637	18.0172	11.4081	9.79443	5.17712	4.52926	2.69662	1.50168	0.427267	15.4398	9.42658	10.0094	5.96519	1.22023	3.58297	0.00116899	0.0254255
Asns	0.450321	1.09362	4.2987	13.4516	1.17079	3.11876	1.36362	3.04413	0.623935	1.37561	8.67027	20.637	1.71241	5.48877	1.82595	1.89335	1.33736	2.86842	0.0011743	0.0254836
Lrrk2	3.82947	2.14649	0.869887	0.377234	8.91503	4.67827	2.62878	1.53294	3.32583	1.57953	0.489827	0.174082	9.49068	5.86048	2.68842	1.81258	1.20942	4.1809	0.00132596	0.0276172
Hepacam2	2.37517	2.38096	0.473104	0.14197	5.38936	3.03605	1.5468	0.512206	2.01443	1.60024	0.326658	0.0946838	5.25708	3.56233	1.85115	1.53075	1.17484	1.66084	0.00137678	0.0282885
Ebf1	4.19808	3.32975	0.932556	0.376843	11.8306	6.02731	3.5045	1.79623	1.55846	1.00979	0.337955	0.119167	7.80228	5.27782	3.40992	2.14032	1.47914	2.41803	0.00149581	0.0299699
Blnk	10.7018	6.79299	3.16076	1.33722	24.8314	15.6725	10.0795	5.9253	5.77594	3.51722	1.49874	0.587061	23.708	17.0528	11.7609	8.34061	1.2014	3.79722	0.00152532	0.0304969
Hmox1	16.5187	7.82464	2.07905	2.08766	37.8673	18.8491	8.28366	3.28506	12.9954	7.66748	2.10674	2.45943	39.6836	29.715	22.3476	13.0555	1.18476	4.53044	0.00155511	0.0308373
Aldh3b1	2.35005	0.889306	0.550857	0.212827	4.98313	2.95087	1.6148	0.950184	2.07946	0.866475	0.31072	0.167672	6.11154	3.49458	2.33798	1.61637	1.07327	1.4848	0.00174708	0.0334913
Spint1	1.11843	1.86174	0.834768	0.265887	2.29247	4.09121	1.28702	0.690771	1.21218	2.4048	0.682153	0.195862	3.05643	5.63836	1.78736	1.02846	1.02809	1.48365	0.00201471	0.0371299
Dyrk4	0.417008	3.77339	5.28547	2.35181	0.202814	1.77949	5.29266	4.01385	0.469001	3.99966	5.09351	1.83095	0.401675	1.00889	2.56446	2.16121	-1.03901	2.43471	0.00209972	0.0380844
Blk	8.51174	4.86514	3.00292	0.989157	20.9437	15.1057	10.8236	5.57046	4.06211	3.20689	1.26046	0.520466	17.4627	15.9944	12.5356	7.50173	1.2833	3.84227	0.0021473	0.0386154
Mef2c	5.67128	5.18749	1.62166	0.791102	11.5043	9.03613	4.80774	3.00832	3.06683	1.82489	0.675447	0.333583	11.2429	8.67206	5.32633	3.7941	1.00731	4.47251	0.00269861	0.0457201
Slc11a1	3.14649	0.931418	0.634245	0.282653	6.71241	2.47521	2.11083	1.56078	2.85816	0.832019	0.329312	0.225906	7.5312	3.85083	2.96426	3.07888	1.0842	2.32934	0.00276984	0.046368
Vcam1	6.55653	0.732577	1.01248	0.387849	17.4886	2.48651	3.34893	3.16287	3.67863	0.490639	0.630809	0.156031	17.3545	4.21152	4.634	5.83182	1.40124	4.21648	0.00302289	0.0493943

## Sheet: 5A KI vs. WT 4h
Symbol	STAT5A.0h.WT	STAT5A.4h.WT	STAT5A.24h.WT	STAT5A.48h.WT	STAT5A.0h.KI	STAT5A.4h.KI	STAT5A.24h.KI	STAT5A.48h.KI	STAT5B.0h.WT	STAT5B.4h.WT	STAT5B.24h.WT	STAT5B.48h.WT	STAT5B.0h.KI	STAT5B.4h.KI	STAT5B.24h.KI	STAT5B.48h.KI	logFC	logCPM	PValue	FDR
Fam46a	7.89044	35.4412	12.7745	7.18946	6.91162	15.8496	14.0063	13.7126	7.19842	32.2695	11.4163	5.98908	5.50596	12.0061	19.4506	19.9256	-1.24484	6.26667	1.05244e-31	1.01634e-27
Cdk6	6.6277	25.2023	43.3124	41.7507	7.7628	8.9451	17.9979	16.03	7.55475	30.9818	47.2451	44.0867	7.71279	7.02151	10.1315	8.90844	-1.5749	5.6905	1.23072e-24	5.94255e-21
Sec24a	9.73598	27.7597	16.8546	12.2107	9.28074	12.8239	13.0421	10.9164	9.52877	21.0426	15.1041	11.9814	9.31939	11.4116	13.0918	10.2114	-1.21544	6.44631	1.83729e-20	4.43568e-17
Phc3	15.8644	55.8446	40.9064	24.1788	14.2347	22.5379	33.4977	26.2695	16.4055	40.0084	34.6409	22.3203	13.7009	17.1858	25.0574	20.7107	-1.41566	8.07515	2.92767e-16	4.71209e-13
Lta	5.79714	65.7966	67.5834	99.4935	6.37911	34.1923	16.2082	15.2679	4.74454	66.3322	92.4773	99.0692	5.6157	11.1616	8.74718	9.34228	-1.02906	5.7441	6.13317e-15	7.40351e-12
Setbp1	1.58814	3.48979	5.08263	6.1951	1.9429	1.32921	2.36483	3.10272	1.83353	4.20806	6.38777	7.06065	2.92602	2.31145	2.00934	1.95317	-1.48031	4.97485	5.5223e-14	4.44407e-11
Litaf	13.1389	6.33083	6.36881	10.2905	18.7913	14.3829	7.32434	10.061	12.8597	9.20579	8.12252	10.9747	24.6619	21.3096	10.0334	9.86407	1.09828	4.52642	1.66348e-13	1.23571e-10
Snx8	3.56292	2.22738	2.75307	3.22622	7.42719	6.67622	3.99686	3.23661	2.12493	2.01831	2.67885	2.81272	6.51996	5.22079	3.84642	2.86895	1.49202	3.03789	4.03257e-13	2.43391e-10
Mir5107	75.7039	18.5913	12.1763	6.51064	186.268	78.2781	32.7444	21.9692	80.7218	30.8405	10.0671	4.98283	221.75	99.2942	49.2471	24.3342	1.94914	1.9043	3.92401e-12	1.80448e-09
Nefh	5.79623	10.1433	20.0906	25.2094	4.68453	4.58179	11.754	11.4975	5.52472	8.23571	25.8508	29.0695	5.52887	5.88099	8.06379	8.96839	-1.24854	5.59097	7.99626e-12	3.21749e-09
Ecm1	4.65206	61.3637	11.8473	3.80965	6.01403	24.2043	6.94856	4.47194	4.23566	40.6673	8.06127	2.28194	4.28857	6.86947	4.03011	2.73936	-1.44997	4.75621	9.12893e-12	3.3907e-09
Atox1	65.5103	29.0699	48.5429	51.2702	88.5831	70.8321	64.8745	56.7033	74.2104	52.9779	53.7502	51.3822	117.987	82.4072	69.0511	59.5411	1.20321	4.78476	2.3848e-11	7.67666e-09
Marcksl1	35.9738	18.803	15.3762	11.5898	55.5529	43.6313	20.5418	15.5036	28.2312	21.9676	16.1644	11.3222	62.3289	65.5389	34.6041	18.9535	1.13612	5.1797	3.22402e-11	9.72948e-09
Cst3	417.664	141.328	101.758	71.94	724.531	317.033	144.625	104.769	455.143	205.121	119.708	66.7747	894.261	391.933	149.986	130.94	1.09935	7.30112	3.61513e-11	1.04885e-08
Kif22	2.78652	4.43086	12.0335	45.7297	2.95529	10.2323	9.19076	33.119	3.33224	5.97736	14.1256	50.555	7.01945	12.2057	7.6678	22.3836	1.11737	5.11108	4.57539e-11	1.22735e-08
Il18r1	16.7938	42.752	30.8644	29.9281	11.92	20.463	22.0397	33.5154	24.916	42.1463	37.224	36.2656	11.2017	15.8999	24.5029	34.1697	-1.16991	6.79646	8.44579e-11	1.89677e-08
Arsb	19.215	58.961	19.7378	29.6122	15.8731	5.9651	13.5958	23.092	16.2781	9.13797	20.1798	35.1122	23.0866	12.6774	23.0761	28.5986	-3.50075	6.46304	9.20539e-11	1.97548e-08
Klf9	13.4732	4.81133	2.32125	1.70918	5.75887	0.843799	1.04034	0.705358	11.1043	3.80023	2.20549	1.78667	5.12552	1.47145	1.01446	0.944752	-2.61177	3.48096	1.1012e-10	2.21547e-08
Hipk2	7.50055	15.6259	9.56175	6.33716	7.94253	5.2406	5.63478	5.7041	7.79716	11.4576	9.85829	6.32535	8.85594	8.11279	6.49682	5.55309	-1.7077	4.96692	3.25112e-10	5.70838e-08
Smagp	3.98548	0.618902	1.05226	0.745014	6.19436	2.33263	1.59568	1.76403	2.98225	0.846255	0.783189	0.515645	5.29774	2.25001	1.89272	1.84759	1.73631	1.11286	3.5268e-10	6.08184e-08
Gsn	20.3206	5.52082	4.96559	3.13577	30.2444	11.8595	14.1177	9.79579	19.6913	6.97469	4.30454	2.53143	36.8608	15.7885	18.198	14.1318	1.02079	5.03074	4.15879e-10	6.80703e-08
Tesc	10.6966	3.84375	8.38408	11.5386	11.3778	8.58271	11.4684	12.1594	9.66787	4.08778	7.22389	8.26921	10.7501	7.52467	6.83455	8.48447	1.05839	3.11954	7.59256e-10	1.07825e-07
Plac8	152.07	63.6354	238.685	252.32	216.721	136.225	194.325	208.121	144.355	82.3644	234.951	228.007	252.957	128.69	138.01	146.678	1.02298	6.90847	9.47841e-10	1.2892e-07
E2f2	3.50868	2.21435	9.80272	23.2309	4.77684	5.38038	8.38134	22.176	4.03365	2.37578	10.2917	23.1238	9.45474	7.97803	8.23044	14.7534	1.19931	5.64953	1.44812e-09	1.86459e-07
Renbp	2.42154	3.29211	1.49201	0.91309	4.46851	7.29276	2.89688	2.36871	2.21472	2.87905	1.3675	0.846239	4.93617	8.21323	4.38108	3.24226	1.05793	1.91734	2.17924e-09	2.51439e-07
Unc93b1	43.5625	16.7308	15.2651	11.318	80.1208	41.6761	30.5945	21.0811	37.1633	15.8677	11.8046	8.06209	93.1246	46.4588	35.8121	27.2342	1.24289	5.84018	3.62576e-09	3.97886e-07
Gprin3	6.8605	11.5242	13.2212	13.6852	4.79082	4.94526	10.0063	11.1193	9.52967	14.8629	14.5856	12.8412	6.96151	8.64559	15.2061	13.2668	-1.29296	4.763	4.21835e-09	4.52629e-07
Rgs1	114.818	75.7278	14.0372	10.3112	133.514	33.5849	10.0137	7.25521	116.936	64.9302	15.8136	9.46773	193.505	43.6411	18.7952	16.8177	-1.2779	6.0818	4.48508e-09	4.65725e-07
Plscr1	2.70973	2.09702	4.02363	9.24363	4.14592	5.00181	4.4678	8.12913	3.15503	3.65115	4.9892	10.6262	8.18549	8.71288	6.81214	8.2281	1.15976	3.55044	6.84352e-09	6.81318e-07
Ddit4	11.4934	11.6281	18.7258	19.8536	13.9428	25.8842	30.9913	26.7875	5.8137	11.4859	17.1271	20.3263	7.5983	26.2096	37.651	33.2684	1.08296	5.58665	6.98439e-09	6.88247e-07
Gpr83	0.967041	7.07992	3.51415	1.08152	0.755674	2.59719	2.00196	1.28887	0.62806	5.88503	2.21204	0.471699	0.6648	2.30548	2.23274	1.44336	-1.52169	2.59825	7.38675e-09	7.20544e-07
Il9r	1.65487	1.81649	0.206245	0.0553269	4.80947	6.99868	1.0932	0.356367	1.12943	1.11063	0.134809	0.037449	8.04873	9.4874	3.17753	1.25873	1.87064	2.43749	7.6974e-09	7.28763e-07
Cd83	40.5361	22.703	10.2127	5.0013	73.5087	57.4057	14.2687	8.48256	23.6985	26.3889	10.561	3.83079	67.7527	78.6428	20.5393	10.609	1.26195	5.47623	8.67547e-09	7.97896e-07
Ifi27l2a	23.5794	8.1201	32.0436	28.7198	19.4605	26.6686	23.4125	25.379	16.107	9.93295	20.6727	17.1282	18.7382	16.5485	19.0283	19.4242	1.63624	3.77832	1.66588e-08	1.43857e-06
Srxn1	0.304927	1.61278	0.612494	1.65575	0.514816	4.6352	0.771537	1.00547	0.325264	2.39384	0.679469	1.78742	0.630327	7.11421	1.4665	1.32101	1.44206	2.01052	1.80947e-08	1.54638e-06
Fam129b	0.778769	2.38499	1.08317	2.38964	0.805195	5.73743	1.42086	1.9857	0.887943	2.55268	1.2574	2.94443	1.44603	5.06935	2.16902	1.91018	1.18599	2.99473	2.90517e-08	2.20907e-06
Akr1c13	2.807	2.32415	5.32743	6.6347	1.76581	1.05871	3.10998	3.51884	4.54586	3.65697	7.8557	8.79552	2.43939	2.18763	3.62252	4.63391	-1.23682	2.64479	4.18922e-08	2.97465e-06
Tnfrsf10b	12.3369	21.7184	7.09676	5.97606	10.0768	6.00771	5.84691	5.17825	13.2989	7.41099	7.7582	6.60223	10.5489	7.68089	8.66009	7.40219	-2.02128	4.64763	4.36121e-08	3.02994e-06
Plin2	8.21739	2.52978	4.33693	5.04111	11.9396	5.47749	5.75951	5.73341	7.30941	3.39215	4.09363	5.09987	14.2082	7.32457	6.40651	7.14314	1.03368	3.50849	4.5535e-08	3.14094e-06
Cd40	3.62829	3.84983	5.152	1.85974	6.83953	10.1283	4.91485	3.80916	3.13919	3.54563	5.60011	1.16118	9.61032	11.6423	5.61148	3.26066	1.31489	2.69132	4.73214e-08	3.21819e-06
Bcl2a1a	17.5472	10.424	8.11445	7.23088	25.7911	22.575	9.35067	8.0706	15.4835	13.3416	9.96133	7.46841	33.4322	32.7574	13.5066	10.8759	1.03472	3.22191	4.96555e-08	3.30705e-06
Cmpk2	3.35379	0.870965	5.91364	5.82913	3.09751	2.57169	3.00185	5.67989	2.87758	0.824235	3.23487	4.04097	3.41379	2.18281	2.62874	3.79407	1.48687	3.47593	6.86478e-08	4.33616e-06
Ppic	18.9806	29.0643	35.7886	24.6836	8.15058	14.6597	15.8241	19.0004	13.8378	18.8184	21.9432	14.4906	4.41613	6.6805	7.38275	9.01013	-1.05648	4.6596	7.37183e-08	4.54479e-06
Mdc1	15.6076	28.2968	20.6236	16.9366	14.2001	15.1423	21.293	18.9574	15.9308	18.5307	19.2464	16.8346	13.4124	16.6467	25.033	21.88	-1.02887	7.03995	7.38876e-08	4.54479e-06
Tyms	9.60598	39.1848	14.36	21.3137	7.68228	5.51035	10.4246	15.6512	6.64155	5.25055	14.7822	24.0679	11.2096	9.01095	13.4748	14.8819	-3.02755	5.60896	7.62629e-08	4.60294e-06
Myc	55.8807	135.901	131.221	115.752	76.98	71.6944	111.428	84.7518	28.3842	125.793	139.103	110.563	43.339	52.6319	60.417	55.9235	-1.02464	7.7869	8.55492e-08	5.00696e-06
Cnot4	4.28897	14.454	6.66371	5.42198	4.67626	6.76015	6.03215	5.65809	3.87298	6.96022	5.76796	5.21898	3.79479	6.28887	6.45418	6.16376	-1.23051	5.04219	8.67755e-08	5.00725e-06
Dhx58	6.88383	4.20296	11.533	11.8369	6.60287	9.29086	7.03825	9.54766	6.01789	4.56913	7.60393	8.09614	7.7561	7.47272	6.3275	7.73153	1.065	4.15283	9.39643e-08	5.30651e-06
Cd81	17.0105	7.55244	3.18491	1.52886	36.824	20.1068	9.22521	5.197	13.793	7.14265	2.00358	0.84781	36.0579	24.9696	12.3501	7.53922	1.33566	4.01693	9.56468e-08	5.33908e-06
Kcnj8	0.759337	2.61847	1.87468	1.65099	0.364793	1.04496	0.889661	1.0218	1.74966	6.291	3.42679	2.91953	0.301903	0.863627	1.00944	1.08534	-1.41702	2.14478	1.10246e-07	5.93947e-06
Lat2	8.28382	4.04053	3.69073	5.04938	14.7551	10.0174	7.94263	7.76338	6.33413	3.2361	3.10705	5.25411	16.3992	10.9059	9.42441	8.35391	1.23181	3.44078	1.10708e-07	5.93947e-06
Airn	1.52314	3.99061	6.51048	2.99185	1.32765	1.66396	6.08689	5.04246	1.99638	3.06907	5.21499	3.05388	1.20649	1.85864	5.83062	4.79582	-1.31608	2.06422	1.16976e-07	6.23453e-06
Zfp488	18.391	63.7185	14.4533	5.86071	15.9122	11.2567	11.5404	8.83702	13.6119	10.648	10.2642	5.875	17.1671	14.2623	20.6182	14.3937	-2.69031	5.76047	1.22808e-07	6.38843e-06
Isg15	12.2674	5.73867	35.245	42.2121	12.8618	17.7155	13.0298	21.2822	9.1392	5.78919	20.5898	28.2876	15.355	13.8836	11.6162	14.7378	1.54504	3.77392	1.23045e-07	6.38843e-06
4930511M06Rik	8.74921	37.4583	6.85501	2.45749	6.32767	4.99534	5.82971	3.89938	5.56889	5.39224	4.47649	2.50888	7.88718	8.13754	10.7745	7.89655	-3.10142	4.13287	1.30662e-07	6.561e-06
Dusp4	15.4356	3.74707	1.1827	2.09822	21.9482	8.88663	2.02981	1.78188	12.0597	3.57598	1.32047	2.68926	23.4316	13.3357	3.29672	2.37721	1.16677	3.78463	1.31125e-07	6.561e-06
A630089N07Rik	16.6055	39.9144	17.4422	10.1932	17.0196	11.6418	12.9397	11.2352	13.6218	10.3567	12.509	9.68175	13.5487	10.7331	15.7393	14.2019	-1.94257	4.65691	1.61718e-07	7.73122e-06
Rexo2	45.1688	176.998	127.357	119.541	45.7323	94.6387	93.1892	80.8045	48.7547	122.408	131.719	131.903	51.6551	71.686	71.9093	68.5052	-1.03151	6.74147	1.69349e-07	8.05618e-06
Bcl2a1d	20.6831	13.7654	10.4704	9.38859	30.1972	29.8577	11.494	10.177	18.8986	16.8869	13.0697	10.038	40.5996	43.2617	18.2284	13.2291	1.03591	3.55965	1.91726e-07	9.03169e-06
Lpp	3.22076	5.70691	5.84142	4.46135	3.42463	2.40215	4.81973	5.00406	3.0953	3.62923	5.33672	4.50119	3.02139	2.48038	4.46614	3.82259	-1.38244	5.7933	2.27981e-07	1.02879e-05
Slc25a42	3.44409	6.58046	4.91526	3.22953	3.24518	3.21312	5.56822	4.30538	3.61179	3.80873	4.15362	3.09797	3.42873	3.60959	5.58634	4.89069	-1.14083	3.63905	2.40359e-07	1.06965e-05
Mplkip	9.05807	34.5809	11.6545	9.23625	6.63258	9.90271	11.1418	9.30374	6.9702	9.58031	9.5278	8.10482	9.3572	13.0713	14.7151	13.3414	-1.97696	4.89754	2.48586e-07	1.10119e-05
Pkig	9.20141	6.71836	6.248	6.91237	16.1106	17.3029	9.81882	7.32851	5.13558	4.47662	5.15701	6.00532	16.3134	16.2379	9.94716	7.99949	1.28633	3.11147	2.63184e-07	1.14485e-05
Cyp4f18	3.55886	1.39777	1.197	0.329063	7.59641	4.9348	5.33696	2.19982	2.08006	1.21827	0.41795	0.160691	6.71649	4.26779	5.86611	3.40407	1.72887	2.0284	2.79612e-07	1.20009e-05
Snn	9.47872	11.0429	8.99114	4.52458	15.5599	26.3703	20.6113	12.4516	6.2385	8.3469	6.00709	2.66466	17.3208	28.8877	24.1221	15.9163	1.18609	4.80534	2.9485e-07	1.25435e-05
Pon3	1.08304	0.767751	0.530977	0.463397	3.83934	3.97332	1.6077	1.01911	1.35148	1.05618	0.679241	0.64366	4.54589	5.01364	2.79895	1.96258	2.27594	1.4873	3.04314e-07	1.26671e-05
Irf5	16.5807	12.1577	6.26944	3.75063	28.2204	28.1045	11.9786	7.76768	14.2918	12.9766	5.54014	2.70204	30.4783	34.5424	13.8611	9.09823	1.12633	4.55319	3.07047e-07	1.27222e-05
Il1r2	5.29931	1.18133	0.237516	0.0770415	7.03997	3.41184	0.914305	0.374284	4.30062	1.74007	0.335646	0.0615097	14.9486	8.61221	1.53674	0.806959	1.42806	1.60921	3.16529e-07	1.29522e-05
Oasl1	3.94551	2.18668	4.17318	2.87302	4.83369	7.72293	2.74163	3.20622	3.08304	2.21382	2.86287	1.96797	3.08521	6.08949	2.23632	2.28511	1.73775	2.7246	3.65658e-07	1.45916e-05
Klrc2	3.36472	3.56434	4.79189	7.83081	1.22698	1.28952	2.01049	5.41806	6.0927	8.23908	8.4366	12.5174	1.60616	2.15941	2.08698	5.17581	-1.56151	1.73212	5.30215e-07	2.00532e-05
Gpatch4	15.9628	23.4865	35.5001	34.5344	13.3761	11.6542	29.5207	24.0267	16.1212	11.1056	32.9138	33.9682	13.679	8.50302	20.5378	19.7406	-1.1419	5.59656	6.99077e-07	2.53512e-05
Axl	2.65289	0.540508	0.834901	1.11302	7.2473	1.97626	1.58997	2.10008	1.86649	0.534989	0.745865	1.21003	7.03133	2.4991	2.75573	3.80068	1.79275	3.85865	7.63521e-07	2.70085e-05
Grk4	9.39583	18.8039	7.79146	3.89675	8.8764	6.96009	7.20712	5.57407	8.90846	6.31161	5.96057	3.74471	8.62532	6.98859	9.3186	7.99859	-1.58622	4.36855	8.112e-07	2.82807e-05
Reep3	11.8087	39.8521	11.3831	8.95105	10.6843	12.8892	10.8114	9.66132	9.39724	11.5622	9.63841	8.99176	13.0771	16.7098	15.1483	13.5174	-1.80275	6.05886	9.87771e-07	3.24453e-05
Slpi	8.36019	2.19666	3.04671	1.49147	14.7713	12.1255	6.39341	3.21374	9.46066	4.55664	4.57758	1.45531	90.5193	62.2615	35.5936	13.0361	2.38187	3.62849	1.10613e-06	3.55637e-05
Cpox	7.03559	19.0204	12.2853	17.68	6.27321	7.64449	10.0782	12.9075	5.97959	7.73682	12.8415	17.9717	9.39056	11.2944	11.7394	12.3279	-1.47025	5.22211	1.11217e-06	3.55637e-05
A630007B06Rik	8.56567	11.6084	5.17043	3.26271	8.62113	6.13723	5.65186	4.92713	7.4263	7.09029	4.40144	3.33487	8.22062	7.19389	7.454	6.29619	-1.02851	3.95515	1.1346e-06	3.60881e-05
6820431F20Rik	66.6863	128.297	58.5026	42.7038	58.9835	64.9103	50.453	43.9895	58.9485	62.4904	49.0385	41.7149	60.2536	62.3726	58.08	59.066	-1.11405	7.93724	1.38348e-06	4.17508e-05
Klra13-ps	20.8657	9.56499	17.1561	20.8895	9.34807	3.68979	7.96098	12.9667	36.3376	17.1828	27.0763	31.2301	4.41839	1.67348	3.98206	10.1401	-1.45942	3.69121	1.39348e-06	4.18932e-05
Klra23	18.6675	8.54721	15.297	18.543	8.4127	3.26772	7.0207	11.5043	32.4764	15.3455	24.1277	27.7596	3.96378	1.4938	3.60645	9.03113	-1.47203	3.7203	1.40002e-06	4.18932e-05
Ly6i	1.04158	0.601601	4.14165	5.74064	1.08261	2.02818	1.78713	3.20638	0.917991	0.864619	4.98309	5.394	2.41601	1.83487	2.72358	2.85222	1.6446	1.28263	1.44522e-06	4.26804e-05
Cbll1	16.0117	15.5485	7.93327	7.90303	15.294	8.297	7.46331	7.90975	12.4456	8.29274	7.36921	7.55909	11.3043	8.28426	7.54454	7.95654	-1.03247	5.27247	1.45032e-06	4.27003e-05
Adap1	4.22258	2.69306	5.44946	12.1086	5.95209	5.81144	5.9586	7.21808	5.42793	3.80377	7.38519	13.9623	11.5546	9.65256	9.1807	6.50074	1.0201	3.86161	1.50806e-06	4.39979e-05
Evi2b	26.8368	70.9747	34.6541	30.6712	28.7089	31.5354	38.1908	39.9408	30.2833	32.5061	29.9671	29.7334	33.6498	37.2997	48.1974	48.8681	-1.32467	6.88684	1.51815e-06	4.4159e-05
Aurkb	2.41295	2.01447	14.9057	54.3716	3.55652	5.03349	8.70084	33.6694	2.8723	2.7276	17.7932	61.171	7.58069	8.55838	6.10287	20.8424	1.22439	5.06665	1.78439e-06	5.08314e-05
Lgmn	10.2168	9.79027	3.97988	2.01215	22.1989	22.9014	10.7116	6.22609	6.90472	7.50415	3.18581	1.34723	24.2529	27.2685	16.3684	11.3784	1.13949	4.08428	1.83795e-06	5.17466e-05
Xkrx	17.8315	134.706	12.7832	1.89614	6.85856	11.1282	7.12563	4.63031	3.79575	11.5128	3.21267	1.37545	7.11354	8.39588	15.9303	15.1481	-3.79685	5.28753	1.8526e-06	5.20074e-05
Polr2a	47.1967	192.929	65.5297	69.1316	49.1804	82.3864	70.5492	82.242	47.6165	79.7562	61.2826	67.0763	46.9721	83.8737	83.2459	79.2545	-1.38664	8.75591	2.0962e-06	5.76724e-05
Evi2a-evi2b	25.9529	64.0457	31.6973	28.2582	27.9935	29.2439	35.0515	36.6838	28.751	29.6001	27.4543	27.4503	33.1197	34.6764	44.4547	44.8098	-1.28449	6.94269	2.29748e-06	6.24075e-05
Prdx4	6.02302	6.16694	14.6778	20.3802	10.8605	13.2909	11.9977	14.2095	5.13312	8.23003	16.7237	20.6522	13.3122	14.0898	8.83679	9.86972	1.01256	3.68318	2.36055e-06	6.37417e-05
Car2	3.95774	4.40041	3.19771	4.06546	5.62917	9.83066	7.17173	11.2858	3.86271	4.83465	2.89177	2.45915	16.9894	23.2539	15.909	17.3361	1.08021	4.17114	2.51898e-06	6.73846e-05
Trim7	3.43795	1.70986	0.61733	0.161471	9.14846	5.07197	2.65553	1.04761	2.2396	1.29812	0.511846	0.156789	7.76116	4.8188	4.03174	1.70679	1.47612	1.49659	2.66214e-06	6.98595e-05
Klrc1	6.77666	11.9115	11.5225	19.2248	2.3554	4.58375	4.35282	8.65588	11.0822	21.8894	20.4801	30.0519	4.12865	6.72562	5.07607	11.0324	-1.46578	4.56439	2.89945e-06	7.4074e-05
Klra19	4.75736	5.4767	5.80795	11.1499	2.86529	2.03642	3.52449	7.29669	7.0433	5.21933	8.26441	14.8027	1.2073	0.863546	1.72741	4.19048	-1.51221	2.65249	3.02981e-06	7.65939e-05
Bard1	2.37409	13.5131	6.66149	11.3519	2.15096	2.40888	4.21166	8.36658	1.70298	1.90469	6.46536	11.9424	2.86501	3.7722	5.01785	7.19312	-2.68477	4.98826	3.17108e-06	7.91294e-05
Klra6	4.84638	5.48134	5.87113	11.2118	2.86109	2.02927	3.52354	7.33804	7.05392	5.24251	8.2847	14.9778	1.23757	0.862902	1.7281	4.19619	-1.51954	2.6798	3.30869e-06	8.10966e-05
Klre1	6.71596	8.74183	13.6354	30.188	2.75263	3.61231	5.70968	13.797	12.0332	17.0298	20.8277	36.718	3.10418	4.72528	4.77726	13.3031	-1.35701	3.56567	3.3204e-06	8.11775e-05
Slc35d1	7.60027	9.54447	4.40492	4.82179	7.76251	3.98286	4.21482	3.9584	7.24611	4.44745	4.18027	4.85351	7.89256	5.32177	5.7745	4.68372	-1.39837	3.95269	3.53033e-06	8.54445e-05
F2rl2	0.703104	2.60848	4.50639	11.3384	0.669245	1.07249	2.25283	5.78229	1.00184	2.30842	5.91495	15.4428	0.887834	0.410628	1.46953	3.86797	-1.36692	3.41998	4.01073e-06	9.37813e-05
Ccl4	25.3577	4.52062	43.5829	45.449	31.5127	11.0599	16.2457	25.6974	40.4126	5.6775	81.4873	45.5473	47.7462	12.349	14.3753	22.8727	1.21092	4.21083	4.06734e-06	9.4875e-05
Gpr34	2.28718	16.1927	10.0111	5.1962	1.83953	7.17778	7.60687	6.74249	1.89588	11.4674	8.30701	4.40885	1.35931	1.3124	1.70457	2.65748	-1.24536	3.55349	4.54658e-06	0.000104043
A430033K04Rik	9.93675	26.8522	12.1656	7.49885	10.263	10.9354	11.4777	11.6297	11.8645	10.588	10.6208	6.815	10.3192	11.9483	15.1931	13.5775	-1.45325	4.95052	5.08837e-06	0.000112445
Mmachc	3.03023	11.3302	6.89111	7.98656	2.525	4.30638	6.18729	5.36802	2.33081	4.49493	7.48851	7.82464	3.25074	5.61919	6.6925	6.5006	-1.54167	3.47231	5.25827e-06	0.000113854
Btbd19	8.69015	11.776	10.55	8.37273	7.24346	5.50913	11.2593	8.11445	9.45019	6.64096	11.0478	9.17994	9.48312	7.09403	13.1097	12.1238	-1.23131	4.62942	5.65311e-06	0.000120512
Glrx2	7.38719	26.3376	8.44739	5.95265	6.23209	8.99799	8.65127	6.89513	5.75413	7.01998	7.53388	5.6368	7.3945	9.53523	11.3305	9.99164	-1.72225	4.90543	5.78839e-06	0.000122584
Napsa	31.307	11.05	8.86583	4.25428	58.7131	29.8032	21.6942	12.975	25.1206	10.1558	5.31903	2.51327	65.2689	34.127	23.9119	17.228	1.35889	4.58773	5.92476e-06	0.000125198
Tgm2	2.19314	0.853081	1.67806	27.4531	4.02771	3.30924	2.18934	4.60405	1.61526	0.973778	2.15864	25.1554	6.39357	4.59234	3.02836	6.26976	1.87231	4.59809	6.02379e-06	0.000126736
Dok3	8.39004	4.64182	3.96185	1.71674	18.4547	13.8906	12.4631	6.48879	4.39361	2.88695	1.96751	0.609665	14.9438	11.4328	12.5532	7.8475	1.51516	3.18327	6.22567e-06	0.000129244
BC024978	2.10926	10.7457	5.65415	3.77417	2.19743	4.87982	5.67731	5.5249	2.62857	5.67422	5.54035	4.01466	2.36624	4.65266	5.72041	5.02899	-1.26352	2.98538	6.25008e-06	0.000129244
Klra12	13.2762	5.37428	10.213	12.1912	6.59694	2.25681	4.95003	8.97251	23.9613	11.0726	17.6737	18.9674	2.82955	1.24878	2.68109	7.41142	-1.32627	3.15632	6.84014e-06	0.000138614
Rasgef1b	19.8337	4.50626	1.65028	1.21771	34.8474	10.8821	3.20649	2.60208	10.3396	3.89912	1.54477	1.15969	31.2545	12.6508	3.54242	3.02948	1.17996	4.34482	6.88611e-06	0.00013912
Sdc1	1.69291	1.96884	0.57151	0.446105	4.33238	7.12619	2.31155	1.02773	1.45417	1.79868	0.51768	0.473412	7.72337	10.0473	6.09939	2.41426	1.78323	2.90312	7.05363e-06	0.000141709
Kmt2e	43.9568	97.141	38.4032	26.6457	46.1735	51.35	43.5332	40.5871	42.7715	51.4796	33.7131	25.64	39.8611	53.6149	52.7977	46.5399	-1.063	8.26484	7.66022e-06	0.000149462
Car12	1.79762	0.770508	7.28498	8.15198	1.31409	0.36595	5.29557	3.72787	2.28663	0.928395	7.8477	9.1194	2.0274	0.287589	3.05733	2.33895	-1.15238	3.63435	7.66113e-06	0.000149462
4930470H14Rik	11.6217	18.6385	8.38787	4.19684	10.8471	8.56512	7.0931	6.04721	9.82317	8.56497	5.99396	4.19736	10.7675	9.08298	11.0148	7.01947	-1.23935	3.63018	8.18133e-06	0.000157072
Fam64a	0.652061	0.919804	3.53374	18.2056	0.992232	2.53449	2.50547	16.0325	0.883593	1.65819	3.78764	21.2711	2.15252	4.57075	2.69153	12.0895	1.33879	3.38626	8.31257e-06	0.000158332
Zfp300	3.01984	17.3733	2.52011	0.781762	1.97415	1.93798	2.41506	1.21796	1.4175	1.82113	1.9901	0.912768	2.65025	3.4854	5.18846	4.21646	-3.36455	3.54771	8.38248e-06	0.00015935
Atp6v0a1	2.22845	2.6335	2.44444	1.26505	4.67482	6.00932	3.87132	2.39844	2.02568	1.86577	1.92625	1.24907	5.76552	7.2455	6.49487	3.95875	1.10727	3.38945	1.02168e-05	0.000184908
Zdhhc9	7.75148	19.8259	7.81364	5.23673	7.28264	10.2608	8.26803	6.26064	7.04594	10.1672	6.8394	5.40429	8.25033	11.2933	10.5682	8.15279	-1.08559	4.64618	1.05953e-05	0.000189128
H2-Eb1	329.682	111.827	56.6617	18.6732	652.411	320.599	143.925	74.0193	299.127	137.842	44.6272	9.42705	775.559	411.855	199.771	111.366	1.44624	8.06572	1.08673e-05	0.00019327
Etohi1	2.62599	4.85984	4.89589	3.15199	2.0151	2.54723	4.76672	4.21599	2.61895	2.99519	4.31458	2.85832	2.59973	3.09387	4.94995	4.68944	-1.02542	3.30249	1.12919e-05	0.000199353
Atn1	40.8821	112.903	34.9618	28.4533	35.8271	60.762	37.7997	39.3997	44.7659	74.0855	36.113	29.4092	18.3266	35.484	18.633	18.4572	-1.02867	7.52886	1.16113e-05	0.000203451
Il2ra	4.81319	41.5065	25.7565	61.9179	3.88902	13.513	9.50284	15.7506	3.01247	14.2458	30.7822	70.8817	5.16624	11.3102	13.2044	14.1803	-1.7847	6.39969	1.17491e-05	0.000204804
Dyrk4	0.417008	3.77339	5.28547	2.35181	0.202814	1.77949	5.29266	4.01385	0.469001	3.99966	5.09351	1.83095	0.401675	1.00889	2.56446	2.16121	-1.17072	2.43471	1.21615e-05	0.000210509
Tmem51	1.70453	1.93304	0.641291	0.305372	3.29631	4.4666	1.25461	0.657321	1.86744	2.63864	0.665438	0.417879	3.24973	6.48741	2.66406	1.40881	1.11966	1.62991	1.22856e-05	0.000210733
Gm9159	11.0599	72.0526	8.42739	2.21228	6.99334	5.88394	7.72951	4.05333	5.33656	5.3252	6.94051	2.58956	10.4278	12.5524	19.1095	13.6823	-3.8197	4.42618	1.2622e-05	0.000215355
Lgals3	16.9427	35.1778	19.0201	26.9578	26.878	81.6421	38.1486	42.2944	18.8912	38.2049	16.653	23.1733	37.0483	95.7668	48.3432	54.9553	1.12236	5.5543	1.32875e-05	0.000222388
Ap1s3	16.3533	54.6232	16.4461	12.938	14.5553	12.7123	15.3002	12.6163	11.9916	9.74202	14.7872	12.9659	20.1613	20.6785	26.421	21.901	-2.29383	5.62013	1.49472e-05	0.000241431
Ncf2	5.81897	3.32331	1.85588	0.978594	11.2581	8.72726	4.61527	3.00779	3.7742	2.03296	0.876048	0.684579	11.3078	9.10726	5.56679	3.9862	1.30814	3.29802	1.52184e-05	0.000243722
D930028M14Rik	3.11673	1.7989	3.06687	1.15937	1.76143	4.10073	5.15541	3.42271	2.96962	2.94472	2.61664	0.970876	2.28412	2.9068	5.86171	4.37611	1.03069	1.67696	1.52646e-05	0.000244056
Gm15645	7.90844	16.2864	4.48489	4.85185	6.64708	5.61199	3.76116	3.62377	6.73257	6.59117	4.7953	5.6631	8.16573	11.171	6.96918	5.95984	-1.69812	3.17602	1.583e-05	0.000250016
Gm16702	6.68443	17.7639	4.98196	2.12982	6.08501	4.8991	4.75522	3.37294	5.41471	4.69517	4.33045	2.47735	7.25938	7.09336	9.54849	7.4045	-2.03238	3.58869	1.60977e-05	0.000251954
Fcna	3.53809	0.27664	0.139436	0.0447862	10.0113	1.75766	0.598417	0.578612	2.56144	0.279192	0.0592807	0.0370807	11.282	1.68359	1.19982	1.65849	2.51343	2.1223	1.69783e-05	0.000262071
Trmt10a	3.79697	6.12927	4.06864	5.73769	3.69218	2.68183	3.67747	4.13495	3.18087	2.50112	4.27154	5.53853	3.78401	3.06646	4.16351	3.94836	-1.33691	3.92793	1.69906e-05	0.000262071
Gm17821	11.3843	17.695	8.58559	4.76784	12.2019	9.14499	8.17562	7.20653	10.8527	8.14124	7.00114	4.80474	10.9506	8.32959	10.9215	9.42906	-1.09395	6.56773	1.70204e-05	0.000262071
AA388235	3.33171	8.21528	3.0325	1.71298	2.85758	2.82514	3.80041	2.83789	3.44423	2.93541	2.91245	1.46881	3.74668	4.75294	6.44043	4.94839	-1.70004	3.7596	1.72249e-05	0.000264033
BC033916	5.55065	10.3978	4.15458	2.04054	3.30258	3.03934	2.78859	1.7968	3.23414	2.2855	2.90757	1.77352	5.0477	3.86211	5.89102	4.61652	-1.9159	1.49414	1.72975e-05	0.000264307
Slc15a3	2.44099	1.83604	0.875678	0.440351	3.54995	5.32731	2.20798	1.86387	1.95247	1.67538	0.665651	0.40266	5.81919	7.55523	3.22775	3.70922	1.45372	2.25963	1.89897e-05	0.000283437
Tnfaip2	2.01339	2.02173	1.57686	0.612014	3.51984	4.94754	2.20111	1.66102	1.88678	2.97048	1.71572	0.392001	6.30535	7.92346	2.77154	2.32087	1.21514	3.20754	1.93466e-05	0.000287431
Tyms-ps	6.15708	47.9844	4.89797	3.88809	3.60653	2.49221	4.86431	3.06984	1.9206	2.16349	4.11375	4.06333	5.34734	6.66287	8.87567	7.2275	-4.47687	2.90805	2.01319e-05	0.000296237
Cdk1	1.81127	1.493	12.0939	44.7043	2.52719	3.47558	6.48557	25.7657	2.02538	2.03673	14.8551	51.0807	5.66078	6.23838	4.46191	17.335	1.1275	5.32644	2.01541e-05	0.000296237
Vmn1r58	13.24	19.3691	9.79018	5.30699	13.5746	10.4569	9.99139	8.19473	12.3868	10.0662	8.03621	5.28074	12.2057	9.2665	13.496	11.1315	-1.01666	4.54052	2.02597e-05	0.000297337
Zfp953	2.05043	9.5344	4.84543	3.88054	1.57372	4.76688	4.59543	4.03373	1.85892	4.81376	4.21027	3.39152	2.22192	5.74628	6.40705	6.07676	-1.12729	4.22282	2.04778e-05	0.000299628
Tmem206	3.90448	8.81681	4.09097	3.48317	3.95526	3.97323	4.31065	3.62949	3.14871	3.98326	4.2362	3.34916	4.76774	5.70637	6.26588	5.40485	-1.29546	4.23914	2.08453e-05	0.000304544
Aldh3b1	2.35005	0.889306	0.550857	0.212827	4.98313	2.95087	1.6148	0.950184	2.07946	0.866475	0.31072	0.167672	6.11154	3.49458	2.33798	1.61637	1.64137	1.4848	2.25385e-05	0.000323409
Olfr856-ps1	23.719	128.036	17.0366	4.75899	15.9508	14.1657	15.3123	8.18318	12.5826	13.3123	13.5795	5.35778	22.0926	26.7559	39.8718	28.2152	-3.37885	5.09358	2.31706e-05	0.000330514
Zmat3	5.41585	15.366	7.29766	5.71594	4.5602	7.64746	6.76726	5.88767	5.69439	7.1379	6.95873	5.57915	6.02066	8.57978	9.37657	7.94258	-1.15257	5.72368	2.46073e-05	0.000347416
E230016K23Rik	2.97487	19.0703	2.3704	0.620771	1.90475	1.57346	2.10781	0.944807	1.46554	1.48462	1.93172	0.792616	2.82621	3.37125	4.90643	4.15694	-3.80322	2.53171	2.99028e-05	0.000391389
Prpf38b	62.0974	113.577	63.9676	55.6913	65.2461	60.5041	58.2627	56.1875	57.3546	49.6892	56.5654	55.3958	64.6543	50.6043	65.8487	67.134	-1.05274	7.40717	3.00466e-05	0.000392639
Mir692-2a	26.5777	18.3535	21.8203	22.2912	30.0966	41.3496	24.47	20.9959	29.5831	35.3388	21.545	22.5452	41.0853	46.6656	29.3294	26.764	1.00762	1.76041	3.03584e-05	0.000394729
Mir692-2b	26.5777	18.3535	21.8203	22.2912	30.0966	41.3496	24.47	20.9959	29.5831	35.3388	21.545	22.5452	41.0853	46.6656	29.3294	26.764	1.00762	1.76041	3.03584e-05	0.000394729
Adssl1	1.99652	2.85092	0.861624	0.645448	3.0931	6.57478	1.51418	1.19882	1.99326	3.8149	0.761628	0.719816	4.18851	8.81462	2.77137	2.0351	1.12102	2.0609	3.09406e-05	0.000399991
Gm17644	5.34448	14.2862	8.1151	3.24206	4.08697	4.10356	4.36939	5.15655	3.90006	3.13885	6.10802	3.14707	5.12116	4.47325	6.62527	6.07576	-1.97096	3.90391	3.36003e-05	0.000426384
C230091D08Rik	3.00528	20.2432	2.35004	0.472451	1.7671	1.29574	2.23821	0.83606	1.09152	1.12267	1.45011	0.40682	2.41285	3.25336	4.6312	3.83677	-4.17335	3.03327	3.62105e-05	0.000450045
Tk1	4.0968	1.59429	18.1149	60.3899	6.20896	3.6173	12.7397	37.5867	4.35451	2.16112	25.943	68.9264	12.2742	6.06429	8.51402	25.2359	1.07439	4.80912	3.68253e-05	0.000454759
D630039A03Rik	0.252639	2.07912	5.35861	7.78444	0.178068	0.672432	2.13888	2.64932	0.18147	2.0087	5.33995	8.73613	0.599112	0.300487	0.815066	1.10595	-1.71694	2.99901	3.72892e-05	0.000459313
Prdm9	3.83257	6.95372	3.22068	1.60826	3.52368	2.7038	3.50897	2.81707	3.47741	2.89157	2.95792	1.60811	4.03655	3.9124	5.49022	4.47207	-1.50967	3.44857	3.87927e-05	0.00047241
Supt7l	8.63697	14.877	8.68596	7.91978	6.87689	8.02338	8.82752	8.80554	7.88068	7.42966	8.2783	7.49644	7.46109	9.06357	10.563	10.4534	-1.0264	4.57715	3.95003e-05	0.000477414
Klra7	13.1907	15.1994	24.84	41.5206	5.63507	6.81579	13.0383	27.1739	17.6106	20.5445	31.7462	51.5106	2.70547	2.40244	5.88927	18.34	-1.24311	4.33454	4.04593e-05	0.000484158
Cd79b	35.9678	46.0894	25.9715	12.8476	69.0409	118.153	79.0303	42.044	20.5259	22.2981	13.8437	7.37334	65.7389	94.0864	76.7605	49.4973	1.25476	5.44317	4.07657e-05	0.000486619
Baiap2l1	0.153984	0.066829	0.0210462	0.043689	8.04568	7.49505	11.2163	9.19304	0.0437648	0.0364066	0.0190858	0.00858009	0.178444	0.0677269	0.0785605	0.0437811	6.71394	2.31784	4.24814e-05	0.000501519
Aldh2	16.3108	6.85998	5.15619	3.17143	28.2306	16.2837	13.0188	8.0656	11.2261	4.97323	2.71197	1.65387	29.0215	16.0765	14.4516	11.0726	1.17855	4.51605	4.76836e-05	0.000544342
Tubb6	4.76427	1.50455	3.30377	14.7863	7.55494	3.62481	2.51296	8.29816	4.61108	1.83655	2.84334	14.0462	9.91495	5.45089	2.93975	5.69977	1.18635	3.08192	4.94904e-05	0.000559636
Veph1	3.31839	24.2722	2.57424	0.692529	2.04444	1.83396	2.31003	1.05095	1.43238	1.44797	2.12507	0.828861	3.33867	4.13727	6.05367	4.73289	-3.9343	4.31308	5.01471e-05	0.000565737
Comt	7.48269	24.5754	9.74496	14.5764	8.3244	10.9995	10.7566	11.6861	7.33113	9.51798	10.8774	14.3054	9.32983	10.3454	9.8721	10.5239	-1.32023	4.93541	5.02533e-05	0.000566273
Nsl1	2.20216	6.86295	5.43345	9.99161	1.94776	2.46626	3.52395	6.90387	1.73904	2.12341	6.20033	10.6478	3.14595	4.18384	4.42882	5.84699	-1.63923	3.88662	5.14734e-05	0.000572013
Gm9776	2.29433	7.67376	2.57414	1.38398	1.77293	2.32033	2.57916	1.84215	1.55255	2.20901	2.29013	1.41873	2.48135	3.80126	4.60519	3.91272	-1.88834	2.53361	5.33602e-05	0.000586234
Grk1	3.50944	22.4841	2.77362	0.677089	2.36584	2.02568	2.53125	1.20838	1.77573	1.88125	2.21968	0.777634	3.46255	4.56873	6.80624	4.88915	-3.6784	4.68201	5.54144e-05	0.000602632
Smco1	4.36572	18.5847	3.50812	1.46023	2.79719	2.94779	3.33882	1.84219	2.7715	2.79611	3.25063	1.70664	4.55173	5.80684	7.89892	5.72337	-2.84977	2.29377	5.6491e-05	0.000610899
Entpd1	2.26885	1.78702	1.47095	2.36065	4.67102	4.20041	2.28225	2.32081	2.43611	2.01846	2.00549	2.75732	6.05812	4.87649	3.86505	3.84391	1.14952	3.43372	6.12148e-05	0.000649616
Sapcd2	0.367104	0.193523	0.933941	5.50625	0.568329	0.522161	0.743942	3.99636	0.444883	0.35081	1.14453	6.27781	1.12849	1.08298	0.649265	2.56163	1.1851	2.49803	6.23718e-05	0.000658315
H2-DMb1	42.6165	8.3011	7.04713	3.5078	74.5476	20.38	16.2057	9.90018	33.8728	6.73376	4.90652	1.96132	88.4103	22.0126	21.3899	15.1037	1.22567	4.46209	6.23753e-05	0.000658315
Mzb1	20.3389	12.8924	6.39026	2.94081	51.8618	62.0087	25.0093	11.3926	13.047	11.1019	3.86281	1.2015	78.3308	71.8837	48.3963	19.683	2.20879	4.1278	6.51582e-05	0.000680927
D330041H03Rik	3.00972	9.4848	5.64178	4.10943	2.30188	4.34827	5.81804	5.83798	2.68327	4.2155	4.53007	4.04248	3.01447	5.70306	8.57398	7.33512	-1.24835	2.74654	6.52708e-05	0.000680927
Apoe	35.7144	41.8942	16.9933	5.00859	83.1335	108.362	57.1014	23.9207	29.4795	26.4282	9.42253	3.28107	88.4744	93.386	90.1105	56.1852	1.26935	5.6484	6.64098e-05	0.00068885
BC030867	0.400033	0.309776	3.33609	9.05985	0.531551	0.751913	1.8459	6.3035	0.409254	0.368728	4.11796	9.9964	1.08439	1.11757	0.976671	3.35256	1.23979	2.93942	7.19837e-05	0.000730196
Aif1	10.6323	1.72846	1.41705	0.539932	18.6541	3.95436	2.34665	1.87694	10.6057	2.58456	1.23258	0.403258	28.204	5.96788	2.56688	2.97182	1.13276	2.07509	7.63064e-05	0.000766796
Neu3	2.48052	6.2231	3.87455	3.09661	2.20756	3.36425	3.88205	3.76083	2.33337	3.33521	3.58845	2.95697	2.9535	4.81209	5.30569	4.6708	-1.00861	3.58195	7.77914e-05	0.000778479
Ppig	20.599	52.7697	24.9244	23.016	19.4709	28.5279	19.5207	17.8003	17.0268	21.354	21.9893	23.9593	18.4901	22.5756	20.2412	21.1967	-1.0358	6.99274	7.95498e-05	0.000793608
Ckb	12.1481	1.41081	1.25017	1.01264	19.3719	3.53524	3.37549	2.98262	13.0994	2.21786	1.16422	0.680031	28.3357	5.77287	5.06906	4.978	1.23544	3.01424	8.29475e-05	0.000814627
Hpse	2.98401	1.15689	0.64288	0.492137	4.63142	3.01208	1.47807	1.11901	2.42103	1.52941	0.50834	0.351	6.39202	4.63192	2.13466	1.75196	1.29909	2.35049	9.63352e-05	0.000908505
Cd300a	4.25903	7.0884	1.63996	0.652954	5.02675	2.26905	1.87787	1.28027	3.59697	1.61909	1.29282	0.689487	7.1703	3.29304	3.21562	2.87141	-1.81809	3.57984	9.78667e-05	0.000917571
Lyl1	2.42184	1.86589	1.1772	0.563913	5.18148	4.89416	4.25532	2.43459	1.61864	0.976669	0.484909	0.268655	5.51438	4.85146	4.33475	2.69241	1.31402	2.09082	9.93841e-05	0.000929993
Ckap4	3.02008	2.00203	1.56726	1.78929	7.10252	4.99568	1.82022	1.2609	2.26923	1.64431	1.78297	1.8954	8.50492	6.08283	3.7099	1.70398	1.24236	3.04744	0.000108722	0.000994246
C1qc	5.94492	0.286122	1.02078	0.312802	17.4482	1.81548	3.86287	4.94554	3.22753	0.363747	0.338544	0.0589458	18.1944	1.95746	5.27437	10.2339	2.62127	2.71217	0.000113408	0.00102576
Oas1a	3.80432	1.46458	7.7518	6.37069	4.14674	3.22959	4.37224	5.11751	4.35739	2.47548	6.44585	5.56353	4.52462	2.98738	4.31738	4.93976	1.0536	3.11709	0.000113442	0.00102576
Uevld	3.05744	11.7017	3.66241	3.50785	2.69137	4.58176	3.42582	3.74116	2.5771	4.11365	3.42842	3.79252	3.50556	5.95553	7.36973	6.44784	-1.5137	4.32245	0.000114074	0.00102982
Gm6402	10.2158	33.8292	7.20135	7.50215	7.94221	9.66	6.67117	7.10077	10.8035	7.52642	10.1073	10.0144	8.90082	8.48007	6.88174	8.29228	-1.99362	4.16367	0.000114105	0.00102982
Il12b	3.45408	1.47059	2.24109	1.48358	5.42333	3.60927	2.67463	2.56847	4.277	2.00136	2.56615	1.08797	6.8483	5.00666	2.95365	1.98555	1.20757	2.0902	0.000117474	0.00105334
Asb2	4.2201	1.55874	2.70343	4.42989	6.6145	3.58806	4.13097	8.89731	4.2616	1.81625	2.54377	3.90019	10.5312	5.52948	6.02673	7.91888	1.11949	3.61664	0.000125334	0.00110636
Troap	0.554957	0.489429	2.17166	8.95047	0.612479	1.12783	1.19116	6.39806	0.723494	0.578643	2.59982	9.52985	1.58046	1.93768	1.14183	4.20435	1.06474	2.68909	0.000127952	0.00112108
Mns1	7.25062	7.47197	10.2574	21.3144	6.40717	3.45279	6.34396	14.5444	6.18495	4.70612	10.4134	21.2393	7.23305	6.58405	7.77429	13.6318	-1.22425	3.97067	0.000131523	0.00113809
Zfp457	9.85102	57.0659	6.89545	1.7061	5.28529	6.00285	6.75002	2.74168	5.4277	5.13922	7.68838	2.42535	10.966	14.2439	22.6904	17.4354	-3.4545	4.45082	0.000138481	0.00117833
Cenpm	1.5032	0.848456	7.52708	16.6714	1.77058	1.92421	4.91169	10.9781	1.38954	1.20577	9.02387	17.0579	3.64417	2.51633	2.86179	6.93572	1.07088	3.03143	0.00015108	0.001261
Ccr6	1.36302	2.84145	0.77075	0.417391	3.29192	7.57398	3.60376	2.19553	0.99532	1.55369	0.511613	0.210232	5.37172	12.2852	5.26095	2.97746	1.32668	1.97526	0.000160905	0.00131653
Cd74	1100.78	440.718	205.75	82.2051	2361.04	1087.41	521.915	284.74	969.17	425.402	155.644	46.8091	2552.53	1315.91	675.898	401.787	1.20814	9.61727	0.000164269	0.00132749
Usp17la	5.93489	26.3627	4.66948	0.941385	4.21329	3.63317	4.57022	1.55315	5.18085	3.52752	4.85473	1.07933	8.03656	9.09793	11.9268	8.03031	-3.06092	3.84356	0.000175114	0.00139069
Gm13212	11.2454	18.6189	10.3697	7.63937	6.64341	6.93049	6.30296	4.52196	6.40072	5.9753	7.49246	7.3262	7.95935	7.15997	9.73273	11.8614	-1.55349	3.80509	0.000185611	0.00144902
Aqp7	2.38748	9.94792	1.43583	0.402434	1.87992	1.58536	1.9277	0.859771	2.34278	1.36143	1.80796	0.476739	3.54751	3.31986	4.31127	2.71181	-2.84656	2.40248	0.000193122	0.00149199
Syk	18.5326	9.42725	4.65313	2.33945	40.025	21.7297	14.8322	8.86944	10.9681	6.47431	2.53173	1.12959	34.2018	23.9896	18.9544	11.9023	1.11895	5.77935	0.000202887	0.00154264
Fcgr2b	6.32358	5.67799	2.33328	1.12578	14.266	12.3829	6.7524	3.47819	5.242	3.28416	1.55309	0.739834	14.805	12.821	8.75849	5.76478	1.03364	2.91755	0.000225125	0.00166337
Ulk3	15.303	44.034	13.7022	7.01039	15.3562	20.2094	18.0348	12.3579	18.2469	18.9593	13.537	7.07715	19.7527	24.5248	27.4913	20.9114	-1.28383	5.61351	0.00023111	0.00170151
Mrpl35	6.76991	13.736	9.95021	11.9362	5.86264	7.12641	7.61927	8.07685	5.84456	6.07122	10.0023	12.5873	7.19052	8.38013	9.59309	9.18579	-1.09806	5.02197	0.000250323	0.00181077
Tspan33	2.51095	1.05355	0.819109	0.311321	4.92478	2.32561	1.13134	0.934339	2.79054	1.3309	0.696643	0.265472	7.26969	4.26902	2.23055	1.374	1.02906	1.73626	0.00025075	0.0018125
Sumf2	8.71599	19.3599	10.4997	9.73272	7.66982	8.89931	10.7011	9.44814	8.01395	8.14142	10.6132	9.82183	9.46275	10.4174	14.7069	12.9941	-1.27837	4.55828	0.000261168	0.00187239
H2-Aa	624.99	256.227	113.444	39.2603	1170.5	612.772	285.906	143.101	529.748	252.056	82.4669	19.8162	1377.85	774.174	379.155	215.874	1.16639	8.32276	0.000267609	0.00190895
Syt6	1.06572	15.0781	10.3214	3.74772	0.480669	7.02823	5.33757	2.76765	1.18189	10.5701	8.82801	3.16234	0.300469	1.40458	1.7355	1.00355	-1.1804	4.41153	0.000287331	0.00200778
Mcc	2.40811	11.1309	1.8319	0.437725	2.02415	1.77786	2.02823	0.822227	2.54717	1.55429	1.86275	0.486047	3.56605	3.59095	4.57785	3.2399	-2.84736	4.19509	0.000296188	0.00205185
Actn2	5.5109	3.94335	2.92559	1.91971	4.20914	1.96328	3.33788	3.57762	4.8059	1.64395	1.75805	1.02737	3.74784	1.98141	4.43261	4.30314	-1.12909	3.36143	0.000328889	0.00223011
Fgfbp3	2.62496	5.30126	4.09183	2.37785	2.45547	2.47063	3.76968	2.67793	2.65343	4.23673	3.83612	2.40601	2.57384	4.02293	5.35113	4.33295	-1.21538	2.36218	0.000333755	0.00225075
Gm13139	4.93537	8.24137	6.61083	5.79233	4.17016	3.89819	4.30634	3.85514	4.41262	3.95399	5.87399	6.3349	5.38371	4.32877	5.73964	6.99213	-1.2055	3.7826	0.000340521	0.00228839
Tns3	2.75691	1.46005	0.755202	0.330655	5.66795	3.38012	1.82852	1.28595	2.6025	1.44597	0.473743	0.176993	6.29139	4.87796	2.79416	2.1741	1.12596	3.78956	0.000402243	0.00258447
Slc2a6	1.98865	2.64261	1.45382	1.07422	3.18608	6.07901	2.89183	1.92271	1.8402	2.86626	1.18896	0.761867	4.32229	9.21706	3.9883	1.85214	1.12591	2.2694	0.000462294	0.00286016
Fam43a	9.95131	1.31641	0.83488	0.383553	24.4086	3.43913	2.63603	1.53776	4.38621	1.00397	0.422878	0.222973	17.1282	4.27308	2.93472	2.24473	1.30926	3.47339	0.000474487	0.00292041
Prg2	1.57184	0.897897	0.223258	0.0222845	5.58239	5.96227	1.11849	0.264859	1.17397	1.00566	0.136365	0.00813794	11.2066	10.2719	4.08979	1.54373	2.6461	1.35895	0.000517522	0.00311031
Blk	8.51174	4.86514	3.00292	0.989157	20.9437	15.1057	10.8236	5.57046	4.06211	3.20689	1.26046	0.520466	17.4627	15.9944	12.5356	7.50173	1.56676	3.84227	0.000544106	0.00322754
Rab30	3.50167	1.1161	0.539914	0.235306	8.94441	2.72503	1.67137	1.06774	2.4371	0.817605	0.324374	0.141622	8.1976	2.9215	2.47627	1.58177	1.2126	1.73099	0.000586288	0.00340866
Gm20337	14.3797	64.575	11.0159	2.58498	12.401	10.8412	13.1946	5.2083	15.5173	9.6685	12.3908	3.1592	21.5933	24.0874	29.5957	19.9252	-2.77555	4.02945	0.000625444	0.00359733
H2-Ab1	578.653	187.264	76.6161	26.6464	1112.1	424.026	197.324	100.68	499.192	179.636	57.9071	13.3054	1273.44	546.794	248.202	153.735	1.0844	8.21852	0.000641852	0.00366334
Ctcfl	3.16434	12.652	1.41462	0.389918	2.32434	2.1109	1.71411	0.573852	1.93999	1.79506	2.54599	0.88852	3.93899	5.08898	7.22536	4.20328	-2.78229	4.09969	0.000671695	0.0038022
Klhl41	2.28869	9.40605	1.57195	0.358985	1.29397	1.28819	1.41404	0.611391	1.09343	1.12929	1.60277	0.574876	2.29394	3.13169	4.60528	3.30293	-3.06286	2.38771	0.000690101	0.0038746
2610028H24Rik	2.47399	14.525	2.00195	0.619572	1.52697	1.74076	2.22985	0.979742	1.55683	1.55108	2.29365	0.82372	3.15548	4.71241	7.01244	5.21664	-3.2607	2.33091	0.000729234	0.00404028
Gm13251	4.13163	6.76737	5.48094	4.6429	3.37703	3.35206	3.59135	3.16301	3.65415	3.40797	4.81954	5.05147	4.3275	3.66821	4.90155	5.87854	-1.13895	3.91762	0.000739672	0.00407474
C1qa	6.03678	0.339505	0.871327	0.282649	15.2269	1.91648	3.43327	3.55731	2.81115	0.309801	0.253609	0.0253615	17.4748	1.74663	4.33331	7.39435	2.43232	2.65201	0.000772844	0.00422613
Cd5l	1.37859	0.223191	0.545621	0.0452041	4.02581	1.22045	4.65657	2.87847	0.838082	0.232446	0.285412	0.0336384	4.77887	1.31556	7.17682	10.6792	2.36816	2.36482	0.000808666	0.00438641
Car5b	3.1646	13.5743	2.46527	0.842169	3.20664	3.21549	3.19081	1.52286	3.91265	2.96576	2.99498	0.95485	6.41248	7.0635	8.00091	5.15714	-2.27334	3.71338	0.00087965	0.00467368
Ctsh	38.4319	15.3396	10.6778	3.84609	61.7811	32.8186	27.9139	14.8475	29.5146	13.0146	7.00692	2.03996	78.1982	40.6062	39.7493	21.9825	1.00748	4.96897	0.000887373	0.00470327
Myoz3	4.58336	20.3953	3.30417	0.694498	4.07224	3.33286	3.95212	1.40768	5.44541	2.98279	3.60025	0.703198	7.24935	6.74622	8.53839	5.72307	-2.81509	3.93421	0.000901882	0.00475889
Asns	0.450321	1.09362	4.2987	13.4516	1.17079	3.11876	1.36362	3.04413	0.623935	1.37561	8.67027	20.637	1.71241	5.48877	1.82595	1.89335	1.4278	2.86842	0.0010075	0.00517098
AI450353	3.21832	9.16455	3.2823	1.63649	3.13517	3.59789	2.77324	2.32144	2.72653	2.62177	3.11492	1.86743	3.07263	3.82072	5.03668	4.16287	-1.50847	2.32778	0.00115887	0.00573615
Aqp9	0.906248	0.876635	7.07698	11.9891	0.517749	0.349724	3.12545	5.55337	2.36535	2.10067	11.7794	16.5822	1.22037	0.658708	3.53162	6.31267	-1.41378	4.13163	0.00117675	0.00580139
Gm13157	12.0157	18.7634	12.7227	9.84699	8.05013	9.93407	9.45814	7.25776	8.61004	9.68274	11.2191	9.82441	10.3601	10.3557	12.9805	14.7327	-1.03343	4.93803	0.00127316	0.00613823
Slc11a1	3.14649	0.931418	0.634245	0.282653	6.71241	2.47521	2.11083	1.56078	2.85816	0.832019	0.329312	0.225906	7.5312	3.85083	2.96426	3.07888	1.33466	2.32934	0.00131382	0.00629343
Vcam1	6.55653	0.732577	1.01248	0.387849	17.4886	2.48651	3.34893	3.16287	3.67863	0.490639	0.630809	0.156031	17.3545	4.21152	4.634	5.83182	1.67808	4.21648	0.00133198	0.0063552
Cd24a	40.0682	19.3425	7.69328	3.66928	71.5421	41.6874	22.4499	11.9582	23.4699	10.3546	4.79783	1.99109	75.2059	44.7958	25.2535	17.3159	1.00511	5.17911	0.00140637	0.00659929
Igj	66.3128	37.4448	9.04602	1.43174	240.53	208.443	45.6532	8.48685	51.1879	37.1157	7.85148	1.35414	414.437	329.031	137.769	51.5282	2.42073	7.56143	0.00144081	0.00672316
Bmf	2.94071	2.53973	1.4239	0.598935	4.34286	5.34502	3.26639	2.18784	2.41399	2.70259	1.25934	0.485707	3.11525	4.73539	4.13089	2.72395	1.00946	3.4138	0.00145115	0.00676013
Znf41-ps	4.66025	6.45557	5.74944	4.92377	3.79267	3.48279	3.67128	3.55464	4.10043	3.77366	4.99438	4.97285	4.95691	4.17701	5.30501	5.94131	-1.00343	4.3137	0.00182022	0.00796821
Fgf9	2.70153	13.0918	1.92019	0.352793	1.93984	1.88904	2.82161	0.86751	3.45017	2.13778	3.34965	0.632187	5.97555	6.97297	8.30858	4.57044	-2.99868	3.88595	0.00183703	0.00802724
Camk2b	2.28142	0.812091	1.28305	0.863213	4.96986	3.06692	5.75544	4.69292	3.72951	1.14596	1.28403	1.03572	2.78325	1.74731	3.72407	3.65372	1.85089	3.42365	0.00186266	0.00810256
Foxp3	2.49017	13.1306	3.23461	1.25726	2.57288	5.78653	3.38825	2.4041	2.03434	4.82966	1.80723	0.492937	2.74621	6.55686	5.25397	4.74503	-1.33505	3.36865	0.00188501	0.00816669
H2-DMb2	47.6786	13.8949	13.0047	5.50889	94.6491	32.9937	31.0881	15.4033	29.7135	8.4007	7.89646	2.99216	96.6307	33.989	33.9973	19.6264	1.17046	4.10685	0.0019981	0.00853054
6430571L13Rik	2.439	13.367	2.10214	0.676846	1.87798	2.62533	2.38208	1.02167	2.16532	1.82036	2.39131	0.822711	3.93903	5.82089	6.98178	4.05246	-2.54704	3.27908	0.00217966	0.00912
Spp1	0.633683	0.65076	0.713902	11.9414	1.1591	1.60472	2.26794	15.0485	0.819658	0.471278	0.697156	9.90667	2.08839	1.4191	2.07026	12.1693	1.29628	2.54503	0.00236842	0.00971285
Btk	5.36016	5.68738	2.23416	0.848009	11.5349	12.483	7.22495	3.83909	3.7524	2.63079	1.10205	0.37831	11.8255	11.8673	7.59159	4.80557	1.0367	3.4529	0.00237209	0.00971885
Pydc3	69.8837	70.4115	120.175	77.3142	56.4501	36.4622	75.7854	82.2324	72.7109	45.4932	90.9752	60.0363	60.2456	49.486	103.74	117.902	-1.08178	7.5002	0.00238932	0.00978112
Spib	17.2302	8.81078	6.10049	2.37829	30.5356	22.4978	17.8894	10.3647	12.237	6.47377	3.20963	1.10501	33.7242	25.8579	21.7929	13.5432	1.27771	4.82076	0.00252127	0.0102045
Csf1r	5.05515	0.609597	0.247212	0.0528883	12.6524	1.80324	0.987766	0.675096	3.65412	0.685719	0.0670449	0.0110841	15.2384	2.94551	1.53377	1.64445	1.49015	3.8564	0.0027747	0.0109503
Siglecg	7.65585	4.66129	3.69614	1.15637	18.0172	11.4081	9.79443	5.17712	4.52926	2.69662	1.50168	0.427267	15.4398	9.42658	10.0094	5.96519	1.2154	3.58297	0.00289706	0.0112856
Fcrl1	5.87276	3.06753	2.69543	1.4251	15.7262	7.36942	7.82444	4.89273	2.92851	1.31366	1.06153	0.729327	11.5399	6.39548	8.14519	4.87252	1.16756	3.00835	0.00302396	0.0116484
Sdc4	8.83782	3.13396	1.53677	0.800867	14.8613	6.87005	4.3725	2.57423	4.71694	1.90944	1.04619	0.498219	13.4334	6.85391	5.27366	3.83883	1.04066	3.21276	0.00319388	0.0121904
Spint1	1.11843	1.86174	0.834768	0.265887	2.29247	4.09121	1.28702	0.690771	1.21218	2.4048	0.682153	0.195862	3.05643	5.63836	1.78736	1.02846	1.05392	1.48365	0.00334074	0.0125874
Neurl1b	2.48544	9.8544	2.10453	2.98037	2.33955	2.68642	2.75356	3.3739	3.23539	2.38978	3.30379	3.46442	5.25218	6.26627	6.41307	4.84898	-2.07042	4.59705	0.00345222	0.0128619
Cebpa	3.51837	0.31987	0.15949	0.0487986	5.63763	0.875469	0.831552	0.329496	2.43436	0.343548	0.0645157	0.0402448	5.59187	1.34193	1.57095	1.30818	1.32863	1.78586	0.00345498	0.0128623
Klra22	1.67143	1.62846	4.65837	9.11546	0.995225	0.857362	2.93622	6.63623	2.18252	2.45747	5.3589	10.7955	0.674281	0.55833	1.58616	5.23303	-1.01929	2.22233	0.00371594	0.013567
Aqp1	0.173471	0.00893098	0.00532156	0	0.297696	0.0799425	0.0117288	0.0103428	0.168139	0.0956081	0.00259885	0.00265505	2.73307	1.25008	0.0263724	0.0204691	2.68163	1.6723	0.00386458	0.0139567
Hmox1	16.5187	7.82464	2.07905	2.08766	37.8673	18.8491	8.28366	3.28506	12.9954	7.66748	2.10674	2.45943	39.6836	29.715	22.3476	13.0555	1.1764	4.53044	0.00394939	0.0142165
5430437J10Rik	1.24223	5.46124	1.25047	0.227267	1.06466	1.5156	1.21597	0.418429	0.943324	0.689915	0.913727	0.309581	1.68702	2.56258	2.21945	1.78329	-2.02252	1.00311	0.00407997	0.0145125
Rhox8	2.52917	11.1641	4.71418	1.43897	2.45049	4.20839	2.08486	2.11996	1.1813	1.49151	1.9279	0.697326	2.04629	2.42154	3.16931	2.44594	-1.57703	1.33706	0.00414827	0.0147009
Tgfbi	6.21482	0.913915	0.138047	0.0275776	12.21	2.07227	0.34794	0.213409	6.38766	1.09181	0.0473605	0.0201141	14.4048	2.41844	0.576349	0.316223	1.10211	2.74454	0.0043739	0.0153373
Batf3	5.29461	0.525304	2.34307	4.86668	9.69636	1.3651	2.87415	1.94138	5.56823	0.748567	2.57234	4.79672	12.3141	2.2917	5.45544	3.28568	1.21588	1.16349	0.00536592	0.0179926
Bcar3	3.36733	2.32751	0.702074	0.288856	8.9759	6.00147	2.77067	1.29987	1.59324	1.28167	0.35791	0.163095	7.35012	7.05355	3.12907	1.82751	1.27936	2.81097	0.00547197	0.0182405
Eaf2	1.81092	2.97814	1.23285	1.13805	5.45675	7.34309	2.50283	3.2056	1.72021	2.00681	1.69146	1.4393	6.35432	5.12723	2.58686	2.15218	1.19883	2.19944	0.00598023	0.0194973
Fcrla	10.9742	10.6426	5.12454	2.30991	23.0463	27.159	17.2033	9.26346	6.01199	5.59878	1.91542	0.831096	19.5786	24.8322	19.0924	12.5317	1.25423	3.87258	0.00632787	0.0203491
Derl3	2.15998	1.27061	0.750868	0.530168	6.20449	4.00903	2.40557	0.716844	2.20603	1.13861	0.837681	0.363555	11.4376	6.42779	6.0636	1.91385	1.57276	1.65271	0.00738361	0.0228244
Blnk	10.7018	6.79299	3.16076	1.33722	24.8314	15.6725	10.0795	5.9253	5.77594	3.51722	1.49874	0.587061	23.708	17.0528	11.7609	8.34061	1.09865	3.79722	0.00779622	0.0238254
Cd79a	67.7454	51.9004	28.0248	9.96423	159.142	132.207	93.3063	48.946	28.0729	20.593	10.6439	3.39967	117.316	99.081	93.0612	58.9309	1.24806	5.8852	0.00917225	0.027038
Slc40a1	2.8504	0.404548	0.273006	0.105663	7.72031	1.14382	1.22223	0.973104	2.0228	0.292675	0.0979701	0.0280905	6.89811	1.37178	1.92283	2.04368	1.41761	3.16717	0.0092916	0.0273064
Mt1	4.41867	3.69174	2.35844	11.4829	9.01616	8.64288	1.72283	2.53972	3.81729	4.78513	2.6672	14.5914	12.7128	21.8523	5.27925	5.16482	1.14616	1.84745	0.0104076	0.0297708
Lrrk2	3.82947	2.14649	0.869887	0.377234	8.91503	4.67827	2.62878	1.53294	3.32583	1.57953	0.489827	0.174082	9.49068	5.86048	2.68842	1.81258	1.03687	4.1809	0.0112425	0.0316989
Lyz2	28.633	10.334	7.7278	2.6711	63.2808	28.1412	34.9915	23.6399	21.9222	12.0278	4.9168	1.212	106.186	63.3057	49.6951	53.8414	1.3721	4.81718	0.0124008	0.0341667
C1qb	4.83522	0.624279	0.841093	0.354982	12.9307	2.02556	3.48885	3.86774	2.21869	0.258601	0.43716	0.106879	14.9325	1.93453	4.10016	8.0663	1.64253	2.41586	0.0141685	0.0379649
Cd36	6.01246	2.88862	0.482482	0.643042	12.1366	6.54018	1.89717	1.5504	3.94215	1.55082	0.323211	0.445825	10.9878	6.35907	3.21053	3.43318	1.08165	3.30057	0.0162292	0.0421673
Gm4951	0.229925	1.47885	5.42844	5.09535	0.228596	0.675235	1.20305	2.28392	0.325246	1.68482	7.54351	5.48869	1.05412	1.59284	3.46771	7.77352	-1.23936	2.67464	0.0183742	0.0463896
Mid1	20.3135	25.6858	13.683	14.4092	25.9946	13.6832	12.5274	12.7828	7.07152	5.44116	5.60104	6.03884	11.2676	9.1735	7.1861	7.03985	-1.06768	5.23751	0.0186509	0.046982

## Sheet: 5A KI vs. WT 24h
Symbol	STAT5A.0h.WT	STAT5A.4h.WT	STAT5A.24h.WT	STAT5A.48h.WT	STAT5A.0h.KI	STAT5A.4h.KI	STAT5A.24h.KI	STAT5A.48h.KI	STAT5B.0h.WT	STAT5B.4h.WT	STAT5B.24h.WT	STAT5B.48h.WT	STAT5B.0h.KI	STAT5B.4h.KI	STAT5B.24h.KI	STAT5B.48h.KI	logFC	logCPM	PValue	FDR
Lta	5.79714	65.7966	67.5834	99.4935	6.37911	34.1923	16.2082	15.2679	4.74454	66.3322	92.4773	99.0692	5.6157	11.1616	8.74718	9.34228	-2.08821	5.7441	1.17164e-68	1.13146e-64
Eif4e3	6.8731	11.1276	21.2193	24.501	7.95966	9.06588	8.65126	14.2591	6.73065	11.1534	19.7819	21.3024	9.59772	8.94063	9.30123	12.3169	-1.3224	4.99993	1.33983e-32	4.31292e-29
Mov10	8.59056	44.4783	63.6558	55.4392	9.04682	39.0113	30.4666	35.8741	9.28334	56.9382	65.2006	50.1706	8.3893	28.9095	22.5912	24.8744	-1.09105	7.0173	5.57877e-27	1.34685e-23
Cdk6	6.6277	25.2023	43.3124	41.7507	7.7628	8.9451	17.9979	16.03	7.55475	30.9818	47.2451	44.0867	7.71279	7.02151	10.1315	8.90844	-1.29515	5.6905	5.04162e-23	8.11449e-20
Wars	17.964	43.8919	153.322	91.3513	18.1227	49.9675	62.5564	78.1208	20.2038	44.6834	147.382	79.3031	23.1791	37.1858	41.1401	46.6838	-1.32093	7.40036	1.69282e-22	2.33536e-19
Gsn	20.3206	5.52082	4.96559	3.13577	30.2444	11.8595	14.1177	9.79579	19.6913	6.97469	4.30454	2.53143	36.8608	15.7885	18.198	14.1318	1.48063	5.03074	2.2067e-22	2.66376e-19
Gadd45g	4.7478	7.53151	19.4434	32.325	5.92217	5.95663	5.85677	8.63783	3.68014	9.67888	28.6485	38.0712	6.47248	5.07708	4.75849	6.32479	-1.75938	3.85313	8.79587e-21	9.43797e-18
Parp12	3.43261	6.27548	19.828	15.4918	3.56409	6.8611	8.14296	12.0801	3.62822	6.36352	17.2953	13.4469	4.13326	5.63005	6.74513	8.78008	-1.31166	4.84157	6.43582e-20	5.17922e-17
Ifng	10.9915	2.79324	35.211	64.1996	8.47339	2.37095	4.34117	10.9245	14.6158	2.78718	59.4557	70.6496	12.8308	2.41485	4.49829	9.49693	-3.04566	4.39112	3.83941e-19	2.64837e-16
Dna2	1.40533	0.613711	5.54693	10.7708	2.22767	0.850724	2.2605	5.0528	1.69877	0.743496	6.36234	10.6443	3.51602	1.38329	1.57979	2.97118	-1.3217	3.8803	2.97965e-17	1.69262e-14
Il18bp	2.49685	3.597	12.5896	11.3493	2.3463	2.81087	4.09665	8.16742	2.28102	3.07941	11.7528	8.81548	4.09902	2.70023	4.70603	6.88912	-1.6477	2.91847	2.13287e-16	1.14429e-13
Eomes	22.7428	13.5141	57.2957	77.338	17.6547	14.0016	23.1808	32.7489	32.3217	19.2297	61.2846	75.4608	42.2684	35.0313	40.1191	43.5828	-1.33336	7.12373	1.0269e-15	4.17702e-13
Jun	249.842	24.4113	34.5732	30.7784	297.441	18.4165	11.4788	20.4246	204.877	21.869	38.1462	27.2003	249.768	21.3728	10.8193	14.7791	-1.61822	7.90006	6.6887e-15	2.15309e-12
Gbp11	4.65671	21.4667	38.5107	22.3017	4.98699	12.7047	12.3328	23.5013	5.4162	18.4562	35.0571	18.6551	6.77229	6.14781	8.61554	14.9871	-1.67011	5.27533	1.72742e-14	5.05505e-12
Il12rb2	2.3674	17.4354	12.417	27.0783	2.82984	11.9002	3.6667	10.4037	2.39899	21.3147	12.3589	27.5708	2.41494	7.78283	2.13959	5.5584	-1.78749	5.06613	3.06652e-14	8.22595e-12
Plaur	31.1874	6.03521	3.07083	2.72061	44.4315	11.1234	7.7321	5.99493	26.8298	6.14926	1.68665	1.68101	37.646	8.38679	5.26153	4.52284	1.30953	3.94593	3.61692e-13	8.95604e-11
Gzmb	8.29782	45.2251	232.003	1349.89	6.15493	25.0704	55.0096	280.617	11.2882	49.4329	309.873	1586.94	13.5302	8.27978	20.9357	93.7536	-2.10383	8.61972	4.75415e-13	1.12276e-10
Gadd45a	16.9811	2.87458	1.49262	0.943354	16.4642	4.49557	3.51359	1.90086	12.3389	2.81156	1.29794	0.845269	14.878	6.09162	4.05511	3.03677	1.20006	2.86833	1.32415e-12	2.54497e-10
Rgs2	98.1341	9.17929	2.10476	1.54886	125.923	14.372	4.29829	2.67877	81.9612	10.8039	2.03897	1.33191	113.084	21.7713	5.85415	4.44295	1.00384	6.35063	1.34404e-12	2.54497e-10
Ppic	18.9806	29.0643	35.7886	24.6836	8.15058	14.6597	15.8241	19.0004	13.8378	18.8184	21.9432	14.4906	4.41613	6.6805	7.38275	9.01013	-1.20521	4.6596	1.77348e-12	3.29355e-10
Lif	0.437212	1.06758	8.06205	36.0061	0.542392	0.96924	1.34939	5.37508	0.203632	0.991672	9.56713	30.5864	0.483358	0.898929	0.800972	2.13517	-2.6053	4.72743	2.41434e-12	4.26837e-10
Il9r	1.65487	1.81649	0.206245	0.0553269	4.80947	6.99868	1.0932	0.356367	1.12943	1.11063	0.134809	0.037449	8.04873	9.4874	3.17753	1.25873	2.38313	2.43749	4.83739e-12	7.29917e-10
Tnf	8.21656	21.6595	35.3804	36.7425	11.3037	17.6574	17.5444	20.5926	5.89146	27.7113	41.8507	36.0205	9.63827	8.58663	8.41377	11.5103	-1.03986	5.09432	7.10967e-12	1.02475e-09
Setbp1	1.58814	3.48979	5.08263	6.1951	1.9429	1.32921	2.36483	3.10272	1.83353	4.20806	6.38777	7.06065	2.92602	2.31145	2.00934	1.95317	-1.13179	4.97485	1.60232e-11	2.21052e-09
Cyp4f18	3.55886	1.39777	1.197	0.329063	7.59641	4.9348	5.33696	2.19982	2.08006	1.21827	0.41795	0.160691	6.71649	4.26779	5.86611	3.40407	2.13323	2.0284	2.50307e-11	3.31125e-09
Ccl3	16.7522	4.33565	45.8479	52.753	22.194	6.51403	10.8079	21.5796	13.2898	2.79705	79.5162	54.4075	26.9253	6.27245	8.54106	16.0503	-2.11162	4.16274	2.84277e-11	3.66036e-09
St8sia6	2.29926	6.48207	1.25062	0.377349	3.39587	6.98276	3.53756	1.29021	1.45505	3.53663	0.791985	0.211681	3.48501	6.28372	4.45848	2.17927	1.47529	2.85309	3.17646e-11	4.03619e-09
Gbp5	5.77929	39.2963	73.4612	44.491	6.76699	29.8123	26.9869	43.4736	7.11381	33.031	65.8465	34.2535	9.82523	28.4125	22.644	31.2744	-1.47205	6.51611	3.33572e-11	4.18352e-09
Sox4	9.5087	3.87361	2.39159	0.811325	12.5848	5.94848	4.94985	3.01691	5.8325	3.44965	1.56816	0.570063	10.6576	9.28273	6.68982	4.35968	1.02511	3.8985	4.56099e-11	5.47884e-09
Trim7	3.43795	1.70986	0.61733	0.161471	9.14846	5.07197	2.65553	1.04761	2.2396	1.29812	0.511846	0.156789	7.76116	4.8188	4.03174	1.70679	2.08067	1.49659	5.83069e-11	6.86671e-09
Zfp385a	5.52911	1.19847	0.485193	0.34887	10.2237	2.36074	1.55909	1.06745	5.40547	1.0093	0.418677	0.3507	11.0045	2.7893	1.89123	1.57332	1.66703	2.57882	9.69488e-11	1.07613e-08
Ccr6	1.36302	2.84145	0.77075	0.417391	3.29192	7.57398	3.60376	2.19553	0.99532	1.55369	0.511613	0.210232	5.37172	12.2852	5.26095	2.97746	2.20424	1.97526	1.06328e-10	1.15371e-08
Ccl4	25.3577	4.52062	43.5829	45.449	31.5127	11.0599	16.2457	25.6974	40.4126	5.6775	81.4873	45.5473	47.7462	12.349	14.3753	22.8727	-1.45137	4.21083	1.36164e-10	1.34177e-08
Cd81	17.0105	7.55244	3.18491	1.52886	36.824	20.1068	9.22521	5.197	13.793	7.14265	2.00358	0.84781	36.0579	24.9696	12.3501	7.53922	1.50899	4.01693	2.17094e-10	1.99665e-08
Lgmn	10.2168	9.79027	3.97988	2.01215	22.1989	22.9014	10.7116	6.22609	6.90472	7.50415	3.18581	1.34723	24.2529	27.2685	16.3684	11.3784	1.40068	4.08428	3.26864e-10	2.84567e-08
Tnfrsf9	7.36828	25.8958	25.7911	69.8186	6.33145	21.1674	11.5182	24.0041	6.50516	28.7996	37.2077	81.4854	10.9268	26.1226	10.1644	13.4392	-1.19058	5.80731	3.98935e-10	3.3794e-08
Trf	7.58393	2.13479	0.310907	0.179707	18.705	4.45811	1.17325	0.915782	5.98378	2.80046	0.172479	0.16498	20.5065	6.11182	1.89825	2.07078	1.90558	3.71637	1.04044e-09	7.55452e-08
Mfsd2a	1.50524	1.09243	3.48391	6.37491	1.66509	1.16897	1.52129	2.29837	1.34064	1.56879	4.65357	7.63868	1.58682	1.0835	0.815262	1.16277	-1.22395	2.41875	1.43107e-09	9.94237e-08
Dnph1	0.6588	0.322157	2.45456	7.73249	0.977549	0.530376	1.00058	2.86811	0.571393	0.389386	3.78891	8.12144	1.4161	1.00275	0.895725	1.83296	-1.32757	1.32919	1.717e-09	1.12819e-07
Itgae	31.2998	17.201	9.34826	3.04779	36.3743	31.7924	28.2939	20.6054	35.8679	18.6135	7.58029	2.32315	32.4661	39.1071	36.1072	20.3239	1.56954	6.50133	2.03121e-09	1.32537e-07
Syk	18.5326	9.42725	4.65313	2.33945	40.025	21.7297	14.8322	8.86944	10.9681	6.47431	2.53173	1.12959	34.2018	23.9896	18.9544	11.9023	1.64447	5.77935	4.97005e-09	2.79045e-07
Lyl1	2.42184	1.86589	1.1772	0.563913	5.18148	4.89416	4.25532	2.43459	1.61864	0.976669	0.484909	0.268655	5.51438	4.85146	4.33475	2.69241	1.83232	2.09082	6.20682e-09	3.29337e-07
Xcl1	48.6335	16.4555	214.816	219.51	35.7563	19.5967	91.1298	214.308	57.1898	13.9893	341.5	186.179	55.7947	15.9744	57.1451	125.211	-1.26432	5.69285	6.68691e-09	3.52872e-07
Apoe	35.7144	41.8942	16.9933	5.00859	83.1335	108.362	57.1014	23.9207	29.4795	26.4282	9.42253	3.28107	88.4744	93.386	90.1105	56.1852	1.72085	5.6484	7.51151e-09	3.92101e-07
Fcgr2b	6.32358	5.67799	2.33328	1.12578	14.266	12.3829	6.7524	3.47819	5.242	3.28416	1.55309	0.739834	14.805	12.821	8.75849	5.76478	1.50818	2.91755	8.12357e-09	4.17284e-07
Gbp4	27.7894	110.192	226.167	143.579	28.6645	78.4557	95.998	166.652	31.7004	68.5568	190.49	122.333	39.1774	49.3411	67.3518	121.505	-1.26377	8.64445	8.63242e-09	4.36457e-07
Ccne2	2.53474	1.56666	7.00962	15.3864	2.22713	1.08639	2.98618	7.18118	1.25311	0.826203	7.86389	16.1052	1.96053	1.39529	1.66375	4.97258	-1.25892	3.94078	9.19365e-09	4.60016e-07
Cenpi	0.744105	0.750501	4.81081	11.3703	1.05922	1.10039	2.44844	6.67406	0.793814	0.781622	5.46897	12.4254	1.42267	1.61886	1.54213	4.58927	-1.00106	3.56191	1.1162e-08	5.47647e-07
Il1r2	5.29931	1.18133	0.237516	0.0770415	7.03997	3.41184	0.914305	0.374284	4.30062	1.74007	0.335646	0.0615097	14.9486	8.61221	1.53674	0.806959	1.9019	1.60921	1.18991e-08	5.7455e-07
Gbp3	9.72075	25.5428	54.0971	37.263	10.9794	22.4574	25.2418	36.9905	9.89312	19.3259	49.0683	31.3477	13.564	23.4923	23.001	31.6171	-1.12738	5.99427	1.28021e-08	6.12027e-07
Hist1h2ao	12.0423	11.3166	28.6474	69.2548	10.3974	12.0518	6.56748	25.8075	4.50907	3.33755	20.5298	114.932	12.9094	10.2692	5.73347	49.904	-2.15174	4.4663	1.58392e-08	7.28376e-07
Hist1h2ap	15.7359	14.7808	37.4676	90.545	13.5986	15.7309	8.58953	33.7534	5.89736	4.36514	26.8325	150.196	16.8355	13.4309	7.49874	65.2055	-2.15174	4.4649	1.65308e-08	7.49475e-07
Irf7	37.724	24.8841	62.9812	44.1879	35.5725	39.1039	31.1143	42.0343	34.6807	23.6457	45.0755	31.163	38.1649	32.5108	28.3036	36.9803	-1.04486	6.07443	2.18218e-08	9.20234e-07
Gbp2	26.6016	218.961	539.152	357.575	27.4562	170.77	157.722	309.126	34.3712	106.066	505.248	265.301	46.3921	85.5187	100.94	173.942	-1.80068	8.91415	2.33811e-08	9.64919e-07
Xylt1	3.3074	2.4469	1.03201	0.640634	3.99837	3.71502	2.40493	1.41778	3.25413	2.51092	1.05182	0.613876	4.00114	5.24808	3.5921	2.29527	1.19286	2.73026	2.84493e-08	1.14473e-06
Isg15	12.2674	5.73867	35.245	42.2121	12.8618	17.7155	13.0298	21.2822	9.1392	5.78919	20.5898	28.2876	15.355	13.8836	11.6162	14.7378	-1.46306	3.77392	2.88056e-08	1.15426e-06
Hells	4.42231	4.56768	28.5912	48.9945	4.41673	3.63557	13.0054	23.5671	3.65706	3.32005	30.4076	53.2697	6.4294	4.95337	8.84637	16.5914	-1.16441	5.52179	2.94797e-08	1.17639e-06
Cd79b	35.9678	46.0894	25.9715	12.8476	69.0409	118.153	79.0303	42.044	20.5259	22.2981	13.8437	7.37334	65.7389	94.0864	76.7605	49.4973	1.57722	5.44317	2.9676e-08	1.17934e-06
Gbp8	28.832	35.4618	122.993	67.1029	26.3036	28.2875	56.0662	93.3918	30.4872	28.2472	106.369	53.9704	33.9046	23.0346	50.7735	79.2616	-1.16072	6.86034	3.40269e-08	1.32028e-06
Nrp1	2.74522	2.02683	1.25306	0.60539	3.81886	3.1079	2.73191	1.58161	3.13445	2.05615	1.42427	0.591993	6.80263	6.00221	7.02146	4.73839	1.09737	3.83444	3.63876e-08	1.39998e-06
Snn	9.47872	11.0429	8.99114	4.52458	15.5599	26.3703	20.6113	12.4516	6.2385	8.3469	6.00709	2.66466	17.3208	28.8877	24.1221	15.9163	1.16911	4.80534	4.28809e-08	1.61129e-06
Gm12250	2.98784	34.8346	126.27	87.3518	3.11638	34.3063	54.1682	86.9771	3.40468	33.3282	110.141	71.0005	5.68897	18.4598	32.6642	60.5516	-1.24868	7.09426	5.62433e-08	2.03424e-06
Trat1	15.5658	7.29469	7.83825	2.76988	17.0375	8.635	15.9443	8.90134	12.3613	7.93779	5.70718	2.4586	16.6181	12.4157	15.2009	13.3981	1.00031	2.75954	5.68279e-08	2.04771e-06
Hist1h2ab	3.32522	1.99143	6.53563	15.9007	3.71055	2.76546	2.4227	7.52754	2.22394	1.96219	6.13309	23.3649	4.63354	3.37992	2.35717	12.4349	-1.45266	2.30791	5.92376e-08	2.11873e-06
Flt3	14.4039	5.95013	2.70585	0.882748	24.7335	9.6015	6.3307	2.95091	15.0465	7.05305	2.50725	0.638925	31.5271	16.3126	9.59212	5.27902	1.19938	4.63156	6.0914e-08	2.16267e-06
Car2	3.95774	4.40041	3.19771	4.06546	5.62917	9.83066	7.17173	11.2858	3.86271	4.83465	2.89177	2.45915	16.9894	23.2539	15.909	17.3361	1.13867	4.17114	6.69907e-08	2.31874e-06
5031414D18Rik	2.60717	2.44961	1.3204	0.570897	5.08533	4.92605	4.1142	2.17288	1.73118	1.55422	0.611849	0.228993	5.20369	5.04077	4.31684	2.88551	1.6147	2.39557	6.76948e-08	2.32848e-06
Hist1h2ai	5.17322	2.70568	10.3321	24.557	5.50706	4.52947	3.56927	10.5234	3.30278	2.9736	9.163	37.0671	6.94665	5.53498	4.29294	18.4907	-1.55536	2.62032	9.46874e-08	3.04799e-06
Ly6a	25.2547	49.8139	245.617	345.87	46.8077	80.2251	83.9473	163.445	22.4165	35.5044	275.188	289.619	76.8498	78.7443	108.873	159.075	-1.5761	7.06509	9.5727e-08	3.07122e-06
Zbp1	30.7041	34.6892	127.004	95.6302	31.2329	41.0482	63.5682	104.386	31.663	26.6937	101.812	69.1659	38.5259	28.9415	55.446	78.8025	-1.02599	6.85151	1.00093e-07	3.16917e-06
Klrc1	6.77666	11.9115	11.5225	19.2248	2.3554	4.58375	4.35282	8.65588	11.0822	21.8894	20.4801	30.0519	4.12865	6.72562	5.07607	11.0324	-1.43206	4.56439	1.19848e-07	3.70951e-06
S100a1	1.62911	2.96739	8.27735	6.41191	1.93877	1.98217	3.93388	3.66898	1.65718	3.09357	10.1506	7.02086	3.40228	1.97848	3.74365	4.20997	-1.10013	1.50149	1.22488e-07	3.76709e-06
Tnfrsf13c	6.10487	8.32972	4.29487	2.00926	12.9769	16.6055	14.3374	8.20272	3.1435	3.24878	2.2015	1.01435	11.8258	18.2996	14.1409	10.2667	1.71169	3.55455	1.27318e-07	3.86638e-06
Klrb1c	2.74169	2.58786	4.37482	9.49882	1.72197	1.64505	2.15978	6.47099	3.18794	3.48544	5.33469	7.89179	0.864673	0.895942	0.845563	3.52241	-1.04569	3.61252	1.44898e-07	4.35912e-06
Lrrc32	1.88462	3.77399	5.10581	10.7582	2.02725	3.90829	1.90599	1.43449	1.24829	3.37092	4.05679	10.1161	2.01287	5.05181	2.46029	2.12785	-1.44919	3.74468	1.45504e-07	4.36376e-06
5430435G22Rik	7.30316	3.19156	0.55657	0.119696	12.744	6.51902	1.91594	1.17237	7.54222	3.54171	0.366609	0.109949	16.3176	7.02648	1.98399	2.12276	1.76441	3.02215	1.58989e-07	4.68097e-06
Iigp1	2.18901	32.5836	128.267	66.178	2.13118	19.1614	33.1269	67.0655	3.52354	23.7911	136.041	55.0462	9.00242	20.5073	41.7308	85.1694	-1.98013	6.92396	1.79379e-07	5.20198e-06
I830012O16Rik	2.32099	2.95429	18.142	15.7898	2.19932	5.64599	5.11144	11.2917	2.03367	2.31757	11.637	9.84088	2.26536	4.26242	5.13768	8.05006	-1.85449	3.6712	1.86471e-07	5.37537e-06
Nrgn	2.28464	0.815264	1.05268	4.14884	3.90314	1.33158	3.28248	9.13677	1.73682	0.584648	0.716659	3.49362	4.7412	1.80744	3.22904	8.74196	1.61608	2.36809	1.88451e-07	5.40657e-06
Btk	5.36016	5.68738	2.23416	0.848009	11.5349	12.483	7.22495	3.83909	3.7524	2.63079	1.10205	0.37831	11.8255	11.8673	7.59159	4.80557	1.66693	3.4529	1.96065e-07	5.57549e-06
Klre1	6.71596	8.74183	13.6354	30.188	2.75263	3.61231	5.70968	13.797	12.0332	17.0298	20.8277	36.718	3.10418	4.72528	4.77726	13.3031	-1.28387	3.56567	2.02097e-07	5.68994e-06
Sdc1	1.69291	1.96884	0.57151	0.446105	4.33238	7.12619	2.31155	1.02773	1.45417	1.79868	0.51768	0.473412	7.72337	10.0473	6.09939	2.41426	1.98515	2.90312	2.14354e-07	6.01748e-06
Cd24a	40.0682	19.3425	7.69328	3.66928	71.5421	41.6874	22.4499	11.9582	23.4699	10.3546	4.79783	1.99109	75.2059	44.7958	25.2535	17.3159	1.51729	5.17911	2.24532e-07	6.24872e-06
Dok3	8.39004	4.64182	3.96185	1.71674	18.4547	13.8906	12.4631	6.48879	4.39361	2.88695	1.96751	0.609665	14.9438	11.4328	12.5532	7.8475	1.62672	3.18327	2.36501e-07	6.51689e-06
Tmem37	0.652125	1.93025	5.12392	5.30408	0.484098	1.31416	2.31422	2.36673	1.19019	4.64783	7.79846	6.8176	0.554616	0.638656	1.47072	2.03672	-1.17851	1.76897	2.37542e-07	6.51689e-06
Hist1h2ah	4.77245	2.75482	8.33899	22.3695	4.77042	3.71053	2.89896	9.34856	3.21185	2.80306	8.78242	36.6935	6.43602	5.718	3.24687	18.4915	-1.54303	2.53227	2.50366e-07	6.79975e-06
Cebpa	3.51837	0.31987	0.15949	0.0487986	5.63763	0.875469	0.831552	0.329496	2.43436	0.343548	0.0645157	0.0402448	5.59187	1.34193	1.57095	1.30818	2.36799	1.78586	2.50669e-07	6.79975e-06
Usp18	5.86321	5.03474	19.2586	16.9903	5.5334	7.24136	8.50277	11.714	5.23318	6.25366	14.8212	13.1599	6.00399	6.71477	8.57552	11.1735	-1.20704	4.19699	2.89108e-07	7.73383e-06
Lat2	8.28382	4.04053	3.69073	5.04938	14.7551	10.0174	7.94263	7.76338	6.33413	3.2361	3.10705	5.25411	16.3992	10.9059	9.42441	8.35391	1.08043	3.44078	3.08493e-07	8.22962e-06
Klrc2	3.36472	3.56434	4.79189	7.83081	1.22698	1.28952	2.01049	5.41806	6.0927	8.23908	8.4366	12.5174	1.60616	2.15941	2.08698	5.17581	-1.28271	1.73212	3.23315e-07	8.55411e-06
Baiap2l1	0.153984	0.066829	0.0210462	0.043689	8.04568	7.49505	11.2163	9.19304	0.0437648	0.0364066	0.0190858	0.00858009	0.178444	0.0677269	0.0785605	0.0437811	8.97712	2.31784	3.2763e-07	8.64459e-06
Hmox1	16.5187	7.82464	2.07905	2.08766	37.8673	18.8491	8.28366	3.28506	12.9954	7.66748	2.10674	2.45943	39.6836	29.715	22.3476	13.0555	1.96776	4.53044	4.34311e-07	1.09794e-05
Hist1h2ag	5.00951	2.5364	10.3385	28.8081	4.81601	3.95722	3.58196	10.9844	3.18942	2.41176	10.2906	43.7804	6.33571	5.59255	3.74993	21.2498	-1.5538	3.1007	4.40157e-07	1.10982e-05
Oasl2	3.39264	4.61823	23.5926	24.2476	3.01079	4.47116	5.47988	13.8894	2.67703	1.74438	16.9893	16.4787	3.39219	2.93983	3.60713	6.01805	-2.13304	4.65599	4.79902e-07	1.19136e-05
Stom	4.00767	1.70461	0.871366	0.29412	7.281	2.90307	2.02413	1.23205	3.30791	1.6047	0.739485	0.202022	9.43134	4.2633	3.39003	2.17679	1.19111	2.93432	4.8305e-07	1.19136e-05
Mir5107	75.7039	18.5913	12.1763	6.51064	186.268	78.2781	32.7444	21.9692	80.7218	30.8405	10.0671	4.98283	221.75	99.2942	49.2471	24.3342	1.40316	1.9043	4.84834e-07	1.19136e-05
Tifa	4.07822	1.72914	0.702726	0.288069	5.60301	3.09891	1.73798	0.955527	3.05125	1.03631	0.50151	0.196028	7.41569	3.57724	2.08975	1.75394	1.28853	1.96008	5.80497e-07	1.39103e-05
Ifit1	3.90972	5.12811	17.9978	11.7149	3.9031	9.61595	5.28076	8.43131	3.05478	2.47851	9.31372	7.06116	3.16466	5.6306	4.66146	6.3774	-1.79605	4.1225	6.64081e-07	1.54904e-05
Pld4	30.7057	8.05879	5.51079	4.20364	54.0949	15.9407	13.9957	9.61282	27.3236	7.00171	3.9299	2.7273	67.8681	21.0209	17.639	13.1388	1.31751	4.77972	7.79278e-07	1.76241e-05
Ifit3	5.86127	6.80145	38.7579	32.0252	4.90283	11.9699	10.9532	23.6606	4.25011	4.86027	26.2605	20.1797	4.71446	8.18665	10.4475	17.5995	-1.85011	4.75154	8.21758e-07	1.84552e-05
Gp49a	6.02734	32.3159	11.6983	16.4314	6.0167	28.7035	5.14236	6.49395	8.47335	39.6337	23.2304	27.3941	10.8081	31.9825	6.842	10.0484	-1.21317	4.15926	8.90287e-07	1.98968e-05
Aldh2	16.3108	6.85998	5.15619	3.17143	28.2306	16.2837	13.0188	8.0656	11.2261	4.97323	2.71197	1.65387	29.0215	16.0765	14.4516	11.0726	1.30921	4.51605	1.12679e-06	2.42348e-05
Lyn	16.0547	9.35704	4.70987	3.6516	29.8179	18.6443	10.9714	7.97075	10.9518	5.82213	2.66929	2.8262	29.0662	19.2775	11.1361	9.63668	1.19268	4.99797	1.18328e-06	2.51424e-05
Swap70	9.80469	19.2555	10.4916	5.50229	16.8737	34.8767	21.4834	13.551	8.13937	12.4828	7.1343	3.51836	22.2965	40.3653	25.9368	15.8665	1.00601	5.56025	1.197e-06	2.52659e-05
Treml4	6.58425	1.77111	0.083714	0.00768691	13.1899	3.47294	0.454642	0.131585	5.94194	1.87168	0.0238168	0.0162616	13.9805	4.6334	0.541054	0.41222	2.3827	2.27752	1.21249e-06	2.54543e-05
Ctsh	38.4319	15.3396	10.6778	3.84609	61.7811	32.8186	27.9139	14.8475	29.5146	13.0146	7.00692	2.03996	78.1982	40.6062	39.7493	21.9825	1.35858	4.96897	1.23959e-06	2.57989e-05
Ckb	12.1481	1.41081	1.25017	1.01264	19.3719	3.53524	3.37549	2.98262	13.0994	2.21786	1.16422	0.680031	28.3357	5.77287	5.06906	4.978	1.41089	3.01424	1.27693e-06	2.64132e-05
Tbc1d9	6.93593	2.83178	1.12007	0.403832	14.3865	4.85384	2.4718	1.30289	6.85239	2.65298	0.878212	0.282617	15.0053	6.29471	3.05853	2.22055	1.11576	4.22535	1.4825e-06	2.95796e-05
Rab30	3.50167	1.1161	0.539914	0.235306	8.94441	2.72503	1.67137	1.06774	2.4371	0.817605	0.324374	0.141622	8.1976	2.9215	2.47627	1.58177	1.60793	1.73099	1.58003e-06	3.12672e-05
Gm4951	0.229925	1.47885	5.42844	5.09535	0.228596	0.675235	1.20305	2.28392	0.325246	1.68482	7.54351	5.48869	1.05412	1.59284	3.46771	7.77352	-2.20074	2.67464	1.75142e-06	3.40483e-05
Alox5ap	25.8958	5.76355	2.13137	1.00269	41.7805	9.45558	7.04446	3.53216	23.3863	5.98396	1.74073	0.693681	52.6077	14.8132	7.9826	6.62659	1.70148	3.12919	1.80727e-06	3.48898e-05
Gbp10	10.1002	21.5667	72.7397	50.5227	10.6143	17.1746	27.1642	50.9763	10.1824	12.3215	61.274	37.3159	14.8543	9.0258	18.3043	36.6354	-1.44828	6.55108	1.81007e-06	3.48898e-05
Sirpa	6.11875	2.7959	1.71383	0.558508	10.5093	5.2929	5.65005	3.81501	5.08408	2.25239	0.866827	0.253356	14.958	7.46423	8.39224	7.08421	1.69428	4.09608	1.92283e-06	3.64808e-05
Bcat1	0.315897	0.391544	1.53492	5.27975	0.359191	0.43318	0.637148	1.60764	0.287235	0.262458	2.3882	5.55366	0.742091	0.666446	0.502743	0.802848	-1.29606	3.24643	2.06496e-06	3.82018e-05
Kcnj8	0.759337	2.61847	1.87468	1.65099	0.364793	1.04496	0.889661	1.0218	1.74966	6.291	3.42679	2.91953	0.301903	0.863627	1.00944	1.08534	-1.10411	2.14478	2.25622e-06	4.10327e-05
Anxa1	6.59546	2.72233	1.34674	1.83365	11.7898	5.40671	3.11439	3.26032	6.18702	2.45722	1.27812	1.29036	12.0263	5.79341	3.4609	3.80576	1.18677	2.43705	2.381e-06	4.30586e-05
Mycl	6.28673	1.27388	0.452786	0.140895	11.3129	2.52942	1.27796	0.720597	6.47581	1.76503	0.460266	0.0957583	12.9989	3.5138	1.29849	1.30061	1.47738	3.024	2.49074e-06	4.47083e-05
H2-Eb2	3.73167	2.9545	1.66888	0.329186	6.29593	5.99301	5.52599	1.6244	2.55686	1.75288	1.06584	0.174701	7.67499	6.75355	9.7324	3.5561	1.70025	3.17334	2.49676e-06	4.47332e-05
Cd5l	1.37859	0.223191	0.545621	0.0452041	4.02581	1.22045	4.65657	2.87847	0.838082	0.232446	0.285412	0.0336384	4.77887	1.31556	7.17682	10.6792	3.06716	2.36482	2.92678e-06	5.10178e-05
Lmo2	8.00312	2.23087	2.29537	0.84891	15.5933	4.33144	6.23945	3.61432	4.78739	1.48942	1.3359	0.486156	15.7659	5.2831	6.38494	5.25643	1.4187	3.06078	3.60226e-06	6.08164e-05
Fam43a	9.95131	1.31641	0.83488	0.383553	24.4086	3.43913	2.63603	1.53776	4.38621	1.00397	0.422878	0.222973	17.1282	4.27308	2.93472	2.24473	1.63488	3.47339	3.89311e-06	6.48203e-05
Spp1	0.633683	0.65076	0.713902	11.9414	1.1591	1.60472	2.26794	15.0485	0.819658	0.471278	0.697156	9.90667	2.08839	1.4191	2.07026	12.1693	1.64848	2.54503	3.97845e-06	6.61272e-05
Ly6i	1.04158	0.601601	4.14165	5.74064	1.08261	2.02818	1.78713	3.20638	0.917991	0.864619	4.98309	5.394	2.41601	1.83487	2.72358	2.85222	-1.23871	1.28263	3.98883e-06	6.61422e-05
Hs3st1	3.47766	1.47895	0.313639	0.200284	7.13732	2.27034	1.19608	0.654279	2.22774	0.792025	0.254258	0.104553	7.38069	3.0701	1.41324	0.934778	1.91386	1.33662	4.22274e-06	6.89999e-05
Nuf2	1.8179	1.8028	10.1317	31.8303	2.38646	2.68865	5.14508	20.4984	1.91463	1.84025	10.9551	35.0236	4.47206	4.87189	3.83914	15.3057	-1.00519	4.60056	4.3355e-06	7.01305e-05
Gbp6	18.0234	42.0526	114.3	72.8576	18.3131	32.8764	46.6517	77.7527	17.3294	23.5112	91.9204	53.7631	24.0785	16.4826	30.1359	57.563	-1.32031	7.51725	4.37677e-06	7.05617e-05
Cd274	28.8075	60.0807	95.7288	40.5048	34.9206	33.8416	37.1457	48.8662	26.0048	26.9666	85.628	32.2784	45.2261	29.631	33.1315	40.3838	-1.39303	7.14777	4.70793e-06	7.45555e-05
Ncf2	5.81897	3.32331	1.85588	0.978594	11.2581	8.72726	4.61527	3.00779	3.7742	2.03296	0.876048	0.684579	11.3078	9.10726	5.56679	3.9862	1.29022	3.29802	4.70942e-06	7.45555e-05
Fcer2a	9.3944	5.78307	2.1588	0.864613	24.437	11.1106	10.6087	4.93194	3.95673	1.63678	0.802917	0.295318	16.2149	7.35959	8.50326	5.44315	2.26888	3.52128	4.7651e-06	7.51904e-05
Shcbp1	1.21727	1.31283	9.17701	26.3835	1.78219	2.12241	4.45076	14.9938	1.14844	1.35528	10.3964	29.6731	3.46147	3.94476	2.70725	11.359	-1.07139	4.05508	4.93265e-06	7.70786e-05
Napsa	31.307	11.05	8.86583	4.25428	58.7131	29.8032	21.6942	12.975	25.1206	10.1558	5.31903	2.51327	65.2689	34.127	23.9119	17.228	1.26345	4.58773	5.28499e-06	8.11181e-05
Cd4	13.7788	8.73804	3.98937	1.34366	26.6533	14.4513	11.9128	7.16002	8.7292	5.22748	2.51962	0.832366	24.1793	19.1068	14.9871	10.9171	1.55009	4.54212	5.47033e-06	8.30308e-05
Rgs16	11.0244	1.74898	3.92894	5.8899	13.0493	3.14778	1.7262	3.15859	11.0856	2.13037	5.90176	5.86148	24.0403	6.33796	2.2943	2.51787	-1.21493	3.61773	5.4943e-06	8.31638e-05
Emr1	1.74498	0.361577	0.522621	0.13257	3.97647	0.843246	2.24337	1.01233	0.82761	0.281407	0.173697	0.0251625	4.39675	1.06812	3.17614	2.25799	2.07863	2.3666	5.57829e-06	8.39738e-05
H2-Ab1	578.653	187.264	76.6161	26.6464	1112.1	424.026	197.324	100.68	499.192	179.636	57.9071	13.3054	1273.44	546.794	248.202	153.735	1.33645	8.21852	5.5826e-06	8.39738e-05
Lrr1	0.313518	0.355928	3.3012	7.92559	0.286439	0.262776	1.59982	3.83873	0.221591	0.205493	3.49629	7.75171	0.837431	0.843275	0.794722	2.75995	-1.07173	1.91068	5.97563e-06	8.86431e-05
Rrm2	8.14054	4.77793	62.4525	192.718	11.4876	9.19428	31.5735	107.382	8.64993	6.00954	77.6026	220.19	20.4666	15.6895	19.885	70.0562	-1.01206	6.98509	6.3992e-06	9.3632e-05
Klra23	18.6675	8.54721	15.297	18.543	8.4127	3.26772	7.0207	11.5043	32.4764	15.3455	24.1277	27.7596	3.96378	1.4938	3.60645	9.03113	-1.15144	3.7203	6.52906e-06	9.52434e-05
Mef2c	5.67128	5.18749	1.62166	0.791102	11.5043	9.03613	4.80774	3.00832	3.06683	1.82489	0.675447	0.333583	11.2429	8.67206	5.32633	3.7941	1.5402	4.47251	6.61494e-06	9.6298e-05
Sdc4	8.83782	3.13396	1.53677	0.800867	14.8613	6.87005	4.3725	2.57423	4.71694	1.90944	1.04619	0.498219	13.4334	6.85391	5.27366	3.83883	1.48219	3.21276	6.8186e-06	9.79893e-05
Fgd2	11.8777	3.06152	1.7339	0.652147	25.6568	4.97941	4.13789	2.29073	11.5156	2.47122	1.03598	0.250854	26.3896	6.03168	3.97905	2.72598	1.2303	3.70183	6.9661e-06	9.95142e-05
Cd36	6.01246	2.88862	0.482482	0.643042	12.1366	6.54018	1.89717	1.5504	3.94215	1.55082	0.323211	0.445825	10.9878	6.35907	3.21053	3.43318	1.95226	3.30057	7.25672e-06	0.000103208
Casc5	0.580137	1.38718	3.87831	12.3355	0.828654	1.42544	1.85836	7.41501	0.458708	1.08908	3.37137	14.0707	1.2771	2.59322	1.59112	6.11896	-1.0891	4.46305	7.51444e-06	0.000106092
Slc11a1	3.14649	0.931418	0.634245	0.282653	6.71241	2.47521	2.11083	1.56078	2.85816	0.832019	0.329312	0.225906	7.5312	3.85083	2.96426	3.07888	1.711	2.32934	7.56689e-06	0.000106677
Klra13-ps	20.8657	9.56499	17.1561	20.8895	9.34807	3.68979	7.96098	12.9667	36.3376	17.1828	27.0763	31.2301	4.41839	1.67348	3.98206	10.1401	-1.13558	3.69121	7.70429e-06	0.000108297
Bub1	1.0913	0.920861	5.44605	18.6839	1.61729	1.39096	2.65518	10.4066	1.17447	0.915567	6.17363	21.4126	3.03071	2.82547	1.80799	7.15611	-1.06399	4.47182	7.97282e-06	0.000111423
Hhex	3.24005	2.77504	2.33423	2.16335	5.4178	5.85142	5.31238	4.42976	2.34914	1.9437	1.57406	1.80859	5.11612	5.40418	4.88701	4.49911	1.16106	2.46017	8.30934e-06	0.000114797
Esco2	0.681131	1.11835	7.16324	15.0094	0.861637	1.25824	3.20092	9.15098	0.722049	0.811849	8.01535	17.0281	1.69235	2.40575	1.9789	8.21896	-1.18966	3.91225	8.34966e-06	0.000115112
Hist1h2ad	5.58812	2.79522	8.29345	22.4788	5.38072	4.38329	3.64983	10.0751	3.64545	2.58743	8.90843	35.2577	6.19349	5.32179	3.4455	19.9031	-1.20392	2.57159	8.4072e-06	0.000115488
Ncapg	1.33432	1.72658	10.5803	32.2389	1.6001	2.58596	5.15253	17.0458	1.12487	1.59227	11.1292	34.908	3.11559	4.79282	3.64558	12.8622	-1.06586	5.04707	8.73791e-06	0.000118783
Bcar3	3.36733	2.32751	0.702074	0.288856	8.9759	6.00147	2.77067	1.29987	1.59324	1.28167	0.35791	0.163095	7.35012	7.05355	3.12907	1.82751	1.95446	2.81097	9.05764e-06	0.000122506
Klra12	13.2762	5.37428	10.213	12.1912	6.59694	2.25681	4.95003	8.97251	23.9613	11.0726	17.6737	18.9674	2.82955	1.24878	2.68109	7.41142	-1.07286	3.15632	9.32014e-06	0.000125529
Cd74	1100.78	440.718	205.75	82.2051	2361.04	1087.41	521.915	284.74	969.17	425.402	155.644	46.8091	2552.53	1315.91	675.898	401.787	1.31458	9.61727	9.33069e-06	0.000125529
Hist1h2af	3.7519	1.91212	6.93376	17.9401	3.96943	3.34586	2.79527	7.92606	2.92532	2.49089	6.55102	27.2362	5.40399	4.22262	2.70949	15.141	-1.3317	2.18444	9.45596e-06	0.000126302
Rasgrp3	3.90509	4.23379	0.910535	0.300799	8.82676	8.51812	3.31911	1.4469	3.11698	1.51288	0.422993	0.151265	10.4117	8.93096	3.7707	2.21638	1.83869	3.63606	9.51508e-06	0.000126916
Cxcl10	7.20223	7.38277	11.8177	10.0351	12.585	12.0323	4.20647	6.8525	4.4738	6.22027	11.7668	7.47741	13.3148	10.9663	3.04916	4.3893	-1.51696	3.10052	9.71842e-06	0.000129093
Cd22	10.4057	5.88101	6.14162	2.77422	25.7657	9.73493	16.9134	10.5529	7.94489	2.4057	3.0591	1.51583	26.8524	8.52025	16.7261	11.7539	1.43319	4.96654	9.8732e-06	0.00013061
H2-Aa	624.99	256.227	113.444	39.2603	1170.5	612.772	285.906	143.101	529.748	252.056	82.4669	19.8162	1377.85	774.174	379.155	215.874	1.30523	8.32276	1.04324e-05	0.000137444
Tcf4	7.09368	4.83016	1.77142	0.891431	11.0908	8.18853	3.97313	2.52087	5.64998	2.63927	1.09477	0.547357	13.376	9.02618	5.16909	3.7354	1.13809	4.76644	1.0975e-05	0.00014314
Nr4a3	56.2349	16.1383	9.04657	11.7897	58.2237	13.0378	4.36495	5.72619	44.4602	16.5563	12.9023	12.3828	44.5638	28.1585	5.49978	3.46716	-1.07904	5.02256	1.1149e-05	0.000144713
Gdap10	4.68631	2.31429	4.35345	2.52976	6.83079	2.15603	2.13665	2.91131	3.68455	2.08699	3.5689	2.29054	5.92516	2.12206	2.07329	2.1429	-1.05465	2.84087	1.16075e-05	0.000148863
Maf	2.43677	1.94001	0.824816	0.718949	3.76044	2.76604	1.97622	1.81145	2.3532	2.1744	0.973206	0.781872	6.42197	4.85972	4.04181	4.05047	1.23154	3.10059	1.24157e-05	0.000156117
Prss30	2.79593	0.933756	1.09958	0.727852	4.45625	1.23298	2.27295	2.21054	3.19021	1.13598	1.19471	0.678309	5.28042	1.71833	2.07603	1.56457	1.01952	1.42137	1.43693e-05	0.000178132
H2-Eb1	329.682	111.827	56.6617	18.6732	652.411	320.599	143.925	74.0193	299.127	137.842	44.6272	9.42705	775.559	411.855	199.771	111.366	1.31649	8.06572	1.48102e-05	0.000182659
Hepacam2	2.37517	2.38096	0.473104	0.14197	5.38936	3.03605	1.5468	0.512206	2.01443	1.60024	0.326658	0.0946838	5.25708	3.56233	1.85115	1.53075	1.68824	1.66084	1.73021e-05	0.000207561
Blk	8.51174	4.86514	3.00292	0.989157	20.9437	15.1057	10.8236	5.57046	4.06211	3.20689	1.26046	0.520466	17.4627	15.9944	12.5356	7.50173	1.82171	3.84227	1.89683e-05	0.000222961
Spi1	19.716	12.2524	4.115	1.43292	32.5802	24.8135	9.82828	5.30537	18.8424	11.6728	2.80911	0.664737	43.9426	31.2899	12.9914	7.85735	1.22969	3.86208	1.96885e-05	0.000229074
Blnk	10.7018	6.79299	3.16076	1.33722	24.8314	15.6725	10.0795	5.9253	5.77594	3.51722	1.49874	0.587061	23.708	17.0528	11.7609	8.34061	1.6455	3.79722	2.04979e-05	0.000237919
Cmpk2	3.35379	0.870965	5.91364	5.82913	3.09751	2.57169	3.00185	5.67989	2.87758	0.824235	3.23487	4.04097	3.41379	2.18281	2.62874	3.79407	-1.00608	3.47593	2.141e-05	0.000246432
Pbk	0.821671	0.90944	8.02709	25.5175	1.24561	1.74798	4.07847	14.2718	0.928007	0.992963	9.97053	27.6472	2.67068	2.49858	2.35062	9.35488	-1.00426	3.684	2.22326e-05	0.000253783
Il2ra	4.81319	41.5065	25.7565	61.9179	3.88902	13.513	9.50284	15.7506	3.01247	14.2458	30.7822	70.8817	5.16624	11.3102	13.2044	14.1803	-1.46623	6.39969	2.35677e-05	0.000267223
Tns3	2.75691	1.46005	0.755202	0.330655	5.66795	3.38012	1.82852	1.28595	2.6025	1.44597	0.473743	0.176993	6.29139	4.87796	2.79416	2.1741	1.24986	3.78956	2.42949e-05	0.000273145
Asns	0.450321	1.09362	4.2987	13.4516	1.17079	3.11876	1.36362	3.04413	0.623935	1.37561	8.67027	20.637	1.71241	5.48877	1.82595	1.89335	-1.68277	2.86842	2.6503e-05	0.000293172
Plbd1	64.7138	11.1283	3.80661	1.33185	116.928	19.9392	9.84105	6.34604	64.5209	11.1848	3.06527	0.82204	143.366	25.7978	9.87278	10.2382	1.34331	5.50375	2.68148e-05	0.000295269
Rnd3	3.85972	1.15306	0.427546	0.147489	6.43244	1.72786	1.04723	0.622835	3.15097	1.03562	0.360151	0.116223	6.82011	2.20057	1.51196	1.0851	1.26785	2.01859	2.73085e-05	0.000300362
Cr2	4.09757	1.13742	0.521814	0.153125	11.5534	2.63468	1.9881	0.843456	1.7485	0.407504	0.138121	0.0577252	11.5339	2.9315	1.96627	1.2232	1.90235	3.59288	2.83599e-05	0.00030981
Fcrl1	5.87276	3.06753	2.69543	1.4251	15.7262	7.36942	7.82444	4.89273	2.92851	1.31366	1.06153	0.729327	11.5399	6.39548	8.14519	4.87252	1.51042	3.00835	3.07856e-05	0.000332174
Hist1h2ak	2.21973	1.14321	4.20265	11.001	1.75823	2.04234	1.74234	5.27466	1.7395	1.19808	4.6159	18.0733	2.71749	1.89683	1.33842	8.67251	-1.28316	1.41546	3.39634e-05	0.000360027
H2-DMb1	42.6165	8.3011	7.04713	3.5078	74.5476	20.38	16.2057	9.90018	33.8728	6.73376	4.90652	1.96132	88.4103	22.0126	21.3899	15.1037	1.17423	4.46209	3.40354e-05	0.000360394
Aldh3b1	2.35005	0.889306	0.550857	0.212827	4.98313	2.95087	1.6148	0.950184	2.07946	0.866475	0.31072	0.167672	6.11154	3.49458	2.33798	1.61637	1.52386	1.4848	3.5619e-05	0.000374698
F2rl2	0.703104	2.60848	4.50639	11.3384	0.669245	1.07249	2.25283	5.78229	1.00184	2.30842	5.91495	15.4428	0.887834	0.410628	1.46953	3.86797	-1.0276	3.41998	3.65981e-05	0.000382084
Wdfy4	23.1107	5.44654	2.96809	1.31747	48.3182	11.1176	8.53763	5.72498	23.3712	4.89385	1.94316	0.594351	51.2524	13.843	8.12327	7.09092	1.49565	6.57311	3.68087e-05	0.000383303
Rtp4	14.643	12.0252	54.1859	43.6002	12.0723	18.0564	24.7266	43.1789	11.041	7.81114	38.4528	29.7828	12.2969	10.7044	17.3689	31.7176	-1.15936	5.2835	3.6926e-05	0.000383848
Hist1h2ae	2.90021	1.39091	3.99897	10.8814	2.40366	2.23652	1.88218	4.94026	1.784	1.08702	4.53929	16.893	3.48289	2.82283	1.78614	8.55939	-1.10904	2.31502	3.75499e-05	0.000388243
Lyz2	28.633	10.334	7.7278	2.6711	63.2808	28.1412	34.9915	23.6399	21.9222	12.0278	4.9168	1.212	106.186	63.3057	49.6951	53.8414	2.15066	4.81718	3.86551e-05	0.000398391
Mis18bp1	0.864816	1.4138	3.32184	10.0084	0.833974	1.51559	1.61887	5.87251	0.718164	1.1219	3.2095	11.3883	1.54274	2.61217	1.34679	5.26945	-1.06417	3.59769	3.90421e-05	0.000401095
Bank1	8.29076	5.17113	3.82326	2.05069	18.5089	8.52633	9.85304	5.57014	4.22507	1.63359	2.08921	1.34961	16.7252	6.94786	9.37153	7.65916	1.33787	4.07647	3.90971e-05	0.000401233
Rassf4	3.77547	2.49393	1.95418	0.57298	5.69339	4.85495	4.25538	2.45884	3.60694	2.35122	1.214	0.344478	7.41597	6.2706	6.32084	3.80117	1.09548	4.0431	3.9381e-05	0.00040329
Slc15a3	2.44099	1.83604	0.875678	0.440351	3.54995	5.32731	2.20798	1.86387	1.95247	1.67538	0.665651	0.40266	5.81919	7.55523	3.22775	3.70922	1.30965	2.25963	3.94942e-05	0.00040402
Lyz1	4.14968	1.79127	1.09589	0.359014	9.15633	4.4644	4.74458	3.59668	3.51431	1.79833	0.64884	0.222391	16.8624	9.5211	7.06585	7.12565	2.08871	2.35826	4.14268e-05	0.00041891
Gbp7	11.0335	45.2454	102.734	69.8731	9.93306	28.4807	46.766	76.5277	11.7648	23.0788	85.7121	58.2943	12.2696	21.277	35.5734	55.7451	-1.163	7.82757	4.15583e-05	0.0004198
Lrrk2	3.82947	2.14649	0.869887	0.377234	8.91503	4.67827	2.62878	1.53294	3.32583	1.57953	0.489827	0.174082	9.49068	5.86048	2.68842	1.81258	1.56783	4.1809	4.3252e-05	0.000433732
Cd68	16.7553	11.0379	4.81274	2.9385	26.951	12.6593	11.0841	8.78063	14.0853	7.92461	3.76957	2.83142	32.6101	19.673	17.6972	18.9878	1.17781	3.4223	4.38107e-05	0.000437518
Slc40a1	2.8504	0.404548	0.273006	0.105663	7.72031	1.14382	1.22223	0.973104	2.0228	0.292675	0.0979701	0.0280905	6.89811	1.37178	1.92283	2.04368	2.13835	3.16717	4.40824e-05	0.000439323
Pirb	7.19571	5.91976	2.67192	0.599609	12.1413	7.51641	5.80254	2.53075	6.26045	3.85601	1.99402	0.279589	15.8272	10.5695	9.40155	4.09762	1.09192	3.56749	4.50196e-05	0.000445902
Lilrb4	5.10947	31.5526	13.675	19.2425	5.73569	26.9715	6.59925	8.75196	6.64998	37.6251	26.3774	29.4124	11.1582	32.5986	8.33123	11.7744	-1.07848	4.34733	4.73197e-05	0.000462556
Cyp27a1	6.30776	1.59906	0.737893	0.230268	12.39	2.55685	1.88482	1.02806	6.31223	1.48267	0.487737	0.116971	14.298	3.26445	2.86875	1.68203	1.33349	2.29276	4.81418e-05	0.000469601
Csf1r	5.05515	0.609597	0.247212	0.0528883	12.6524	1.80324	0.987766	0.675096	3.65412	0.685719	0.0670449	0.0110841	15.2384	2.94551	1.53377	1.64445	1.97675	3.8564	4.83423e-05	0.000471081
Ska1	0.472432	0.530818	2.4977	8.06094	0.622881	0.857354	1.18189	4.74593	0.462005	0.511466	2.43237	7.79427	1.17431	1.42325	0.768595	2.96591	-1.10557	2.71134	4.89338e-05	0.000474928
Adam23	3.52944	1.42288	0.652652	0.130089	6.10957	1.88971	1.39424	0.599203	3.53144	1.1121	0.512406	0.0852376	7.36821	2.60322	3.34064	1.12407	1.0682	3.37409	5.60711e-05	0.000532454
Kmo	10.6769	4.32857	2.45704	1.15071	17.1405	7.80512	6.89147	3.76772	9.54758	3.31231	1.5939	0.6478	20.9616	9.08802	6.61493	5.18942	1.46075	3.61658	5.92899e-05	0.000556967
Tifab	3.86012	2.51283	0.712816	0.217786	6.31286	3.85528	1.98461	0.863817	4.33446	2.34017	0.536385	0.132104	9.07243	5.0835	2.26693	1.63873	1.45336	2.89455	6.06216e-05	0.000566721
Gpnmb	0.159615	0.278574	0.938152	0.972689	0.22081	0.671111	3.68067	4.56119	0.113462	0.207593	0.426109	0.460639	0.243756	1.51242	7.33132	10.8444	1.94485	2.65662	6.25656e-05	0.0005804
Fcrla	10.9742	10.6426	5.12454	2.30991	23.0463	27.159	17.2033	9.26346	6.01199	5.59878	1.91542	0.831096	19.5786	24.8322	19.0924	12.5317	1.71917	3.87258	6.65417e-05	0.000609229
Hist1h2ac	1.00165	0.489264	1.29608	3.59548	1.10859	0.682177	0.576228	1.56197	0.564948	0.459735	1.38582	5.84858	1.33589	0.93567	0.467761	2.8224	-1.19196	2.65823	6.65566e-05	0.000609229
Fcgr3	1.8529	1.11431	0.824005	1.04336	4.11478	1.75969	2.10834	2.93687	1.32595	0.960311	0.505088	0.463001	4.37939	2.43101	2.50416	4.16824	1.33759	1.82097	7.06103e-05	0.000639112
I830077J02Rik	5.25856	0.935135	0.476895	0.213942	7.04653	1.20381	1.54169	0.586189	5.46406	0.781583	0.441032	0.0954648	11.3695	2.13344	2.48659	1.14448	1.68165	1.0693	7.06153e-05	0.000639112
Bmf	2.94071	2.53973	1.4239	0.598935	4.34286	5.34502	3.26639	2.18784	2.41399	2.70259	1.25934	0.485707	3.11525	4.73539	4.13089	2.72395	1.17079	3.4138	7.84061e-05	0.000700942
D630039A03Rik	0.252639	2.07912	5.35861	7.78444	0.178068	0.672432	2.13888	2.64932	0.18147	2.0087	5.33995	8.73613	0.599112	0.300487	0.815066	1.10595	-1.35257	2.99901	8.25234e-05	0.00072912
Ebf1	4.19808	3.32975	0.932556	0.376843	11.8306	6.02731	3.5045	1.79623	1.55846	1.00979	0.337955	0.119167	7.80228	5.27782	3.40992	2.14032	1.88365	2.41803	8.74402e-05	0.00076073
Clec12a	5.58305	2.1597	0.586869	0.312461	8.18815	3.80159	1.80237	1.35992	4.74049	1.74828	0.524907	0.174913	10.9954	4.71093	1.80993	2.30279	1.59458	2.45116	0.00010898	0.000915941
Spib	17.2302	8.81078	6.10049	2.37829	30.5356	22.4978	17.8894	10.3647	12.237	6.47377	3.20963	1.10501	33.7242	25.8579	21.7929	13.5432	1.52376	4.82076	0.00011156	0.000934131
Bcl11a	3.89618	1.55956	1.10603	0.436899	7.08245	2.18537	2.84025	1.6896	3.21292	0.672123	0.434213	0.164288	7.66081	2.37864	2.59586	2.21117	1.33358	3.59273	0.000121813	0.00100457
Ccnd1	7.42049	1.62805	1.59868	0.472771	10.0171	2.76525	3.82748	1.83471	6.51255	1.49723	1.24097	0.281945	13.5697	4.77083	6.77089	3.54158	1.23234	3.53791	0.000125221	0.0010248
Camk2b	2.28142	0.812091	1.28305	0.863213	4.96986	3.06692	5.75544	4.69292	3.72951	1.14596	1.28403	1.03572	2.78325	1.74731	3.72407	3.65372	2.13668	3.42365	0.000140821	0.00113575
Cd79a	67.7454	51.9004	28.0248	9.96423	159.142	132.207	93.3063	48.946	28.0729	20.593	10.6439	3.39967	117.316	99.081	93.0612	58.9309	1.70647	5.8852	0.000147009	0.00117255
Ly86	22.4991	10.1751	6.47311	3.32208	41.5568	21.4296	14.4782	9.57562	16.2657	5.5745	4.15703	1.69863	42.8168	22.3656	15.8575	13.4059	1.1346	3.50734	0.000155901	0.00123203
Hpse	2.98401	1.15689	0.64288	0.492137	4.63142	3.01208	1.47807	1.11901	2.42103	1.52941	0.50834	0.351	6.39202	4.63192	2.13466	1.75196	1.17499	2.35049	0.000173322	0.00134764
Gzmc	0.163975	0.401198	5.72229	21.074	0.264109	0.385935	2.45558	19.5574	0.116078	0.425924	9.33891	16.6568	0.239411	0.165212	0.987686	5.21736	-1.24878	2.47612	0.000174858	0.00135755
Mzb1	20.3389	12.8924	6.39026	2.94081	51.8618	62.0087	25.0093	11.3926	13.047	11.1019	3.86281	1.2015	78.3308	71.8837	48.3963	19.683	1.94071	4.1278	0.000185567	0.00142564
Pon3	1.08304	0.767751	0.530977	0.463397	3.83934	3.97332	1.6077	1.01911	1.35148	1.05618	0.679241	0.64366	4.54589	5.01364	2.79895	1.96258	1.56875	1.4873	0.000207239	0.00156352
Hist1h2an	4.68863	2.07478	7.0815	18.8834	4.48292	3.68896	3.15679	8.03162	2.92084	2.24966	7.53251	28.3172	5.31792	4.46102	2.84599	13.8606	-1.18822	2.19254	0.000218186	0.00163209
Ciita	8.06344	4.0566	3.17911	1.19586	15.386	7.68557	6.88757	3.88439	8.24249	3.31987	2.21802	0.61674	19.7799	9.39383	9.18094	5.28624	1.08749	4.6722	0.000246789	0.00180139
Siglecg	7.65585	4.66129	3.69614	1.15637	18.0172	11.4081	9.79443	5.17712	4.52926	2.69662	1.50168	0.427267	15.4398	9.42658	10.0094	5.96519	1.37805	3.58297	0.000274695	0.00196588
Depdc1a	0.722521	0.673775	1.97523	7.91313	0.7379	0.741958	0.971044	4.00273	0.563196	0.475444	1.91153	8.82323	1.61621	1.53361	0.898295	4.05153	-1.05227	3.08999	0.000274735	0.00196588
Cd180	13.9374	6.16392	4.05088	1.83051	24.1278	9.15019	10.2823	7.13313	8.57563	3.09601	2.00044	0.95766	27.166	11.2091	10.9274	9.98927	1.31619	3.95808	0.000298329	0.00210905
Prr5	4.66254	1.75388	2.31741	4.87831	9.51955	3.54406	5.00939	6.40713	3.63995	1.02277	1.30664	2.73568	10.5216	4.81398	4.95028	5.43861	1.08608	2.87963	0.000303283	0.00214188
Asprv1	2.07819	0.328148	1.62262	0.171881	2.97112	0.702821	3.77016	1.29351	2.26493	0.504618	1.75116	0.107715	4.72345	1.11628	8.90223	2.33146	1.18714	1.29451	0.00033051	0.00229952
Spic	2.42843	1.89658	0.371957	0.0761519	3.4925	3.40425	1.16879	0.732112	1.52015	1.10576	0.355276	0.0202138	6.2583	4.34934	1.88985	1.40635	1.62909	1.1835	0.000333553	0.00231597
Scd1	14.3847	8.26611	2.8708	3.02062	34.3308	15.8495	8.41474	5.59173	5.88891	3.36625	1.16672	2.60247	22.2446	15.4384	7.60947	5.34839	1.52299	5.11276	0.000336684	0.00233407
Tspan9	2.90482	3.55861	2.51388	1.43674	4.6926	7.31058	5.13422	2.03358	3.38927	3.77817	2.18848	1.12249	12.5125	12.4206	10.268	5.46885	1.00271	4.40125	0.000339551	0.00235226
Klf9	13.4732	4.81133	2.32125	1.70918	5.75887	0.843799	1.04034	0.705358	11.1043	3.80023	2.20549	1.78667	5.12552	1.47145	1.01446	0.944752	-1.18551	3.48096	0.000343479	0.00237605
Anpep	6.64099	1.68007	1.24736	0.484963	13.1542	2.21995	3.05759	2.2346	8.44277	1.31592	0.941582	0.218715	17.3582	3.67644	5.56074	3.66191	1.26725	3.46611	0.000348572	0.00239926
Aqp9	0.906248	0.876635	7.07698	11.9891	0.517749	0.349724	3.12545	5.55337	2.36535	2.10067	11.7794	16.5822	1.22037	0.658708	3.53162	6.31267	-1.2068	4.13163	0.000373407	0.0025323
Scimp	4.19138	1.3481	0.894464	0.744391	6.28881	2.03936	1.87442	1.89713	3.46851	0.94304	0.642039	0.65421	8.93856	3.5757	2.63703	2.12324	1.04434	1.12963	0.000382029	0.00257809
March1	4.33911	1.98363	1.01327	0.261965	8.74098	3.15226	2.93695	1.53471	2.92819	0.759058	0.357617	0.0846447	7.9201	2.85528	3.02675	2.26026	1.50821	3.14746	0.000422562	0.00280074
Vcam1	6.55653	0.732577	1.01248	0.387849	17.4886	2.48651	3.34893	3.16287	3.67863	0.490639	0.630809	0.156031	17.3545	4.21152	4.634	5.83182	1.69893	4.21648	0.000426827	0.00282127
H2-DMb2	47.6786	13.8949	13.0047	5.50889	94.6491	32.9937	31.0881	15.4033	29.7135	8.4007	7.89646	2.99216	96.6307	33.989	33.9973	19.6264	1.22956	4.10685	0.000436597	0.00287796
Adam11	4.27015	0.829869	1.30331	0.280601	6.5504	1.28493	3.16524	1.3395	4.62178	0.890188	0.939138	0.188571	11.5509	2.38267	6.55906	2.14329	1.25281	3.43567	0.000480549	0.00309584
Cybb	17.5517	7.20396	4.01126	1.82756	28.8545	15.3209	9.33413	6.53843	11.6943	4.72137	2.18755	0.916047	33.1876	18.1477	12.1333	9.72084	1.19038	5.28788	0.000489508	0.00314307
Fcna	3.53809	0.27664	0.139436	0.0447862	10.0113	1.75766	0.598417	0.578612	2.56144	0.279192	0.0592807	0.0370807	11.282	1.68359	1.19982	1.65849	2.09513	2.1223	0.000546841	0.00344478
Rgl1	2.80357	0.839239	0.558202	0.31681	4.02408	1.25358	1.26527	0.88944	2.67882	0.590262	0.223239	0.195499	6.62802	1.69361	1.39846	1.31904	1.15952	2.50067	0.000636099	0.00392512
Ptafr	1.50027	2.6053	1.07688	0.44005	1.53077	4.76989	2.46864	1.03498	0.793149	2.6999	0.932375	0.202027	2.19991	6.8407	3.80798	1.58998	1.17121	1.48078	0.000658727	0.00404922
Rnase6	20.2234	10.7555	6.30074	2.6849	31.5859	18.833	14.8596	8.62205	16.742	8.08319	3.63319	1.31378	36.0635	24.4343	17.1676	12.65	1.21057	3.47948	0.000668552	0.00410428
C1qb	4.83522	0.624279	0.841093	0.354982	12.9307	2.02556	3.48885	3.86774	2.21869	0.258601	0.43716	0.106879	14.9325	1.93453	4.10016	8.0663	2.02774	2.41586	0.000689901	0.00421764
Pax5	9.47299	4.97594	3.30968	1.51125	22.3434	11.3608	10.3053	6.33826	3.90407	2.00305	1.22723	0.414193	17.0083	8.50213	10.2043	6.73305	1.61096	2.68055	0.000690057	0.00421764
Tlr9	4.37969	5.96771	2.2266	1.13007	8.02001	7.82222	5.41394	3.26325	3.68479	2.93403	1.2614	0.528478	8.31333	10.3887	6.13749	4.0006	1.25418	3.50128	0.000697483	0.00426034
C1qc	5.94492	0.286122	1.02078	0.312802	17.4482	1.81548	3.86287	4.94554	3.22753	0.363747	0.338544	0.0589458	18.1944	1.95746	5.27437	10.2339	1.89683	2.71217	0.000856755	0.00508837
Cd19	19.0049	16.4102	7.79809	2.898	45.9662	35.6604	24.6901	13.3038	7.71135	5.82372	2.55625	0.889302	35.3403	26.4185	22.3543	14.3034	1.63405	4.88166	0.000936052	0.00545791
Hfe	3.68522	1.15332	0.205499	0.0490768	7.93336	1.70842	0.591678	0.19337	3.39591	0.925251	0.17672	0.107553	8.86688	2.05578	0.798612	0.599202	1.51986	1.54293	0.00101995	0.00582133
Cd209a	6.72394	2.17215	0.408358	0.0361554	8.34454	2.08868	1.33963	0.537263	5.45302	1.50718	0.229353	0.00953338	11.229	3.55944	1.38715	1.34408	1.69335	1.66857	0.00128186	0.00701354
Igj	66.3128	37.4448	9.04602	1.43174	240.53	208.443	45.6532	8.48685	51.1879	37.1157	7.85148	1.35414	414.437	329.031	137.769	51.5282	2.30947	7.56143	0.00130765	0.00713444
Rpph1	21.3261	14.9315	9.8605	25.0524	14.0467	21.7725	2.55107	5.80333	6.13839	14.1476	16.5349	24.0152	15.1548	17.6611	19.6956	9.3272	-1.9756	2.15761	0.00159165	0.00831743
Igsf6	2.29017	0.395328	0.205759	0.030697	4.64824	0.811374	0.758192	0.548252	1.82182	0.25085	0.0463746	0.0215796	5.25815	0.895194	1.01445	1.36465	1.86676	1.26622	0.00164823	0.00853912
Chst3	3.71788	5.03838	3.40902	1.23861	7.15981	11.0057	10.2579	6.05012	1.87373	2.11931	1.36016	0.494311	5.93306	9.31341	10.8718	7.49023	1.56063	4.49781	0.00174898	0.00892232
Ms4a1	22.3836	12.1901	10.0243	3.29798	47.6863	23.6583	27.2054	14.3782	8.02053	3.69061	3.15469	1.18993	40.674	19.6311	23.2936	18.9639	1.41176	4.6639	0.00183667	0.0092717
Faim3	29.6272	31.3098	15.4977	5.82321	64.5875	52.7706	49.2266	26.4346	11.1622	9.8204	5.49382	2.29576	38.2547	39.5957	46.994	32.4993	1.63841	4.88254	0.00187489	0.00943992
Tgfbi	6.21482	0.913915	0.138047	0.0275776	12.21	2.07227	0.34794	0.213409	6.38766	1.09181	0.0473605	0.0201141	14.4048	2.41844	0.576349	0.316223	1.31124	2.74454	0.00190539	0.00956859
C1qa	6.03678	0.339505	0.871327	0.282649	15.2269	1.91648	3.43327	3.55731	2.81115	0.309801	0.253609	0.0253615	17.4748	1.74663	4.33331	7.39435	1.9528	2.65201	0.00191694	0.00961658
Cadm1	4.9323	2.77145	0.647739	0.292848	10.2787	4.75903	1.34002	1.05516	5.1613	2.16115	0.449641	0.156911	10.2903	4.87216	1.33897	1.72239	1.02403	3.4115	0.00195926	0.00979834
Cxcl9	5.82384	8.1306	7.82355	2.88087	10.3174	7.0514	3.1944	4.74388	4.65471	2.67861	8.02095	1.48041	14.1584	4.6821	1.73249	3.47378	-1.3191	3.56019	0.00227194	0.0110697
Hemgn	0.425921	0.128536	1.7685	7.04089	0.368121	0.179701	0.87757	4.9321	0.314227	0.153602	2.04336	6.73667	2.53849	1.46583	0.207097	1.70254	-1.03619	2.43795	0.00230389	0.0111746
Ly6d	66.8653	37.4231	19.9671	7.82035	110.81	76.4141	49.8581	31.553	32.1528	19.1889	9.83694	3.3277	104.687	70.6921	45.9329	39.5349	1.29179	4.4642	0.00276593	0.0129475
Derl3	2.15998	1.27061	0.750868	0.530168	6.20449	4.00903	2.40557	0.716844	2.20603	1.13861	0.837681	0.363555	11.4376	6.42779	6.0636	1.91385	1.64807	1.65271	0.00281504	0.0131455
Oas2	3.43335	0.788397	4.80189	4.38321	4.24759	1.53464	1.91716	2.88451	2.20517	0.367565	2.05477	2.64977	2.40587	0.609544	1.11007	1.22163	-1.35207	2.98282	0.00288113	0.0133636
Myl10	0.518562	0.187833	4.00147	24.6097	0.259272	0.140582	2.01375	8.29274	0.493462	0.273364	5.55412	25.7925	0.48153	0.157434	1.13018	4.35762	-1.01689	2.27341	0.00288684	0.0133773
Prg2	1.57184	0.897897	0.223258	0.0222845	5.58239	5.96227	1.11849	0.264859	1.17397	1.00566	0.136365	0.00813794	11.2066	10.2719	4.08979	1.54373	2.27683	1.35895	0.00320513	0.0145451
Cd163l1	1.25047	1.24052	1.5292	1.43743	0.460256	0.67452	0.773586	1.16897	1.71467	2.23235	1.97814	1.94952	0.360685	0.327006	0.334528	0.252041	-1.00975	2.66669	0.00634736	0.0250359
Snx22	2.95673	0.673157	0.272083	0.0645762	5.46388	1.22305	0.642835	0.366447	3.80034	0.855686	0.167995	0.0646479	7.17163	1.7508	0.871771	0.684266	1.21953	1.75213	0.00648092	0.0254808
Rhox8	2.52917	11.1641	4.71418	1.43897	2.45049	4.20839	2.08486	2.11996	1.1813	1.49151	1.9279	0.697326	2.04629	2.42154	3.16931	2.44594	-1.20454	1.33706	0.0111071	0.0393455
Clec4n	1.22769	0.835457	0.732193	0.329637	3.11861	1.54547	1.833	1.81978	0.879583	0.505828	0.433155	0.132328	3.44547	2.61737	2.24487	2.09891	1.30067	1.02506	0.0113481	0.0400836
Gm6377	9.32116	1.62352	0.235516	0.0989658	14.4655	1.79716	0.496604	0.264086	5.08985	0.535582	0.130952	0.0490208	15.692	2.2362	0.566184	0.578809	1.05071	2.76046	0.0115492	0.0406304

## Sheet: 5A KI vs. WT 48h
Symbol	STAT5A.0h.WT	STAT5A.4h.WT	STAT5A.24h.WT	STAT5A.48h.WT	STAT5A.0h.KI	STAT5A.4h.KI	STAT5A.24h.KI	STAT5A.48h.KI	STAT5B.0h.WT	STAT5B.4h.WT	STAT5B.24h.WT	STAT5B.48h.WT	STAT5B.0h.KI	STAT5B.4h.KI	STAT5B.24h.KI	STAT5B.48h.KI	logFC	logCPM	PValue	FDR
Lta	5.79714	65.7966	67.5834	99.4935	6.37911	34.1923	16.2082	15.2679	4.74454	66.3322	92.4773	99.0692	5.6157	11.1616	8.74718	9.34228	-2.73003	5.7441	1.62428e-112	1.56857e-108
Actn1	110.183	139.028	90.724	47.0146	114.105	153.308	146.146	118.552	120.192	132.837	80.4657	37.4657	99.7167	157.498	172.572	141.058	1.31	8.83259	1.05413e-66	5.08987e-63
Fam101b	48.8542	56.4864	18.2751	9.4255	44.1735	71.086	36.0142	23.1832	48.1778	51.8498	16.6205	8.0729	46.5106	78.7393	55.0339	43.4097	1.27213	7.32373	1.76961e-60	5.69636e-57
Acss1	21.2305	19.7734	18.6157	10.405	22.038	21.2731	27.5425	22.6408	24.4608	21.7332	17.3514	8.84747	22.1728	24.6013	31.8497	27.8212	1.09635	6.26981	6.65176e-55	1.6059e-51
Hspd1	115.567	83.0422	219.056	362.263	109.367	79.538	145.934	163.5	87.4543	77.5012	228.424	380.971	100.095	83.5109	91.1047	111.961	-1.17478	8.44098	3.04638e-50	5.88377e-47
Ypel3	92.9745	146.336	95.1996	37.0037	99.9401	184.131	143.297	97.6814	120.774	179.196	91.8748	32.1062	107.485	189.546	195.394	148.158	1.37488	6.90712	4.25389e-49	5.86855e-46
Tcp11l2	68.8261	43.5917	36.5088	14.3118	66.6441	42.9407	51.4665	35.358	66.2647	42.1737	30.2329	11.4528	57.6577	42.1122	60.5583	48.5529	1.27886	6.79273	2.08506e-48	2.51693e-45
Fam65b	66.9704	60.3405	58.1285	29.0208	68.4495	66.8759	83.3497	64.334	73.2392	63.108	51.2864	25.1927	61.9501	57.6454	82.2782	69.1428	1.12403	8.45427	2.86538e-40	1.62771e-37
Slc7a5	26.5027	18.6737	45.7604	98.3243	29.6175	19.2542	29.9804	38.1495	26.3138	19.3187	59.8298	113.148	27.4253	21.6626	18.3742	20.5134	-1.39274	7.0752	2.3795e-36	9.57452e-34
Sepp1	62.8547	48.6097	49.7517	24.4167	67.2902	49.5226	72.2118	67.589	52.7255	35.7702	37.392	18.4637	54.7125	48.7897	79.5124	85.7397	1.44334	6.93905	5.37902e-36	2.07781e-33
Eef1e1	15.9797	21.0083	37.1244	55.3049	13.3189	19.0203	28.7782	27.2102	14.2179	20.7851	40.369	57.6745	16.2767	16.1238	19.1055	20.6683	-1.05011	4.91747	2.53785e-35	9.07704e-33
Mxd4	38.3793	26.5579	13.0949	5.89263	43.9395	32.8964	24.0752	20.2051	37.253	33.3657	11.5998	4.48361	40.9176	41.4067	34.6739	29.7044	1.75324	4.90375	4.14312e-35	1.37966e-32
Cd7	97.5005	38.7598	47.7464	28.3114	97.5466	52.3387	92.0179	105.936	108.259	42.5627	40.9808	20.6895	99.3992	59.6429	97.1431	103.4	1.88022	6.30012	3.66082e-34	1.17842e-31
H2-Ob	42.5128	26.7901	18.0313	5.97741	61.7113	37.1162	35.5621	17.1094	32.076	20.6097	11.7483	3.81256	51.065	33.6095	46.4919	29.3601	1.49151	6.06001	5.90618e-34	1.83987e-31
Phf1	51.7595	42.4965	27.8983	14.0046	49.4411	48.7143	37.4741	30.0296	55.4335	49.0889	25.7975	13.0525	44.1964	44.769	47.7157	44.106	1.07436	6.5389	6.60412e-34	1.993e-31
Tmie	8.82771	9.80313	6.82189	4.96074	9.52351	12.4776	13.1731	13.8656	8.31471	10.1746	6.36437	3.71395	12.3015	19.2208	21.0149	19.5925	1.45919	4.76865	4.00713e-33	1.10562e-30
Zfp831	11.5653	9.06296	7.29055	3.94188	12.3926	7.8449	9.34736	8.72096	13.534	9.39242	6.53709	3.41053	12.6673	10.6584	14.1386	11.9915	1.12023	6.44781	2.54588e-32	6.46987e-30
Rnf167	99.5324	76.8016	89.5475	50.4821	96.6456	96.6253	125.395	105.366	98.571	82.4229	72.2957	39.7208	83.821	86.1367	127.914	124.146	1.03635	7.1889	4.39822e-32	1.06184e-29
Kcnk5	1.35217	1.31117	3.48164	8.33022	2.13377	1.85314	1.98506	2.39617	1.73847	2.2957	4.55436	8.91789	2.90372	2.67361	2.50475	2.42887	-1.82286	3.41586	9.33685e-32	2.04923e-29
Hbp1	27.0809	25.4188	12.5201	5.30352	26.2621	27.3632	15.2989	11.9465	20.7323	24.4538	10.9826	4.47675	22.5104	26.9459	17.7705	15.3203	1.14526	5.69408	2.86278e-31	5.642e-29
Gcsh	7.20938	7.54629	20.4309	34.2726	6.80252	7.84958	15.7621	15.6725	6.55904	8.6246	23.22	36.9323	8.24157	8.40224	9.73414	11.4379	-1.15551	4.33079	4.52632e-31	8.40591e-29
Ttc28	5.91321	5.15187	3.66721	1.78358	5.66669	4.80903	5.78518	4.50238	6.80398	5.75321	3.54986	1.73026	3.78751	5.25107	6.24787	4.94122	1.31079	5.72354	7.2798e-31	1.2782e-28
Scml4	29.0829	23.6768	28.1222	14.6597	27.66	27.2828	36.2714	32.3026	34.569	26.8997	24.7058	12.5484	27.4802	30.1753	42.6812	39.3616	1.11459	7.11185	7.56314e-31	1.30424e-28
Kif21b	90.4638	55.2419	60.5545	29.4668	89.9997	54.2058	90.0985	64.8273	106.673	57.5036	51.8941	27.1392	84.7878	62.8767	108.232	78.7937	1.11305	9.17963	9.44882e-31	1.54656e-28
Tdrp	57.4454	60.071	35.7795	16.3511	54.4846	73.4148	48.1984	42.2215	42.5892	58.761	32.0144	13.9325	33.0921	69.1643	64.2741	59.1261	1.34329	6.94822	1.73299e-30	2.74351e-28
Gm11346	11.3914	40.0818	27.459	9.53558	9.90765	41.5728	37.8213	25.5065	14.1605	36.412	23.7934	8.05939	10.335	31.1391	43.2738	33.863	1.39307	4.84387	2.48836e-30	3.81005e-28
St6gal1	35.8417	31.8611	30.6148	18.0086	40.8568	42.9773	44.0081	38.2326	38.0468	32.7903	27.1881	15.9088	45.3467	50.2916	55.081	47.8284	1.06087	7.36492	2.88698e-30	4.28917e-28
Kifc2	3.64779	3.47521	2.37828	1.08501	4.04697	3.55474	4.38523	3.86973	4.37815	3.41303	2.33059	1.05032	3.52596	3.66148	6.39401	5.05566	1.8105	3.35088	3.20728e-30	4.62279e-28
Fbxo32	9.65069	8.07278	4.46871	2.02846	9.49565	7.68781	5.43587	4.31855	9.56201	8.49964	3.8591	1.76475	8.01348	8.99807	7.55699	6.40802	1.06169	5.39295	3.78592e-30	5.37656e-28
Otud1	24.9294	10.1476	6.75983	3.49873	28.2227	11.2401	10.0466	7.69923	23.7966	11.1058	6.42611	3.27924	22.0701	12.2634	11.9436	10.3889	1.10979	4.97714	1.55062e-29	1.9703e-27
1810034E14Rik	6.16211	4.35718	5.34108	2.42641	5.71902	4.61504	8.62535	6.50397	6.95993	4.84436	4.39369	2.08692	5.22936	5.76221	9.71158	8.35966	1.39797	3.45473	2.75935e-29	3.41629e-27
Sox4	9.5087	3.87361	2.39159	0.811325	12.5848	5.94848	4.94985	3.01691	5.8325	3.44965	1.56816	0.570063	10.6576	9.28273	6.68982	4.35968	1.87183	3.8985	3.92211e-29	4.7944e-27
Slc12a7	64.222	67.045	53.7389	29.0195	62.5973	66.5592	74.4588	69.3305	72.2426	70.2032	47.1797	24.4447	54.3431	64.6025	97.4707	83.8069	1.23209	8.28434	4.13529e-29	4.99182e-27
Dzip1	15.262	4.63442	6.66167	4.36293	15.2547	3.99084	9.31572	9.11608	16.0697	4.14514	5.64292	3.98863	13.6143	5.34337	12.0622	11.5552	1.03765	5.21569	4.24669e-29	5.06299e-27
Vamp1	5.9246	8.70442	10.121	6.45225	6.03664	9.51639	16.3846	15.6167	5.97194	8.47108	8.56943	5.55511	5.91422	10.628	21.2412	19.1862	1.25083	4.80457	1.08401e-28	1.19029e-26
A430088P11Rik	1.9273	1.53644	1.60409	0.999644	1.33161	1.6667	2.67106	2.82903	2.4496	1.71147	1.50425	1.10532	1.94064	2.05297	4.96243	5.63066	1.47128	3.30497	2.49226e-28	2.64481e-26
Zscan2	7.0368	8.08139	5.34501	3.26412	6.13649	8.5663	8.53327	7.24435	6.07571	8.2387	5.10178	2.81905	5.57781	10.3777	10.2844	10.3918	1.12087	4.09312	2.60929e-28	2.7389e-26
Shmt1	4.32089	5.41219	25.0957	45.5298	4.6126	4.47476	15.3859	19.6043	4.49147	6.27658	31.249	47.5922	5.5893	5.44162	7.24567	9.83625	-1.24188	4.97347	4.75097e-28	4.88086e-26
Acss2	17.0978	11.32	13.7824	7.77895	16.6741	14.8602	20.3628	16.2874	21.8637	16.036	14.0588	7.63502	16.9265	16.4473	25.9654	21.76	1.0411	5.55871	5.85036e-28	5.8851e-26
Cpm	12.8387	6.20562	3.1462	2.01936	12.3017	7.67301	6.4045	5.28468	10.5693	5.8859	2.79638	1.76962	8.96921	8.56099	8.50576	7.46793	1.36212	5.13767	8.95853e-28	8.91882e-26
Ccr9	35.6026	6.72916	11.6909	7.50969	37.5107	9.41442	21.9886	26.7112	27.9233	5.23258	9.13733	5.69271	40.9992	17.5984	26.453	30.9053	1.80639	6.50585	2.01832e-27	1.89232e-25
Dirc2	13.7317	7.43012	9.28238	4.93695	14.4934	7.84091	10.5479	10.2581	12.6864	8.41114	8.18997	3.6368	10.3129	7.43406	9.7504	9.0795	1.0302	5.41359	2.31584e-27	2.10982e-25
Fam214a	10.0582	7.72447	6.32864	3.78566	11.4472	9.7684	9.32002	7.94382	11.0975	8.7055	5.44186	3.4808	13.0687	12.1114	12.8919	10.3392	1.04406	5.11348	5.6368e-27	5.04024e-25
Tma16	12.5512	10.9171	18.9897	24.0772	11.2163	10.2887	13.9721	11.4728	12.93	8.51652	20.8848	22.5367	12.8143	9.07034	9.65212	9.74555	-1.09695	3.86402	5.82132e-27	5.15748e-25
Odc1	160.727	139.665	82.8646	165.761	157.018	143.375	52.7235	74.1117	169.19	188.153	105.688	184.413	186.287	289.574	39.6408	53.1391	-1.18856	8.30942	7.69722e-27	6.75746e-25
Cdk6	6.6277	25.2023	43.3124	41.7507	7.7628	8.9451	17.9979	16.03	7.55475	30.9818	47.2451	44.0867	7.71279	7.02151	10.1315	8.90844	-1.4055	5.6905	8.82707e-27	7.67955e-25
Stk39	5.82429	3.00655	10.3064	34.314	5.63162	2.67511	5.69362	13.9082	5.80247	3.34693	10.6963	35.3144	6.72415	4.23593	5.22022	8.95525	-1.33131	4.93883	2.76811e-26	2.20923e-24
Srm	23.7948	25.6301	89.3494	146.202	24.3205	23.2926	67.694	64.3305	24.767	27.2163	108.673	151.652	26.0769	19.9786	35.0265	36.1134	-1.21068	6.2675	2.85752e-26	2.26189e-24
Cd1d1	15.4081	10.6347	11.356	5.66611	20.4066	11.0255	16.545	12.1946	15.1117	11.6	10.0778	4.55287	18.2511	15.0962	20.085	16.9085	1.07875	4.57125	2.94224e-26	2.31001e-24
Gsn	20.3206	5.52082	4.96559	3.13577	30.2444	11.8595	14.1177	9.79579	19.6913	6.97469	4.30454	2.53143	36.8608	15.7885	18.198	14.1318	1.62024	5.03074	4.74487e-26	3.60797e-24
Orai2	76.3498	66.1926	65.6036	34.5407	70.3605	80.63	91.6883	70.9991	92.3908	73.9733	60.9973	30.9845	71.2287	69.465	95.433	84.2981	1.01489	8.07635	6.18914e-26	4.63322e-24
Gadd45g	4.7478	7.53151	19.4434	32.325	5.92217	5.95663	5.85677	8.63783	3.68014	9.67888	28.6485	38.0712	6.47248	5.07708	4.75849	6.32479	-1.9322	3.85313	9.70626e-26	7.10101e-24
Btg2	101.668	76.2904	50.1324	28.0056	114.936	106.48	76.6887	66.0395	86.5266	92.36	46.1342	24.9512	94.0307	115.022	95.7518	88.4426	1.21245	7.91233	2.81585e-25	1.98486e-23
Bambi-ps1	33.1518	29.0119	13.1793	8.42955	32.1657	32.7279	22.7414	20.4697	24.3466	24.4601	11.6952	5.87668	27.3302	32.3659	30.0793	31.2235	1.25333	4.9109	7.2232e-25	4.91228e-23
Tmem97	6.24391	5.62267	19.9769	52.4041	6.27336	7.00939	14.0535	20.6695	5.80718	5.88123	24.4382	57.9059	8.37705	7.66038	8.3936	11.3389	-1.36968	4.5026	7.36224e-25	4.97183e-23
Vipr1	24.9652	21.6646	19.3513	9.23452	18.6272	18.9447	25.6021	19.5355	28.0022	21.3243	17.4497	7.72621	18.4517	19.7025	30.7969	27.2968	1.05609	6.67785	9.55146e-25	6.27472e-23
Inpp4a	7.62195	8.04746	5.31924	3.08146	7.98347	8.70985	6.56544	6.34662	7.72983	8.44323	4.50293	2.72023	8.68222	10.0776	9.10619	7.77123	1.01695	5.20722	1.63745e-24	1.04032e-22
Lrrc32	1.88462	3.77399	5.10581	10.7582	2.02725	3.90829	1.90599	1.43449	1.24829	3.37092	4.05679	10.1161	2.01287	5.05181	2.46029	2.12785	-2.93183	3.74468	3.19492e-24	1.85863e-22
Thop1	4.72407	3.05775	10.9739	21.0356	4.89704	3.5307	7.60379	9.52442	4.43346	3.7376	13.4707	21.9301	5.30717	4.2528	4.78345	5.79806	-1.17024	4.39676	3.31978e-24	1.91971e-22
2310015A10Rik	1.89984	3.23931	2.69267	1.11408	2.25782	3.49366	4.59846	3.23862	1.45417	2.97166	2.38119	0.886277	2.17839	3.76408	5.4602	3.42668	1.51593	3.54293	3.94411e-24	2.26716e-22
Gprc5b	1.86028	3.26848	2.5541	1.14363	1.96445	4.03042	3.9578	3.04794	1.7147	2.90174	2.2173	0.803591	1.7358	4.1185	5.33474	4.15134	1.3839	3.69787	9.35449e-24	5.19174e-22
Als2cl	81.9029	73.3719	70.0374	38.6856	79.8614	79.6481	96.2332	89.6056	82.046	66.0527	56.0267	28.6647	76.1696	72.4764	108.555	93.9835	1.18841	8.55434	1.15921e-23	6.30192e-22
Itgae	31.2998	17.201	9.34826	3.04779	36.3743	31.7924	28.2939	20.6054	35.8679	18.6135	7.58029	2.32315	32.4661	39.1071	36.1072	20.3239	2.73644	6.50133	1.23386e-23	6.65664e-22
Naf1	6.56987	9.20789	11.1536	13.9945	7.22218	4.94805	6.7438	6.90061	5.73619	7.40734	12.0037	14.0393	6.16701	5.22849	4.97866	5.07674	-1.04668	4.62394	1.49328e-23	8.01145e-22
Arhgef11	8.35408	8.49741	5.89885	3.37401	9.6052	9.48802	8.27592	7.26695	8.24248	8.52799	4.84943	2.80922	7.20043	8.58997	7.63414	6.85352	1.0831	5.28408	1.58326e-23	8.44728e-22
Abca3	14.0805	13.3826	11.5268	5.98764	15.4527	14.8044	15.1278	12.9298	14.3979	14.0231	9.42594	4.87607	13.927	14.7512	15.9513	12.6269	1.08643	6.3004	1.81412e-23	9.4697e-22
Gatsl2	2.1823	5.87788	3.59299	1.88805	2.45422	7.39981	4.63461	4.10344	2.72372	7.0623	3.0856	1.55706	2.86296	8.95868	6.20575	4.31405	1.09352	4.2431	1.85037e-23	9.60702e-22
Appl2	22.5892	14.2652	14.9119	7.85801	21.7677	12.0611	20.9704	17.7353	22.0077	13.2022	12.183	6.4974	14.4636	11.3565	19.0293	16.4118	1.14945	5.46984	2.46811e-23	1.25445e-21
Arrb1	9.38932	9.72878	9.02385	5.16898	9.83136	9.79733	14.147	10.6439	11.1643	12.3672	8.8432	4.73747	10.5935	12.3573	15.8696	13.0245	1.0174	6.24472	3.93283e-23	1.96784e-21
Klhl24	19.5164	30.1754	14.3324	5.70778	21.0083	30.6707	18.7067	13.6884	15.9178	28.7701	12.004	4.60255	18.0423	34.0969	23.9813	18.5629	1.23685	6.86911	4.03105e-23	2.00659e-21
Igf1r	3.4076	11.3593	3.71994	1.45584	4.26281	11.0714	4.92607	3.39058	4.30143	11.9053	3.73911	1.48239	3.80585	13.7043	7.37463	5.19643	1.19281	6.02567	5.00648e-23	2.4418e-21
Gramd1a	162.391	96.0126	92.223	45.1528	167.761	116.915	137.533	96.6745	177.881	112.069	81.814	42.7506	138.456	112.683	140.309	111.16	1.07396	8.2659	1.47993e-22	6.83811e-21
Aff3	17.8671	17.7186	17.6686	11.1993	19.5058	15.639	24.6883	23.8856	16.2796	16.6846	14.9644	8.9023	16.3881	24.2739	28.0158	23.9313	1.06867	6.79196	1.85458e-22	8.44345e-21
Pik3ip1	59.1893	51.7188	50.67	25.7157	55.2487	60.8918	65.714	53.8016	56.6477	55.7196	46.7358	20.241	45.6646	59.4337	78.3983	73.6821	1.03902	7.02235	1.91867e-22	8.6582e-21
Arl5c	58.5318	47.364	44.1572	34.063	61.3732	81.4565	67.7281	73.7582	56.8032	56.819	38.5535	24.6439	58.1491	108.192	90.6815	92.2498	1.09035	6.51356	2.13866e-22	9.60604e-21
Kcna2	3.35134	2.14847	5.04472	3.32613	2.96711	2.50602	7.50682	8.54075	3.84526	1.9577	4.01338	2.31601	4.08603	4.99047	11.7061	11.6793	1.33517	5.75194	3.33896e-22	1.45902e-20
Inadl	8.55146	18.3054	13.8074	7.56654	8.52343	18.8579	14.9953	15.6851	8.61502	20.6183	13.1482	6.21889	7.81251	21.3837	16.6516	17.5885	1.02644	6.64134	4.71403e-22	2.00544e-20
Gpr68	16.6995	37.0103	32.7266	16.6021	13.8455	41.9314	40.5053	36.4595	18.207	39.3371	31.1902	15.6002	12.9037	42.3707	40.3955	32.0307	1.11028	6.64654	8.95152e-22	3.6785e-20
P2rx4	7.54693	10.4729	5.79821	2.80116	9.49353	13.777	9.22551	6.36354	7.44587	12.1798	5.13773	2.58893	10.7098	16.4539	12.3982	10.4074	1.15673	4.03556	1.50904e-21	5.94809e-20
Timp2	13.2163	10.1163	9.71247	4.85226	13.3819	12.0108	15.6276	11.4201	13.8384	10.3715	8.15684	3.58452	15.4435	14.3335	16.7205	13.5469	1.21051	5.43858	1.56079e-21	6.05323e-20
Cd1d2	4.50342	2.35057	3.5826	1.74243	5.92092	3.35858	4.81902	4.59922	4.59446	3.42146	3.24093	1.61012	5.63122	4.83505	6.49353	5.824	1.37572	2.26535	3.37035e-21	1.22821e-19
Plekho1	41.6097	62.2428	45.5578	15.2841	61.9151	85.9459	69.8052	36.8707	40.6524	66.5213	39.9382	11.7899	64.9064	68.1566	65.2851	42.031	1.24722	6.09609	4.90695e-21	1.76158e-19
Magohb	7.22102	8.10818	19.5886	30.4078	6.3631	8.30686	10.8228	13.9404	6.81233	7.47264	22.021	30.4637	7.81366	8.04205	9.50324	12.3575	-1.15268	3.45074	5.2609e-21	1.86781e-19
Cmss1	4.09522	4.11185	8.54446	16.7334	2.89205	4.95255	7.22968	8.17352	3.61074	3.33599	9.92618	16.8731	3.96215	4.48654	4.68741	6.11056	-1.06093	3.0754	5.38867e-21	1.90617e-19
Tcn2	6.70255	7.57328	3.25207	1.48882	7.8713	11.0164	5.81153	3.89478	7.21523	10.6473	3.74036	1.66957	7.76122	11.3875	7.80374	5.9133	1.35531	3.70529	6.65353e-21	2.29476e-19
Trib2	30.9141	36.4773	26.7788	8.94091	28.153	31.9124	39.1913	23.4268	28.4601	38.0906	22.2994	7.27163	27.9937	30.312	40.9551	31.2067	1.36558	7.03917	7.34205e-21	2.52321e-19
Slc26a11	10.4615	6.69952	5.79094	2.23846	9.4027	6.46023	8.65801	5.59744	13.3101	8.42049	5.68139	2.37622	8.03811	7.48612	11.1248	7.88188	1.29366	4.25462	1.12805e-20	3.78249e-19
Nfam1	5.86767	1.9503	2.82025	1.50061	8.09026	2.57618	5.18983	3.87383	5.81617	1.85038	2.16383	0.933022	10.1843	3.39955	5.13807	4.06625	1.3464	3.89791	3.60359e-20	1.14098e-18
Art4	2.79687	6.04359	3.60587	1.72994	2.45612	5.60786	5.97909	4.34768	2.9704	5.4424	3.63459	1.81156	2.56072	10.5321	11.5662	9.97335	1.29849	3.71215	4.16984e-20	1.31167e-18
Rapgef4	14.8981	6.53171	13.398	5.95474	14.9144	5.11277	15.8649	12.5065	16.2204	6.68164	10.4181	4.99834	12.0074	7.04664	19.5881	16.8396	1.04486	5.45381	5.49228e-20	1.70543e-18
Scd2	10.5525	12.6085	13.2196	50.1173	12.5423	21.6501	12.8519	19.0728	13.5492	13.9461	13.5154	62.2208	20.9336	27.5113	11.1255	11.7173	-1.42157	6.76423	5.63789e-20	1.74504e-18
Frat1	16.8864	7.7989	5.18942	2.53286	16.9712	10.7784	7.40069	5.92202	17.7353	9.66866	5.28916	2.33957	17.2274	10.8527	9.05253	7.886	1.1986	4.65053	5.82731e-20	1.7928e-18
Fbxl12	24.5406	23.8993	21.0236	10.5399	23.5183	27.3294	23.607	21.7628	28.2868	30.0084	19.3491	9.58102	24.5817	28.809	30.5699	26.9904	1.02036	5.5396	8.59155e-20	2.54505e-18
Gm10640	1.00645	3.23254	3.46785	0.892158	0.875349	3.37292	4.81171	3.3415	1.37842	3.80921	2.40507	0.694398	0.784902	4.31854	7.07009	4.71314	1.87518	1.7159	1.64067e-19	4.70147e-18
Tmem71	28.3215	50.5837	49.7278	21.4905	24.0921	48.9506	55.745	44.3541	36.0447	49.3363	42.0876	19.1651	27.859	43.9989	66.221	58.322	1.01962	6.92776	1.66553e-19	4.74456e-18
Klf2	543.402	387.043	240.2	83.4273	637.823	424.917	334.565	188.291	494.637	404.374	202.663	67.3552	386.145	336.226	320.45	224.687	1.14964	9.25435	1.67688e-19	4.76284e-18
Timm8a1	19.9181	16.3605	42.8903	60.2933	16.6527	14.2114	30.3481	29.4092	15.0598	15.7013	43.5432	61.6601	17.1535	11.2007	18.9108	22.0436	-1.06234	5.12048	2.25306e-19	6.27027e-18
1110038B12Rik	28.529	23.9216	37.5815	58.597	27.0633	29.0528	27.6112	29.7456	28.4657	26.4005	46.4338	62.8869	28.3777	29.2474	23.3601	22.3118	-1.00496	4.31967	2.41617e-19	6.66657e-18
Dyrk1b	5.01585	8.7238	3.16974	1.96428	5.19496	9.32151	3.92051	4.14572	4.63812	9.38216	2.75667	1.72988	5.18566	9.99951	5.57942	5.06401	1.05009	3.66111	2.91334e-19	7.88072e-18
Pde1b	9.85875	5.63444	4.68004	2.19327	15.3812	10.0296	7.09592	5.60992	11.2073	7.51981	4.96153	2.57968	14.4788	8.61293	9.66334	6.50588	1.33218	4.40296	3.85836e-19	1.04079e-17
Mturn	11.545	17.8228	13.9667	5.63361	9.06925	17.2511	19.2618	13.8082	13.4127	22.3317	13.2883	4.83562	10.0023	20.6942	24.9707	19.186	1.26699	4.595	4.68241e-19	1.25606e-17
Qprt	7.72907	7.86411	5.34548	2.23795	7.09222	13.3115	8.78183	6.03077	8.4764	10.8473	5.48855	2.19828	7.16081	11.9857	9.54825	7.21769	1.40595	3.23091	1.4406e-18	3.68039e-17
Snhg3	38.7441	35.3838	57.9317	77.7848	23.5853	32.9565	41.8099	36.8383	33.9776	25.695	58.2682	79.1532	35.1569	24.9705	38.7319	41.0765	-1.10583	4.29619	1.69555e-18	4.29763e-17
Hk2	5.81858	2.19356	4.82406	11.422	7.29217	2.17018	2.82826	4.01085	3.93248	1.93556	6.20083	11.8174	6.87162	2.35046	1.96289	2.35615	-1.53713	4.67271	1.9159e-18	4.80567e-17
Ramp1	13.8785	1.49098	4.51359	3.10451	14.6848	2.81894	8.90143	8.2333	13.7945	1.79223	3.50576	2.56167	13.5243	3.09094	7.10645	6.98691	1.38414	4.24171	3.13286e-18	7.65925e-17
Pmepa1	3.93871	20.3631	6.99022	2.86088	4.44298	20.5128	8.47795	6.82096	3.8653	17.5152	6.03546	2.26554	4.49751	18.8186	8.3573	6.90359	1.22875	5.47731	3.18176e-18	7.75916e-17
Hist2h2be	2.67278	4.83123	3.32087	1.88765	2.43422	4.83233	5.00872	4.26507	2.37274	4.1474	2.9719	1.50825	2.68834	5.5868	7.64346	6.70069	1.15069	3.34459	4.79699e-18	1.14279e-16
S1pr1	183.069	247.226	129.065	57.1008	158.956	207.694	168.768	119.22	200.531	228.937	107.593	47.7228	160.421	189.602	190.116	162.786	1.03674	8.97487	5.60593e-18	1.32492e-16
5430435G22Rik	7.30316	3.19156	0.55657	0.119696	12.744	6.51902	1.91594	1.17237	7.54222	3.54171	0.366609	0.109949	16.3176	7.02648	1.98399	2.12276	3.27237	3.02215	9.68959e-18	2.22262e-16
Frat2	68.962	13.9343	8.53522	4.27088	68.1917	16.9365	11.5758	9.17863	62.1963	16.2472	8.17672	4.17153	58.3485	15.5457	14.5484	12.3525	1.07852	5.65703	1.87671e-17	4.21475e-16
Tspan32	19.4715	10.3744	14.4417	8.65274	18.1616	16.1142	23.3419	20.0627	19.8965	9.79433	9.77885	6.05808	19.5343	16.1194	25.7678	24.4798	1.18709	4.80382	2.63819e-17	5.81109e-16
Gm14085	36.8595	81.2647	58.5608	35.3747	34.3587	89.2192	86.0797	85.3186	39.472	83.3195	48.9892	26.9967	36.4312	94.1504	110.708	116.461	1.24518	7.80097	2.64168e-17	5.81109e-16
Trat1	15.5658	7.29469	7.83825	2.76988	17.0375	8.635	15.9443	8.90134	12.3613	7.93779	5.70718	2.4586	16.6181	12.4157	15.2009	13.3981	1.65677	2.75954	2.7362e-17	5.97816e-16
3110082I17Rik	3.19615	5.99011	9.78627	14.0612	3.6689	4.83928	6.11196	6.17523	3.00044	4.9561	11.4792	14.6486	3.91645	3.69811	3.67071	4.03175	-1.2143	3.29048	3.34099e-17	7.20178e-16
Ankrd13d	3.76753	2.58872	2.91257	1.78963	4.67388	4.03793	5.30663	4.1476	4.39091	3.22866	2.50914	1.84038	4.15667	5.27022	6.44559	5.31162	1.18734	2.96169	4.00422e-17	8.51735e-16
Sgsh	7.31408	7.90903	11.4281	6.56358	6.47931	8.25406	16.2921	13.6695	10.4269	11.2365	11.2011	6.2473	8.65667	11.8652	19.4114	17.6054	1.03334	5.59808	4.77699e-17	1.00944e-15
Pdk2	4.83265	9.02862	4.40347	2.08976	4.60162	8.81354	5.89767	4.61271	5.06064	8.24797	4.19573	1.69885	4.59132	9.63931	7.33632	5.74595	1.11706	3.63891	6.12687e-17	1.26968e-15
Socs2	1.69655	6.25715	10.7309	16.4435	2.4792	4.95964	6.90419	5.39451	1.92785	5.80488	10.6824	18.0721	3.51242	7.53256	10.6279	5.87669	-1.6359	3.8729	7.57647e-17	1.53878e-15
Lypd6b	7.94995	3.95259	2.93097	1.92785	7.42039	4.41045	5.51316	4.85399	8.36209	3.67367	2.58125	1.5114	6.17372	4.64999	7.9141	7.4164	1.30183	3.56851	7.8007e-17	1.57927e-15
Adrbk2	4.65176	3.00774	1.62517	0.349093	7.51874	4.3683	2.71879	1.20928	4.48756	2.6703	1.2917	0.298581	9.20404	7.02908	5.15878	1.97602	1.76778	4.08496	8.19367e-17	1.65536e-15
Pdss1	1.92128	2.24015	5.36032	10.5634	1.74572	2.12399	3.84474	5.23971	1.98252	1.88732	6.10091	10.7004	2.39477	1.68985	2.83386	3.55355	-1.03776	2.73047	1.43545e-16	2.78915e-15
Tnfrsf9	7.36828	25.8958	25.7911	69.8186	6.33145	21.1674	11.5182	24.0041	6.50516	28.7996	37.2077	81.4854	10.9268	26.1226	10.1644	13.4392	-1.56919	5.80731	1.79483e-16	3.41867e-15
Itgb7	204.407	86.8372	191.454	109.807	179.017	118.995	250.879	233.562	233.228	119.293	181.035	96.7671	192.305	135.846	250.442	238.236	1.0647	8.99716	1.92776e-16	3.65027e-15
Dbp	4.7852	5.67003	6.42671	3.28475	5.01768	5.63263	9.77391	6.76998	5.26637	6.8211	5.75509	2.86663	4.89207	6.68378	9.68693	8.32171	1.01587	3.48677	2.27733e-16	4.27033e-15
Spock2	2.00563	3.24261	0.953459	0.409229	2.42101	4.4597	1.90176	1.4905	1.89189	3.63673	1.05665	0.402539	3.83666	9.27931	4.31456	3.6396	1.83872	3.13953	2.36323e-16	4.42281e-15
Rab6b	6.85517	17.7389	10.4573	4.98217	6.30378	17.8163	13.2212	10.5379	8.85899	18.4713	10.6614	4.38293	6.59944	17.2934	15.9317	13.6535	1.05688	5.67667	3.29266e-16	6.04509e-15
Hemk1	1.64585	3.00617	2.25227	4.83638	1.90812	4.55218	1.72613	2.40796	1.68788	3.80331	3.21868	5.61693	1.70478	3.67349	1.77332	1.77758	-1.03204	2.63034	4.92006e-16	8.89756e-15
Daf2	7.029	10.6838	5.5124	1.87643	6.89821	9.13742	7.73517	4.38061	8.25537	7.85164	4.49982	1.79618	5.60174	6.71832	8.67998	6.57429	1.19162	2.84379	5.56498e-16	9.97051e-15
Bcl6	9.75191	5.81704	2.43918	1.34404	14.6735	8.52665	4.84801	3.86487	7.82196	4.11736	1.77398	0.872199	15.2339	10.3941	6.70872	5.80265	1.50119	4.15627	9.1545e-16	1.59551e-14
Icosl	9.49049	9.13714	8.86249	4.2595	16.7022	17.5583	15.2054	9.54916	9.87462	8.42765	7.29037	4.38961	18.6916	20.0217	24.7836	11.7544	1.14019	4.68949	1.13839e-15	1.94919e-14
Fut7	0.37032	0.987771	2.03928	4.24267	0.363692	1.09523	1.50842	2.01573	0.519136	1.20275	2.79295	4.74035	0.628528	0.92943	1.22946	1.17214	-1.09874	1.98369	1.44171e-15	2.43829e-14
Amigo2	5.77402	6.08927	5.02848	3.17128	5.92928	10.2893	6.98546	7.36342	5.58793	6.37227	3.94052	2.3149	5.57118	8.24269	5.52034	5.66711	1.19292	4.17393	1.63841e-15	2.74689e-14
Stom	4.00767	1.70461	0.871366	0.29412	7.281	2.90307	2.02413	1.23205	3.30791	1.6047	0.739485	0.202022	9.43134	4.2633	3.39003	2.17679	2.04748	2.93432	1.92349e-15	3.20814e-14
Tbx6	2.25751	4.5838	2.66992	0.889479	3.22518	4.48009	4.41858	2.89917	3.0967	4.17699	2.25626	0.763547	2.48945	4.22568	5.94524	4.47829	1.67726	2.32932	1.95548e-15	3.25588e-14
Dnph1	0.6588	0.322157	2.45456	7.73249	0.977549	0.530376	1.00058	2.86811	0.571393	0.389386	3.78891	8.12144	1.4161	1.00275	0.895725	1.83296	-1.4582	1.32919	2.29092e-15	3.76889e-14
Tfrc	26.0508	12.5948	30.9845	98.3969	23.9299	11.637	22.9414	40.0973	21.1904	11.5003	34.0914	104.914	22.8486	12.2077	15.5969	25.2238	-1.32261	7.22399	2.4221e-15	3.97793e-14
Cyp4f18	3.55886	1.39777	1.197	0.329063	7.59641	4.9348	5.33696	2.19982	2.08006	1.21827	0.41795	0.160691	6.71649	4.26779	5.86611	3.40407	2.71904	2.0284	3.00571e-15	4.84577e-14
Prr7	23.9116	5.62965	4.70855	2.73723	26.558	8.43124	7.55576	6.52531	20.3058	7.02194	4.39814	3.04808	18.6466	8.63356	6.74653	6.22898	1.22904	3.66516	3.3875e-15	5.3982e-14
Gzmb	8.29782	45.2251	232.003	1349.89	6.15493	25.0704	55.0096	280.617	11.2882	49.4329	309.873	1586.94	13.5302	8.27978	20.9357	93.7536	-2.29526	8.61972	4.39308e-15	6.89821e-14
Tpi1	29.4741	18.9672	91.6003	199.739	32.6266	29.3383	65.9861	93.3673	30.1747	24.8242	117.59	223.751	41.811	32.9772	38.0206	59.4852	-1.12443	6.87743	5.20667e-15	8.11402e-14
A930024E05Rik	6.05173	4.56847	2.882	1.92431	6.40138	5.71626	4.52111	4.91641	5.68808	7.18135	2.89022	1.93459	6.57767	9.94643	6.8896	5.93418	1.32451	3.19019	5.47442e-15	8.49944e-14
Ifng	10.9915	2.79324	35.211	64.1996	8.47339	2.37095	4.34117	10.9245	14.6158	2.78718	59.4557	70.6496	12.8308	2.41485	4.49829	9.49693	-2.58547	4.39112	5.93667e-15	9.17286e-14
Apoo	4.0884	3.93539	7.7617	14.0678	3.81633	3.31967	5.51255	7.00403	3.25448	3.00093	7.99082	13.8432	4.57367	3.71912	3.95206	5.39772	-1.03391	2.99547	6.1799e-15	9.50307e-14
Tsc22d3	221.826	90.1206	48.4846	18.3727	239.422	113.873	64.0252	42.6724	197.732	106.922	45.3481	15.3842	162.717	97.1348	65.4393	43.1005	1.18977	8.10221	6.44094e-15	9.88874e-14
Mfsd2a	1.50524	1.09243	3.48391	6.37491	1.66509	1.16897	1.52129	2.29837	1.34064	1.56879	4.65357	7.63868	1.58682	1.0835	0.815262	1.16277	-1.49879	2.41875	1.18532e-14	1.75831e-13
Ctse	7.59238	8.52705	6.2079	3.20984	8.09867	11.9705	8.4536	6.58018	8.96879	7.17427	5.91375	3.20005	14.1653	12.6105	11.0232	8.96646	1.01002	5.70438	1.5493e-14	2.25325e-13
Cxcl16	7.63079	7.81969	4.61787	1.41832	11.7713	15.6146	8.74947	5.22139	8.7487	8.66629	4.09997	1.19749	16.9536	21.9676	16.5342	7.99342	1.8527	3.93735	2.03114e-14	2.90588e-13
Calcoco1	17.2314	48.9696	13.1774	5.71414	18.2801	38.2429	17.4777	13.7069	18.1366	33.9229	12.4765	4.50222	20.4924	37.7303	23.8145	18.9309	1.23626	5.86713	2.05756e-14	2.93933e-13
Sema7a	3.78408	3.45691	7.22472	15.4403	5.51518	7.04116	3.73711	5.25235	2.87686	4.48226	10.0495	14.3395	8.06487	11.9169	5.47429	3.79785	-1.58253	4.26113	2.13418e-14	3.03085e-13
Eomes	22.7428	13.5141	57.2957	77.338	17.6547	14.0016	23.1808	32.7489	32.3217	19.2297	61.2846	75.4608	42.2684	35.0313	40.1191	43.5828	-1.2656	7.12373	2.1428e-14	3.03863e-13
Mtss1	10.441	13.7989	8.69876	3.01675	13.9526	15.1318	12.5318	6.52351	7.74503	9.3087	6.11981	2.14267	11.3569	12.6026	13.0846	8.0311	1.0897	5.47358	2.21038e-14	3.11615e-13
Slc25a23	7.58369	9.84489	8.50134	4.61757	8.08836	7.81295	11.8458	11.7107	8.45567	6.97027	7.14469	3.84163	7.26137	7.73256	10.9608	10.8756	1.31866	4.75302	2.90806e-14	4.01761e-13
Serinc5	4.35015	6.57711	3.75662	2.37132	6.59512	9.5075	5.85288	5.06756	4.03965	6.74814	3.04319	1.57143	7.91069	12.8513	9.44257	6.72644	1.07016	4.78595	3.16031e-14	4.33511e-13
Cd5l	1.37859	0.223191	0.545621	0.0452041	4.02581	1.22045	4.65657	2.87847	0.838082	0.232446	0.285412	0.0336384	4.77887	1.31556	7.17682	10.6792	5.94169	2.36482	3.99849e-14	5.35554e-13
Tmem191c	3.64805	3.31915	2.96237	1.56723	4.15158	3.12082	4.99774	3.55495	4.75531	3.30598	2.87853	1.28934	4.50518	4.1928	7.42234	6.3814	1.15641	2.30677	6.33082e-14	8.22836e-13
Rassf4	3.77547	2.49393	1.95418	0.57298	5.69339	4.85495	4.25538	2.45884	3.60694	2.35122	1.214	0.344478	7.41597	6.2706	6.32084	3.80117	2.07798	4.0431	7.04738e-14	9.09846e-13
Cd55	37.6173	50.7991	22.367	8.51098	30.0506	38.8597	30.027	18.0647	37.5629	30.4444	16.7117	7.28121	28.0939	26.7685	35.7308	28.737	1.05923	5.90118	7.43397e-14	9.55923e-13
Adam23	3.52944	1.42288	0.652652	0.130089	6.10957	1.88971	1.39424	0.599203	3.53144	1.1121	0.512406	0.0852376	7.36821	2.60322	3.34064	1.12407	2.17701	3.37409	7.8486e-14	1.00656e-12
Lif	0.437212	1.06758	8.06205	36.0061	0.542392	0.96924	1.34939	5.37508	0.203632	0.991672	9.56713	30.5864	0.483358	0.898929	0.800972	2.13517	-2.7696	4.72743	7.92229e-14	1.01466e-12
Cxxc5	13.5667	8.80647	6.42737	5.29426	14.9048	15.0519	12.7618	11.7099	13.1386	7.7904	4.97902	3.64465	13.1484	13.4335	11.2489	10.6339	1.12217	4.61805	8.57366e-14	1.09229e-12
Flt3	14.4039	5.95013	2.70585	0.882748	24.7335	9.6015	6.3307	2.95091	15.0465	7.05305	2.50725	0.638925	31.5271	16.3126	9.59212	5.27902	1.71606	4.63156	9.68004e-14	1.22356e-12
Ephx1	41.7764	15.3903	14.1744	7.52749	44.5012	20.7903	25.9913	17.4471	35.5433	13.8388	11.4609	5.43799	39.009	23.0008	30.373	23.8213	1.1864	5.21296	9.70828e-14	1.22553e-12
Igflr1	20.2272	12.8016	20.666	12.7321	18.598	17.3708	29.4758	26.5383	22.7507	15.7998	17.9367	10.253	15.7771	15.8549	24.9003	22.7764	1.03495	4.56783	1.28111e-13	1.59019e-12
Nefh	5.79623	10.1433	20.0906	25.2094	4.68453	4.58179	11.754	11.4975	5.52472	8.23571	25.8508	29.0695	5.52887	5.88099	8.06379	8.96839	-1.15877	5.59097	1.32419e-13	1.63887e-12
Zbtb32	2.40166	3.56291	6.65468	37.4372	3.06102	7.3883	4.07901	8.66028	2.27047	3.04004	7.25211	44.956	5.96691	9.17091	5.33078	5.3015	-2.14181	3.81827	1.38718e-13	1.7e-12
Spsb1	2.66231	2.44318	1.64518	0.769788	3.09961	3.8655	2.85911	1.91301	3.02752	2.83514	1.60391	0.624312	4.48385	6.96219	6.1076	3.90744	1.28803	3.22688	1.46524e-13	1.79112e-12
Dnah8	9.6751	6.034	9.31428	5.83848	9.95648	3.85706	10.4217	12.2177	11.1956	5.4264	7.9243	5.41993	9.71246	4.16276	13.902	12.8388	1.04169	6.75947	1.4826e-13	1.81005e-12
Dna2	1.40533	0.613711	5.54693	10.7708	2.22767	0.850724	2.2605	5.0528	1.69877	0.743496	6.36234	10.6443	3.51602	1.38329	1.57979	2.97118	-1.11732	3.8803	1.68008e-13	2.0357e-12
Sirpa	6.11875	2.7959	1.71383	0.558508	10.5093	5.2929	5.65005	3.81501	5.08408	2.25239	0.866827	0.253356	14.958	7.46423	8.39224	7.08421	2.74572	4.09608	1.73855e-13	2.09602e-12
Trim13	15.3935	4.64726	3.45056	5.14002	11.0752	3.37474	2.21886	2.41588	15.0043	5.60007	3.95608	5.77632	10.3925	3.11178	2.14888	2.62365	-1.11724	3.29673	1.91854e-13	2.29299e-12
Hsp90aa1	324.937	171.988	287.852	463.467	330.669	160.456	177.456	223.12	213.691	148.902	307.814	491.271	244.257	161.178	130.415	174.219	-1.0817	9.30406	2.10508e-13	2.50046e-12
Asprv1	2.07819	0.328148	1.62262	0.171881	2.97112	0.702821	3.77016	1.29351	2.26493	0.504618	1.75116	0.107715	4.72345	1.11628	8.90223	2.33146	2.85796	1.29451	2.24559e-13	2.65431e-12
Apoe	35.7144	41.8942	16.9933	5.00859	83.1335	108.362	57.1014	23.9207	29.4795	26.4282	9.42253	3.28107	88.4744	93.386	90.1105	56.1852	2.23057	5.6484	2.30412e-13	2.71684e-12
St8sia6	2.29926	6.48207	1.25062	0.377349	3.39587	6.98276	3.53756	1.29021	1.45505	3.53663	0.791985	0.211681	3.48501	6.28372	4.45848	2.17927	1.74946	2.85309	2.9371e-13	3.41318e-12
Chchd4	5.72172	9.00181	16.5883	26.6908	6.01571	12.2316	12.1502	12.5645	4.87923	11.2134	19.7395	27.564	7.30253	12.521	8.47027	9.36317	-1.11431	4.07145	3.2723e-13	3.77546e-12
Renbp	2.42154	3.29211	1.49201	0.91309	4.46851	7.29276	2.89688	2.36871	2.21472	2.87905	1.3675	0.846239	4.93617	8.21323	4.38108	3.24226	1.35572	1.91734	3.69601e-13	4.24404e-12
Baz2b	7.47934	9.79184	3.7134	1.80509	10.0261	9.13589	6.05189	4.49255	5.85697	5.95787	2.7052	1.37261	9.28196	10.3702	8.03213	6.41757	1.29078	5.39517	4.53134e-13	5.16028e-12
Snx29	5.55909	3.33266	3.03006	1.60825	8.09164	3.93171	4.23343	3.53557	4.6346	4.16326	2.90891	1.36748	6.79547	5.02246	5.39324	3.92848	1.11139	3.32954	4.65731e-13	5.29748e-12
Lpar6	9.02365	11.8967	12.5582	8.73708	10.4019	14.6764	18.4593	17.9235	7.28678	12.3561	11.8301	8.13006	7.48963	17.6218	26.0163	30.655	1.00993	5.07108	5.2803e-13	5.96396e-12
Trim7	3.43795	1.70986	0.61733	0.161471	9.14846	5.07197	2.65553	1.04761	2.2396	1.29812	0.511846	0.156789	7.76116	4.8188	4.03174	1.70679	2.66941	1.49659	5.65199e-13	6.30269e-12
Pirb	7.19571	5.91976	2.67192	0.599609	12.1413	7.51641	5.80254	2.53075	6.26045	3.85601	1.99402	0.279589	15.8272	10.5695	9.40155	4.09762	2.05124	3.56749	5.78243e-13	6.43145e-12
Gm8221	3.09787	2.40538	6.17253	1.38823	5.29695	4.08904	6.14631	4.23208	3.27492	1.95346	6.54461	1.09059	6.19429	4.067	9.24359	4.05538	1.58396	4.68155	5.98845e-13	6.61676e-12
Acrbp	2.23752	5.04672	3.04218	1.39195	2.15291	4.93504	3.63984	3.23541	2.29741	4.80944	2.52933	1.23431	1.92396	4.35257	4.51906	3.83967	1.1892	2.47897	6.87142e-13	7.492e-12
Trf	7.58393	2.13479	0.310907	0.179707	18.705	4.45811	1.17325	0.915782	5.98378	2.80046	0.172479	0.16498	20.5065	6.11182	1.89825	2.07078	2.31903	3.71637	6.87368e-13	7.492e-12
Sbk1	23.4623	22.7383	20.6573	10.5063	26.927	32.8724	34.357	23.383	24.1776	24.8895	17.6134	8.44662	23.7678	28.7454	33.6459	24.9864	1.13064	6.62462	7.07302e-13	7.70058e-12
A630023P12Rik	6.31293	6.20866	7.26275	3.24735	7.65459	7.46588	14.6169	10.0138	6.13189	5.33221	5.46867	2.32038	8.02555	9.52825	20.0513	16.742	1.59853	2.37962	7.42484e-13	8.07452e-12
Cd81	17.0105	7.55244	3.18491	1.52886	36.824	20.1068	9.22521	5.197	13.793	7.14265	2.00358	0.84781	36.0579	24.9696	12.3501	7.53922	1.74121	4.01693	1.00143e-12	1.07453e-11
Rarg	14.2384	25.4112	9.2127	3.23545	11.1704	33.197	15.2384	7.10933	13.7516	25.6487	7.77417	2.5199	10.2392	28.889	16.4097	11.0922	1.10997	5.50671	1.26602e-12	1.32746e-11
Fbxo17	2.1688	4.09665	4.66257	4.9741	1.56741	2.98918	3.13358	2.34814	2.38897	4.69398	4.74679	4.77649	2.14827	2.28244	3.26377	2.58567	-1.10685	2.72858	1.86255e-12	1.90941e-11
Pira7	2.24274	2.00656	1.28821	0.268413	4.40494	2.80356	2.53813	1.30803	2.0692	1.34798	0.826517	0.20244	5.21237	4.41485	4.30593	2.15884	2.26144	1.9294	1.89566e-12	1.93924e-11
Pira4	2.27752	2.03768	1.30819	0.272575	4.47325	2.84703	2.57749	1.32831	2.10129	1.36888	0.839334	0.205579	5.2932	4.48331	4.365	2.19232	2.26144	1.92914	1.90542e-12	1.94716e-11
Lgmn	10.2168	9.79027	3.97988	2.01215	22.1989	22.9014	10.7116	6.22609	6.90472	7.50415	3.18581	1.34723	24.2529	27.2685	16.3684	11.3784	1.60322	4.08428	2.04371e-12	2.07968e-11
Car2	3.95774	4.40041	3.19771	4.06546	5.62917	9.83066	7.17173	11.2858	3.86271	4.83465	2.89177	2.45915	16.9894	23.2539	15.909	17.3361	1.44974	4.17114	2.58017e-12	2.58445e-11
Rpf2	11.5107	18.3912	25.6006	35.2983	10.7932	11.2209	18.7604	16.7635	9.97185	12.0458	26.0239	36.727	11.5762	9.62106	14.2802	15.6418	-1.10184	5.01325	2.98046e-12	2.95203e-11
Trip13	1.14668	1.61065	7.63342	21.1164	1.32538	2.42876	4.19475	10.1915	0.906735	1.77583	9.6472	23.5268	2.29475	2.64145	2.19179	6.29698	-1.07851	3.89686	3.35395e-12	3.2849e-11
Emc9	7.60836	10.9476	10.901	5.43601	7.73389	14.6013	18.9112	11.2905	9.14357	12.4832	9.16367	5.1173	7.19209	14.5154	24.5169	17.0864	1.02875	3.2921	3.8337e-12	3.72456e-11
Abhd15	2.50169	2.04245	4.13884	3.13716	2.71388	2.92837	7.25236	6.876	2.62116	2.2233	3.69662	2.91725	2.37407	2.62583	6.95082	7.035	1.10869	3.86014	5.41517e-12	5.14707e-11
Tbc1d9	6.93593	2.83178	1.12007	0.403832	14.3865	4.85384	2.4718	1.30289	6.85239	2.65298	0.878212	0.282617	15.0053	6.29471	3.05853	2.22055	1.66761	4.22535	5.47408e-12	5.18776e-11
Ybx3	24.7889	37.2656	59.8721	137.619	29.7221	34.7714	36.6331	60.9689	28.1018	34.6044	86.4635	159.328	40.0415	51.3091	28.1194	38.7993	-1.20236	6.70077	5.50775e-12	5.21454e-11
4930481A15Rik	3.02872	7.20424	3.67921	1.675	3.22752	7.26946	5.68252	4.49944	3.8798	6.59332	3.34017	1.52065	3.39608	6.67748	6.33553	5.79487	1.40066	3.33267	5.91634e-12	5.5795e-11
Apol7c	14.2083	11.267	31.7862	7.18345	24.1914	22.3647	37.1095	22.7849	15.1532	11.8147	37.3896	5.17284	30.6963	26.776	61.7517	24.8101	1.64047	5.06748	6.54927e-12	6.14042e-11
Rangrf	6.15437	3.90228	12.4682	14.4266	7.26269	5.45235	12.0674	7.29839	6.82754	5.11194	12.4698	13.712	8.00323	5.42045	6.23998	4.77497	-1.01055	2.86115	6.60563e-12	6.18725e-11
Mycl	6.28673	1.27388	0.452786	0.140895	11.3129	2.52942	1.27796	0.720597	6.47581	1.76503	0.460266	0.0957583	12.9989	3.5138	1.29849	1.30061	2.32891	3.024	8.26191e-12	7.56976e-11
Cxcr6	6.37483	10.4304	28.6794	23.4446	5.40958	15.859	45.1585	51.0684	7.76406	16.0469	36.1139	26.8985	5.56827	20.1428	51.0692	65.7834	1.09735	5.91004	9.12927e-12	8.29364e-11
Tgm2	2.19314	0.853081	1.67806	27.4531	4.02771	3.30924	2.18934	4.60405	1.61526	0.973778	2.15864	25.1554	6.39357	4.59234	3.02836	6.26976	-2.60554	4.59809	9.89655e-12	8.94859e-11
Bhlhe40	63.886	17.9662	11.5952	24.7633	82.894	25.5961	10.5174	12.1172	64.5604	23.7652	17.2628	29.4501	121.637	46.2795	18.9017	15.2638	-1.05969	6.54789	1.1927e-11	1.06549e-10
Cd4	13.7788	8.73804	3.98937	1.34366	26.6533	14.4513	11.9128	7.16002	8.7292	5.22748	2.51962	0.832366	24.1793	19.1068	14.9871	10.9171	2.38955	4.54212	1.30573e-11	1.16002e-10
BC035044	4.33342	1.62638	3.80418	12.5779	5.97429	3.00999	2.76499	6.09389	3.36464	1.74431	4.61945	13.9448	7.17556	3.89301	2.69352	4.28922	-1.07411	3.62609	1.36934e-11	1.21097e-10
Ccr6	1.36302	2.84145	0.77075	0.417391	3.29192	7.57398	3.60376	2.19553	0.99532	1.55369	0.511613	0.210232	5.37172	12.2852	5.26095	2.97746	2.3706	1.97526	1.42781e-11	1.25692e-10
Ctsh	38.4319	15.3396	10.6778	3.84609	61.7811	32.8186	27.9139	14.8475	29.5146	13.0146	7.00692	2.03996	78.1982	40.6062	39.7493	21.9825	1.92404	4.96897	1.80734e-11	1.57522e-10
Plbd1	64.7138	11.1283	3.80661	1.33185	116.928	19.9392	9.84105	6.34604	64.5209	11.1848	3.06527	0.82204	143.366	25.7978	9.87278	10.2382	2.23034	5.50375	1.94976e-11	1.69629e-10
Csf1r	5.05515	0.609597	0.247212	0.0528883	12.6524	1.80324	0.987766	0.675096	3.65412	0.685719	0.0670449	0.0110841	15.2384	2.94551	1.53377	1.64445	3.64653	3.8564	2.14805e-11	1.85378e-10
Syk	18.5326	9.42725	4.65313	2.33945	40.025	21.7297	14.8322	8.86944	10.9681	6.47431	2.53173	1.12959	34.2018	23.9896	18.9544	11.9023	1.8999	5.77935	2.21113e-11	1.90311e-10
Snn	9.47872	11.0429	8.99114	4.52458	15.5599	26.3703	20.6113	12.4516	6.2385	8.3469	6.00709	2.66466	17.3208	28.8877	24.1221	15.9163	1.43704	4.80534	2.58106e-11	2.198e-10
Prss30	2.79593	0.933756	1.09958	0.727852	4.45625	1.23298	2.27295	2.21054	3.19021	1.13598	1.19471	0.678309	5.28042	1.71833	2.07603	1.56457	1.57748	1.42137	3.22626e-11	2.71158e-10
Nrp1	2.74522	2.02683	1.25306	0.60539	3.81886	3.1079	2.73191	1.58161	3.13445	2.05615	1.42427	0.591993	6.80263	6.00221	7.02146	4.73839	1.35872	3.83444	3.45076e-11	2.88519e-10
Fam72a	0.511359	0.638313	1.78071	5.52415	0.539635	0.717051	1.04848	2.6508	0.487039	0.639729	1.98016	6.01206	0.762594	0.916443	0.782439	1.86972	-1.0853	1.97475	3.56513e-11	2.96498e-10
Tbc1d4	14.7476	9.72534	5.13794	2.30541	20.4463	14.2704	9.96308	4.73557	12.5015	9.89635	5.09167	1.87044	30.2851	26.3763	21.9779	9.75111	1.01078	5.90864	3.65505e-11	3.02579e-10
2010016I18Rik	6.45389	30.8434	33.8651	15.5078	5.07189	27.1821	38.4078	36.932	10.9598	33.8467	30.0836	14.8761	8.76418	31.3234	56.9632	46.3051	1.22762	5.08892	3.7765e-11	3.11974e-10
Pcsk1	0.872467	2.21692	1.30133	0.634727	0.915829	3.16805	2.26662	2.26247	1.42928	2.99876	1.58818	0.719694	4.74477	12.2085	12.2916	10.7286	1.80293	3.06958	5.04442e-11	4.0799e-10
Cish	9.3093	51.5862	38.2734	62.9414	9.07119	45.8489	20.7028	27.7382	5.71526	61.3756	48.0738	68.5836	4.56	17.9434	10.8973	13.6714	-1.20916	6.24434	5.2919e-11	4.25866e-10
Itga4	73.2794	110.515	54.3828	25.7069	76.6316	70.0494	68.0245	53.0798	75.8766	73.6193	46.5333	21.9194	86.3317	85.7701	100.522	81.6047	1.02087	9.20169	5.63937e-11	4.51704e-10
Btk	5.36016	5.68738	2.23416	0.848009	11.5349	12.483	7.22495	3.83909	3.7524	2.63079	1.10205	0.37831	11.8255	11.8673	7.59159	4.80557	2.15801	3.4529	6.09527e-11	4.8566e-10
Fxyd7	1.30343	6.70685	2.90385	0.693107	0.487223	7.65092	5.05785	2.12824	1.00577	5.84326	3.05281	0.514659	0.885633	5.71181	5.28877	3.03996	1.59345	1.11413	6.18265e-11	4.92216e-10
D930028M14Rik	3.11673	1.7989	3.06687	1.15937	1.76143	4.10073	5.15541	3.42271	2.96962	2.94472	2.61664	0.970876	2.28412	2.9068	5.86171	4.37611	1.54168	1.67696	6.24527e-11	4.96792e-10
Ttll3	6.42448	2.95433	3.78507	1.97179	7.11337	3.79565	5.15719	4.12304	6.16403	3.51724	3.21097	1.81924	5.21828	3.16966	5.85663	4.51589	1.04049	3.57183	6.26343e-11	4.97827e-10
Xbp1	39.3297	36.6035	33.7135	58.5028	55.7436	66.2656	30.1884	28.9981	40.7652	42.7258	38.6804	65.5666	76.5394	82.2572	36.5034	28.4079	-1.03967	6.63876	6.68032e-11	5.28078e-10
Il9r	1.65487	1.81649	0.206245	0.0553269	4.80947	6.99868	1.0932	0.356367	1.12943	1.11063	0.134809	0.037449	8.04873	9.4874	3.17753	1.25873	2.63014	2.43749	7.77165e-11	6.08191e-10
Lmo2	8.00312	2.23087	2.29537	0.84891	15.5933	4.33144	6.23945	3.61432	4.78739	1.48942	1.3359	0.486156	15.7659	5.2831	6.38494	5.25643	2.06738	3.06078	8.08458e-11	6.30637e-10
Adamtsl4	0.557183	5.17584	1.65806	0.489555	0.740661	2.88371	1.79566	1.10258	0.641737	4.3892	1.40833	0.36073	0.726932	1.32648	1.77565	1.10831	1.14474	2.8184	8.3889e-11	6.52268e-10
Bcat1	0.315897	0.391544	1.53492	5.27975	0.359191	0.43318	0.637148	1.60764	0.287235	0.262458	2.3882	5.55366	0.742091	0.666446	0.502743	0.802848	-1.74454	3.24643	9.64571e-11	7.41039e-10
Akap1	1.51456	2.07351	4.87375	8.94566	1.70641	2.04141	3.43814	4.2774	1.82798	2.08853	5.92765	9.23471	2.09641	1.65172	2.15844	2.43527	-1.09107	3.73921	1.06058e-10	8.08366e-10
Fam211b	5.22359	4.84958	6.45081	2.69817	3.32049	4.571	9.82732	6.49878	6.39961	4.09591	5.46926	2.42056	3.16167	3.82905	9.57905	6.697	1.24283	4.7282	1.09362e-10	8.28971e-10
Lyl1	2.42184	1.86589	1.1772	0.563913	5.18148	4.89416	4.25532	2.43459	1.61864	0.976669	0.484909	0.268655	5.51438	4.85146	4.33475	2.69241	2.09105	2.09082	1.25077e-10	9.39243e-10
Car12	1.79762	0.770508	7.28498	8.15198	1.31409	0.36595	5.29557	3.72787	2.28663	0.928395	7.8477	9.1194	2.0274	0.287589	3.05733	2.33895	-1.15445	3.63435	1.47963e-10	1.10338e-09
Gpr137b	3.36778	4.41086	1.79896	0.863275	4.45688	8.08315	3.5001	2.26061	3.43659	4.30655	1.44735	0.835384	6.20317	10.7793	4.94415	3.35832	1.36082	3.11902	1.68328e-10	1.24087e-09
Abca1	4.28671	3.73819	0.886266	0.559401	5.4007	5.27523	1.49839	1.26458	3.91359	3.40257	0.760378	0.442243	4.19806	5.78564	1.76822	1.43227	1.14887	4.72254	1.83515e-10	1.34666e-09
Cfp	16.3798	3.86089	2.89992	1.8528	26.6304	7.42321	4.94534	4.58592	13.074	4.64588	2.19146	1.37336	36.9654	11.0264	5.73192	6.17883	1.28348	3.70938	1.95977e-10	1.4305e-09
Tns3	2.75691	1.46005	0.755202	0.330655	5.66795	3.38012	1.82852	1.28595	2.6025	1.44597	0.473743	0.176993	6.29139	4.87796	2.79416	2.1741	1.93511	3.78956	2.16973e-10	1.57542e-09
Chchd10	9.7774	7.9675	13.549	25.3643	11.6572	9.93282	12.2463	12.2567	9.49393	6.09311	15.4397	24.7203	13.5822	11.109	10.2541	10.4473	-1.07429	3.51409	2.22578e-10	1.61369e-09
4930506M07Rik	4.05485	2.20491	0.839162	0.314576	7.30367	3.20113	1.51069	1.09053	4.42337	1.85543	0.634409	0.195826	9.28425	4.26743	2.56166	1.86434	1.76733	3.04088	2.25314e-10	1.6323e-09
E130215H24Rik	3.7696	3.17164	2.35334	1.12409	3.32736	3.12208	3.77498	2.79801	2.90691	3.05684	2.30337	0.908666	2.91438	3.70613	4.64741	4.27207	1.28976	1.46796	2.38333e-10	1.71888e-09
H2-Eb1	329.682	111.827	56.6617	18.6732	652.411	320.599	143.925	74.0193	299.127	137.842	44.6272	9.42705	775.559	411.855	199.771	111.366	1.96303	8.06572	2.41199e-10	1.73695e-09
H2-Ab1	578.653	187.264	76.6161	26.6464	1112.1	424.026	197.324	100.68	499.192	179.636	57.9071	13.3054	1273.44	546.794	248.202	153.735	1.89384	8.21852	2.49659e-10	1.7912e-09
C1qc	5.94492	0.286122	1.02078	0.312802	17.4482	1.81548	3.86287	4.94554	3.22753	0.363747	0.338544	0.0589458	18.1944	1.95746	5.27437	10.2339	3.95153	2.71217	2.82277e-10	2.01325e-09
Slc25a27	1.9153	7.03472	3.79545	1.50765	1.92406	6.43268	4.71392	3.46145	2.60124	6.74983	3.2853	1.29598	1.56621	4.84336	5.41921	3.97242	1.17134	3.08492	2.86672e-10	2.03858e-09
Tlr12	5.1374	4.03478	7.50554	4.97756	5.88239	5.70206	9.47099	10.1808	5.40439	4.89284	6.83966	3.57924	8.1679	7.38292	12.4085	13.1669	1.00711	4.52589	3.00303e-10	2.12301e-09
Fgd2	11.8777	3.06152	1.7339	0.652147	25.6568	4.97941	4.13789	2.29073	11.5156	2.47122	1.03598	0.250854	26.3896	6.03168	3.97905	2.72598	1.79219	3.70183	3.13544e-10	2.20371e-09
Pou2af1	18.9174	20.8946	7.13676	4.95447	34.938	40.3971	14.2337	10.6765	12.1278	10.9309	4.80429	3.94217	38.9389	45.2244	18.9915	14.0319	1.08242	5.25393	3.32874e-10	2.32939e-09
Cnga1	4.53432	5.20733	2.96503	1.60326	3.30603	3.65113	4.68038	3.40155	3.63174	4.22511	1.94627	1.17837	3.12298	4.45504	5.70776	4.65302	1.06075	3.38739	3.40698e-10	2.37554e-09
Plaur	31.1874	6.03521	3.07083	2.72061	44.4315	11.1234	7.7321	5.99493	26.8298	6.14926	1.68665	1.68101	37.646	8.38679	5.26153	4.52284	1.11972	3.94593	3.62007e-10	2.51504e-09
Kcnc1	4.96371	3.10906	1.9431	0.822086	4.58026	2.63705	2.68986	1.69866	6.36611	4.22622	2.26366	0.921381	6.35263	6.29912	7.22976	4.90955	1.01743	4.82499	3.79507e-10	2.62905e-09
Itgax	14.9372	4.15495	1.71622	1.50174	24.158	6.08188	3.3075	4.08871	16.2667	4.37133	1.84389	1.11465	29.6474	8.92071	5.2264	5.50928	1.42026	4.68458	3.85086e-10	2.66579e-09
Orc1	1.86017	0.306142	5.98939	12.3096	2.07422	0.381153	3.23498	5.84469	1.33598	0.279527	7.88469	14.0015	1.70217	0.543334	1.424	3.05433	-1.1006	3.57772	4.03581e-10	2.78982e-09
Slc15a3	2.44099	1.83604	0.875678	0.440351	3.54995	5.32731	2.20798	1.86387	1.95247	1.67538	0.665651	0.40266	5.81919	7.55523	3.22775	3.70922	2.0492	2.25963	4.22495e-10	2.91015e-09
Spi1	19.716	12.2524	4.115	1.43292	32.5802	24.8135	9.82828	5.30537	18.8424	11.6728	2.80911	0.664737	43.9426	31.2899	12.9914	7.85735	1.86503	3.86208	4.60467e-10	3.14924e-09
Macf1	83.4949	40.3162	65.5988	34.7493	83.5487	25.2946	86.7051	71.9714	89.1138	38.7691	52.8662	31.8723	69.7199	26.4948	96.9365	76.682	1.02701	10.1797	5.92917e-10	3.98455e-09
5031414D18Rik	2.60717	2.44961	1.3204	0.570897	5.08533	4.92605	4.1142	2.17288	1.73118	1.55422	0.611849	0.228993	5.20369	5.04077	4.31684	2.88551	1.90826	2.39557	6.39036e-10	4.27071e-09
Car15	4.7168	3.30551	2.45174	1.09172	5.55092	4.14921	3.4932	2.73449	4.71548	3.27784	2.02921	1.03702	3.52991	3.16464	2.6954	2.64436	1.30093	1.73227	6.47266e-10	4.31377e-09
Aif1	10.6323	1.72846	1.41705	0.539932	18.6541	3.95436	2.34665	1.87694	10.6057	2.58456	1.23258	0.403258	28.204	5.96788	2.56688	2.97182	1.77326	2.07509	7.38083e-10	4.87862e-09
Tifa	4.07822	1.72914	0.702726	0.288069	5.60301	3.09891	1.73798	0.955527	3.05125	1.03631	0.50151	0.196028	7.41569	3.57724	2.08975	1.75394	1.71496	1.96008	7.98803e-10	5.26556e-09
Rnd3	3.85972	1.15306	0.427546	0.147489	6.43244	1.72786	1.04723	0.622835	3.15097	1.03562	0.360151	0.116223	6.82011	2.20057	1.51196	1.0851	2.05334	2.01859	8.14447e-10	5.36502e-09
Setbp1	1.58814	3.48979	5.08263	6.1951	1.9429	1.32921	2.36483	3.10272	1.83353	4.20806	6.38777	7.06065	2.92602	2.31145	2.00934	1.95317	-1.02236	4.97485	8.43388e-10	5.54054e-09
H2-Aa	624.99	256.227	113.444	39.2603	1170.5	612.772	285.906	143.101	529.748	252.056	82.4669	19.8162	1377.85	774.174	379.155	215.874	1.84192	8.32276	9.21962e-10	6.04439e-09
Col11a2	6.05827	2.96306	2.7575	1.255	5.43159	3.14116	3.54054	2.58404	5.03709	2.57893	2.07676	1.00076	3.95504	2.2449	4.09309	3.46127	1.01538	4.1695	9.44638e-10	6.16793e-09
Swap70	9.80469	19.2555	10.4916	5.50229	16.8737	34.8767	21.4834	13.551	8.13937	12.4828	7.1343	3.51836	22.2965	40.3653	25.9368	15.8665	1.27595	5.56025	9.9199e-10	6.464e-09
Zfp385a	5.52911	1.19847	0.485193	0.34887	10.2237	2.36074	1.55909	1.06745	5.40547	1.0093	0.418677	0.3507	11.0045	2.7893	1.89123	1.57332	1.59148	2.57882	1.01005e-09	6.57281e-09
Slc11a1	3.14649	0.931418	0.634245	0.282653	6.71241	2.47521	2.11083	1.56078	2.85816	0.832019	0.329312	0.225906	7.5312	3.85083	2.96426	3.07888	2.44153	2.32934	1.02632e-09	6.67092e-09
Il12rb2	2.3674	17.4354	12.417	27.0783	2.82984	11.9002	3.6667	10.4037	2.39899	21.3147	12.3589	27.5708	2.41494	7.78283	2.13959	5.5584	-1.40674	5.06613	1.06242e-09	6.89039e-09
Tnfrsf13c	6.10487	8.32972	4.29487	2.00926	12.9769	16.6055	14.3374	8.20272	3.1435	3.24878	2.2015	1.01435	11.8258	18.2996	14.1409	10.2667	2.00826	3.55455	1.11215e-09	7.19357e-09
Idi1	8.77241	20.3271	31.9029	55.1668	7.37649	26.1488	23.4836	28.0558	6.94899	14.9259	35.137	61.5603	9.11341	27.7786	17.8393	20.0284	-1.00318	5.97136	1.19135e-09	7.67336e-09
Rab30	3.50167	1.1161	0.539914	0.235306	8.94441	2.72503	1.67137	1.06774	2.4371	0.817605	0.324374	0.141622	8.1976	2.9215	2.47627	1.58177	2.16361	1.73099	1.19189e-09	7.67336e-09
Lyz1	4.14968	1.79127	1.09589	0.359014	9.15633	4.4644	4.74458	3.59668	3.51431	1.79833	0.64884	0.222391	16.8624	9.5211	7.06585	7.12565	3.29808	2.35826	1.25788e-09	8.06061e-09
Bmf	2.94071	2.53973	1.4239	0.598935	4.34286	5.34502	3.26639	2.18784	2.41399	2.70259	1.25934	0.485707	3.11525	4.73539	4.13089	2.72395	1.84236	3.4138	1.49952e-09	9.48941e-09
Spic	2.42843	1.89658	0.371957	0.0761519	3.4925	3.40425	1.16879	0.732112	1.52015	1.10576	0.355276	0.0202138	6.2583	4.34934	1.88985	1.40635	3.20311	1.1835	1.63894e-09	1.02975e-08
Phyhd1	5.20795	3.42411	2.37407	1.34846	4.62295	4.05315	3.82431	2.80026	4.95755	3.03773	1.66461	0.872331	4.07578	3.2371	4.2475	2.86803	1.03186	2.34631	1.69505e-09	1.05949e-08
Rora	4.43485	4.00577	1.84317	1.25585	4.40496	4.00299	2.48933	2.85425	4.41258	4.46114	2.1531	1.22639	5.45019	6.3869	4.68213	4.18188	1.15925	2.34391	2.03466e-09	1.26358e-08
H2-Eb2	3.73167	2.9545	1.66888	0.329186	6.29593	5.99301	5.52599	1.6244	2.55686	1.75288	1.06584	0.174701	7.67499	6.75355	9.7324	3.5561	2.27757	3.17334	2.09324e-09	1.29746e-08
Cyp27a1	6.30776	1.59906	0.737893	0.230268	12.39	2.55685	1.88482	1.02806	6.31223	1.48267	0.487737	0.116971	14.298	3.26445	2.86875	1.68203	2.14334	2.29276	2.15211e-09	1.33054e-08
Fcgr2b	6.32358	5.67799	2.33328	1.12578	14.266	12.3829	6.7524	3.47819	5.242	3.28416	1.55309	0.739834	14.805	12.821	8.75849	5.76478	1.60343	2.91755	2.35276e-09	1.44717e-08
Irf4	25.6689	17.7217	8.5687	19.3706	47.1212	22.1998	7.10166	7.90404	12.2024	15.2946	9.40081	19.4317	37.8535	27.0079	9.78054	8.01223	-1.32095	6.2399	2.49476e-09	1.52673e-08
Fry	4.12926	2.90496	3.40748	2.04076	4.85234	2.42662	5.00545	4.31597	3.80748	2.16016	2.86548	1.90193	3.48581	2.20623	4.987	3.75406	1.05792	5.11244	2.76821e-09	1.68447e-08
Emr1	1.74498	0.361577	0.522621	0.13257	3.97647	0.843246	2.24337	1.01233	0.82761	0.281407	0.173697	0.0251625	4.39675	1.06812	3.17614	2.25799	2.90563	2.3666	2.90411e-09	1.76052e-08
Mir5107	75.7039	18.5913	12.1763	6.51064	186.268	78.2781	32.7444	21.9692	80.7218	30.8405	10.0671	4.98283	221.75	99.2942	49.2471	24.3342	1.72724	1.9043	2.93406e-09	1.77644e-08
Anpep	6.64099	1.68007	1.24736	0.484963	13.1542	2.21995	3.05759	2.2346	8.44277	1.31592	0.941582	0.218715	17.3582	3.67644	5.56074	3.66191	2.17962	3.46611	3.12957e-09	1.88536e-08
Cdkn1a	9.9778	8.71595	6.1075	8.1237	10.3376	12.3152	3.48893	3.48895	7.81608	7.79565	8.04428	10.0838	10.0043	15.8974	5.04847	3.4035	-1.24748	3.64665	3.15115e-09	1.89717e-08
Dok3	8.39004	4.64182	3.96185	1.71674	18.4547	13.8906	12.4631	6.48879	4.39361	2.88695	1.96751	0.609665	14.9438	11.4328	12.5532	7.8475	1.89781	3.18327	3.35129e-09	2.01515e-08
Cd79b	35.9678	46.0894	25.9715	12.8476	69.0409	118.153	79.0303	42.044	20.5259	22.2981	13.8437	7.37334	65.7389	94.0864	76.7605	49.4973	1.68754	5.44317	3.60471e-09	2.15549e-08
Gcat	0.91316	0.391835	2.6651	6.78186	0.857001	0.48013	1.65008	2.85536	0.921467	0.342532	3.06969	7.0764	1.64091	1.09101	1.53905	1.85848	-1.2767	2.36682	3.63641e-09	2.17307e-08
Adam11	4.27015	0.829869	1.30331	0.280601	6.5504	1.28493	3.16524	1.3395	4.62178	0.890188	0.939138	0.188571	11.5509	2.38267	6.55906	2.14329	2.2275	3.43567	3.66669e-09	2.18846e-08
Tmem221	2.44553	1.47691	3.03382	2.7315	2.34213	2.93391	4.15487	5.8107	3.11171	2.4853	2.96474	1.8774	3.63717	3.73453	4.76668	5.0496	1.06672	2.35641	3.70424e-09	2.20678e-08
Vcam1	6.55653	0.732577	1.01248	0.387849	17.4886	2.48651	3.34893	3.16287	3.67863	0.490639	0.630809	0.156031	17.3545	4.21152	4.634	5.83182	2.99911	4.21648	3.72003e-09	2.21399e-08
Xcr1	4.43857	2.08948	0.72595	0.248141	7.17152	2.9656	1.29312	0.883633	4.81384	1.29227	0.559988	0.188735	10.614	2.78657	0.892134	1.47005	1.81109	3.08335	3.80031e-09	2.25705e-08
Cd74	1100.78	440.718	205.75	82.2051	2361.04	1087.41	521.915	284.74	969.17	425.402	155.644	46.8091	2552.53	1315.91	675.898	401.787	1.76787	9.61727	3.996e-09	2.366e-08
Carns1	12.7983	15.6541	9.46463	4.04884	12.7671	13.2259	11.2865	8.25632	12.8805	11.5038	7.32408	3.23026	10.3824	11.1406	13.9004	11.0035	1.00373	5.23576	5.09512e-09	2.96228e-08
Igsf6	2.29017	0.395328	0.205759	0.030697	4.64824	0.811374	0.758192	0.548252	1.82182	0.25085	0.0463746	0.0215796	5.25815	0.895194	1.01445	1.36465	4.09681	1.26622	5.17347e-09	3.00242e-08
Cd22	10.4057	5.88101	6.14162	2.77422	25.7657	9.73493	16.9134	10.5529	7.94489	2.4057	3.0591	1.51583	26.8524	8.52025	16.7261	11.7539	1.90503	4.96654	7.20667e-09	4.10347e-08
Ccnd1	7.42049	1.62805	1.59868	0.472771	10.0171	2.76525	3.82748	1.83471	6.51255	1.49723	1.24097	0.281945	13.5697	4.77083	6.77089	3.54158	1.93049	3.53791	7.91405e-09	4.48509e-08
Slc40a1	2.8504	0.404548	0.273006	0.105663	7.72031	1.14382	1.22223	0.973104	2.0228	0.292675	0.0979701	0.0280905	6.89811	1.37178	1.92283	2.04368	3.17003	3.16717	1.01883e-08	5.66102e-08
Lyz2	28.633	10.334	7.7278	2.6711	63.2808	28.1412	34.9915	23.6399	21.9222	12.0278	4.9168	1.212	106.186	63.3057	49.6951	53.8414	3.1205	4.81718	1.03703e-08	5.74558e-08
Cd209a	6.72394	2.17215	0.408358	0.0361554	8.34454	2.08868	1.33963	0.537263	5.45302	1.50718	0.229353	0.00953338	11.229	3.55944	1.38715	1.34408	3.84675	1.66857	1.05929e-08	5.85887e-08
Ddr1	3.67643	4.33992	1.96761	1.00032	3.68319	5.35443	3.62247	2.13583	3.68651	5.98251	2.11766	1.14677	5.34143	5.88252	5.48214	3.96469	1.06577	3.60835	1.09716e-08	6.04753e-08
Fam129c	3.49335	3.18036	2.62045	1.34023	5.62826	5.65498	4.83103	3.59991	2.53446	1.76299	1.66	0.841947	4.11769	4.61593	5.11549	3.85386	1.40252	2.74089	1.10482e-08	6.08282e-08
Abcb9	5.72818	8.15274	6.50358	13.4469	5.05514	7.92779	5.92252	6.64531	7.94359	15.273	9.48032	16.3823	6.25683	10.1787	6.53519	6.38561	-1.04526	5.03353	1.16543e-08	6.40192e-08
Il2ra	4.81319	41.5065	25.7565	61.9179	3.88902	13.513	9.50284	15.7506	3.01247	14.2458	30.7822	70.8817	5.16624	11.3102	13.2044	14.1803	-2.0026	6.39969	1.28262e-08	7.01374e-08
Cd24a	40.0682	19.3425	7.69328	3.66928	71.5421	41.6874	22.4499	11.9582	23.4699	10.3546	4.79783	1.99109	75.2059	44.7958	25.2535	17.3159	1.68057	5.17911	1.30828e-08	7.14594e-08
Fasl	4.95394	10.4001	5.93486	13.2702	3.90101	5.84206	3.08752	5.23596	9.41133	22.4898	12.2662	19.6569	5.60885	7.82837	6.16105	7.14317	-1.37108	4.15058	1.31748e-08	7.19214e-08
Tbc1d8	9.05166	4.58175	4.2143	1.64891	15.0966	7.04083	7.32748	4.00873	9.01475	4.93191	4.16243	1.3655	17.1239	11.6919	11.9422	5.37641	1.25499	4.51575	1.36563e-08	7.44236e-08
Wdfy4	23.1107	5.44654	2.96809	1.31747	48.3182	11.1176	8.53763	5.72498	23.3712	4.89385	1.94316	0.594351	51.2524	13.843	8.12327	7.09092	2.09765	6.57311	1.37965e-08	7.50402e-08
Ifitm1	1.55953	2.82352	3.76266	9.97018	2.23443	4.19002	2.83753	1.71531	3.06808	4.65179	5.1659	8.4778	4.62998	6.43174	5.9032	5.13821	-2.56823	1.92508	1.63344e-08	8.76338e-08
Napsa	31.307	11.05	8.86583	4.25428	58.7131	29.8032	21.6942	12.975	25.1206	10.1558	5.31903	2.51327	65.2689	34.127	23.9119	17.228	1.58428	4.58773	1.71266e-08	9.17311e-08
Tcf4	7.09368	4.83016	1.77142	0.891431	11.0908	8.18853	3.97313	2.52087	5.64998	2.63927	1.09477	0.547357	13.376	9.02618	5.16909	3.7354	1.47493	4.76644	1.79317e-08	9.57247e-08
Blk	8.51174	4.86514	3.00292	0.989157	20.9437	15.1057	10.8236	5.57046	4.06211	3.20689	1.26046	0.520466	17.4627	15.9944	12.5356	7.50173	2.47289	3.84227	1.84139e-08	9.79742e-08
March1	4.33911	1.98363	1.01327	0.261965	8.74098	3.15226	2.93695	1.53471	2.92819	0.759058	0.357617	0.0846447	7.9201	2.85528	3.02675	2.26026	2.5298	3.14746	1.86179e-08	9.89504e-08
Gp49a	6.02734	32.3159	11.6983	16.4314	6.0167	28.7035	5.14236	6.49395	8.47335	39.6337	23.2304	27.3941	10.8081	31.9825	6.842	10.0484	-1.36945	4.15926	2.15759e-08	1.13609e-07
Slc6a19	17.5609	28.6645	28.9866	18.5194	15.3518	33.0541	33.2012	40.7017	18.9005	30.9301	28.6577	15.0434	22.2833	48.6836	54.9457	59.2942	1.11224	6.09986	2.42287e-08	1.26954e-07
Ncf2	5.81897	3.32331	1.85588	0.978594	11.2581	8.72726	4.61527	3.00779	3.7742	2.03296	0.876048	0.684579	11.3078	9.10726	5.56679	3.9862	1.5964	3.29802	2.53277e-08	1.32139e-07
Kit	4.04159	5.70007	3.52091	1.95582	6.82127	8.49641	5.04811	4.33729	4.02032	5.15709	2.95513	1.22141	8.26575	11.4317	7.53251	6.0157	1.12463	4.69244	2.83809e-08	1.46721e-07
Ciita	8.06344	4.0566	3.17911	1.19586	15.386	7.68557	6.88757	3.88439	8.24249	3.31987	2.21802	0.61674	19.7799	9.39383	9.18094	5.28624	1.67661	4.6722	2.96338e-08	1.52789e-07
Tgfbi	6.21482	0.913915	0.138047	0.0275776	12.21	2.07227	0.34794	0.213409	6.38766	1.09181	0.0473605	0.0201141	14.4048	2.41844	0.576349	0.316223	2.93316	2.74454	3.20962e-08	1.63999e-07
Anxa3	4.017	3.73529	4.48435	1.44774	6.04629	5.63215	8.04329	4.11169	4.07206	3.72729	4.22003	1.27437	9.74685	10.0823	17.8765	8.00365	1.47677	2.75152	3.99438e-08	2.02487e-07
Mef2c	5.67128	5.18749	1.62166	0.791102	11.5043	9.03613	4.80774	3.00832	3.06683	1.82489	0.675447	0.333583	11.2429	8.67206	5.32633	3.7941	1.90442	4.47251	4.18845e-08	2.117e-07
Siglecg	7.65585	4.66129	3.69614	1.15637	18.0172	11.4081	9.79443	5.17712	4.52926	2.69662	1.50168	0.427267	15.4398	9.42658	10.0094	5.96519	2.14124	3.58297	4.48474e-08	2.25217e-07
Slamf8	5.42513	1.23804	1.44295	0.670204	9.88896	2.21964	2.36897	2.84703	5.41798	1.30244	1.24716	0.403958	12.5806	2.43427	1.3868	2.60464	2.06045	2.32519	5.14751e-08	2.56235e-07
Ctsl	30.1675	11.3242	6.45487	3.84586	29.8783	14.7386	12.0142	8.22989	21.0341	11.3875	5.79786	3.30469	28.7271	19.0787	14.471	12.2796	1.07092	4.5747	5.20465e-08	2.58812e-07
Asns	0.450321	1.09362	4.2987	13.4516	1.17079	3.11876	1.36362	3.04413	0.623935	1.37561	8.67027	20.637	1.71241	5.48877	1.82595	1.89335	-2.173	2.86842	5.28764e-08	2.62264e-07
Fam43a	9.95131	1.31641	0.83488	0.383553	24.4086	3.43913	2.63603	1.53776	4.38621	1.00397	0.422878	0.222973	17.1282	4.27308	2.93472	2.24473	1.97993	3.47339	5.32549e-08	2.64005e-07
Zfp366	3.03316	1.36611	0.644673	0.192139	5.11385	1.78114	0.995688	0.572113	3.58411	1.1678	0.525318	0.178051	6.47365	3.13312	1.91662	0.90699	1.55003	1.97047	5.92604e-08	2.91979e-07
Bcl11a	3.89618	1.55956	1.10603	0.436899	7.08245	2.18537	2.84025	1.6896	3.21292	0.672123	0.434213	0.164288	7.66081	2.37864	2.59586	2.21117	1.92937	3.59273	6.17426e-08	3.03434e-07
Themis2	9.20175	4.78204	2.9496	1.23073	16.3238	8.74336	5.56477	3.45951	7.96937	4.03515	1.80948	0.848922	19.9103	10.823	7.63448	5.12595	1.46627	3.72712	6.50432e-08	3.18844e-07
Nup62-il4i1	5.26286	11.2156	9.28755	2.94534	7.95391	23.4694	17.636	7.03268	6.52966	12.8332	9.72574	2.56149	14.7775	35.6203	31.7496	10.2763	1.2301	4.36658	6.54983e-08	3.20678e-07
Clu	1.7741	0.503557	0.432233	0.115865	3.0948	0.964223	0.866978	0.630928	1.6601	0.658279	0.44409	0.0971587	9.38466	7.09904	2.12344	1.09862	2.41805	1.5769	6.56253e-08	3.21045e-07
Ahr	7.24911	2.62556	0.971719	0.690301	11.658	3.17586	1.22007	1.41352	5.55316	2.23022	0.879134	0.531303	12.4032	4.1332	1.55693	1.55256	1.01065	3.96978	7.23864e-08	3.52159e-07
Blnk	10.7018	6.79299	3.16076	1.33722	24.8314	15.6725	10.0795	5.9253	5.77594	3.51722	1.49874	0.587061	23.708	17.0528	11.7609	8.34061	2.12461	3.79722	7.48197e-08	3.63082e-07
Aldh3b1	2.35005	0.889306	0.550857	0.212827	4.98313	2.95087	1.6148	0.950184	2.07946	0.866475	0.31072	0.167672	6.11154	3.49458	2.33798	1.61637	2.13118	1.4848	7.52285e-08	3.647e-07
Zbtb20	3.74021	3.99352	4.37994	1.47491	4.4494	2.56047	4.3209	3.50137	3.68791	2.41354	2.89804	1.23031	3.73462	2.07167	7.06952	4.61535	1.22375	3.19095	7.71169e-08	3.73292e-07
C1qb	4.83522	0.624279	0.841093	0.354982	12.9307	2.02556	3.48885	3.86774	2.21869	0.258601	0.43716	0.106879	14.9325	1.93453	4.10016	8.0663	3.41807	2.41586	7.7618e-08	3.75341e-07
Mt1	4.41867	3.69174	2.35844	11.4829	9.01616	8.64288	1.72283	2.53972	3.81729	4.78513	2.6672	14.5914	12.7128	21.8523	5.27925	5.16482	-2.20708	1.84745	9.152e-08	4.36664e-07
Cadm1	4.9323	2.77145	0.647739	0.292848	10.2787	4.75903	1.34002	1.05516	5.1613	2.16115	0.449641	0.156911	10.2903	4.87216	1.33897	1.72239	1.82712	3.4115	9.18258e-08	4.37907e-07
P2rx7	3.86645	0.604733	0.702684	0.486193	4.00151	0.721683	1.16675	1.3678	3.24081	0.511644	0.767784	0.501293	6.34862	1.27651	3.23897	3.76853	1.46593	3.30694	9.45712e-08	4.48783e-07
Fcna	3.53809	0.27664	0.139436	0.0447862	10.0113	1.75766	0.598417	0.578612	2.56144	0.279192	0.0592807	0.0370807	11.282	1.68359	1.19982	1.65849	3.62672	2.1223	9.63581e-08	4.55919e-07
C1qa	6.03678	0.339505	0.871327	0.282649	15.2269	1.91648	3.43327	3.55731	2.81115	0.309801	0.253609	0.0253615	17.4748	1.74663	4.33331	7.39435	3.6244	2.65201	1.02186e-07	4.79965e-07
Tspan33	2.51095	1.05355	0.819109	0.311321	4.92478	2.32561	1.13134	0.934339	2.79054	1.3309	0.696643	0.265472	7.26969	4.26902	2.23055	1.374	1.55392	1.73626	1.04882e-07	4.91672e-07
Tmem37	0.652125	1.93025	5.12392	5.30408	0.484098	1.31416	2.31422	2.36673	1.19019	4.64783	7.79846	6.8176	0.554616	0.638656	1.47072	2.03672	-1.1915	1.76897	1.05256e-07	4.93185e-07
Cd68	16.7553	11.0379	4.81274	2.9385	26.951	12.6593	11.0841	8.78063	14.0853	7.92461	3.76957	2.83142	32.6101	19.673	17.6972	18.9878	1.5496	3.4223	1.07718e-07	5.03744e-07
C330027C09Rik	2.30047	2.31075	5.89893	21.2663	2.62082	2.67655	3.06624	10.0403	1.75448	1.75199	5.84407	23.0532	3.60407	4.0555	2.52236	8.30998	-1.1102	4.49982	1.12076e-07	5.22606e-07
Ckb	12.1481	1.41081	1.25017	1.01264	19.3719	3.53524	3.37549	2.98262	13.0994	2.21786	1.16422	0.680031	28.3357	5.77287	5.06906	4.978	1.53568	3.01424	1.27128e-07	5.86561e-07
Cebpa	3.51837	0.31987	0.15949	0.0487986	5.63763	0.875469	0.831552	0.329496	2.43436	0.343548	0.0645157	0.0402448	5.59187	1.34193	1.57095	1.30818	2.7061	1.78586	1.28148e-07	5.90422e-07
Il1r2	5.29931	1.18133	0.237516	0.0770415	7.03997	3.41184	0.914305	0.374284	4.30062	1.74007	0.335646	0.0615097	14.9486	8.61221	1.53674	0.806959	2.2409	1.60921	1.39638e-07	6.38183e-07
Rasgrp3	3.90509	4.23379	0.910535	0.300799	8.82676	8.51812	3.31911	1.4469	3.11698	1.51288	0.422993	0.151265	10.4117	8.93096	3.7707	2.21638	2.2448	3.63606	1.50517e-07	6.85308e-07
Ccne2	2.53474	1.56666	7.00962	15.3864	2.22713	1.08639	2.98618	7.18118	1.25311	0.826203	7.86389	16.1052	1.96053	1.39529	1.66375	4.97258	-1.12694	3.94078	1.60378e-07	7.27464e-07
Spib	17.2302	8.81078	6.10049	2.37829	30.5356	22.4978	17.8894	10.3647	12.237	6.47377	3.20963	1.10501	33.7242	25.8579	21.7929	13.5432	2.10014	4.82076	1.78014e-07	8.02558e-07
Cybb	17.5517	7.20396	4.01126	1.82756	28.8545	15.3209	9.33413	6.53843	11.6943	4.72137	2.18755	0.916047	33.1876	18.1477	12.1333	9.72084	1.81373	5.28788	1.81124e-07	8.1506e-07
Cd180	13.9374	6.16392	4.05088	1.83051	24.1278	9.15019	10.2823	7.13313	8.57563	3.09601	2.00044	0.95766	27.166	11.2091	10.9274	9.98927	1.9389	3.95808	1.88919e-07	8.4767e-07
Lyar	27.3142	46.83	52.4119	82.2428	27.239	26.9344	35.8709	39.8346	25.189	25.6304	59.2721	87.8019	25.9262	23.3102	25.6705	28.8376	-1.07264	5.90285	2.08177e-07	9.28576e-07
Hells	4.42231	4.56768	28.5912	48.9945	4.41673	3.63557	13.0054	23.5671	3.65706	3.32005	30.4076	53.2697	6.4294	4.95337	8.84637	16.5914	-1.08306	5.52179	2.16968e-07	9.63783e-07
Cr2	4.09757	1.13742	0.521814	0.153125	11.5534	2.63468	1.9881	0.843456	1.7485	0.407504	0.138121	0.0577252	11.5339	2.9315	1.96627	1.2232	2.44026	3.59288	2.24708e-07	9.94501e-07
Tnfaip2	2.01339	2.02173	1.57686	0.612014	3.51984	4.94754	2.20111	1.66102	1.88678	2.97048	1.71572	0.392001	6.30535	7.92346	2.77154	2.32087	1.41432	3.20754	2.3328e-07	1.03008e-06
St3gal1	30.9124	31.4389	18.2265	9.74145	32.2479	18.5577	29.9895	23.4889	31.5935	16.2233	16.839	8.85208	35.0642	24.6112	35.6057	28.0609	1.24601	7.10361	2.45303e-07	1.0807e-06
Il4i1	5.37046	12.1164	9.92165	2.55777	8.68377	25.3796	19.064	7.11371	6.60491	13.656	9.90938	1.81461	16.109	39.4505	35.0061	10.7101	1.45014	4.25427	2.61437e-07	1.14863e-06
Grn	27.9949	12.2378	11.3779	10.1026	45.1245	24.2131	21.0294	20.6946	26.2733	14.698	11.642	9.62157	57.0917	33.541	26.4412	26.5331	1.00794	5.46497	2.85253e-07	1.24647e-06
Tifab	3.86012	2.51283	0.712816	0.217786	6.31286	3.85528	1.98461	0.863817	4.33446	2.34017	0.536385	0.132104	9.07243	5.0835	2.26693	1.63873	1.95945	2.89455	2.89765e-07	1.26561e-06
Lrrk2	3.82947	2.14649	0.869887	0.377234	8.91503	4.67827	2.62878	1.53294	3.32583	1.57953	0.489827	0.174082	9.49068	5.86048	2.68842	1.81258	2.0011	4.1809	3.08471e-07	1.34427e-06
H2-DMb1	42.6165	8.3011	7.04713	3.5078	74.5476	20.38	16.2057	9.90018	33.8728	6.73376	4.90652	1.96132	88.4103	22.0126	21.3899	15.1037	1.47264	4.46209	3.11241e-07	1.35512e-06
Kynu	2.47645	2.36409	1.35343	0.561414	4.15726	3.59398	2.54899	1.56968	2.1319	1.64476	1.13968	0.30592	5.36505	4.98824	3.59876	2.22388	1.45994	2.25834	3.11455e-07	1.35544e-06
Serpinb1a	3.61733	3.397	2.88878	1.30215	7.36576	6.07408	5.6816	3.55606	2.52368	2.46996	2.06444	1.00263	7.29351	7.08222	4.98889	3.24122	1.4267	2.64296	3.16256e-07	1.37448e-06
Xylt1	3.3074	2.4469	1.03201	0.640634	3.99837	3.71502	2.40493	1.41778	3.25413	2.51092	1.05182	0.613876	4.00114	5.24808	3.5921	2.29527	1.1253	2.73026	3.18552e-07	1.38383e-06
Tmem238	3.11707	2.30547	7.36286	10.5648	2.97227	2.82516	4.82759	5.04252	4.03979	3.99814	11.2666	11.1173	3.61721	3.5857	3.89806	4.33818	-1.09363	2.46387	3.40838e-07	1.46875e-06
Marcks	10.025	11.6229	5.3886	2.09372	15.4454	15.7599	8.40593	4.72704	8.73604	7.65031	5.26521	1.62572	19.7732	22.3113	16.3735	9.14444	1.14759	4.99663	4.80315e-07	2.02728e-06
Irf5	16.5807	12.1577	6.26944	3.75063	28.2204	28.1045	11.9786	7.76768	14.2918	12.9766	5.54014	2.70204	30.4783	34.5424	13.8611	9.09823	1.02582	4.55319	5.43149e-07	2.27557e-06
Sdc4	8.83782	3.13396	1.53677	0.800867	14.8613	6.87005	4.3725	2.57423	4.71694	1.90944	1.04619	0.498219	13.4334	6.85391	5.27366	3.83883	1.66065	3.21276	6.75979e-07	2.80048e-06
Cd79a	67.7454	51.9004	28.0248	9.96423	159.142	132.207	93.3063	48.946	28.0729	20.593	10.6439	3.39967	117.316	99.081	93.0612	58.9309	2.27444	5.8852	7.0471e-07	2.91077e-06
Fcer2a	9.3944	5.78307	2.1588	0.864613	24.437	11.1106	10.6087	4.93194	3.95673	1.63678	0.802917	0.295318	16.2149	7.35959	8.50326	5.44315	2.48982	3.52128	7.43604e-07	3.05574e-06
Clec7a	3.20157	1.37328	1.60427	0.747397	3.35031	1.69981	2.69328	3.92927	3.45728	1.18919	1.18875	0.367998	9.78553	3.38987	3.66302	6.26058	2.36356	2.35846	7.70131e-07	3.15134e-06
Ly86	22.4991	10.1751	6.47311	3.32208	41.5568	21.4296	14.4782	9.57562	16.2657	5.5745	4.15703	1.69863	42.8168	22.3656	15.8575	13.4059	1.50374	3.50734	7.90503e-07	3.22513e-06
Clec12a	5.58305	2.1597	0.586869	0.312461	8.18815	3.80159	1.80237	1.35992	4.74049	1.74828	0.524907	0.174913	10.9954	4.71093	1.80993	2.30279	2.09724	2.45116	7.92709e-07	3.23277e-06
Cenpp	1.04653	1.14926	2.64733	8.28481	0.858774	1.01084	1.61731	3.86303	0.729552	0.756588	3.25983	8.07628	1.51407	1.62868	1.16464	2.98373	-1.12703	1.69848	8.49503e-07	3.44546e-06
Zc3h12c	5.03796	1.47312	0.460642	0.226133	7.59403	2.52588	0.907715	0.559493	3.32681	1.11184	0.355402	0.144789	8.07358	3.96711	1.34493	0.809628	1.2796	3.35704	8.81755e-07	3.56579e-06
Myl10	0.518562	0.187833	4.00147	24.6097	0.259272	0.140582	2.01375	8.29274	0.493462	0.273364	5.55412	25.7925	0.48153	0.157434	1.13018	4.35762	-1.59425	2.27341	9.17316e-07	3.7034e-06
Aldh2	16.3108	6.85998	5.15619	3.17143	28.2306	16.2837	13.0188	8.0656	11.2261	4.97323	2.71197	1.65387	29.0215	16.0765	14.4516	11.0726	1.32344	4.51605	9.44468e-07	3.80189e-06
Hist1h4i	2.92226	1.21377	2.35625	8.39477	2.90219	1.90128	1.4802	4.25243	2.47794	1.40468	2.99993	9.06902	4.56112	2.52428	2.20408	3.27989	-1.01043	1.04997	9.59812e-07	3.86044e-06
Itgad	3.8133	0.73191	0.709056	0.295838	6.95181	1.23687	1.2827	0.800848	3.34646	1.05282	0.767944	0.214359	8.4597	3.03895	3.26943	2.30566	1.40578	3.21132	1.01932e-06	4.07264e-06
Alox5ap	25.8958	5.76355	2.13137	1.00269	41.7805	9.45558	7.04446	3.53216	23.3863	5.98396	1.74073	0.693681	52.6077	14.8132	7.9826	6.62659	1.79007	3.12919	1.05403e-06	4.20088e-06
Hist1h2ag	5.00951	2.5364	10.3385	28.8081	4.81601	3.95722	3.58196	10.9844	3.18942	2.41176	10.2906	43.7804	6.33571	5.59255	3.74993	21.2498	-1.41703	3.1007	1.09636e-06	4.35343e-06
Snx22	2.95673	0.673157	0.272083	0.0645762	5.46388	1.22305	0.642835	0.366447	3.80034	0.855686	0.167995	0.0646479	7.17163	1.7508	0.871771	0.684266	2.48345	1.75213	1.10207e-06	4.3725e-06
Tlr11	2.91853	1.29692	0.41137	0.141858	5.41969	1.56068	0.832172	0.612927	3.20517	0.985284	0.257112	0.0570003	6.55358	1.62274	0.757734	1.24617	2.0942	1.99231	1.12687e-06	4.4599e-06
Smagp	3.98548	0.618902	1.05226	0.745014	6.19436	2.33263	1.59568	1.76403	2.98225	0.846255	0.783189	0.515645	5.29774	2.25001	1.89272	1.84759	1.21735	1.11286	1.22464e-06	4.81333e-06
Cables1	0.328722	2.21158	0.931525	5.96655	0.483071	2.59466	0.842006	2.74539	0.573157	4.49474	1.40587	7.11522	0.554551	4.68677	0.897382	1.24472	-1.15071	3.02113	1.32939e-06	5.18077e-06
Lrr1	0.313518	0.355928	3.3012	7.92559	0.286439	0.262776	1.59982	3.83873	0.221591	0.205493	3.49629	7.75171	0.837431	0.843275	0.794722	2.75995	-1.07307	1.91068	1.38729e-06	5.37601e-06
Klre1	6.71596	8.74183	13.6354	30.188	2.75263	3.61231	5.70968	13.797	12.0332	17.0298	20.8277	36.718	3.10418	4.72528	4.77726	13.3031	-1.15793	3.56567	1.41965e-06	5.49262e-06
Cenpk	0.791259	0.746659	3.68071	6.90631	0.96538	0.598613	2.00722	3.31396	0.338835	0.600521	3.69343	7.08893	1.0408	1.41853	1.21741	2.73903	-1.08685	2.16997	1.53726e-06	5.90506e-06
Hist1h2ae	2.90021	1.39091	3.99897	10.8814	2.40366	2.23652	1.88218	4.94026	1.784	1.08702	4.53929	16.893	3.48289	2.82283	1.78614	8.55939	-1.16466	2.31502	1.65167e-06	6.30192e-06
Fcrl1	5.87276	3.06753	2.69543	1.4251	15.7262	7.36942	7.82444	4.89273	2.92851	1.31366	1.06153	0.729327	11.5399	6.39548	8.14519	4.87252	1.75582	3.00835	1.71281e-06	6.52491e-06
Hist1h2ad	5.58812	2.79522	8.29345	22.4788	5.38072	4.38329	3.64983	10.0751	3.64545	2.58743	8.90843	35.2577	6.19349	5.32179	3.4455	19.9031	-1.18319	2.57159	1.7687e-06	6.71659e-06
Bcar3	3.36733	2.32751	0.702074	0.288856	8.9759	6.00147	2.77067	1.29987	1.59324	1.28167	0.35791	0.163095	7.35012	7.05355	3.12907	1.82751	2.149	2.81097	1.93661e-06	7.29969e-06
Cd63	5.85541	4.73163	5.71458	2.61311	7.83969	8.06375	10.7395	7.54524	6.11305	5.0999	6.59374	1.55436	12.5832	15.6466	21.5306	13.118	1.50247	2.69862	2.09287e-06	7.83671e-06
Treml4	6.58425	1.77111	0.083714	0.00768691	13.1899	3.47294	0.454642	0.131585	5.94194	1.87168	0.0238168	0.0162616	13.9805	4.6334	0.541054	0.41222	3.88927	2.27752	2.14936e-06	8.03267e-06
Igfbp4	79.8568	53.493	119.528	53.745	57.8545	71.5123	190.162	120.12	110.135	61.7983	107.01	47.7139	40.7616	34.3617	114.656	72.5733	1.13769	7.62548	2.26354e-06	8.4138e-06
Hist1h2ah	4.77245	2.75482	8.33899	22.3695	4.77042	3.71053	2.89896	9.34856	3.21185	2.80306	8.78242	36.6935	6.43602	5.718	3.24687	18.4915	-1.28449	2.53227	2.84405e-06	1.0397e-05
Maf	2.43677	1.94001	0.824816	0.718949	3.76044	2.76604	1.97622	1.81145	2.3532	2.1744	0.973206	0.781872	6.42197	4.85972	4.04181	4.05047	1.30346	3.10059	3.44781e-06	1.24702e-05
Baiap2l1	0.153984	0.066829	0.0210462	0.043689	8.04568	7.49505	11.2163	9.19304	0.0437648	0.0364066	0.0190858	0.00858009	0.178444	0.0677269	0.0785605	0.0437811	7.67642	2.31784	3.52975e-06	1.27332e-05
Hist1h2ai	5.17322	2.70568	10.3321	24.557	5.50706	4.52947	3.56927	10.5234	3.30278	2.9736	9.163	37.0671	6.94665	5.53498	4.29294	18.4907	-1.24822	2.62032	3.79596e-06	1.36071e-05
D630039A03Rik	0.252639	2.07912	5.35861	7.78444	0.178068	0.672432	2.13888	2.64932	0.18147	2.0087	5.33995	8.73613	0.599112	0.300487	0.815066	1.10595	-1.58005	2.99901	4.1497e-06	1.47438e-05
Hist1h2ab	3.32522	1.99143	6.53563	15.9007	3.71055	2.76546	2.4227	7.52754	2.22394	1.96219	6.13309	23.3649	4.63354	3.37992	2.35717	12.4349	-1.10393	2.30791	4.52865e-06	1.60078e-05
Scimp	4.19138	1.3481	0.894464	0.744391	6.28881	2.03936	1.87442	1.89713	3.46851	0.94304	0.642039	0.65421	8.93856	3.5757	2.63703	2.12324	1.32552	1.12963	4.56306e-06	1.61058e-05
Rnase6	20.2234	10.7555	6.30074	2.6849	31.5859	18.833	14.8596	8.62205	16.742	8.08319	3.63319	1.31378	36.0635	24.4343	17.1676	12.65	1.65896	3.47948	4.89928e-06	1.72162e-05
Kmo	10.6769	4.32857	2.45704	1.15071	17.1405	7.80512	6.89147	3.76772	9.54758	3.31231	1.5939	0.6478	20.9616	9.08802	6.61493	5.18942	1.68625	3.61658	4.93204e-06	1.73132e-05
Fcgr3	1.8529	1.11431	0.824005	1.04336	4.11478	1.75969	2.10834	2.93687	1.32595	0.960311	0.505088	0.463001	4.37939	2.43101	2.50416	4.16824	1.46907	1.82097	5.60504e-06	1.94285e-05
Clec4n	1.22769	0.835457	0.732193	0.329637	3.11861	1.54547	1.833	1.81978	0.879583	0.505828	0.433155	0.132328	3.44547	2.61737	2.24487	2.09891	2.43838	1.02506	5.63591e-06	1.95212e-05
Ebf1	4.19808	3.32975	0.932556	0.376843	11.8306	6.02731	3.5045	1.79623	1.55846	1.00979	0.337955	0.119167	7.80228	5.27782	3.40992	2.14032	2.23303	2.41803	5.68571e-06	1.96728e-05
Ms4a1	22.3836	12.1901	10.0243	3.29798	47.6863	23.6583	27.2054	14.3782	8.02053	3.69061	3.15469	1.18993	40.674	19.6311	23.2936	18.9639	2.10271	4.6639	5.73722e-06	1.98298e-05
Fcrla	10.9742	10.6426	5.12454	2.30991	23.0463	27.159	17.2033	9.26346	6.01199	5.59878	1.91542	0.831096	19.5786	24.8322	19.0924	12.5317	1.98023	3.87258	5.82484e-06	2.0111e-05
Ccl6	3.03798	0.441444	0.174831	0.273782	3.84559	0.568191	0.361728	1.08438	1.82606	0.278867	0.123739	0.161863	5.37243	0.640323	0.617865	0.883115	1.96047	1.07729	6.28518e-06	2.15693e-05
Plxnb2	2.56653	0.997781	0.697253	0.473052	4.57896	1.95174	1.40625	1.1558	2.52462	0.92893	0.684987	0.451372	6.53653	3.10783	2.26634	1.82788	1.26042	3.41226	6.38147e-06	2.18764e-05
Mir1668	101.43	85.312	38.3757	24.1067	109.525	122.311	54.2989	49.2572	102.676	102.741	43.744	29.1442	93.0148	99.4469	85.3046	62.7203	1.0041	2.9535	6.40479e-06	2.1933e-05
Fes	6.25201	2.94377	1.34071	1.16535	9.43428	3.9902	2.50695	2.37171	5.88177	2.9708	1.18221	0.776198	12.5099	4.83504	3.46918	2.83881	1.00259	3.22772	6.43823e-06	2.20319e-05
Slc16a3	0.810396	0.895773	0.841786	3.3496	0.730056	1.56519	0.887041	1.48848	0.72075	1.13962	1.08148	4.12706	1.70536	2.73372	1.05404	1.4399	-1.19772	1.98973	6.50941e-06	2.22597e-05
Gpnmb	0.159615	0.278574	0.938152	0.972689	0.22081	0.671111	3.68067	4.56119	0.113462	0.207593	0.426109	0.460639	0.243756	1.51242	7.33132	10.8444	2.19915	2.65662	6.56437e-06	2.24318e-05
Ly6d	66.8653	37.4231	19.9671	7.82035	110.81	76.4141	49.8581	31.553	32.1528	19.1889	9.83694	3.3277	104.687	70.6921	45.9329	39.5349	1.98885	4.4642	6.70475e-06	2.28791e-05
Lyn	16.0547	9.35704	4.70987	3.6516	29.8179	18.6443	10.9714	7.97075	10.9518	5.82213	2.66929	2.8262	29.0662	19.2775	11.1361	9.63668	1.10074	4.99797	7.05175e-06	2.397e-05
Cd40	3.62829	3.84983	5.152	1.85974	6.83953	10.1283	4.91485	3.80916	3.13919	3.54563	5.60011	1.16118	9.61032	11.6423	5.61148	3.26066	1.0084	2.69132	8.71078e-06	2.91274e-05
Chst3	3.71788	5.03838	3.40902	1.23861	7.15981	11.0057	10.2579	6.05012	1.87373	2.11931	1.36016	0.494311	5.93306	9.31341	10.8718	7.49023	2.26607	4.49781	9.10942e-06	3.03344e-05
Klrc1	6.77666	11.9115	11.5225	19.2248	2.3554	4.58375	4.35282	8.65588	11.0822	21.8894	20.4801	30.0519	4.12865	6.72562	5.07607	11.0324	-1.18094	4.56439	9.41722e-06	3.12731e-05
Lilrb4	5.10947	31.5526	13.675	19.2425	5.73569	26.9715	6.59925	8.75196	6.64998	37.6251	26.3774	29.4124	11.1582	32.5986	8.33123	11.7744	-1.16705	4.34733	9.55485e-06	3.17192e-05
Arhgap22	2.60648	1.83581	1.60134	0.549847	4.09975	3.71771	1.95663	1.34597	2.82032	2.08861	1.6674	0.390159	5.43468	5.39269	3.68629	1.77766	1.25936	2.20132	1.03001e-05	3.39946e-05
Hist1h2ac	1.00165	0.489264	1.29608	3.59548	1.10859	0.682177	0.576228	1.56197	0.564948	0.459735	1.38582	5.84858	1.33589	0.93567	0.467761	2.8224	-1.22875	2.65823	1.04604e-05	3.44649e-05
Nr4a3	56.2349	16.1383	9.04657	11.7897	58.2237	13.0378	4.36495	5.72619	44.4602	16.5563	12.9023	12.3828	44.5638	28.1585	5.49978	3.46716	-1.06896	5.02256	1.12173e-05	3.68329e-05
Pld4	30.7057	8.05879	5.51079	4.20364	54.0949	15.9407	13.9957	9.61282	27.3236	7.00171	3.9299	2.7273	67.8681	21.0209	17.639	13.1388	1.16833	4.77972	1.13493e-05	3.72156e-05
Sulf2	2.77029	0.667126	1.04946	1.22632	4.57365	0.847367	1.74689	2.92877	2.78207	0.451418	0.525848	0.642415	5.54895	1.12281	2.65712	3.30188	1.23482	2.9804	1.14959e-05	3.76709e-05
Hist1h2af	3.7519	1.91212	6.93376	17.9401	3.96943	3.34586	2.79527	7.92606	2.92532	2.49089	6.55102	27.2362	5.40399	4.22262	2.70949	15.141	-1.20424	2.18444	1.22519e-05	3.99853e-05
P2ry14	5.19385	2.29924	0.794069	3.40853	8.27979	2.90024	1.13583	1.28243	4.5379	1.8961	0.747321	3.72968	8.65533	3.77084	1.33562	1.52222	-1.43567	2.393	1.29547e-05	4.21416e-05
Rasgef1b	19.8337	4.50626	1.65028	1.21771	34.8474	10.8821	3.20649	2.60208	10.3396	3.89912	1.54477	1.15969	31.2545	12.6508	3.54242	3.02948	1.06788	4.34482	1.42495e-05	4.60225e-05
Bank1	8.29076	5.17113	3.82326	2.05069	18.5089	8.52633	9.85304	5.57014	4.22507	1.63359	2.08921	1.34961	16.7252	6.94786	9.37153	7.65916	1.41814	4.07647	1.44182e-05	4.64897e-05
Cd19	19.0049	16.4102	7.79809	2.898	45.9662	35.6604	24.6901	13.3038	7.71135	5.82372	2.55625	0.889302	35.3403	26.4185	22.3543	14.3034	2.17737	4.88166	1.51077e-05	4.86315e-05
Ccl3	16.7522	4.33565	45.8479	52.753	22.194	6.51403	10.8079	21.5796	13.2898	2.79705	79.5162	54.4075	26.9253	6.27245	8.54106	16.0503	-1.31644	4.16274	2.02394e-05	6.36031e-05
Camk2b	2.28142	0.812091	1.28305	0.863213	4.96986	3.06692	5.75544	4.69292	3.72951	1.14596	1.28403	1.03572	2.78325	1.74731	3.72407	3.65372	2.41821	3.42365	2.02691e-05	6.36755e-05
Rgl1	2.80357	0.839239	0.558202	0.31681	4.02408	1.25358	1.26527	0.88944	2.67882	0.590262	0.223239	0.195499	6.62802	1.69361	1.39846	1.31904	1.46505	2.50067	2.14328e-05	6.70479e-05
Mpeg1	86.8553	33.8719	15.094	8.34844	136.623	67.1742	30.3388	22.3913	78.4461	34.1436	12.1897	5.02149	158.234	90.6825	30.7653	32.1771	1.39675	7.34274	2.29163e-05	7.13878e-05
Pax5	9.47299	4.97594	3.30968	1.51125	22.3434	11.3608	10.3053	6.33826	3.90407	2.00305	1.22723	0.414193	17.0083	8.50213	10.2043	6.73305	2.04727	2.68055	2.35162e-05	7.30212e-05
Hepacam2	2.37517	2.38096	0.473104	0.14197	5.38936	3.03605	1.5468	0.512206	2.01443	1.60024	0.326658	0.0946838	5.25708	3.56233	1.85115	1.53075	1.83729	1.66084	2.38156e-05	7.38559e-05
Hist2h2ac	3.81004	2.18958	3.32045	6.78661	5.46066	4.09124	2.42137	3.01794	3.59023	2.8252	3.70174	10.3801	4.8954	3.85831	2.4724	6.12906	-1.19205	1.0902	2.76744e-05	8.47343e-05
Hist1h2an	4.68863	2.07478	7.0815	18.8834	4.48292	3.68896	3.15679	8.03162	2.92084	2.24966	7.53251	28.3172	5.31792	4.46102	2.84599	13.8606	-1.25878	2.19254	2.96331e-05	9.03304e-05
Ccnb1	1.96874	2.29131	7.52053	56.7042	2.93435	4.39975	4.06355	27.8691	2.10054	2.82888	8.60083	65.5125	7.1137	9.67626	4.42147	17.7132	-1.05249	5.08896	3.05754e-05	9.29682e-05
H2-DMb2	47.6786	13.8949	13.0047	5.50889	94.6491	32.9937	31.0881	15.4033	29.7135	8.4007	7.89646	2.99216	96.6307	33.989	33.9973	19.6264	1.45948	4.10685	3.75482e-05	0.000111949
Clec9a	7.67503	2.3789	0.829375	0.477129	13.5314	2.93832	1.56794	1.22914	8.1023	1.90269	0.733399	0.303624	16.985	4.03155	1.72857	1.84211	1.34213	3.27958	5.0314e-05	0.000145954
Hist1h2ak	2.21973	1.14321	4.20265	11.001	1.75823	2.04234	1.74234	5.27466	1.7395	1.19808	4.6159	18.0733	2.71749	1.89683	1.33842	8.67251	-1.0845	1.41546	5.16506e-05	0.000149517
Fmnl2	3.5555	1.87952	1.14975	0.462581	6.42464	2.28724	1.57324	1.06316	3.29259	1.20102	1.00552	0.358886	6.65399	3.19453	2.37101	1.36925	1.17462	3.32112	5.44011e-05	0.000156541
Tlr9	4.37969	5.96771	2.2266	1.13007	8.02001	7.82222	5.41394	3.26325	3.68479	2.93403	1.2614	0.528478	8.31333	10.3887	6.13749	4.0006	1.50749	3.50128	5.60621e-05	0.000160937
Faim3	29.6272	31.3098	15.4977	5.82321	64.5875	52.7706	49.2266	26.4346	11.1622	9.8204	5.49382	2.29576	38.2547	39.5957	46.994	32.4993	2.16083	4.88254	5.61361e-05	0.000161097
Hist1h2ao	12.0423	11.3166	28.6474	69.2548	10.3974	12.0518	6.56748	25.8075	4.50907	3.33755	20.5298	114.932	12.9094	10.2692	5.73347	49.904	-1.45297	4.4663	7.53613e-05	0.000211191
Hist1h2ap	15.7359	14.7808	37.4676	90.545	13.5986	15.7309	8.58953	33.7534	5.89736	4.36514	26.8325	150.196	16.8355	13.4309	7.49874	65.2055	-1.45245	4.4649	7.74902e-05	0.000216591
Hs3st1	3.47766	1.47895	0.313639	0.200284	7.13732	2.27034	1.19608	0.654279	2.22774	0.792025	0.254258	0.104553	7.38069	3.0701	1.41324	0.934778	1.6798	1.33662	8.15005e-05	0.000227012
Isg15	12.2674	5.73867	35.245	42.2121	12.8618	17.7155	13.0298	21.2822	9.1392	5.78919	20.5898	28.2876	15.355	13.8836	11.6162	14.7378	-1.01535	3.77392	9.15251e-05	0.000253037
Tyrobp	73.5689	23.1659	16.3423	14.1545	102.419	40.7159	33.0898	31.3765	59.058	21.1206	12.3027	9.32161	138.548	54.5605	41.1232	45.576	1.12431	4.43935	9.27926e-05	0.000256248
Hhex	3.24005	2.77504	2.33423	2.16335	5.4178	5.85142	5.31238	4.42976	2.34914	1.9437	1.57406	1.80859	5.11612	5.40418	4.88701	4.49911	1.00831	2.46017	9.36205e-05	0.000258239
Batf3	5.29461	0.525304	2.34307	4.86668	9.69636	1.3651	2.87415	1.94138	5.56823	0.748567	2.57234	4.79672	12.3141	2.2917	5.45544	3.28568	-1.354	1.16349	9.49964e-05	0.00026166
Klf9	13.4732	4.81133	2.32125	1.70918	5.75887	0.843799	1.04034	0.705358	11.1043	3.80023	2.20549	1.78667	5.12552	1.47145	1.01446	0.944752	-1.30259	3.48096	9.65767e-05	0.000265558
Nrgn	2.28464	0.815264	1.05268	4.14884	3.90314	1.33158	3.28248	9.13677	1.73682	0.584648	0.716659	3.49362	4.7412	1.80744	3.22904	8.74196	1.11369	2.36809	0.000100513	0.000275598
Ly6a	25.2547	49.8139	245.617	345.87	46.8077	80.2251	83.9473	163.445	22.4165	35.5044	275.188	289.619	76.8498	78.7443	108.873	159.075	-1.10704	7.06509	0.000148777	0.000396122
Tmem51	1.70453	1.93304	0.641291	0.305372	3.29631	4.4666	1.25461	0.657321	1.86744	2.63864	0.665438	0.417879	3.24973	6.48741	2.66406	1.40881	1.06173	1.62991	0.000206722	0.000535491
Spint1	1.11843	1.86174	0.834768	0.265887	2.29247	4.09121	1.28702	0.690771	1.21218	2.4048	0.682153	0.195862	3.05643	5.63836	1.78736	1.02846	1.35417	1.48365	0.000210384	0.000544395
Hpse	2.98401	1.15689	0.64288	0.492137	4.63142	3.01208	1.47807	1.11901	2.42103	1.52941	0.50834	0.351	6.39202	4.63192	2.13466	1.75196	1.16143	2.35049	0.000216053	0.000557868
Mzb1	20.3389	12.8924	6.39026	2.94081	51.8618	62.0087	25.0093	11.3926	13.047	11.1019	3.86281	1.2015	78.3308	71.8837	48.3963	19.683	1.9303	4.1278	0.000216262	0.000558259
Depdc1a	0.722521	0.673775	1.97523	7.91313	0.7379	0.741958	0.971044	4.00273	0.563196	0.475444	1.91153	8.82323	1.61621	1.53361	0.898295	4.05153	-1.01112	3.08999	0.000271223	0.000687814
Eaf2	1.81092	2.97814	1.23285	1.13805	5.45675	7.34309	2.50283	3.2056	1.72021	2.00681	1.69146	1.4393	6.35432	5.12723	2.58686	2.15218	1.46814	2.19944	0.000298071	0.000749211
Ebi3	2.80819	1.71263	1.13319	0.839666	5.17148	3.00026	2.0329	1.78591	2.0583	0.95809	1.04069	0.610348	5.91107	2.72243	2.8593	2.2527	1.06125	1.01188	0.00044394	0.00107798
Igj	66.3128	37.4448	9.04602	1.43174	240.53	208.443	45.6532	8.48685	51.1879	37.1157	7.85148	1.35414	414.437	329.031	137.769	51.5282	2.53086	7.56143	0.000503914	0.00120855
Rpph1	21.3261	14.9315	9.8605	25.0524	14.0467	21.7725	2.55107	5.80333	6.13839	14.1476	16.5349	24.0152	15.1548	17.6611	19.6956	9.3272	-2.13754	2.15761	0.000527217	0.00126023
A530099J19Rik	7.20089	1.52965	0.411624	0.194344	12.9771	1.42519	0.735615	0.506635	6.36436	1.00552	0.321186	0.173683	13.7831	1.97002	0.50346	0.790328	1.35149	2.64533	0.000552823	0.00131525
Aqp9	0.906248	0.876635	7.07698	11.9891	0.517749	0.349724	3.12545	5.55337	2.36535	2.10067	11.7794	16.5822	1.22037	0.658708	3.53162	6.31267	-1.13639	4.13163	0.000734891	0.00170967
Dnase1l3	18.8955	4.58294	1.49278	1.04919	38.4675	6.67619	1.70413	2.24822	20.1177	2.65904	1.47088	0.615514	46.2907	8.37405	1.59192	2.04464	1.07312	4.74363	0.000849684	0.00194856
Ptafr	1.50027	2.6053	1.07688	0.44005	1.53077	4.76989	2.46864	1.03498	0.793149	2.6999	0.932375	0.202027	2.19991	6.8407	3.80798	1.58998	1.20475	1.48078	0.000851478	0.00195221
Hfe	3.68522	1.15332	0.205499	0.0490768	7.93336	1.70842	0.591678	0.19337	3.39591	0.925251	0.17672	0.107553	8.86688	2.05578	0.798612	0.599202	1.93311	1.54293	0.00104165	0.00235029
Prg2	1.57184	0.897897	0.223258	0.0222845	5.58239	5.96227	1.11849	0.264859	1.17397	1.00566	0.136365	0.00813794	11.2066	10.2719	4.08979	1.54373	3.34822	1.35895	0.00114423	0.00256257
Siglech	23.9684	8.03227	3.25336	1.38983	31.5885	12.5196	8.12844	4.97016	18.9275	7.79832	2.86318	0.964089	34.6428	21.9928	10.8014	8.28208	1.80865	4.3815	0.0012207	0.00271745
Kcnip2	0.892913	3.86393	0.85286	0.192432	0.965108	5.57511	1.64891	0.407044	0.929521	4.46072	0.817554	0.258782	0.868791	5.37387	3.15888	0.933536	1.04932	2.00552	0.00156113	0.00339974
Ifitm3	11.9609	4.40404	2.1814	3.45161	18.7965	5.57468	3.16247	1.60556	9.16598	2.83518	2.28132	3.10785	20.9257	7.85629	5.10932	3.79509	-1.12966	2.1384	0.00180379	0.00387093
Sdc1	1.69291	1.96884	0.57151	0.446105	4.33238	7.12619	2.31155	1.02773	1.45417	1.79868	0.51768	0.473412	7.72337	10.0473	6.09939	2.41426	1.17588	2.90312	0.00197932	0.0042102
I830077J02Rik	5.25856	0.935135	0.476895	0.213942	7.04653	1.20381	1.54169	0.586189	5.46406	0.781583	0.441032	0.0954648	11.3695	2.13344	2.48659	1.14448	1.4049	1.0693	0.00204527	0.00434092
Gm6377	9.32116	1.62352	0.235516	0.0989658	14.4655	1.79716	0.496604	0.264086	5.08985	0.535582	0.130952	0.0490208	15.692	2.2362	0.566184	0.578809	1.39987	2.76046	0.00229654	0.00481079
Cd36	6.01246	2.88862	0.482482	0.643042	12.1366	6.54018	1.89717	1.5504	3.94215	1.55082	0.323211	0.445825	10.9878	6.35907	3.21053	3.43318	1.23885	3.30057	0.0033373	0.00675929
Gm4951	0.229925	1.47885	5.42844	5.09535	0.228596	0.675235	1.20305	2.28392	0.325246	1.68482	7.54351	5.48869	1.05412	1.59284	3.46771	7.77352	-1.18365	2.67464	0.0078015	0.0146403
Pon3	1.08304	0.767751	0.530977	0.463397	3.83934	3.97332	1.6077	1.01911	1.35148	1.05618	0.679241	0.64366	4.54589	5.01364	2.79895	1.96258	1.10657	1.4873	0.00835314	0.0155726
Rab4a	3.31019	1.71134	1.4283	0.992715	4.55541	1.97457	3.33541	2.42241	3.21227	1.41604	1.23275	0.870793	1.66853	1.04616	1.15573	1.04035	1.26296	2.17692	0.014241	0.0252171
Slpi	8.36019	2.19666	3.04671	1.49147	14.7713	12.1255	6.39341	3.21374	9.46066	4.55664	4.57758	1.45531	90.5193	62.2615	35.5936	13.0361	1.07957	3.62849	0.017589	0.0305114

## Sheet: 5B KI vs. WT 0h
Symbol	STAT5A.0h.WT	STAT5A.4h.WT	STAT5A.24h.WT	STAT5A.48h.WT	STAT5A.0h.KI	STAT5A.4h.KI	STAT5A.24h.KI	STAT5A.48h.KI	STAT5B.0h.WT	STAT5B.4h.WT	STAT5B.24h.WT	STAT5B.48h.WT	STAT5B.0h.KI	STAT5B.4h.KI	STAT5B.24h.KI	STAT5B.48h.KI	logFC	logCPM	PValue	FDR
Klra12	13.2762	5.37428	10.213	12.1912	6.59694	2.25681	4.95003	8.97251	23.9613	11.0726	17.6737	18.9674	2.82955	1.24878	2.68109	7.41142	-3.10205	3.15632	2.00062e-33	1.932e-29
Klra13-ps	20.8657	9.56499	17.1561	20.8895	9.34807	3.68979	7.96098	12.9667	36.3376	17.1828	27.0763	31.2301	4.41839	1.67348	3.98206	10.1401	-3.06265	3.69121	1.16599e-29	5.62999e-26
Klra23	18.6675	8.54721	15.297	18.543	8.4127	3.26772	7.0207	11.5043	32.4764	15.3455	24.1277	27.7596	3.96378	1.4938	3.60645	9.03113	-3.05706	3.7203	3.19764e-29	1.02932e-25
Plekha6	4.27617	1.68053	2.1844	0.973737	2.79503	1.11151	2.44748	1.66381	5.1154	2.02925	1.98923	0.942697	1.86425	0.990265	2.30334	1.57223	-1.48185	3.96874	1.10606e-26	2.6703e-23
Drc1	1.39463	4.55138	20.3155	24.7445	0.675287	3.80223	24.4704	34.392	1.63628	5.31967	16.48	18.8405	0.133849	0.740662	6.41482	7.98236	-3.62122	4.81385	3.30899e-26	6.39099e-23
Car2	3.95774	4.40041	3.19771	4.06546	5.62917	9.83066	7.17173	11.2858	3.86271	4.83465	2.89177	2.45915	16.9894	23.2539	15.909	17.3361	2.11063	4.17114	2.95341e-23	4.07444e-20
Klra7	13.1907	15.1994	24.84	41.5206	5.63507	6.81579	13.0383	27.1739	17.6106	20.5445	31.7462	51.5106	2.70547	2.40244	5.88927	18.34	-2.72802	4.33454	1.95466e-22	2.35952e-19
Kcnj8	0.759337	2.61847	1.87468	1.65099	0.364793	1.04496	0.889661	1.0218	1.74966	6.291	3.42679	2.91953	0.301903	0.863627	1.00944	1.08534	-2.55353	2.14478	6.30399e-22	6.54602e-19
Pou2af1	18.9174	20.8946	7.13676	4.95447	34.938	40.3971	14.2337	10.6765	12.1278	10.9309	4.80429	3.94217	38.9389	45.2244	18.9915	14.0319	1.6556	5.25393	6.77852e-22	6.54602e-19
Mfge8	8.55606	7.94964	8.53567	6.36047	9.64256	11.223	9.91988	10.2003	8.39732	9.72013	7.62192	5.64243	17.9382	16.968	10.1601	9.29125	1.07014	4.39192	8.37392e-21	7.28629e-18
Ppic	18.9806	29.0643	35.7886	24.6836	8.15058	14.6597	15.8241	19.0004	13.8378	18.8184	21.9432	14.4906	4.41613	6.6805	7.38275	9.01013	-1.67388	4.6596	2.14799e-20	1.59563e-17
Sypl	4.49118	3.9744	2.40921	5.2977	6.06609	6.04491	3.5808	4.95638	3.42073	3.78684	2.33659	5.76148	7.89094	7.27054	4.52515	5.59852	1.17945	4.41372	2.37125e-20	1.63566e-17
Pde2a	80.5265	99.4632	78.5342	38.871	52.5712	88.0435	82.443	56.6054	104.828	129.319	81.2694	37.5217	52.2375	89.2678	91.7522	69.8544	-1.02961	8.43765	2.71247e-19	1.45524e-16
Capg	18.1383	43.0134	26.6795	41.3737	28.9544	82.3015	37.1861	41.2769	15.1358	46.3957	29.4644	49.1674	34.2796	65.5649	38.4924	37.0024	1.15343	5.72503	3.56257e-19	1.81072e-16
Il9r	1.65487	1.81649	0.206245	0.0553269	4.80947	6.99868	1.0932	0.356367	1.12943	1.11063	0.134809	0.037449	8.04873	9.4874	3.17753	1.25873	2.80656	2.43749	4.55146e-19	2.04757e-16
Gpr15	1.22988	1.41562	7.20397	9.24627	0.588158	1.28737	5.14961	10.2282	2.40562	2.60781	8.55296	9.98131	0.634429	1.59383	3.57805	6.03392	-1.95076	2.72959	4.66464e-19	2.04757e-16
Klrb1c	2.74169	2.58786	4.37482	9.49882	1.72197	1.64505	2.15978	6.47099	3.18794	3.48544	5.33469	7.89179	0.864673	0.895942	0.845563	3.52241	-1.90506	3.61252	5.10003e-19	2.14135e-16
Prss12	6.47993	12.8846	6.25005	2.63506	3.60139	7.35476	5.53395	3.99732	9.6067	19.6145	7.75937	3.90566	2.39998	5.97886	6.04634	4.91592	-2.0264	3.97781	3.49315e-18	1.34933e-15
Klra19	4.75736	5.4767	5.80795	11.1499	2.86529	2.03642	3.52449	7.29669	7.0433	5.21933	8.26441	14.8027	1.2073	0.863546	1.72741	4.19048	-2.56408	2.65249	3.99147e-18	1.48252e-15
H2-DMa	49.1598	22.4349	60.2945	39.2294	73.4696	35.5892	46.6216	39.0107	44.5761	23.9495	56.3846	31.5015	105.494	43.3153	49.7912	43.7011	1.21868	6.12384	4.29651e-18	1.53672e-15
Dusp16	4.13811	4.17483	1.70947	2.17353	6.11704	5.39539	1.85856	1.95719	2.87058	3.3367	1.56168	2.12876	6.65901	5.13166	2.45856	1.96751	1.18745	3.90733	1.02825e-17	3.54637e-15
Klra6	4.84638	5.48134	5.87113	11.2118	2.86109	2.02927	3.52354	7.33804	7.05392	5.24251	8.2847	14.9778	1.23757	0.862902	1.7281	4.19619	-2.53128	2.6798	1.48984e-17	4.96115e-15
Tbc1d4	14.7476	9.72534	5.13794	2.30541	20.4463	14.2704	9.96308	4.73557	12.5015	9.89635	5.09167	1.87044	30.2851	26.3763	21.9779	9.75111	1.24985	5.90864	9.36302e-17	3.01396e-14
Snx8	3.56292	2.22738	2.75307	3.22622	7.42719	6.67622	3.99686	3.23661	2.12493	2.01831	2.67885	2.81272	6.51996	5.22079	3.84642	2.86895	1.59135	3.03789	1.13919e-16	3.54877e-14
Il18rap	5.49616	8.72368	12.1423	22.9608	4.22076	6.79598	9.72124	22.1784	11.277	16.0638	18.1974	29.2958	4.85508	6.55182	11.5663	20.3315	-1.24147	5.03302	2.37167e-16	6.87442e-14
Pak1	7.09614	2.44199	1.93995	1.38218	12.6793	3.06275	2.90273	2.59054	7.3307	2.56967	1.59565	1.07757	15.2282	3.96768	3.05237	3.28358	1.02983	3.54484	5.63808e-16	1.47154e-13
Hemgn	0.425921	0.128536	1.7685	7.04089	0.368121	0.179701	0.87757	4.9321	0.314227	0.153602	2.04336	6.73667	2.53849	1.46583	0.207097	1.70254	2.98324	2.43795	7.93164e-16	1.87475e-13
Lgmn	10.2168	9.79027	3.97988	2.01215	22.1989	22.9014	10.7116	6.22609	6.90472	7.50415	3.18581	1.34723	24.2529	27.2685	16.3684	11.3784	1.78623	4.08428	8.83442e-16	2.03129e-13
Myo5a	3.60277	3.79441	4.34425	6.02457	5.68886	4.56439	4.21914	4.56774	3.19143	3.31482	4.35254	6.21014	6.57212	6.12966	4.75722	4.02426	1.01627	5.49474	1.06819e-15	2.38826e-13
Vav2	5.20144	4.19645	2.8795	2.92388	8.91927	7.19543	4.95298	3.71075	4.00553	3.81252	2.86774	2.33987	9.82343	10.415	6.43422	4.46123	1.26838	3.90497	1.08816e-15	2.38826e-13
Cfp	16.3798	3.86089	2.89992	1.8528	26.6304	7.42321	4.94534	4.58592	13.074	4.64588	2.19146	1.37336	36.9654	11.0264	5.73192	6.17883	1.47354	3.70938	4.42728e-15	9.2944e-13
Blvrb	5.90057	4.95	4.86183	3.92349	9.43563	7.49045	6.63219	5.93642	4.84269	4.92251	4.43805	3.50973	12.3048	9.46148	8.09899	7.21914	1.32015	2.7203	6.52822e-15	1.3134e-12
Klre1	6.71596	8.74183	13.6354	30.188	2.75263	3.61231	5.70968	13.797	12.0332	17.0298	20.8277	36.718	3.10418	4.72528	4.77726	13.3031	-1.97589	3.56567	1.3339e-14	2.5763e-12
Nrn1	2.39362	3.59273	2.36335	1.40607	2.49393	4.57116	1.59606	1.33648	2.21589	3.53541	2.17908	1.42563	6.69359	14.3808	5.00286	3.34723	1.56734	2.25373	4.1411e-14	7.14119e-12
Klrc2	3.36472	3.56434	4.79189	7.83081	1.22698	1.28952	2.01049	5.41806	6.0927	8.23908	8.4366	12.5174	1.60616	2.15941	2.08698	5.17581	-1.94514	1.73212	4.4978e-14	7.62021e-12
Plscr1	2.70973	2.09702	4.02363	9.24363	4.14592	5.00181	4.4678	8.12913	3.15503	3.65115	4.9892	10.6262	8.18549	8.71288	6.81214	8.2281	1.34947	3.55044	5.31501e-14	8.84948e-12
Il18r1	16.7938	42.752	30.8644	29.9281	11.92	20.463	22.0397	33.5154	24.916	42.1463	37.224	36.2656	11.2017	15.8999	24.5029	34.1697	-1.18001	6.79646	7.7646e-14	1.24971e-11
Il1r2	5.29931	1.18133	0.237516	0.0770415	7.03997	3.41184	0.914305	0.374284	4.30062	1.74007	0.335646	0.0615097	14.9486	8.61221	1.53674	0.806959	1.77037	1.60921	8.66559e-14	1.37186e-11
H2-Oa	36.1691	11.6857	14.4406	10.4236	57.9264	22.7208	23.6054	18.9906	33.5141	12.8901	12.4551	8.01358	69.2068	27.1788	31.5341	24.7801	1.0217	4.56102	1.26758e-13	1.94302e-11
A530032D15Rik	5.26876	4.05457	5.84888	4.19359	6.72715	7.71842	4.9731	5.17073	5.09465	5.03564	6.00654	3.83211	11.5043	12.4524	8.22476	7.70831	1.14979	3.18445	1.35558e-13	2.04545e-11
Dapl1	179.477	107.388	140.639	98.0155	115.35	78.0641	169.481	129.126	196.494	76.9068	122.292	83.1347	72.9566	42.0217	95.5907	88.5365	-1.45631	6.13802	2.04732e-13	2.95089e-11
Cd83	40.5361	22.703	10.2127	5.0013	73.5087	57.4057	14.2687	8.48256	23.6985	26.3889	10.561	3.83079	67.7527	78.6428	20.5393	10.609	1.48904	5.47623	2.19995e-13	3.12425e-11
Irf4	25.6689	17.7217	8.5687	19.3706	47.1212	22.1998	7.10166	7.90404	12.2024	15.2946	9.40081	19.4317	37.8535	27.0079	9.78054	8.01223	1.60669	6.2399	5.7308e-13	7.58114e-11
Slc43a3	1.55264	2.551	4.24482	7.27317	2.66206	3.92315	4.38196	7.50949	1.43712	1.64773	4.27338	7.07037	4.33445	5.42141	4.03165	5.18243	1.56618	3.41378	6.47362e-13	8.32779e-11
Scpep1	13.8089	12.5917	12.6157	16.2049	23.1196	22.5697	14.9751	16.2729	12.4623	11.4388	13.1297	16.393	26.877	28.1207	17.9713	14.1275	1.08394	4.86706	7.29005e-13	9.02565e-11
Marcksl1	35.9738	18.803	15.3762	11.5898	55.5529	43.6313	20.5418	15.5036	28.2312	21.9676	16.1644	11.3222	62.3289	65.5389	34.6041	18.9535	1.11725	5.1797	8.22175e-13	1.00503e-10
Ccr6	1.36302	2.84145	0.77075	0.417391	3.29192	7.57398	3.60376	2.19553	0.99532	1.55369	0.511613	0.210232	5.37172	12.2852	5.26095	2.97746	2.40467	1.97526	1.07044e-12	1.29216e-10
Cd40	3.62829	3.84983	5.152	1.85974	6.83953	10.1283	4.91485	3.80916	3.13919	3.54563	5.60011	1.16118	9.61032	11.6423	5.61148	3.26066	1.58835	2.69132	1.46988e-12	1.7102e-10
Klra4	2.02178	1.13781	2.0584	3.11113	1.45159	0.881472	1.96274	4.79488	2.93948	1.01041	2.17012	3.19659	0.718143	0.717608	1.38435	5.22286	-2.04592	1.5153	1.61204e-12	1.85327e-10
Tnfsf9	3.77504	1.77518	1.98773	2.17091	4.68872	3.17205	1.69746	2.24942	3.15138	2.11889	2.48224	2.32434	6.50703	3.97687	1.92941	1.99215	1.02085	1.58769	1.66831e-12	1.8954e-10
Trip13	1.14668	1.61065	7.63342	21.1164	1.32538	2.42876	4.19475	10.1915	0.906735	1.77583	9.6472	23.5268	2.29475	2.64145	2.19179	6.29698	1.31093	3.89686	2.17604e-12	2.4154e-10
Fgl2	4.40418	4.39455	4.32877	7.94657	8.94196	6.11078	5.5919	8.7803	5.56721	7.4257	6.75808	10.3688	13.4947	9.47404	8.69532	13.0756	1.25273	4.83392	2.26e-12	2.48009e-10
Rad54l	0.951279	0.751647	7.94142	16.2549	1.2003	1.10642	4.69388	11.0241	0.969899	1.02577	9.95064	17.3924	2.42125	2.2918	2.55776	5.74863	1.29257	4.11621	2.29429e-12	2.48943e-10
Pkig	9.20141	6.71836	6.248	6.91237	16.1106	17.3029	9.81882	7.32851	5.13558	4.47662	5.15701	6.00532	16.3134	16.2379	9.94716	7.99949	1.64109	3.11147	2.53028e-12	2.71499e-10
Sema7a	3.78408	3.45691	7.22472	15.4403	5.51518	7.04116	3.73711	5.25235	2.87686	4.48226	10.0495	14.3395	8.06487	11.9169	5.47429	3.79785	1.4609	4.26113	3.0169e-12	3.16676e-10
Ptms	45.0872	50.1825	20.7247	19.9817	67.0078	68.6568	34.1543	35.5489	45.5566	38.463	19.4315	17.9668	101.368	83.0667	58.7845	47.0194	1.12848	5.42436	6.1375e-12	6.04794e-10
Ifi30	67.7841	39.1586	37.684	41.7613	103.476	76.0206	49.6684	44.0309	66.8471	35.1474	37.9349	41.8642	161.764	96.9112	66.8174	51.8778	1.24998	5.65059	6.22306e-12	6.07031e-10
Slpi	8.36019	2.19666	3.04671	1.49147	14.7713	12.1255	6.39341	3.21374	9.46066	4.55664	4.57758	1.45531	90.5193	62.2615	35.5936	13.0361	3.23109	3.62849	7.09901e-12	6.78764e-10
Cyp4f16	3.89653	1.03028	1.26937	1.30745	5.02057	1.5986	2.01521	1.79216	4.246	1.35888	1.4411	1.25564	8.63955	2.14865	3.03053	2.32652	1.00048	2.33429	7.90057e-12	7.33613e-10
Swap70	9.80469	19.2555	10.4916	5.50229	16.8737	34.8767	21.4834	13.551	8.13937	12.4828	7.1343	3.51836	22.2965	40.3653	25.9368	15.8665	1.42775	5.56025	8.79978e-12	8.01693e-10
Aqp1	0.173471	0.00893098	0.00532156	0	0.297696	0.0799425	0.0117288	0.0103428	0.168139	0.0956081	0.00259885	0.00265505	2.73307	1.25008	0.0263724	0.0204691	3.9876	1.6723	1.68462e-11	1.45253e-09
Renbp	2.42154	3.29211	1.49201	0.91309	4.46851	7.29276	2.89688	2.36871	2.21472	2.87905	1.3675	0.846239	4.93617	8.21323	4.38108	3.24226	1.13276	1.91734	1.74533e-11	1.48486e-09
Unc93b1	43.5625	16.7308	15.2651	11.318	80.1208	41.6761	30.5945	21.0811	37.1633	15.8677	11.8046	8.06209	93.1246	46.4588	35.8121	27.2342	1.30029	5.84018	1.75286e-11	1.48486e-09
Snn	9.47872	11.0429	8.99114	4.52458	15.5599	26.3703	20.6113	12.4516	6.2385	8.3469	6.00709	2.66466	17.3208	28.8877	24.1221	15.9163	1.4468	4.80534	1.82036e-11	1.52863e-09
Klra18	1.79903	0.996713	1.81033	2.64083	1.21501	0.802772	1.84983	4.19945	2.41359	0.9151	1.78383	2.63604	0.648496	0.64679	1.228	4.59723	-1.91046	1.71924	1.91912e-11	1.58401e-09
Stom	4.00767	1.70461	0.871366	0.29412	7.281	2.90307	2.02413	1.23205	3.30791	1.6047	0.739485	0.202022	9.43134	4.2633	3.39003	2.17679	1.48588	2.93432	2.00819e-11	1.64348e-09
E2f2	3.50868	2.21435	9.80272	23.2309	4.77684	5.38038	8.38134	22.176	4.03365	2.37578	10.2917	23.1238	9.45474	7.97803	8.23044	14.7534	1.20269	5.64953	2.19503e-11	1.78129e-09
Prdx4	6.02302	6.16694	14.6778	20.3802	10.8605	13.2909	11.9977	14.2095	5.13312	8.23003	16.7237	20.6522	13.3122	14.0898	8.83679	9.86972	1.34792	3.68318	3.06231e-11	2.42399e-09
Trf	7.58393	2.13479	0.310907	0.179707	18.705	4.45811	1.17325	0.915782	5.98378	2.80046	0.172479	0.16498	20.5065	6.11182	1.89825	2.07078	1.75173	3.71637	4.14531e-11	3.15207e-09
Ncaph	2.56395	2.87715	12.7453	33.6795	3.22973	4.56361	8.02816	24.6403	2.77234	3.26094	14.868	36.926	6.49804	7.68902	5.62644	15.8836	1.20242	5.08959	5.03245e-11	3.75059e-09
Rasgef1b	19.8337	4.50626	1.65028	1.21771	34.8474	10.8821	3.20649	2.60208	10.3396	3.89912	1.54477	1.15969	31.2545	12.6508	3.54242	3.02948	1.56979	4.34482	5.04895e-11	3.75059e-09
Tspan9	2.90482	3.55861	2.51388	1.43674	4.6926	7.31058	5.13422	2.03358	3.38927	3.77817	2.18848	1.12249	12.5125	12.4206	10.268	5.46885	1.86187	4.40125	5.19094e-11	3.82663e-09
Ccnb1	1.96874	2.29131	7.52053	56.7042	2.93435	4.39975	4.06355	27.8691	2.10054	2.82888	8.60083	65.5125	7.1137	9.67626	4.42147	17.7132	1.73311	5.08896	5.56632e-11	4.06873e-09
Kif22	2.78652	4.43086	12.0335	45.7297	2.95529	10.2323	9.19076	33.119	3.33224	5.97736	14.1256	50.555	7.01945	12.2057	7.6678	22.3836	1.04815	5.11108	5.60361e-11	4.06873e-09
Nek2	1.54891	1.32724	4.35067	22.8522	2.08883	2.4979	2.979	14.0526	1.47772	1.61508	5.29393	26.2145	4.55244	5.08815	2.43788	9.35136	1.59706	4.48999	6.11555e-11	4.31079e-09
BC035044	4.33342	1.62638	3.80418	12.5779	5.97429	3.00999	2.76499	6.09389	3.36464	1.74431	4.61945	13.9448	7.17556	3.89301	2.69352	4.28922	1.06684	3.62609	6.87793e-11	4.77843e-09
Tk1	4.0968	1.59429	18.1149	60.3899	6.20896	3.6173	12.7397	37.5867	4.35451	2.16112	25.943	68.9264	12.2742	6.06429	8.51402	25.2359	1.46832	4.80912	7.06114e-11	4.87067e-09
Clu	1.7741	0.503557	0.432233	0.115865	3.0948	0.964223	0.866978	0.630928	1.6601	0.658279	0.44409	0.0971587	9.38466	7.09904	2.12344	1.09862	2.47374	1.5769	7.36697e-11	5.04559e-09
Lat2	8.28382	4.04053	3.69073	5.04938	14.7551	10.0174	7.94263	7.76338	6.33413	3.2361	3.10705	5.25411	16.3992	10.9059	9.42441	8.35391	1.34582	3.44078	7.9902e-11	5.4339e-09
Cdca8	4.57475	4.41211	15.298	58.975	6.01229	7.75516	9.61902	37.6585	5.12825	5.93229	18.5606	63.2043	12.3667	12.471	7.36485	23.9297	1.24398	5.01907	8.35171e-11	5.64003e-09
Ahr	7.24911	2.62556	0.971719	0.690301	11.658	3.17586	1.22007	1.41352	5.55316	2.23022	0.879134	0.531303	12.4032	4.1332	1.55693	1.55256	1.13319	3.96978	1.02089e-10	6.79915e-09
Cd200	2.906	5.96255	3.47686	2.44758	4.83181	5.88608	4.89648	3.04607	2.50365	4.2913	3.3801	2.15706	6.40987	9.49808	7.29892	4.70737	1.33007	3.07652	1.04282e-10	6.83141e-09
2810417H13Rik	6.97265	3.79159	43.1163	122.254	9.64118	7.31416	22.6598	68.9804	6.32386	4.10694	46.5725	130.848	18.774	11.7211	14.046	48.8841	1.54267	6.53673	1.04696e-10	6.83141e-09
Cdc45	2.49762	3.036	19.8474	39.1013	3.35958	3.59229	10.6626	23.649	2.55563	2.99538	24.8251	42.4152	5.47341	5.23672	5.77344	14.1687	1.073	4.93937	1.09831e-10	7.1184e-09
Tnfaip2	2.01339	2.02173	1.57686	0.612014	3.51984	4.94754	2.20111	1.66102	1.88678	2.97048	1.71572	0.392001	6.30535	7.92346	2.77154	2.32087	1.71378	3.20754	1.11747e-10	7.17473e-09
Sdf2l1	18.4693	8.27955	41.6282	75.1355	27.6881	15.5597	30.416	39.9388	19.0201	11.1919	52.0243	83.7235	41.5595	21.6711	26.7703	29.8736	1.10229	5.32688	1.16887e-10	7.37761e-09
Bcl2a1a	17.5472	10.424	8.11445	7.23088	25.7911	22.575	9.35067	8.0706	15.4835	13.3416	9.96133	7.46841	33.4322	32.7574	13.5066	10.8759	1.08494	3.22191	1.27191e-10	7.97586e-09
Stx11	3.44561	6.18936	3.30565	6.19457	4.77217	7.97563	2.86353	3.78886	3.66089	7.32044	4.28929	7.35905	8.20267	12.9868	5.74115	5.50164	1.13829	3.65244	1.30479e-10	8.10653e-09
Atp6v0a1	2.22845	2.6335	2.44444	1.26505	4.67482	6.00932	3.87132	2.39844	2.02568	1.86577	1.92625	1.24907	5.76552	7.2455	6.49487	3.95875	1.48275	3.38945	1.3571e-10	8.31389e-09
Diap3	1.50125	3.27503	5.90992	12.8887	2.07261	3.67793	3.39847	9.56096	1.70414	3.43913	6.90554	15.0529	3.54014	4.8558	2.5516	6.76568	1.02839	4.2195	1.36025e-10	8.31389e-09
Egr3	14.0154	7.50042	7.933	7.46678	27.1319	7.73629	6.84715	8.79969	8.95888	6.95119	9.38028	6.72903	24.6093	7.91595	5.22427	5.78027	1.43184	3.73284	1.43769e-10	8.62348e-09
Fignl1	1.18865	1.74998	16.5576	39.2191	1.3587	2.51494	9.23713	22.344	0.932092	2.05899	19.2607	41.8858	2.1238	4.24918	5.59294	13.4775	1.15827	5.1638	1.48459e-10	8.84981e-09
Cyfip1	2.67769	2.92315	2.28024	2.31002	4.19661	4.87548	2.89133	2.87578	2.55585	3.21416	2.57037	2.5099	5.38797	8.08814	4.34822	3.62935	1.05129	4.24941	1.53391e-10	9.0877e-09
Dna2	1.40533	0.613711	5.54693	10.7708	2.22767	0.850724	2.2605	5.0528	1.69877	0.743496	6.36234	10.6443	3.51602	1.38329	1.57979	2.97118	1.02507	3.8803	1.59376e-10	9.32783e-09
Syt6	1.06572	15.0781	10.3214	3.74772	0.480669	7.02823	5.33757	2.76765	1.18189	10.5701	8.82801	3.16234	0.300469	1.40458	1.7355	1.00355	-1.99715	4.41153	1.80625e-10	1.03826e-08
Spag5	1.61929	1.12863	5.59093	21.9394	2.0796	2.22103	3.73096	17.0572	1.69484	1.62818	6.62583	25.125	4.40313	4.30466	2.79157	10.5711	1.35134	4.81349	1.81698e-10	1.03826e-08
Pcsk1	0.872467	2.21692	1.30133	0.634727	0.915829	3.16805	2.26662	2.26247	1.42928	2.99876	1.58818	0.719694	4.74477	12.2085	12.2916	10.7286	1.70372	3.06958	1.82841e-10	1.03864e-08
Plcg2	10.7701	6.97579	5.85165	5.71351	21.4838	12.666	11.3806	10.2888	8.90657	5.36332	4.69021	4.26397	22.8509	15.764	12.3775	10.4423	1.33418	5.21822	1.84044e-10	1.03936e-08
Atn1	40.8821	112.903	34.9618	28.4533	35.8271	60.762	37.7997	39.3997	44.7659	74.0855	36.113	29.4092	18.3266	35.484	18.633	18.4572	-1.3131	7.52886	1.99999e-10	1.11641e-08
Melk	1.04369	1.11378	4.50458	14.6926	1.29498	1.74928	2.74415	9.80052	1.09484	1.33428	5.7158	16.213	2.69747	3.67664	2.02655	6.41786	1.27473	3.93399	2.20225e-10	1.22225e-08
Sdc1	1.69291	1.96884	0.57151	0.446105	4.33238	7.12619	2.31155	1.02773	1.45417	1.79868	0.51768	0.473412	7.72337	10.0473	6.09939	2.41426	2.38179	2.90312	3.37699e-10	1.81176e-08
Mybl2	1.84357	1.42404	8.52082	20.5696	2.61443	1.97956	5.20508	11.7944	1.81954	1.48092	11.4513	22.3095	4.04413	3.12313	3.43586	7.08773	1.12717	4.70646	3.67899e-10	1.94142e-08
Bub1b	3.05668	3.1358	11.8472	46.0642	3.94985	5.36805	7.34321	30.5825	3.14246	3.32526	13.5539	49.4984	7.55323	8.6636	5.42297	20.8641	1.23897	5.78246	3.71929e-10	1.95202e-08
Klra1	1.86956	2.22271	7.12239	13.9454	1.02147	1.25566	3.65269	8.36026	2.59099	2.96032	7.77664	16.0586	0.687039	0.584088	1.76312	6.44559	-1.93705	3.08194	3.87118e-10	1.99914e-08
Ckap4	3.02008	2.00203	1.56726	1.78929	7.10252	4.99568	1.82022	1.2609	2.26923	1.64431	1.78297	1.8954	8.50492	6.08283	3.7099	1.70398	1.87941	3.04744	4.07565e-10	2.09354e-08
Kif4	1.22702	1.13241	4.85343	18.9915	1.56023	1.87401	2.89318	12.7133	1.31987	1.33868	5.76488	21.1026	3.27762	3.58334	2.15311	8.20765	1.28528	4.77209	4.11914e-10	2.10468e-08
Shcbp1	1.21727	1.31283	9.17701	26.3835	1.78219	2.12241	4.45076	14.9938	1.14844	1.35528	10.3964	29.6731	3.46147	3.94476	2.70725	11.359	1.56279	4.05508	4.46252e-10	2.26813e-08
Ccna2	4.54016	4.12412	24.1015	98.5922	6.58492	7.4609	13.11	58.4149	4.33807	4.77855	26.9436	109.146	13.1051	14.6802	9.12397	38.1511	1.56864	6.36093	6.10362e-10	2.98758e-08
Aif1	10.6323	1.72846	1.41705	0.539932	18.6541	3.95436	2.34665	1.87694	10.6057	2.58456	1.23258	0.403258	28.204	5.96788	2.56688	2.97182	1.38602	2.07509	6.12552e-10	2.98758e-08
Egr2	9.373	5.22403	2.56715	2.85646	17.7547	5.59303	2.33951	3.08176	4.3928	5.07634	3.65913	2.70013	12.6116	9.08313	2.83796	3.00336	1.49554	4.01316	6.49001e-10	3.14945e-08
Spry2	11.105	2.08811	2.65469	4.47307	8.81309	1.81956	2.82238	5.57979	14.3369	3.00935	3.34886	4.89046	5.19358	1.88065	2.03098	4.40099	-1.48929	3.40045	7.63773e-10	3.56317e-08
Anxa4	3.99635	6.09851	4.45082	4.08295	5.86775	11.2527	5.87478	4.75848	3.77979	6.4813	4.99653	3.98705	8.5955	14.4545	9.16546	6.44735	1.15932	3.37852	8.14316e-10	3.7807e-08
Cep55	1.34408	1.76167	6.43193	21.7958	1.90495	2.39757	3.30988	14.277	1.41996	1.65656	7.14454	25.678	3.747	4.74543	2.83156	10.2857	1.37291	4.20937	9.02676e-10	4.11325e-08
E2f8	1.24451	1.01069	6.44385	22.0343	1.62073	1.45513	3.67176	14.2718	1.22448	0.989953	7.35723	24.0814	3.28191	2.93102	2.4988	8.33102	1.39653	4.67799	9.02981e-10	4.11325e-08
Trim7	3.43795	1.70986	0.61733	0.161471	9.14846	5.07197	2.65553	1.04761	2.2396	1.29812	0.511846	0.156789	7.76116	4.8188	4.03174	1.70679	1.76556	1.49659	1.00676e-09	4.56445e-08
Mcm10	0.986364	0.695692	12.039	27.3128	1.12238	1.27358	6.34548	15.0967	1.00849	0.848351	16.4644	29.6404	2.31173	2.40961	3.33257	8.36458	1.17031	4.89873	1.02783e-09	4.63822e-08
Rad51	2.1353	2.33303	21.8066	46.461	2.52753	3.52155	12.6801	28.6794	2.02071	2.55293	29.4001	51.323	4.52496	5.39752	6.73953	18.7447	1.13607	5.15239	1.27806e-09	5.6101e-08
Cdca2	1.29033	1.29084	5.12581	14.915	1.46618	2.11618	3.25201	11.1249	1.1639	1.54204	5.56191	16.3774	2.62718	3.60819	2.51242	7.35819	1.14702	4.33577	1.52436e-09	6.60124e-08
Pla2g15	1.72552	2.63295	3.18974	3.11795	2.4699	4.33165	4.15132	3.9929	1.44151	3.35413	3.47448	3.1806	2.95322	4.41371	4.21024	4.1186	1.01107	3.26409	1.60424e-09	6.85492e-08
Cd38	6.14011	5.89569	4.57589	3.59719	9.42389	7.12069	7.53377	6.19765	5.88513	3.97653	4.01806	3.34163	12.2364	7.13182	9.74825	8.41848	1.02921	4.06952	1.67724e-09	7.13528e-08
Fabp5	6.96551	13.1704	26.3731	37.8474	8.87249	20.4087	27.5318	22.7543	6.9916	13.3969	27.2618	37.7633	17.4332	30.5092	40.1895	27.9567	1.29287	4.24416	1.72163e-09	7.25439e-08
Igfbp4	79.8568	53.493	119.528	53.745	57.8545	71.5123	190.162	120.12	110.135	61.7983	107.01	47.7139	40.7616	34.3617	114.656	72.5733	-1.46125	7.62548	1.72777e-09	7.25439e-08
Ptprj	7.07945	5.80488	3.6036	3.49827	12.5362	8.65922	5.72979	4.52455	5.11784	4.73822	3.08843	3.11259	11.9375	10.4469	6.36634	5.37203	1.19602	5.2308	1.78747e-09	7.47255e-08
Bcl2a1d	20.6831	13.7654	10.4704	9.38859	30.1972	29.8577	11.494	10.177	18.8986	16.8869	13.0697	10.038	40.5996	43.2617	18.2284	13.2291	1.07778	3.55965	1.9335e-09	8.01363e-08
Cdk1	1.81127	1.493	12.0939	44.7043	2.52719	3.47558	6.48557	25.7657	2.02538	2.03673	14.8551	51.0807	5.66078	6.23838	4.46191	17.335	1.45691	5.32644	2.15743e-09	8.67935e-08
Tpx2	2.24038	3.17403	12.4772	45.8124	2.92844	4.78406	6.37343	28.2666	2.36747	3.25167	13.2731	51.0074	6.29748	8.01017	5.04638	18.8363	1.38562	5.93511	2.54723e-09	1.00814e-07
Cd81	17.0105	7.55244	3.18491	1.52886	36.824	20.1068	9.22521	5.197	13.793	7.14265	2.00358	0.84781	36.0579	24.9696	12.3501	7.53922	1.36086	4.01693	2.8258e-09	1.10481e-07
Il1b	9.66382	2.80483	0.75243	0.220737	17.4129	5.60852	0.893892	0.304656	11.7056	4.64957	0.811026	0.179961	37.7086	9.60868	0.976559	0.653572	1.66089	2.6872	2.8548e-09	1.11165e-07
Fancd2	0.844296	0.738472	4.26288	9.66609	1.26004	0.930647	2.47513	6.79731	0.898055	0.886387	5.22654	10.5888	1.99552	1.77952	2.0031	4.24943	1.12663	4.04887	2.89644e-09	1.12333e-07
Bank1	8.29076	5.17113	3.82326	2.05069	18.5089	8.52633	9.85304	5.57014	4.22507	1.63359	2.08921	1.34961	16.7252	6.94786	9.37153	7.65916	1.95843	4.07647	2.98862e-09	1.14985e-07
Alcam	2.91793	5.29873	2.03288	2.84104	4.32145	7.25291	3.04692	2.5509	2.99608	3.44706	1.95571	3.04103	6.68026	10.2224	4.77889	3.83055	1.13063	3.94418	3.21129e-09	1.21613e-07
Espl1	1.03781	0.819236	4.846	17.3042	1.4294	1.3932	2.82677	11.4396	1.18468	1.04901	5.52004	18.6827	2.76769	2.77467	1.97922	6.65455	1.19785	5.14186	3.44587e-09	1.27618e-07
Kif11	3.70229	3.53794	15.6946	54.7291	4.94332	5.20915	8.41574	36.7147	3.64439	3.61848	16.6492	63.2456	9.25347	10.1581	6.70515	25.3293	1.31691	6.22742	3.44913e-09	1.27618e-07
Kntc1	0.85264	0.548348	7.74334	15.438	1.00042	0.889903	4.30966	10.819	0.801183	0.74432	9.16882	16.9821	1.93521	1.71844	2.20299	6.37003	1.24638	5.16709	3.50756e-09	1.29284e-07
Myo1e	3.62935	4.00793	2.70729	3.13165	6.88433	7.00614	4.56595	5.143	2.14712	2.27478	2.11734	2.65788	6.11367	8.73496	4.93179	4.81799	1.48307	4.09932	4.06055e-09	1.47416e-07
Ly6a	25.2547	49.8139	245.617	345.87	46.8077	80.2251	83.9473	163.445	22.4165	35.5044	275.188	289.619	76.8498	78.7443	108.873	159.075	1.75162	7.06509	4.11403e-09	1.48799e-07
Ccnb2	5.05236	3.98411	10.7326	68.8605	7.54601	7.59336	7.3579	49.0387	5.64125	5.01458	12.1336	74.8853	15.5391	14.703	8.3953	34.1876	1.43633	5.07579	4.15929e-09	1.49381e-07
Mir5107	75.7039	18.5913	12.1763	6.51064	186.268	78.2781	32.7444	21.9692	80.7218	30.8405	10.0671	4.98283	221.75	99.2942	49.2471	24.3342	1.43181	1.9043	4.17655e-09	1.49381e-07
Klrk1	9.71653	10.1093	8.68362	16.4653	6.30131	5.74497	5.5436	11.5496	16.7506	18.2547	14.1229	21.1152	8.01983	8.13516	6.49389	12.9642	-1.08788	5.05716	4.4871e-09	1.58725e-07
Tmem176a	9.64277	4.15509	7.02402	4.36155	13.7578	7.87472	13.0924	7.87943	10.7032	5.81793	6.56713	3.91977	26.7042	15.9173	23.86	9.89444	1.2947	3.21441	4.59349e-09	1.61895e-07
Klra9	1.64748	1.54842	2.04237	2.97767	1.03966	0.929533	1.29555	2.83063	2.17467	1.84613	2.30989	3.85107	0.739046	0.478426	0.906148	2.87813	-1.57646	1.55159	4.77352e-09	1.67021e-07
Cr2	4.09757	1.13742	0.521814	0.153125	11.5534	2.63468	1.9881	0.843456	1.7485	0.407504	0.138121	0.0577252	11.5339	2.9315	1.96627	1.2232	2.69449	3.59288	5.07753e-09	1.75748e-07
Cd163l1	1.25047	1.24052	1.5292	1.43743	0.460256	0.67452	0.773586	1.16897	1.71467	2.23235	1.97814	1.94952	0.360685	0.327006	0.334528	0.252041	-2.26944	2.66669	5.21816e-09	1.79971e-07
Cdkn3	1.27216	1.80542	3.05333	19.1193	1.89566	2.98041	1.89011	11.3249	0.938023	1.44051	3.02023	22.3857	3.41155	4.96886	1.81635	8.87327	1.83318	2.27337	5.35225e-09	1.83938e-07
Aurkb	2.41295	2.01447	14.9057	54.3716	3.55652	5.03349	8.70084	33.6694	2.8723	2.7276	17.7932	61.171	7.58069	8.55838	6.10287	20.8424	1.37333	5.06665	6.00581e-09	2.04219e-07
Axl	2.65289	0.540508	0.834901	1.11302	7.2473	1.97626	1.58997	2.10008	1.86649	0.534989	0.745865	1.21003	7.03133	2.4991	2.75573	3.80068	1.8884	3.85865	6.37937e-09	2.14654e-07
Cd79b	35.9678	46.0894	25.9715	12.8476	69.0409	118.153	79.0303	42.044	20.5259	22.2981	13.8437	7.37334	65.7389	94.0864	76.7605	49.4973	1.65375	5.44317	6.79121e-09	2.24598e-07
Fcgr2b	6.32358	5.67799	2.33328	1.12578	14.266	12.3829	6.7524	3.47819	5.242	3.28416	1.55309	0.739834	14.805	12.821	8.75849	5.76478	1.47208	2.91755	6.86068e-09	2.25558e-07
Cenpm	1.5032	0.848456	7.52708	16.6714	1.77058	1.92421	4.91169	10.9781	1.38954	1.20577	9.02387	17.0579	3.64417	2.51633	2.86179	6.93572	1.36494	3.03143	6.86694e-09	2.25558e-07
Ncapg2	1.60268	1.47014	10.8393	24.9477	2.16147	1.89617	5.58176	15.8587	1.62856	1.5004	12.0326	27.9903	3.75638	3.57744	3.70324	10.4745	1.17908	5.65757	7.09819e-09	2.32364e-07
Nrarp	3.66387	3.05373	5.05449	5.22366	3.16359	3.05052	4.55018	5.26097	6.13392	4.39935	7.48027	6.85635	2.86969	3.98182	6.06545	6.833	-1.1197	3.79653	7.2612e-09	2.36099e-07
Syk	18.5326	9.42725	4.65313	2.33945	40.025	21.7297	14.8322	8.86944	10.9681	6.47431	2.53173	1.12959	34.2018	23.9896	18.9544	11.9023	1.6145	5.77935	8.20316e-09	2.64943e-07
Tnfrsf13c	6.10487	8.32972	4.29487	2.00926	12.9769	16.6055	14.3374	8.20272	3.1435	3.24878	2.2015	1.01435	11.8258	18.2996	14.1409	10.2667	1.88493	3.55455	8.41772e-09	2.70967e-07
Ncapg	1.33432	1.72658	10.5803	32.2389	1.6001	2.58596	5.15253	17.0458	1.12487	1.59227	11.1292	34.908	3.11559	4.79282	3.64558	12.8622	1.44151	5.04707	8.58074e-09	2.74385e-07
Cenpn	1.56554	1.49808	6.27407	14.9466	2.00197	2.03924	3.83256	10.298	1.57843	1.30322	7.02503	16.2215	3.3418	3.18219	2.36289	6.87881	1.0558	3.35312	9.08641e-09	2.8894e-07
Spc25	1.39491	2.26864	8.00343	22.1112	1.67346	3.41608	4.60594	14.8432	1.11198	1.86066	9.07532	22.8195	2.98976	5.02831	3.35667	11.5997	1.39998	3.64706	9.26692e-09	2.93412e-07
Pbk	0.821671	0.90944	8.02709	25.5175	1.24561	1.74798	4.07847	14.2718	0.928007	0.992963	9.97053	27.6472	2.67068	2.49858	2.35062	9.35488	1.49841	3.684	9.50849e-09	2.99099e-07
Top2a	11.762	11.9919	60.9335	187.145	15.5286	17.977	33.965	126.854	12.8693	11.7156	66.9808	205.32	29.9208	29.4211	23.2813	84.987	1.19055	8.26333	1.03357e-08	3.23015e-07
Irf8	66.1027	26.9202	44.2168	64.9618	106.061	50.029	40.0896	44.6955	63.5583	25.8073	51.1784	62.0799	132.405	56.9375	37.3585	38.742	1.03447	6.99799	1.07965e-08	3.35247e-07
Lrr1	0.313518	0.355928	3.3012	7.92559	0.286439	0.262776	1.59982	3.83873	0.221591	0.205493	3.49629	7.75171	0.837431	0.843275	0.794722	2.75995	1.86793	1.91068	1.14896e-08	3.52239e-07
Cenpf	0.81185	1.18121	2.78531	11.89	1.06783	1.35143	1.5502	8.6272	0.773978	1.02914	2.68268	14.2117	2.01986	3.20002	1.67685	6.81928	1.35692	5.17725	1.42762e-08	4.26828e-07
Fam71b	2.54672	10.6817	8.95623	6.80964	2.02466	6.38269	10.6142	8.86019	2.83901	6.97216	8.34135	7.53035	1.26708	3.25917	7.72581	6.48918	-1.18971	3.72332	1.51865e-08	4.48488e-07
Casc5	0.580137	1.38718	3.87831	12.3355	0.828654	1.42544	1.85836	7.41501	0.458708	1.08908	3.37137	14.0707	1.2771	2.59322	1.59112	6.11896	1.44879	4.46305	1.55179e-08	4.55489e-07
Cd24a	40.0682	19.3425	7.69328	3.66928	71.5421	41.6874	22.4499	11.9582	23.4699	10.3546	4.79783	1.99109	75.2059	44.7958	25.2535	17.3159	1.65331	5.17911	1.56451e-08	4.57831e-07
Lyn	16.0547	9.35704	4.70987	3.6516	29.8179	18.6443	10.9714	7.97075	10.9518	5.82213	2.66929	2.8262	29.0662	19.2775	11.1361	9.63668	1.38262	4.99797	1.59698e-08	4.65924e-07
Ogfrl1	2.63879	2.57817	4.29703	3.64152	4.074	2.81827	2.96489	2.97946	2.84791	1.94677	4.21813	3.17976	6.14573	3.89585	4.57935	3.41111	1.08336	3.90576	1.68976e-08	4.91508e-07
Lyl1	2.42184	1.86589	1.1772	0.563913	5.18148	4.89416	4.25532	2.43459	1.61864	0.976669	0.484909	0.268655	5.51438	4.85146	4.33475	2.69241	1.74235	2.09082	1.85803e-08	5.38829e-07
Lmo2	8.00312	2.23087	2.29537	0.84891	15.5933	4.33144	6.23945	3.61432	4.78739	1.48942	1.3359	0.486156	15.7659	5.2831	6.38494	5.25643	1.69379	3.06078	1.92191e-08	5.52376e-07
Nrp1	2.74522	2.02683	1.25306	0.60539	3.81886	3.1079	2.73191	1.58161	3.13445	2.05615	1.42427	0.591993	6.80263	6.00221	7.02146	4.73839	1.09211	3.83444	1.97087e-08	5.64768e-07
Ncf2	5.81897	3.32331	1.85588	0.978594	11.2581	8.72726	4.61527	3.00779	3.7742	2.03296	0.876048	0.684579	11.3078	9.10726	5.56679	3.9862	1.55721	3.29802	2.03194e-08	5.80544e-07
Arhgap19	1.74393	2.40654	3.64693	17.1892	2.00057	3.33287	2.37476	11.2423	1.78918	2.37061	3.50897	18.173	3.77868	4.66236	2.95925	8.07912	1.05216	4.91753	2.05514e-08	5.8372e-07
St8sia6	2.29926	6.48207	1.25062	0.377349	3.39587	6.98276	3.53756	1.29021	1.45505	3.53663	0.791985	0.211681	3.48501	6.28372	4.45848	2.17927	1.23337	2.85309	2.08812e-08	5.87901e-07
Txndc5	34.3714	28.7416	36.4875	43.3219	57.6865	45.8122	42.2804	37.4868	39.4282	36.5342	40.4636	45.3647	80.6891	53.5953	48.472	39.0121	1.00785	6.78801	2.12422e-08	5.96326e-07
Grn	27.9949	12.2378	11.3779	10.1026	45.1245	24.2131	21.0294	20.6946	26.2733	14.698	11.642	9.62157	57.0917	33.541	26.4412	26.5331	1.09506	5.46497	2.16691e-08	6.05322e-07
Tmem176b	9.80817	6.12201	6.29376	3.97101	15.036	9.77895	12.018	6.97666	10.8317	6.49754	5.96976	3.23858	26.8338	16.7083	21.752	9.9984	1.28367	3.85286	2.16881e-08	6.05322e-07
Aspm	0.538696	0.94057	1.9632	10.3152	0.715293	1.31574	1.35025	7.63779	0.581752	0.900136	1.93412	11.5758	1.35193	2.66514	1.27418	5.14609	1.1898	4.80914	2.18361e-08	6.06166e-07
Fam43a	9.95131	1.31641	0.83488	0.383553	24.4086	3.43913	2.63603	1.53776	4.38621	1.00397	0.422878	0.222973	17.1282	4.27308	2.93472	2.24473	1.93822	3.47339	2.18438e-08	6.06166e-07
Klra15	1.89154	1.78172	5.07681	9.95312	1.28601	1.05152	3.48017	7.53514	2.25496	2.66888	5.62771	11.4406	0.734112	0.700672	1.85357	6.05389	-1.64385	2.21358	2.21433e-08	6.12715e-07
Klra22	1.67143	1.62846	4.65837	9.11546	0.995225	0.857362	2.93622	6.63623	2.18252	2.45747	5.3589	10.7955	0.674281	0.55833	1.58616	5.23303	-1.71581	2.22233	2.23276e-08	6.16051e-07
Adap1	4.22258	2.69306	5.44946	12.1086	5.95209	5.81144	5.9586	7.21808	5.42793	3.80377	7.38519	13.9623	11.5546	9.65256	9.1807	6.50074	1.06425	3.86161	2.33171e-08	6.39695e-07
Rab30	3.50167	1.1161	0.539914	0.235306	8.94441	2.72503	1.67137	1.06774	2.4371	0.817605	0.324374	0.141622	8.1976	2.9215	2.47627	1.58177	1.72302	1.73099	2.73287e-08	7.35135e-07
Penk	1.17266	1.40866	0.198017	0.279496	1.42716	1.97129	0.28268	0.29496	1.08869	2.58494	0.350018	0.201539	6.69989	15.8176	3.04111	2.06563	2.59425	1.3363	3.09475e-08	8.2558e-07
Dok3	8.39004	4.64182	3.96185	1.71674	18.4547	13.8906	12.4631	6.48879	4.39361	2.88695	1.96751	0.609665	14.9438	11.4328	12.5532	7.8475	1.73867	3.18327	3.30307e-08	8.71524e-07
Spdl1	1.16217	4.06946	5.23612	15.0816	1.58374	5.04402	3.2419	9.7965	1.17436	3.87347	6.12191	17.3683	2.41945	6.9564	2.89725	6.37635	1.01783	3.79501	3.34697e-08	8.78709e-07
Plk1	2.95063	3.82145	10.1501	61.4982	3.77354	6.22676	6.11175	35.0784	3.11444	4.12148	10.2437	67.1597	7.5129	10.7488	5.8475	21.135	1.24404	5.2109	3.3485e-08	8.78709e-07
Rogdi	12.3689	9.88483	9.92228	5.59002	21.2589	15.8313	16.4666	7.94023	13.1818	8.60711	10.1778	4.45588	26.9607	21.9224	30.0245	12.3755	1.00699	3.86982	3.64648e-08	9.49167e-07
Ttk	0.531537	0.914916	3.68341	11.3851	0.584009	1.2482	2.00413	7.21958	0.498973	0.713876	3.98864	12.885	1.32046	2.37142	1.40228	5.14433	1.37781	3.28516	4.13704e-08	1.06254e-06
Tspan33	2.51095	1.05355	0.819109	0.311321	4.92478	2.32561	1.13134	0.934339	2.79054	1.3309	0.696643	0.265472	7.26969	4.26902	2.23055	1.374	1.35611	1.73626	4.23856e-08	1.07999e-06
Bub1	1.0913	0.920861	5.44605	18.6839	1.61729	1.39096	2.65518	10.4066	1.17447	0.915567	6.17363	21.4126	3.03071	2.82547	1.80799	7.15611	1.33996	4.47182	4.41904e-08	1.11714e-06
Serpinb1a	3.61733	3.397	2.88878	1.30215	7.36576	6.07408	5.6816	3.55606	2.52368	2.46996	2.06444	1.00263	7.29351	7.08222	4.98889	3.24122	1.50403	2.64296	4.44636e-08	1.1208e-06
Kif2c	0.731205	1.37833	4.11754	20.9388	1.20238	2.27951	2.45945	13.6472	0.838455	1.58265	4.56005	23.6641	2.46866	4.90435	2.12094	8.57494	1.52992	4.16027	4.86377e-08	1.21683e-06
BC030867	0.400033	0.309776	3.33609	9.05985	0.531551	0.751913	1.8459	6.3035	0.409254	0.368728	4.11796	9.9964	1.08439	1.11757	0.976671	3.35256	1.37716	2.93942	5.63531e-08	1.37773e-06
Fam211b	5.22359	4.84958	6.45081	2.69817	3.32049	4.571	9.82732	6.49878	6.39961	4.09591	5.46926	2.42056	3.16167	3.82905	9.57905	6.697	-1.04372	4.7282	6.14155e-08	1.48272e-06
Tifa	4.07822	1.72914	0.702726	0.288069	5.60301	3.09891	1.73798	0.955527	3.05125	1.03631	0.50151	0.196028	7.41569	3.57724	2.08975	1.75394	1.25583	1.96008	6.26529e-08	1.50507e-06
Prc1	2.91148	3.36148	10.8438	46.4833	3.37872	5.30946	6.28366	30.3823	3.26197	4.03878	12.3329	53.0495	7.17681	10.1249	6.00387	22.6218	1.1114	5.44137	6.62097e-08	1.58264e-06
Kif14	0.37783	0.543094	1.86832	7.4201	0.462045	0.698204	1.03992	5.02313	0.397828	0.539218	1.96481	8.21336	1.01875	1.36928	0.882432	3.20748	1.32957	4.30477	6.80066e-08	1.61361e-06
Mef2c	5.67128	5.18749	1.62166	0.791102	11.5043	9.03613	4.80774	3.00832	3.06683	1.82489	0.675447	0.333583	11.2429	8.67206	5.32633	3.7941	1.84662	4.47251	7.46488e-08	1.75151e-06
Cd86	11.5801	10.4487	6.35994	4.56645	17.8815	16.9389	5.54552	5.62872	9.35336	7.22032	5.18723	3.04352	19.737	20.4572	7.28235	6.56919	1.05112	4.30723	7.85095e-08	1.8138e-06
Cyp4f18	3.55886	1.39777	1.197	0.329063	7.59641	4.9348	5.33696	2.19982	2.08006	1.21827	0.41795	0.160691	6.71649	4.26779	5.86611	3.40407	1.66288	2.0284	7.92182e-08	1.8258e-06
Kif20a	2.17678	2.41222	8.34779	37.5457	2.78966	4.00868	5.01168	23.2675	2.40152	2.68817	9.8391	42.385	5.50118	7.80386	4.35322	15.4387	1.17006	5.3992	8.0381e-08	1.84819e-06
Cenpk	0.791259	0.746659	3.68071	6.90631	0.96538	0.598613	2.00722	3.31396	0.338835	0.600521	3.69343	7.08893	1.0408	1.41853	1.21741	2.73903	1.58255	2.16997	8.07333e-08	1.85188e-06
Rrm2	8.14054	4.77793	62.4525	192.718	11.4876	9.19428	31.5735	107.382	8.64993	6.00954	77.6026	220.19	20.4666	15.6895	19.885	70.0562	1.21699	6.98509	8.36549e-08	1.90532e-06
Mki67	8.00694	8.40989	29.4547	99.7945	12.1975	10.4244	17.1757	79.984	8.79567	7.82507	30.4712	120.049	22.8859	23.2063	14.8149	48.7029	1.35381	8.18055	8.64161e-08	1.95744e-06
Klrc1	6.77666	11.9115	11.5225	19.2248	2.3554	4.58375	4.35282	8.65588	11.0822	21.8894	20.4801	30.0519	4.12865	6.72562	5.07607	11.0324	-1.45149	4.56439	8.65513e-08	1.95744e-06
St3gal5	2.95561	1.48377	0.936661	1.1664	4.5592	3.04466	1.52609	1.80273	2.90338	1.4631	0.858523	0.931677	6.85651	3.59976	1.70546	1.99611	1.21442	2.25361	8.80184e-08	1.98597e-06
Fcrl1	5.87276	3.06753	2.69543	1.4251	15.7262	7.36942	7.82444	4.89273	2.92851	1.31366	1.06153	0.729327	11.5399	6.39548	8.14519	4.87252	1.95176	3.00835	9.49026e-08	2.11657e-06
Pif1	0.314215	0.39209	0.690424	5.86389	0.559016	0.674764	0.595782	4.26463	0.385752	0.510548	0.689572	6.48405	1.05326	1.7309	0.765298	2.75281	1.41945	2.68024	9.96211e-08	2.19644e-06
Nmral1	2.85938	0.892672	4.31899	7.90704	3.39635	1.6794	3.08104	5.20234	3.09666	1.1714	6.26011	10.1638	7.22139	3.09219	3.68409	5.03155	1.19685	2.36751	1.04445e-07	2.28195e-06
Zc3h12c	5.03796	1.47312	0.460642	0.226133	7.59403	2.52588	0.907715	0.559493	3.32681	1.11184	0.355402	0.144789	8.07358	3.96711	1.34493	0.809628	1.25368	3.35704	1.05497e-07	2.29975e-06
Irf5	16.5807	12.1577	6.26944	3.75063	28.2204	28.1045	11.9786	7.76768	14.2918	12.9766	5.54014	2.70204	30.4783	34.5424	13.8611	9.09823	1.06733	4.55319	1.10329e-07	2.39426e-06
Cd22	10.4057	5.88101	6.14162	2.77422	25.7657	9.73493	16.9134	10.5529	7.94489	2.4057	3.0591	1.51583	26.8524	8.52025	16.7261	11.7539	1.73127	4.96654	1.14408e-07	2.46065e-06
Nusap1	2.68814	3.74738	12.1098	38.4106	3.92596	5.67151	6.85654	29.6075	2.64293	3.81066	12.9498	42.7444	7.32346	10.6964	5.33543	21.7944	1.4436	5.29409	1.20365e-07	2.5716e-06
Apoe	35.7144	41.8942	16.9933	5.00859	83.1335	108.362	57.1014	23.9207	29.4795	26.4282	9.42253	3.28107	88.4744	93.386	90.1105	56.1852	1.56004	5.6484	1.33032e-07	2.81114e-06
5031414D18Rik	2.60717	2.44961	1.3204	0.570897	5.08533	4.92605	4.1142	2.17288	1.73118	1.55422	0.611849	0.228993	5.20369	5.04077	4.31684	2.88551	1.56124	2.39557	1.34292e-07	2.83158e-06
Lag3	9.18898	4.00045	1.92849	2.91183	12.7987	7.34586	3.22338	3.67865	11.0533	4.83398	2.22263	3.34494	29.4993	14.5109	9.79277	7.66219	1.39059	3.63618	1.36959e-07	2.88151e-06
Nuf2	1.8179	1.8028	10.1317	31.8303	2.38646	2.68865	5.14508	20.4984	1.91463	1.84025	10.9551	35.0236	4.47206	4.87189	3.83914	15.3057	1.19703	4.60056	1.38601e-07	2.90972e-06
Ell2	3.73397	5.62445	1.72518	1.73531	6.49425	7.80617	2.67033	1.92783	3.29799	3.61564	1.53914	1.75991	9.29489	10.9671	5.3267	3.31765	1.46882	3.64358	1.40292e-07	2.92706e-06
Fcgr3	1.8529	1.11431	0.824005	1.04336	4.11478	1.75969	2.10834	2.93687	1.32595	0.960311	0.505088	0.463001	4.37939	2.43101	2.50416	4.16824	1.69716	1.82097	1.44443e-07	2.99976e-06
Ccnf	1.3082	1.95413	7.80461	28.7902	1.6217	3.67058	4.82562	20.4332	1.41567	2.74215	9.08493	30.7669	3.03052	6.2881	3.89696	13.0675	1.07182	4.90479	1.48218e-07	3.05843e-06
Myadm	8.12777	5.1995	2.74199	1.57287	12.6531	7.32545	3.85379	2.24189	7.1423	4.64146	3.1023	1.33393	15.0121	11.3764	7.16344	3.7187	1.04614	3.75665	1.4854e-07	3.05853e-06
Cenph	1.60135	2.43098	8.86183	17.9499	1.87967	2.66896	4.89418	10.3557	1.39673	1.83737	9.63268	17.417	2.99413	3.02388	3.08938	7.05968	1.07184	3.01051	1.71339e-07	3.49814e-06
Ebi3	2.80819	1.71263	1.13319	0.839666	5.17148	3.00026	2.0329	1.78591	2.0583	0.95809	1.04069	0.610348	5.91107	2.72243	2.8593	2.2527	1.49634	1.01188	1.7646e-07	3.57248e-06
Emr1	1.74498	0.361577	0.522621	0.13257	3.97647	0.843246	2.24337	1.01233	0.82761	0.281407	0.173697	0.0251625	4.39675	1.06812	3.17614	2.25799	2.38285	2.3666	1.792e-07	3.61281e-06
Adrbk2	4.65176	3.00774	1.62517	0.349093	7.51874	4.3683	2.71879	1.20928	4.48756	2.6703	1.2917	0.298581	9.20404	7.02908	5.15878	1.97602	1.01005	4.08496	1.8481e-07	3.71815e-06
Scimp	4.19138	1.3481	0.894464	0.744391	6.28881	2.03936	1.87442	1.89713	3.46851	0.94304	0.642039	0.65421	8.93856	3.5757	2.63703	2.12324	1.34044	1.12963	1.90023e-07	3.79144e-06
Maf	2.43677	1.94001	0.824816	0.718949	3.76044	2.76604	1.97622	1.81145	2.3532	2.1744	0.973206	0.781872	6.42197	4.85972	4.04181	4.05047	1.42114	3.10059	1.94733e-07	3.86941e-06
Tgm2	2.19314	0.853081	1.67806	27.4531	4.02771	3.30924	2.18934	4.60405	1.61526	0.973778	2.15864	25.1554	6.39357	4.59234	3.02836	6.26976	1.95906	4.59809	2.1178e-07	4.17915e-06
Ube2l6	5.69464	4.44917	10.6058	8.01011	8.70372	5.39086	6.55485	7.18601	5.11674	2.63671	9.87919	5.85923	13.2735	6.54226	8.98797	7.64757	1.35021	3.13466	2.12052e-07	4.17915e-06
Cd80	2.1912	2.73319	2.79965	1.78679	3.84407	4.77964	2.25089	1.70135	1.8006	3.15994	2.86483	1.74844	4.57216	8.35757	5.57944	2.8976	1.31863	1.97854	2.1464e-07	4.22155e-06
Blnk	10.7018	6.79299	3.16076	1.33722	24.8314	15.6725	10.0795	5.9253	5.77594	3.51722	1.49874	0.587061	23.708	17.0528	11.7609	8.34061	2.01102	3.79722	2.19209e-07	4.30264e-06
Cdca3	4.33671	4.27822	13.7878	55.6117	6.16293	7.4629	9.46218	39.1076	4.77883	4.87614	16.6678	60.6876	11.9513	12.4997	7.44958	27.2134	1.29716	4.90175	2.26348e-07	4.42479e-06
Lst1	4.05608	8.13728	3.18142	2.32893	5.25975	6.90372	4.40854	2.65886	4.44595	5.79345	3.41312	1.94596	11.1244	6.45034	6.13378	4.51727	1.2962	1.08374	2.44487e-07	4.75053e-06
Stil	0.857621	0.802603	3.48967	8.61312	1.23623	0.944856	2.03155	6.76541	0.806095	0.747082	3.79782	9.05333	1.7912	1.83634	1.40788	4.23222	1.12422	3.99124	2.6003e-07	5.02221e-06
Btk	5.36016	5.68738	2.23416	0.848009	11.5349	12.483	7.22495	3.83909	3.7524	2.63079	1.10205	0.37831	11.8255	11.8673	7.59159	4.80557	1.6302	3.4529	2.6207e-07	5.05151e-06
Ube2c	9.88715	8.65946	22.0754	158.016	13.7427	14.9753	12.6391	92.729	11.1849	9.72608	23.7046	179.301	29.0382	28.2246	14.7719	62.4264	1.35141	5.40616	2.69321e-07	5.18094e-06
Nup62-il4i1	5.26286	11.2156	9.28755	2.94534	7.95391	23.4694	17.636	7.03268	6.52966	12.8332	9.72574	2.56149	14.7775	35.6203	31.7496	10.2763	1.15421	4.36658	2.89696e-07	5.56182e-06
Sapcd2	0.367104	0.193523	0.933941	5.50625	0.568329	0.522161	0.743942	3.99636	0.444883	0.35081	1.14453	6.27781	1.12849	1.08298	0.649265	2.56163	1.31466	2.49803	2.90577e-07	5.56766e-06
Marcks	10.025	11.6229	5.3886	2.09372	15.4454	15.7599	8.40593	4.72704	8.73604	7.65031	5.26521	1.62572	19.7732	22.3113	16.3735	9.14444	1.15118	4.99663	3.06913e-07	5.86904e-06
Hck	10.5083	3.22857	2.00918	2.10721	19.0935	6.55904	3.59329	2.38703	8.67989	2.35129	1.439	0.86968	21.9484	7.68754	4.36888	2.70271	1.31301	3.31663	3.35072e-07	6.30758e-06
Cenpe	1.26042	2.03207	4.05247	15.7206	1.9468	2.34614	2.29947	9.47713	1.29268	1.55454	4.15779	19.0194	3.25013	4.62445	2.34443	7.65448	1.30353	5.06734	3.38127e-07	6.35272e-06
Hmgn3	4.26858	3.87668	2.75153	1.46517	6.67747	6.56025	4.06869	2.74805	3.69746	2.34662	2.33984	0.780189	9.78388	10.359	7.1863	4.43438	1.37771	1.58972	3.45299e-07	6.47486e-06
Kit	4.04159	5.70007	3.52091	1.95582	6.82127	8.49641	5.04811	4.33729	4.02032	5.15709	2.95513	1.22141	8.26575	11.4317	7.53251	6.0157	1.01445	4.69244	4.2559e-07	7.78395e-06
Prr5	4.66254	1.75388	2.31741	4.87831	9.51955	3.54406	5.00939	6.40713	3.63995	1.02277	1.30664	2.73568	10.5216	4.81398	4.95028	5.43861	1.5062	2.87963	4.54722e-07	8.28538e-06
Fes	6.25201	2.94377	1.34071	1.16535	9.43428	3.9902	2.50695	2.37171	5.88177	2.9708	1.18221	0.776198	12.5099	4.83504	3.46918	2.83881	1.06371	3.22772	4.74822e-07	8.60293e-06
Aldh2	16.3108	6.85998	5.15619	3.17143	28.2306	16.2837	13.0188	8.0656	11.2261	4.97323	2.71197	1.65387	29.0215	16.0765	14.4516	11.0726	1.34428	4.51605	4.79045e-07	8.66318e-06
Slc15a3	2.44099	1.83604	0.875678	0.440351	3.54995	5.32731	2.20798	1.86387	1.95247	1.67538	0.665651	0.40266	5.81919	7.55523	3.22775	3.70922	1.55086	2.25963	4.9902e-07	9.00406e-06
Mreg	5.76367	5.01657	3.61857	1.45584	9.43014	10.22	5.79113	2.39576	5.48243	4.58262	3.6192	1.07967	11.6205	15.6078	11.3683	4.00388	1.05829	3.41737	4.9976e-07	9.00406e-06
Casp4	3.0343	5.43259	2.87817	1.93235	5.21367	8.60545	3.58229	3.34278	3.84472	5.79266	3.99965	2.49597	9.30335	14.1548	7.43572	7.35844	1.24859	2.56202	5.56196e-07	9.83733e-06
Dnph1	0.6588	0.322157	2.45456	7.73249	0.977549	0.530376	1.00058	2.86811	0.571393	0.389386	3.78891	8.12144	1.4161	1.00275	0.895725	1.83296	1.28266	1.32919	5.81851e-07	1.02349e-05
Depdc1a	0.722521	0.673775	1.97523	7.91313	0.7379	0.741958	0.971044	4.00273	0.563196	0.475444	1.91153	8.82323	1.61621	1.53361	0.898295	4.05153	1.48942	3.08999	5.85505e-07	1.02804e-05
Itgad	3.8133	0.73191	0.709056	0.295838	6.95181	1.23687	1.2827	0.800848	3.34646	1.05282	0.767944	0.214359	8.4597	3.03895	3.26943	2.30566	1.3131	3.21132	5.93113e-07	1.03762e-05
Bcar3	3.36733	2.32751	0.702074	0.288856	8.9759	6.00147	2.77067	1.29987	1.59324	1.28167	0.35791	0.163095	7.35012	7.05355	3.12907	1.82751	2.17932	2.81097	6.22403e-07	1.08494e-05
Trib1	18.5536	3.2366	0.805471	0.580042	28.4652	4.38615	1.34006	0.699361	11.8993	2.95161	0.730466	0.508882	25.5322	6.74386	2.26497	1.30584	1.07645	4.38675	6.24731e-07	1.08703e-05
Pirb	7.19571	5.91976	2.67192	0.599609	12.1413	7.51641	5.80254	2.53075	6.26045	3.85601	1.99402	0.279589	15.8272	10.5695	9.40155	4.09762	1.31317	3.56749	6.84282e-07	1.18629e-05
Ms4a1	22.3836	12.1901	10.0243	3.29798	47.6863	23.6583	27.2054	14.3782	8.02053	3.69061	3.15469	1.18993	40.674	19.6311	23.2936	18.9639	2.31387	4.6639	6.85557e-07	1.18629e-05
Plxnb2	2.56653	0.997781	0.697253	0.473052	4.57896	1.95174	1.40625	1.1558	2.52462	0.92893	0.684987	0.451372	6.53653	3.10783	2.26634	1.82788	1.34674	3.41226	6.86692e-07	1.18629e-05
Entpd1	2.26885	1.78702	1.47095	2.36065	4.67102	4.20041	2.28225	2.32081	2.43611	2.01846	2.00549	2.75732	6.05812	4.87649	3.86505	3.84391	1.28886	3.43372	7.17997e-07	1.23156e-05
Themis2	9.20175	4.78204	2.9496	1.23073	16.3238	8.74336	5.56477	3.45951	7.96937	4.03515	1.80948	0.848922	19.9103	10.823	7.63448	5.12595	1.2956	3.72712	7.19381e-07	1.23175e-05
Ctsh	38.4319	15.3396	10.6778	3.84609	61.7811	32.8186	27.9139	14.8475	29.5146	13.0146	7.00692	2.03996	78.1982	40.6062	39.7493	21.9825	1.38067	4.96897	7.38834e-07	1.26282e-05
Cd300lf	3.00874	1.40269	0.924629	1.2731	3.50217	2.61539	1.23246	1.06305	2.41331	0.9133	0.747785	1.20228	6.04957	2.8636	1.78085	1.68211	1.29998	1.60554	7.55726e-07	1.28487e-05
Klra3	1.9525	1.17162	2.64837	5.78162	1.23058	0.959533	2.28347	4.99013	2.92159	1.79624	4.77721	7.89713	1.30184	0.788986	1.44964	4.78799	-1.19112	2.08919	8.54146e-07	1.44204e-05
H1f0	5.14218	3.49448	3.40154	4.99	5.52101	5.82919	3.86818	3.6153	4.16673	3.15054	2.66703	4.69691	9.62231	8.93112	8.07296	6.09915	1.181	3.34693	8.57056e-07	1.44443e-05
Tbc1d9	6.93593	2.83178	1.12007	0.403832	14.3865	4.85384	2.4718	1.30289	6.85239	2.65298	0.878212	0.282617	15.0053	6.29471	3.05853	2.22055	1.10546	4.22535	8.69116e-07	1.4622e-05
Asb2	4.2201	1.55874	2.70343	4.42989	6.6145	3.58806	4.13097	8.89731	4.2616	1.81625	2.54377	3.90019	10.5312	5.52948	6.02673	7.91888	1.28013	3.61664	9.02923e-07	1.51118e-05
Creb3l2	2.69142	3.10712	1.63105	1.16318	4.42398	4.21153	2.61893	2.21786	2.5958	3.59134	1.71031	1.23045	5.30434	7.61977	4.36672	2.92941	1.00466	3.21148	9.21229e-07	1.53385e-05
Napsa	31.307	11.05	8.86583	4.25428	58.7131	29.8032	21.6942	12.975	25.1206	10.1558	5.31903	2.51327	65.2689	34.127	23.9119	17.228	1.35258	4.58773	9.4867e-07	1.57559e-05
Clhc1	0.382801	0.449878	5.5104	14.5107	0.328486	0.625163	2.8513	7.76134	0.254565	0.473856	6.83961	16.4036	0.823249	1.21306	1.46007	4.76263	1.66104	2.45173	9.49566e-07	1.57559e-05
Sdc3	6.47487	3.24383	3.39402	3.10421	12.0992	6.18328	4.20963	4.32347	6.75942	2.89352	2.55175	2.18238	15.5717	7.38292	4.71764	5.66325	1.1793	4.68829	9.51445e-07	1.576e-05
Pld4	30.7057	8.05879	5.51079	4.20364	54.0949	15.9407	13.9957	9.61282	27.3236	7.00171	3.9299	2.7273	67.8681	21.0209	17.639	13.1388	1.28748	4.77972	1.01769e-06	1.66574e-05
Cdc25c	0.379608	0.520991	0.988625	6.50453	0.46833	1.00643	0.703701	4.33064	0.457733	0.522817	1.13731	7.76363	1.28831	1.67905	0.833374	2.98132	1.46547	2.04303	1.15162e-06	1.87226e-05
Blk	8.51174	4.86514	3.00292	0.989157	20.9437	15.1057	10.8236	5.57046	4.06211	3.20689	1.26046	0.520466	17.4627	15.9944	12.5356	7.50173	2.07637	3.84227	1.2516e-06	2.01444e-05
Atf3	41.8458	2.39769	0.800862	0.74396	75.6749	3.08085	0.956252	0.593697	33.4746	2.84447	0.963596	0.661969	82.6172	4.38443	1.27703	1.06631	1.27709	4.55928	1.26023e-06	2.02496e-05
Mzb1	20.3389	12.8924	6.39026	2.94081	51.8618	62.0087	25.0093	11.3926	13.047	11.1019	3.86281	1.2015	78.3308	71.8837	48.3963	19.683	2.55975	4.1278	1.26492e-06	2.02912e-05
Sgol1	0.837076	1.20958	4.36612	12.67	1.0106	1.44408	2.40891	7.6724	0.722751	0.993167	4.57106	13.9382	1.67454	2.30931	1.63683	5.69618	1.1822	3.85977	1.26814e-06	2.03092e-05
H2-DMb1	42.6165	8.3011	7.04713	3.5078	74.5476	20.38	16.2057	9.90018	33.8728	6.73376	4.90652	1.96132	88.4103	22.0126	21.3899	15.1037	1.359	4.46209	1.28324e-06	2.0517e-05
Kynu	2.47645	2.36409	1.35343	0.561414	4.15726	3.59398	2.54899	1.56968	2.1319	1.64476	1.13968	0.30592	5.36505	4.98824	3.59876	2.22388	1.30746	2.25834	1.39148e-06	2.1921e-05
Spic	2.42843	1.89658	0.371957	0.0761519	3.4925	3.40425	1.16879	0.732112	1.52015	1.10576	0.355276	0.0202138	6.2583	4.34934	1.88985	1.40635	2.01406	1.1835	1.43377e-06	2.24772e-05
Flt3	14.4039	5.95013	2.70585	0.882748	24.7335	9.6015	6.3307	2.95091	15.0465	7.05305	2.50725	0.638925	31.5271	16.3126	9.59212	5.27902	1.04268	4.63156	1.4586e-06	2.27792e-05
Mmp25	0.611069	1.19133	2.7404	1.44054	0.906953	1.68447	3.29303	2.48773	0.590366	1.44342	3.41315	1.26998	1.40325	3.91831	5.75781	2.32705	1.22527	2.39524	1.57846e-06	2.43892e-05
Apitd1	1.60127	1.93084	11.7689	20.0033	1.96347	3.19768	6.75166	12.3162	1.60561	1.74431	14.2931	21.5211	3.40182	3.28697	3.87449	7.62427	1.05455	2.92962	1.6071e-06	2.47524e-05
Ebf1	4.19808	3.32975	0.932556	0.376843	11.8306	6.02731	3.5045	1.79623	1.55846	1.00979	0.337955	0.119167	7.80228	5.27782	3.40992	2.14032	2.29675	2.41803	1.79973e-06	2.72193e-05
H2-DMb2	47.6786	13.8949	13.0047	5.50889	94.6491	32.9937	31.0881	15.4033	29.7135	8.4007	7.89646	2.99216	96.6307	33.989	33.9973	19.6264	1.676	4.10685	1.85453e-06	2.78742e-05
Cdca5	3.05856	1.53365	10.2397	26.8074	3.88239	3.13436	6.46455	18.6559	2.94993	2.12247	13.5726	29.0121	6.12929	5.37551	3.6458	11.9727	1.02838	4.27441	1.96068e-06	2.93555e-05
Nrgn	2.28464	0.815264	1.05268	4.14884	3.90314	1.33158	3.28248	9.13677	1.73682	0.584648	0.716659	3.49362	4.7412	1.80744	3.22904	8.74196	1.42301	2.36809	1.98718e-06	2.96602e-05
Bcat1	0.315897	0.391544	1.53492	5.27975	0.359191	0.43318	0.637148	1.60764	0.287235	0.262458	2.3882	5.55366	0.742091	0.666446	0.502743	0.802848	1.342	3.24643	2.11296e-06	3.12959e-05
Tcf4	7.09368	4.83016	1.77142	0.891431	11.0908	8.18853	3.97313	2.52087	5.64998	2.63927	1.09477	0.547357	13.376	9.02618	5.16909	3.7354	1.21688	4.76644	2.14338e-06	3.16977e-05
Anxa3	4.017	3.73529	4.48435	1.44774	6.04629	5.63215	8.04329	4.11169	4.07206	3.72729	4.22003	1.27437	9.74685	10.0823	17.8765	8.00365	1.23389	2.75152	2.18821e-06	3.22619e-05
Ckap2l	1.61419	2.3586	7.41115	25.6685	2.0332	3.10934	4.1206	17.3745	1.64821	1.92158	7.76643	29.1003	3.68861	5.58496	3.431	12.4314	1.13631	4.69488	2.73535e-06	3.94847e-05
Zbtb32	2.40166	3.56291	6.65468	37.4372	3.06102	7.3883	4.07901	8.66028	2.27047	3.04004	7.25211	44.956	5.96691	9.17091	5.33078	5.3015	1.36786	3.81827	2.75384e-06	3.96923e-05
Nek6	3.49221	2.69983	4.69891	8.38736	6.45743	4.20419	4.07854	5.39074	4.12138	3.05944	7.0756	8.7603	8.4405	6.42287	4.49426	3.7773	1.00984	3.76882	2.94381e-06	4.22412e-05
C330027C09Rik	2.30047	2.31075	5.89893	21.2663	2.62082	2.67655	3.06624	10.0403	1.75448	1.75199	5.84407	23.0532	3.60407	4.0555	2.52236	8.30998	1.01098	4.49982	3.02644e-06	4.32982e-05
Ly6i	1.04158	0.601601	4.14165	5.74064	1.08261	2.02818	1.78713	3.20638	0.917991	0.864619	4.98309	5.394	2.41601	1.83487	2.72358	2.85222	1.36752	1.28263	3.30901e-06	4.67179e-05
Pira7	2.24274	2.00656	1.28821	0.268413	4.40494	2.80356	2.53813	1.30803	2.0692	1.34798	0.826517	0.20244	5.21237	4.41485	4.30593	2.15884	1.30691	1.9294	3.72462e-06	5.21285e-05
Pira4	2.27752	2.03768	1.30819	0.272575	4.47325	2.84703	2.57749	1.32831	2.10129	1.36888	0.839334	0.205579	5.2932	4.48331	4.365	2.19232	1.30691	1.92914	3.73482e-06	5.21956e-05
Hs3st1	3.47766	1.47895	0.313639	0.200284	7.13732	2.27034	1.19608	0.654279	2.22774	0.792025	0.254258	0.104553	7.38069	3.0701	1.41324	0.934778	1.70156	1.33662	3.80259e-06	5.29894e-05
Cd74	1100.78	440.718	205.75	82.2051	2361.04	1087.41	521.915	284.74	969.17	425.402	155.644	46.8091	2552.53	1315.91	675.898	401.787	1.37196	9.61727	3.82649e-06	5.32456e-05
Ly86	22.4991	10.1751	6.47311	3.32208	41.5568	21.4296	14.4782	9.57562	16.2657	5.5745	4.15703	1.69863	42.8168	22.3656	15.8575	13.4059	1.37113	3.50734	3.86793e-06	5.36298e-05
1500009L16Rik	0.653547	0.928785	1.76516	5.20507	0.62922	1.59299	1.03941	3.37068	0.659567	1.20241	2.37908	4.96722	1.68265	1.95953	1.47687	2.28239	1.32042	1.45498	4.09847e-06	5.66812e-05
Hpse	2.98401	1.15689	0.64288	0.492137	4.63142	3.01208	1.47807	1.11901	2.42103	1.52941	0.50834	0.351	6.39202	4.63192	2.13466	1.75196	1.37528	2.35049	4.10274e-06	5.66812e-05
Sdc4	8.83782	3.13396	1.53677	0.800867	14.8613	6.87005	4.3725	2.57423	4.71694	1.90944	1.04619	0.498219	13.4334	6.85391	5.27366	3.83883	1.48395	3.21276	4.15516e-06	5.72416e-05
Zfp385a	5.52911	1.19847	0.485193	0.34887	10.2237	2.36074	1.55909	1.06745	5.40547	1.0093	0.418677	0.3507	11.0045	2.7893	1.89123	1.57332	1.00051	2.57882	4.26646e-06	5.86078e-05
Rad51ap1	1.18988	1.3645	10.986	22.2446	1.46817	2.57921	6.19064	14.8862	1.31282	1.76058	13.4373	23.5696	2.70827	3.25303	3.68481	9.65603	1.01636	3.90939	4.3447e-06	5.95976e-05
Nt5dc2	1.29638	1.31216	5.3007	13.2765	1.87974	1.83128	3.24356	7.62294	0.979124	1.41466	6.59083	12.4682	2.1217	1.6455	1.58145	3.83372	1.0866	2.72376	4.59499e-06	6.25865e-05
H2-Aa	624.99	256.227	113.444	39.2603	1170.5	612.772	285.906	143.101	529.748	252.056	82.4669	19.8162	1377.85	774.174	379.155	215.874	1.35392	8.32276	4.85816e-06	6.57076e-05
Siglecg	7.65585	4.66129	3.69614	1.15637	18.0172	11.4081	9.79443	5.17712	4.52926	2.69662	1.50168	0.427267	15.4398	9.42658	10.0094	5.96519	1.74246	3.58297	4.93038e-06	6.63129e-05
Vcam1	6.55653	0.732577	1.01248	0.387849	17.4886	2.48651	3.34893	3.16287	3.67863	0.490639	0.630809	0.156031	17.3545	4.21152	4.634	5.83182	2.2124	4.21648	5.00993e-06	6.71957e-05
Camk2n1	1.68988	4.6683	1.1784	0.678209	0.803381	2.75777	0.748307	0.69841	2.0837	5.53038	1.55547	0.797613	0.765657	2.5195	1.21423	1.30582	-1.46939	2.58543	5.21756e-06	6.95938e-05
Eaf2	1.81092	2.97814	1.23285	1.13805	5.45675	7.34309	2.50283	3.2056	1.72021	2.00681	1.69146	1.4393	6.35432	5.12723	2.58686	2.15218	1.85803	2.19944	5.23116e-06	6.96791e-05
Il4i1	5.37046	12.1164	9.92165	2.55777	8.68377	25.3796	19.064	7.11371	6.60491	13.656	9.90938	1.81461	16.109	39.4505	35.0061	10.7101	1.26201	4.25427	5.24286e-06	6.97388e-05
C1qb	4.83522	0.624279	0.841093	0.354982	12.9307	2.02556	3.48885	3.86774	2.21869	0.258601	0.43716	0.106879	14.9325	1.93453	4.10016	8.0663	2.72305	2.41586	5.27546e-06	7.00758e-05
H2-Ab1	578.653	187.264	76.6161	26.6464	1112.1	424.026	197.324	100.68	499.192	179.636	57.9071	13.3054	1273.44	546.794	248.202	153.735	1.32602	8.21852	6.3989e-06	8.38455e-05
Cxcl10	7.20223	7.38277	11.8177	10.0351	12.585	12.0323	4.20647	6.8525	4.4738	6.22027	11.7668	7.47741	13.3148	10.9663	3.04916	4.3893	1.54659	3.10052	6.41529e-06	8.39465e-05
Csf2rb	6.18399	10.2428	3.98504	1.69379	9.56245	17.5281	6.75261	3.42039	5.6702	10.4986	3.38208	1.22111	12.4864	26.2976	11.0378	5.46312	1.11396	4.81372	6.68522e-06	8.72422e-05
Pik3ap1	14.2437	4.99787	3.9935	4.80539	24.4324	9.97042	7.1797	6.58606	12.0642	4.69447	4.27558	6.05531	25.2834	14.7672	8.75634	8.13133	1.04303	4.32969	6.7454e-06	8.76721e-05
E2f7	0.283931	0.272594	2.14454	5.21373	0.374806	0.464837	1.16329	3.99996	0.373501	0.318051	2.55867	5.70075	0.792115	0.718466	0.826218	2.49132	1.05625	3.33472	7.0195e-06	9.09896e-05
Cd180	13.9374	6.16392	4.05088	1.83051	24.1278	9.15019	10.2823	7.13313	8.57563	3.09601	2.00044	0.95766	27.166	11.2091	10.9274	9.98927	1.63821	3.95808	7.12313e-06	9.20857e-05
Ska1	0.472432	0.530818	2.4977	8.06094	0.622881	0.857354	1.18189	4.74593	0.462005	0.511466	2.43237	7.79427	1.17431	1.42325	0.768595	2.96591	1.31737	2.71134	7.30704e-06	9.36845e-05
Cd79a	67.7454	51.9004	28.0248	9.96423	159.142	132.207	93.3063	48.946	28.0729	20.593	10.6439	3.39967	117.316	99.081	93.0612	58.9309	2.03682	5.8852	7.3147e-06	9.36845e-05
Troap	0.554957	0.489429	2.17166	8.95047	0.612479	1.12783	1.19116	6.39806	0.723494	0.578643	2.59982	9.52985	1.58046	1.93768	1.14183	4.20435	1.10044	2.68909	7.52968e-06	9.56764e-05
Fam64a	0.652061	0.919804	3.53374	18.2056	0.992232	2.53449	2.50547	16.0325	0.883593	1.65819	3.78764	21.2711	2.15252	4.57075	2.69153	12.0895	1.25483	3.38626	7.89786e-06	9.98294e-05
Kif18b	1.18608	1.06949	5.1018	19.5466	1.70218	1.93387	2.61979	13.4882	1.5082	1.41878	5.08416	21.2361	3.18733	4.07786	2.32698	9.04398	1.05301	4.39487	8.01839e-06	0.00010122
Procr	1.76956	3.66227	1.08811	0.934248	3.00661	7.38208	0.875331	0.968333	1.74665	2.98385	1.20465	0.565343	5.04553	10.2628	0.991274	0.814235	1.50454	1.49813	8.4659e-06	0.000105901
Lyz1	4.14968	1.79127	1.09589	0.359014	9.15633	4.4644	4.74458	3.59668	3.51431	1.79833	0.64884	0.222391	16.8624	9.5211	7.06585	7.12565	2.23654	2.35826	8.49213e-06	0.000106091
H2-Eb1	329.682	111.827	56.6617	18.6732	652.411	320.599	143.925	74.0193	299.127	137.842	44.6272	9.42705	775.559	411.855	199.771	111.366	1.34936	8.06572	8.96537e-06	0.000111427
Fgd2	11.8777	3.06152	1.7339	0.652147	25.6568	4.97941	4.13789	2.29073	11.5156	2.47122	1.03598	0.250854	26.3896	6.03168	3.97905	2.72598	1.17067	3.70183	9.58821e-06	0.000118557
Aldh3b1	2.35005	0.889306	0.550857	0.212827	4.98313	2.95087	1.6148	0.950184	2.07946	0.866475	0.31072	0.167672	6.11154	3.49458	2.33798	1.61637	1.52935	1.4848	9.90764e-06	0.000121611
Scd1	14.3847	8.26611	2.8708	3.02062	34.3308	15.8495	8.41474	5.59173	5.88891	3.36625	1.16672	2.60247	22.2446	15.4384	7.60947	5.34839	1.88965	5.11276	1.02425e-05	0.000124731
Csf1r	5.05515	0.609597	0.247212	0.0528883	12.6524	1.80324	0.987766	0.675096	3.65412	0.685719	0.0670449	0.0110841	15.2384	2.94551	1.53377	1.64445	2.03472	3.8564	1.17512e-05	0.000141322
Havcr2	7.87022	3.88017	0.742466	1.87411	16.2619	6.25092	1.3777	1.00164	7.77363	3.97283	0.844568	2.10545	16.8945	8.95471	2.44396	2.5942	1.09467	3.37695	1.19616e-05	0.000143673
Pax5	9.47299	4.97594	3.30968	1.51125	22.3434	11.3608	10.3053	6.33826	3.90407	2.00305	1.22723	0.414193	17.0083	8.50213	10.2043	6.73305	2.09581	2.68055	1.25808e-05	0.000150363
Ccrl2	6.077	0.423636	0.862774	1.05382	10.1626	0.794447	0.823077	1.36694	4.61172	0.669952	0.832356	0.888373	10.3021	1.61	0.833779	0.949858	1.13311	2.18429	1.26615e-05	0.00015114
H2-Eb2	3.73167	2.9545	1.66888	0.329186	6.29593	5.99301	5.52599	1.6244	2.55686	1.75288	1.06584	0.174701	7.67499	6.75355	9.7324	3.5561	1.55898	3.17334	1.27551e-05	0.000151694
Prg2	1.57184	0.897897	0.223258	0.0222845	5.58239	5.96227	1.11849	0.264859	1.17397	1.00566	0.136365	0.00813794	11.2066	10.2719	4.08979	1.54373	3.22254	1.35895	1.28406e-05	0.000152336
Sirpa	6.11875	2.7959	1.71383	0.558508	10.5093	5.2929	5.65005	3.81501	5.08408	2.25239	0.866827	0.253356	14.958	7.46423	8.39224	7.08421	1.53132	4.09608	1.28945e-05	0.000152788
C1qc	5.94492	0.286122	1.02078	0.312802	17.4482	1.81548	3.86287	4.94554	3.22753	0.363747	0.338544	0.0589458	18.1944	1.95746	5.27437	10.2339	2.46864	2.71217	1.36004e-05	0.000159975
Oip5	0.630948	1.75348	4.20533	10.3891	0.56429	2.55564	2.51287	6.10358	0.626796	1.39537	4.92955	11.1558	1.35513	3.01255	1.69845	4.11169	1.07193	2.62797	1.38351e-05	0.000161946
Hbb-b1	79.399	65.6315	13.1657	2.75434	99.5292	107.198	17.3107	7.51473	25.1919	23.196	8.94478	2.0816	254.61	230.124	137.607	67.2417	3.31091	5.99605	1.40796e-05	0.000164211
Hbb-bs	78.4647	64.8596	13.0142	2.71986	98.2981	105.968	17.1213	7.46401	24.9417	22.9302	8.85411	2.05554	251.574	227.417	135.964	66.5172	3.30801	5.99702	1.41809e-05	0.000165193
Lacc1	3.23357	0.827983	0.61891	0.483599	6.06421	1.39659	1.11007	0.906164	3.03658	0.690275	0.635697	0.387918	6.22835	1.73261	1.55501	1.1069	1.01115	1.75884	1.4629e-05	0.000169798
Slc16a3	0.810396	0.895773	0.841786	3.3496	0.730056	1.56519	0.887041	1.48848	0.72075	1.13962	1.08148	4.12706	1.70536	2.73372	1.05404	1.4399	1.21364	1.98973	1.55422e-05	0.000179179
Cd19	19.0049	16.4102	7.79809	2.898	45.9662	35.6604	24.6901	13.3038	7.71135	5.82372	2.55625	0.889302	35.3403	26.4185	22.3543	14.3034	2.16922	4.88166	1.55904e-05	0.000179448
Cybb	17.5517	7.20396	4.01126	1.82756	28.8545	15.3209	9.33413	6.53843	11.6943	4.72137	2.18755	0.916047	33.1876	18.1477	12.1333	9.72084	1.47833	5.28788	1.58257e-05	0.000181723
Lyz2	28.633	10.334	7.7278	2.6711	63.2808	28.1412	34.9915	23.6399	21.9222	12.0278	4.9168	1.212	106.186	63.3057	49.6951	53.8414	2.25128	4.81718	1.68186e-05	0.000191982
Tns3	2.75691	1.46005	0.755202	0.330655	5.66795	3.38012	1.82852	1.28595	2.6025	1.44597	0.473743	0.176993	6.29139	4.87796	2.79416	2.1741	1.24824	3.78956	1.72132e-05	0.000196024
D630039A03Rik	0.252639	2.07912	5.35861	7.78444	0.178068	0.672432	2.13888	2.64932	0.18147	2.0087	5.33995	8.73613	0.599112	0.300487	0.815066	1.10595	1.70083	2.99901	1.72859e-05	0.00019662
Gzmm	5.3699	1.68246	3.38373	7.23624	2.95991	1.86269	2.70674	5.20428	9.28171	3.92173	5.65271	10.7188	3.75523	2.11911	4.41828	6.83634	-1.32648	3.16922	1.80172e-05	0.0002035
Tubb6	4.76427	1.50455	3.30377	14.7863	7.55494	3.62481	2.51296	8.29816	4.61108	1.83655	2.84334	14.0462	9.91495	5.45089	2.93975	5.69977	1.0788	3.08192	1.89232e-05	0.000212243
Cd4	13.7788	8.73804	3.98937	1.34366	26.6533	14.4513	11.9128	7.16002	8.7292	5.22748	2.51962	0.832366	24.1793	19.1068	14.9871	10.9171	1.44485	4.54212	1.99434e-05	0.000222395
Hba-a2	80.2765	57.2896	12.5951	2.28785	98.0224	102.462	13.8322	6.62436	26.061	20.5843	8.90721	2.09555	244.025	192.398	110.418	54.6849	3.20088	5.59081	2.01721e-05	0.000224428
Hba-a1	80.851	57.6995	12.6852	2.30422	98.7238	103.195	13.9312	6.67176	26.2475	20.7316	8.97095	2.11055	245.771	193.775	111.208	55.0762	3.20088	5.59083	2.01723e-05	0.000224428
Parpbp	0.441976	0.62705	1.8338	8.45472	0.595979	0.975709	1.03898	5.20755	0.476157	0.655838	2.22158	9.46938	1.08165	1.77052	1.01692	3.6042	1.15602	3.17687	2.03989e-05	0.000226428
Gm6377	9.32116	1.62352	0.235516	0.0989658	14.4655	1.79716	0.496604	0.264086	5.08985	0.535582	0.130952	0.0490208	15.692	2.2362	0.566184	0.578809	1.59646	2.76046	2.04942e-05	0.000227224
Spi1	19.716	12.2524	4.115	1.43292	32.5802	24.8135	9.82828	5.30537	18.8424	11.6728	2.80911	0.664737	43.9426	31.2899	12.9914	7.85735	1.19664	3.86208	2.06931e-05	0.000229167
Derl3	2.15998	1.27061	0.750868	0.530168	6.20449	4.00903	2.40557	0.716844	2.20603	1.13861	0.837681	0.363555	11.4376	6.42779	6.0636	1.91385	2.34749	1.65271	2.08891e-05	0.000231072
Rgs16	11.0244	1.74898	3.92894	5.8899	13.0493	3.14778	1.7262	3.15859	11.0856	2.13037	5.90176	5.86148	24.0403	6.33796	2.2943	2.51787	1.09119	3.61773	2.19898e-05	0.000240766
Pon3	1.08304	0.767751	0.530977	0.463397	3.83934	3.97332	1.6077	1.01911	1.35148	1.05618	0.679241	0.64366	4.54589	5.01364	2.79895	1.96258	1.72131	1.4873	2.33646e-05	0.00025409
Tyrobp	73.5689	23.1659	16.3423	14.1545	102.419	40.7159	33.0898	31.3765	59.058	21.1206	12.3027	9.32161	138.548	54.5605	41.1232	45.576	1.20588	4.43935	2.35034e-05	0.00025481
Hhex	3.24005	2.77504	2.33423	2.16335	5.4178	5.85142	5.31238	4.42976	2.34914	1.9437	1.57406	1.80859	5.11612	5.40418	4.88701	4.49911	1.0971	2.46017	2.36163e-05	0.000255675
Birc5	2.83281	4.55987	12.8256	46.6196	3.62571	4.01448	7.34779	28.5439	3.15037	2.65542	14.4065	49.631	7.21875	7.2007	5.77609	18.7952	1.1706	5.65522	2.4579e-05	0.000264026
Esco2	0.681131	1.11835	7.16324	15.0094	0.861637	1.25824	3.20092	9.15098	0.722049	0.811849	8.01535	17.0281	1.69235	2.40575	1.9789	8.21896	1.19957	3.91225	2.55954e-05	0.000272849
Cd68	16.7553	11.0379	4.81274	2.9385	26.951	12.6593	11.0841	8.78063	14.0853	7.92461	3.76957	2.83142	32.6101	19.673	17.6972	18.9878	1.18675	3.4223	2.55981e-05	0.000272849
Mt1	4.41867	3.69174	2.35844	11.4829	9.01616	8.64288	1.72283	2.53972	3.81729	4.78513	2.6672	14.5914	12.7128	21.8523	5.27925	5.16482	1.7083	1.84745	2.68471e-05	0.000284279
Rasgrp3	3.90509	4.23379	0.910535	0.300799	8.82676	8.51812	3.31911	1.4469	3.11698	1.51288	0.422993	0.151265	10.4117	8.93096	3.7707	2.21638	1.71453	3.63606	2.74195e-05	0.000289704
Hmox1	16.5187	7.82464	2.07905	2.08766	37.8673	18.8491	8.28366	3.28506	12.9954	7.66748	2.10674	2.45943	39.6836	29.715	22.3476	13.0555	1.58556	4.53044	2.76234e-05	0.00029154
Ciita	8.06344	4.0566	3.17911	1.19586	15.386	7.68557	6.88757	3.88439	8.24249	3.31987	2.21802	0.61674	19.7799	9.39383	9.18094	5.28624	1.23805	4.6722	2.88842e-05	0.00030319
S100a1	1.62911	2.96739	8.27735	6.41191	1.93877	1.98217	3.93388	3.66898	1.65718	3.09357	10.1506	7.02086	3.40228	1.97848	3.74365	4.20997	1.01015	1.50149	3.04184e-05	0.000316541
Neil3	0.795831	1.06603	5.10842	12.0773	1.00741	1.37186	2.95785	11.3785	0.987442	0.919838	4.96875	13.6225	2.13505	2.65596	2.03894	8.1413	1.08304	3.35833	3.23038e-05	0.000333645
C1qa	6.03678	0.339505	0.871327	0.282649	15.2269	1.91648	3.43327	3.55731	2.81115	0.309801	0.253609	0.0253615	17.4748	1.74663	4.33331	7.39435	2.61018	2.65201	3.46589e-05	0.000354146
Adssl1	1.99652	2.85092	0.861624	0.645448	3.0931	6.57478	1.51418	1.19882	1.99326	3.8149	0.761628	0.719816	4.18851	8.81462	2.77137	2.0351	1.04494	2.0609	3.60405e-05	0.000365208
4930506M07Rik	4.05485	2.20491	0.839162	0.314576	7.30367	3.20113	1.51069	1.09053	4.42337	1.85543	0.634409	0.195826	9.28425	4.26743	2.56166	1.86434	1.04519	3.04088	3.82048e-05	0.000383917
Ptafr	1.50027	2.6053	1.07688	0.44005	1.53077	4.76989	2.46864	1.03498	0.793149	2.6999	0.932375	0.202027	2.19991	6.8407	3.80798	1.58998	1.44548	1.48078	3.86513e-05	0.000387999
Fcer2a	9.3944	5.78307	2.1588	0.864613	24.437	11.1106	10.6087	4.93194	3.95673	1.63678	0.802917	0.295318	16.2149	7.35959	8.50326	5.44315	2.00922	3.52128	3.99819e-05	0.000400524
Fcna	3.53809	0.27664	0.139436	0.0447862	10.0113	1.75766	0.598417	0.578612	2.56144	0.279192	0.0592807	0.0370807	11.282	1.68359	1.19982	1.65849	2.11266	2.1223	4.40838e-05	0.000436397
Igj	66.3128	37.4448	9.04602	1.43174	240.53	208.443	45.6532	8.48685	51.1879	37.1157	7.85148	1.35414	414.437	329.031	137.769	51.5282	2.9902	7.56143	5.06591e-05	0.000492663
Hist1h2ac	1.00165	0.489264	1.29608	3.59548	1.10859	0.682177	0.576228	1.56197	0.564948	0.459735	1.38582	5.84858	1.33589	0.93567	0.467761	2.8224	1.21403	2.65823	5.0967e-05	0.000494662
Ifitm2	13.05	32.6757	4.32903	4.05844	18.9976	48.4921	6.5083	2.97514	14.2943	32.4515	3.0838	3.3895	31.0165	70.1662	9.77759	8.27416	1.09108	3.32089	5.10428e-05	0.0004949
Adam23	3.52944	1.42288	0.652652	0.130089	6.10957	1.88971	1.39424	0.599203	3.53144	1.1121	0.512406	0.0852376	7.36821	2.60322	3.34064	1.12407	1.03552	3.37409	5.13635e-05	0.000497012
Ckb	12.1481	1.41081	1.25017	1.01264	19.3719	3.53524	3.37549	2.98262	13.0994	2.21786	1.16422	0.680031	28.3357	5.77287	5.06906	4.978	1.08805	3.01424	5.24003e-05	0.000504517
Slc2a6	1.98865	2.64261	1.45382	1.07422	3.18608	6.07901	2.89183	1.92271	1.8402	2.86626	1.18896	0.761867	4.32229	9.21706	3.9883	1.85214	1.2077	2.2694	5.75378e-05	0.000549054
Rnd3	3.85972	1.15306	0.427546	0.147489	6.43244	1.72786	1.04723	0.622835	3.15097	1.03562	0.360151	0.116223	6.82011	2.20057	1.51196	1.0851	1.08866	2.01859	6.11931e-05	0.000581063
Mis18bp1	0.864816	1.4138	3.32184	10.0084	0.833974	1.51559	1.61887	5.87251	0.718164	1.1219	3.2095	11.3883	1.54274	2.61217	1.34679	5.26945	1.07504	3.59769	6.36031e-05	0.000602727
Xcr1	4.43857	2.08948	0.72595	0.248141	7.17152	2.9656	1.29312	0.883633	4.81384	1.29227	0.559988	0.188735	10.614	2.78657	0.892134	1.47005	1.11613	3.08335	6.64152e-05	0.000622691
Rgl1	2.80357	0.839239	0.558202	0.31681	4.02408	1.25358	1.26527	0.88944	2.67882	0.590262	0.223239	0.195499	6.62802	1.69361	1.39846	1.31904	1.28183	2.50067	7.60294e-05	0.000704622
Hist1h2ao	12.0423	11.3166	28.6474	69.2548	10.3974	12.0518	6.56748	25.8075	4.50907	3.33755	20.5298	114.932	12.9094	10.2692	5.73347	49.904	1.49129	4.4663	8.49379e-05	0.000777484
Spint1	1.11843	1.86174	0.834768	0.265887	2.29247	4.09121	1.28702	0.690771	1.21218	2.4048	0.682153	0.195862	3.05643	5.63836	1.78736	1.02846	1.30828	1.48365	8.55419e-05	0.000781531
Hbb-b2	45.2096	29.0156	7.01424	1.43219	57.5844	61.3737	9.07997	3.84085	17.9809	13.5788	5.05138	1.09523	164.354	140.634	82.3294	35.6997	3.16559	5.25987	8.65533e-05	0.000788534
Hbb-bt	45.2096	29.0156	7.01424	1.43219	57.5844	61.3737	9.07997	3.84085	17.9809	13.5788	5.05138	1.09523	164.354	140.634	82.3294	35.6997	3.16559	5.25987	8.65533e-05	0.000788534
Lrrk2	3.82947	2.14649	0.869887	0.377234	8.91503	4.67827	2.62878	1.53294	3.32583	1.57953	0.489827	0.174082	9.49068	5.86048	2.68842	1.81258	1.4873	4.1809	8.81559e-05	0.000799711
Ccl6	3.03798	0.441444	0.174831	0.273782	3.84559	0.568191	0.361728	1.08438	1.82606	0.278867	0.123739	0.161863	5.37243	0.640323	0.617865	0.883115	1.52866	1.07729	9.00708e-05	0.000813453
Hist1h2ap	15.7359	14.7808	37.4676	90.545	13.5986	15.7309	8.58953	33.7534	5.89736	4.36514	26.8325	150.196	16.8355	13.4309	7.49874	65.2055	1.4872	4.4649	9.02954e-05	0.000814176
Alas2	1.29962	0.549557	0.130499	0.0260135	1.81344	1.21351	0.199963	0.087054	0.563793	0.413741	0.17896	0.0385018	4.85504	4.7259	3.18183	1.34078	3.07501	1.75464	9.36646e-05	0.000839851
Fcrla	10.9742	10.6426	5.12454	2.30991	23.0463	27.159	17.2033	9.26346	6.01199	5.59878	1.91542	0.831096	19.5786	24.8322	19.0924	12.5317	1.67697	3.87258	9.6388e-05	0.000861072
Cd5l	1.37859	0.223191	0.545621	0.0452041	4.02581	1.22045	4.65657	2.87847	0.838082	0.232446	0.285412	0.0336384	4.77887	1.31556	7.17682	10.6792	2.48297	2.36482	9.87516e-05	0.000879746
Ly6d	66.8653	37.4231	19.9671	7.82035	110.81	76.4141	49.8581	31.553	32.1528	19.1889	9.83694	3.3277	104.687	70.6921	45.9329	39.5349	1.67773	4.4642	0.000115066	0.00101294
Iqgap3	0.445426	0.35638	1.19463	3.87184	0.72518	0.661561	0.700128	3.57753	0.604417	0.488719	1.32683	4.32294	1.26864	1.26137	0.549535	2.4678	1.04428	3.21014	0.000120564	0.00105653
Rassf4	3.77547	2.49393	1.95418	0.57298	5.69339	4.85495	4.25538	2.45884	3.60694	2.35122	1.214	0.344478	7.41597	6.2706	6.32084	3.80117	1.01409	4.0431	0.000124738	0.00108522
Cyp27a1	6.30776	1.59906	0.737893	0.230268	12.39	2.55685	1.88482	1.02806	6.31223	1.48267	0.487737	0.116971	14.298	3.26445	2.86875	1.68203	1.15442	2.29276	0.000132144	0.00114245
Slc4a1	0.19449	0.0672426	0.0233757	0.00259825	0.362724	0.211903	0.0165462	0.00897185	0.305481	0.263225	0.0438673	0.00161054	8.46722	5.7132	1.25336	0.191238	4.76389	2.52972	0.000135216	0.00116692
Tmem37	0.652125	1.93025	5.12392	5.30408	0.484098	1.31416	2.31422	2.36673	1.19019	4.64783	7.79846	6.8176	0.554616	0.638656	1.47072	2.03672	-1.12567	1.76897	0.000145578	0.00124742
Clec4n	1.22769	0.835457	0.732193	0.329637	3.11861	1.54547	1.833	1.81978	0.879583	0.505828	0.433155	0.132328	3.44547	2.61737	2.24487	2.09891	1.94129	1.02506	0.000149197	0.00127617
Scin	0.568633	1.81493	0.913582	0.749038	0.620804	3.46694	1.47446	0.800623	0.508093	2.44169	1.03771	0.684939	1.09163	6.79142	3.14516	1.50686	1.07584	2.34336	0.000149604	0.00127851
Fgr	6.44551	2.61736	1.90482	3.16312	8.86726	3.6382	3.1882	3.7223	6.46991	1.99361	2.27571	3.49337	14.337	5.56619	3.75627	3.82638	1.12284	3.7455	0.000158215	0.00133673
Slc11a1	3.14649	0.931418	0.634245	0.282653	6.71241	2.47521	2.11083	1.56078	2.85816	0.832019	0.329312	0.225906	7.5312	3.85083	2.96426	3.07888	1.37331	2.32934	0.000162716	0.00136758
Hist1h2ab	3.32522	1.99143	6.53563	15.9007	3.71055	2.76546	2.4227	7.52754	2.22394	1.96219	6.13309	23.3649	4.63354	3.37992	2.35717	12.4349	1.03145	2.30791	0.000173223	0.00145209
Spp1	0.633683	0.65076	0.713902	11.9414	1.1591	1.60472	2.26794	15.0485	0.819658	0.471278	0.697156	9.90667	2.08839	1.4191	2.07026	12.1693	1.32443	2.54503	0.000174195	0.00145772
Dnase1l3	18.8955	4.58294	1.49278	1.04919	38.4675	6.67619	1.70413	2.24822	20.1177	2.65904	1.47088	0.615514	46.2907	8.37405	1.59192	2.04464	1.17766	4.74363	0.000177071	0.0014755
Csf2rb2	5.97913	9.10928	3.14962	1.85913	7.55626	12.0024	4.94728	3.05941	5.50936	7.20031	2.90704	1.3425	11.9237	18.1493	8.60174	4.53445	1.08985	4.48909	0.000186579	0.00153868
Serpina3f	1.50023	2.08308	5.91878	12.3002	3.69558	2.49853	3.369	10.3443	1.49673	1.79745	7.81524	11.6652	3.81052	2.30323	2.2848	6.17712	1.32092	3.36781	0.000188068	0.00154831
Hepacam2	2.37517	2.38096	0.473104	0.14197	5.38936	3.03605	1.5468	0.512206	2.01443	1.60024	0.326658	0.0946838	5.25708	3.56233	1.85115	1.53075	1.35857	1.66084	0.000225591	0.00179156
Spib	17.2302	8.81078	6.10049	2.37829	30.5356	22.4978	17.8894	10.3647	12.237	6.47377	3.20963	1.10501	33.7242	25.8579	21.7929	13.5432	1.43635	4.82076	0.000253782	0.00197324
Adam11	4.27015	0.829869	1.30331	0.280601	6.5504	1.28493	3.16524	1.3395	4.62178	0.890188	0.939138	0.188571	11.5509	2.38267	6.55906	2.14329	1.29661	3.43567	0.000261217	0.00202129
Cxcl9	5.82384	8.1306	7.82355	2.88087	10.3174	7.0514	3.1944	4.74388	4.65471	2.67861	8.02095	1.48041	14.1584	4.6821	1.73249	3.47378	1.58023	3.56019	0.000271915	0.00209401
Pdia5	4.67404	0.717022	0.400573	0.480713	10.0679	1.34505	0.699344	0.488774	4.8859	0.861273	0.403723	0.565417	9.95924	1.78709	0.780008	0.624529	1.00188	1.71509	0.000293032	0.00222995
Plbd1	64.7138	11.1283	3.80661	1.33185	116.928	19.9392	9.84105	6.34604	64.5209	11.1848	3.06527	0.82204	143.366	25.7978	9.87278	10.2382	1.12763	5.50375	0.000326502	0.00244801
Bcl11a	3.89618	1.55956	1.10603	0.436899	7.08245	2.18537	2.84025	1.6896	3.21292	0.672123	0.434213	0.164288	7.66081	2.37864	2.59586	2.21117	1.22829	3.59273	0.000336963	0.00250891
Kif15	2.00365	3.54636	8.59563	25.9834	2.32536	2.10164	4.77402	17.2959	1.82946	1.70454	9.09839	30.3592	4.07956	4.35337	3.86499	11.954	1.13035	5.31501	0.000343329	0.00255237
Cenpp	1.04653	1.14926	2.64733	8.28481	0.858774	1.01084	1.61731	3.86303	0.729552	0.756588	3.25983	8.07628	1.51407	1.62868	1.16464	2.98373	1.02179	1.69848	0.000391192	0.00283743
Klf9	13.4732	4.81133	2.32125	1.70918	5.75887	0.843799	1.04034	0.705358	11.1043	3.80023	2.20549	1.78667	5.12552	1.47145	1.01446	0.944752	-1.14133	3.48096	0.000391957	0.00283743
Hfe	3.68522	1.15332	0.205499	0.0490768	7.93336	1.70842	0.591678	0.19337	3.39591	0.925251	0.17672	0.107553	8.86688	2.05578	0.798612	0.599202	1.35952	1.54293	0.000396224	0.00286188
Iigp1	2.18901	32.5836	128.267	66.178	2.13118	19.1614	33.1269	67.0655	3.52354	23.7911	136.041	55.0462	9.00242	20.5073	41.7308	85.1694	1.32493	6.92396	0.000406394	0.00292877
Fscn1	16.8666	10.8006	32.3138	15.912	27.3066	20.9823	33.4465	23.1763	20.9261	13.7906	39.3453	14.1251	44.5231	41.103	63.237	25.4711	1.06381	5.63543	0.000435141	0.00309665
5430435G22Rik	7.30316	3.19156	0.55657	0.119696	12.744	6.51902	1.91594	1.17237	7.54222	3.54171	0.366609	0.109949	16.3176	7.02648	1.98399	2.12276	1.08853	3.02215	0.00044007	0.00312252
Hist1h2ai	5.17322	2.70568	10.3321	24.557	5.50706	4.52947	3.56927	10.5234	3.30278	2.9736	9.163	37.0671	6.94665	5.53498	4.29294	18.4907	1.04467	2.62032	0.000452574	0.00319159
Slc40a1	2.8504	0.404548	0.273006	0.105663	7.72031	1.14382	1.22223	0.973104	2.0228	0.292675	0.0979701	0.0280905	6.89811	1.37178	1.92283	2.04368	1.74288	3.16717	0.000459964	0.00323752
Gm4951	0.229925	1.47885	5.42844	5.09535	0.228596	0.675235	1.20305	2.28392	0.325246	1.68482	7.54351	5.48869	1.05412	1.59284	3.46771	7.77352	1.66587	2.67464	0.000466758	0.00327817
Cd36	6.01246	2.88862	0.482482	0.643042	12.1366	6.54018	1.89717	1.5504	3.94215	1.55082	0.323211	0.445825	10.9878	6.35907	3.21053	3.43318	1.45222	3.30057	0.000481676	0.00336581
Asns	0.450321	1.09362	4.2987	13.4516	1.17079	3.11876	1.36362	3.04413	0.623935	1.37561	8.67027	20.637	1.71241	5.48877	1.82595	1.89335	1.42823	2.86842	0.000499422	0.00347974
Treml4	6.58425	1.77111	0.083714	0.00768691	13.1899	3.47294	0.454642	0.131585	5.94194	1.87168	0.0238168	0.0162616	13.9805	4.6334	0.541054	0.41222	1.20999	2.27752	0.000533958	0.00366073
Ifitm3	11.9609	4.40404	2.1814	3.45161	18.7965	5.57468	3.16247	1.60556	9.16598	2.83518	2.28132	3.10785	20.9257	7.85629	5.10932	3.79509	1.1647	2.1384	0.00062497	0.0041623
Alox5ap	25.8958	5.76355	2.13137	1.00269	41.7805	9.45558	7.04446	3.53216	23.3863	5.98396	1.74073	0.693681	52.6077	14.8132	7.9826	6.62659	1.14561	3.12919	0.00064525	0.00427672
Tgfbi	6.21482	0.913915	0.138047	0.0275776	12.21	2.07227	0.34794	0.213409	6.38766	1.09181	0.0473605	0.0201141	14.4048	2.41844	0.576349	0.316223	1.14834	2.74454	0.000669562	0.00440461
Clec9a	7.67503	2.3789	0.829375	0.477129	13.5314	2.93832	1.56794	1.22914	8.1023	1.90269	0.733399	0.303624	16.985	4.03155	1.72857	1.84211	1.04298	3.27958	0.000801114	0.00519568
Batf3	5.29461	0.525304	2.34307	4.86668	9.69636	1.3651	2.87415	1.94138	5.56823	0.748567	2.57234	4.79672	12.3141	2.2917	5.45544	3.28568	1.11874	1.16349	0.000825367	0.00532792
March1	4.33911	1.98363	1.01327	0.261965	8.74098	3.15226	2.93695	1.53471	2.92819	0.759058	0.357617	0.0846447	7.9201	2.85528	3.02675	2.26026	1.40902	3.14746	0.000850612	0.00546168
Slamf8	5.42513	1.23804	1.44295	0.670204	9.88896	2.21964	2.36897	2.84703	5.41798	1.30244	1.24716	0.403958	12.5806	2.43427	1.3868	2.60464	1.19049	2.32519	0.000853403	0.00547596
Faim3	29.6272	31.3098	15.4977	5.82321	64.5875	52.7706	49.2266	26.4346	11.1622	9.8204	5.49382	2.29576	38.2547	39.5957	46.994	32.4993	1.75017	4.88254	0.000935421	0.00591189
Cd63	5.85541	4.73163	5.71458	2.61311	7.83969	8.06375	10.7395	7.54524	6.11305	5.0999	6.59374	1.55436	12.5832	15.6466	21.5306	13.118	1.0164	2.69862	0.00101643	0.00629208
Ccnd1	7.42049	1.62805	1.59868	0.472771	10.0171	2.76525	3.82748	1.83471	6.51255	1.49723	1.24097	0.281945	13.5697	4.77083	6.77089	3.54158	1.03424	3.53791	0.00102004	0.00631037
Chst3	3.71788	5.03838	3.40902	1.23861	7.15981	11.0057	10.2579	6.05012	1.87373	2.11931	1.36016	0.494311	5.93306	9.31341	10.8718	7.49023	1.63592	4.49781	0.00107811	0.00660613
Clec7a	3.20157	1.37328	1.60427	0.747397	3.35031	1.69981	2.69328	3.92927	3.45728	1.18919	1.18875	0.367998	9.78553	3.38987	3.66302	6.26058	1.47525	2.35846	0.00129223	0.00769362
Gatm	2.74877	0.730127	0.286868	0.205428	5.05557	0.81201	0.351274	0.252004	3.07236	0.428062	0.25867	0.202094	6.45274	1.26093	0.333191	0.416766	1.04677	1.84382	0.00140107	0.00821722
Asprv1	2.07819	0.328148	1.62262	0.171881	2.97112	0.702821	3.77016	1.29351	2.26493	0.504618	1.75116	0.107715	4.72345	1.11628	8.90223	2.33146	1.03251	1.29451	0.00155306	0.00899693
A530099J19Rik	7.20089	1.52965	0.411624	0.194344	12.9771	1.42519	0.735615	0.506635	6.36436	1.00552	0.321186	0.173683	13.7831	1.97002	0.50346	0.790328	1.08972	2.64533	0.00159953	0.00924612
Lif	0.437212	1.06758	8.06205	36.0061	0.542392	0.96924	1.34939	5.37508	0.203632	0.991672	9.56713	30.5864	0.483358	0.898929	0.800972	2.13517	1.22187	4.72743	0.00174421	0.00994323
Tlr9	4.37969	5.96771	2.2266	1.13007	8.02001	7.82222	5.41394	3.26325	3.68479	2.93403	1.2614	0.528478	8.31333	10.3887	6.13749	4.0006	1.14848	3.50128	0.00177175	0.0100943
Kmo	10.6769	4.32857	2.45704	1.15071	17.1405	7.80512	6.89147	3.76772	9.54758	3.31231	1.5939	0.6478	20.9616	9.08802	6.61493	5.18942	1.1099	3.61658	0.00187444	0.0106105
Wdfy4	23.1107	5.44654	2.96809	1.31747	48.3182	11.1176	8.53763	5.72498	23.3712	4.89385	1.94316	0.594351	51.2524	13.843	8.12327	7.09092	1.1084	6.57311	0.0019705	0.0110763
Pdcd1	1.54865	9.27343	2.25267	3.09864	2.07365	16.0497	3.31189	3.71676	2.56173	21.3327	3.62193	3.4133	5.51937	43.234	9.07502	7.14225	1.08094	3.79255	0.00203083	0.0113747
Rnase6	20.2234	10.7555	6.30074	2.6849	31.5859	18.833	14.8596	8.62205	16.742	8.08319	3.63319	1.31378	36.0635	24.4343	17.1676	12.65	1.0824	3.47948	0.00205538	0.0114733
Clec12a	5.58305	2.1597	0.586869	0.312461	8.18815	3.80159	1.80237	1.35992	4.74049	1.74828	0.524907	0.174913	10.9954	4.71093	1.80993	2.30279	1.18921	2.45116	0.00226552	0.0123955
Tifab	3.86012	2.51283	0.712816	0.217786	6.31286	3.85528	1.98461	0.863817	4.33446	2.34017	0.536385	0.132104	9.07243	5.0835	2.26693	1.63873	1.0404	2.89455	0.0027834	0.0146881
Anpep	6.64099	1.68007	1.24736	0.484963	13.1542	2.21995	3.05759	2.2346	8.44277	1.31592	0.941582	0.218715	17.3582	3.67644	5.56074	3.66191	1.01542	3.46611	0.00327224	0.0168354
Cebpa	3.51837	0.31987	0.15949	0.0487986	5.63763	0.875469	0.831552	0.329496	2.43436	0.343548	0.0645157	0.0402448	5.59187	1.34193	1.57095	1.30818	1.17524	1.78586	0.0033601	0.0172049
I830077J02Rik	5.25856	0.935135	0.476895	0.213942	7.04653	1.20381	1.54169	0.586189	5.46406	0.781583	0.441032	0.0954648	11.3695	2.13344	2.48659	1.14448	1.03131	1.0693	0.00482345	0.0231396
Igsf6	2.29017	0.395328	0.205759	0.030697	4.64824	0.811374	0.758192	0.548252	1.82182	0.25085	0.0463746	0.0215796	5.25815	0.895194	1.01445	1.36465	1.50336	1.26622	0.00554971	0.0259156
Tlr11	2.91853	1.29692	0.41137	0.141858	5.41969	1.56068	0.832172	0.612927	3.20517	0.985284	0.257112	0.0570003	6.55358	1.62274	0.757734	1.24617	1.00729	1.99231	0.00837929	0.0359639

## Sheet: 5B KI vs. WT 4h
Symbol	STAT5A.0h.WT	STAT5A.4h.WT	STAT5A.24h.WT	STAT5A.48h.WT	STAT5A.0h.KI	STAT5A.4h.KI	STAT5A.24h.KI	STAT5A.48h.KI	STAT5B.0h.WT	STAT5B.4h.WT	STAT5B.24h.WT	STAT5B.48h.WT	STAT5B.0h.KI	STAT5B.4h.KI	STAT5B.24h.KI	STAT5B.48h.KI	logFC	logCPM	PValue	FDR
Lta	5.79714	65.7966	67.5834	99.4935	6.37911	34.1923	16.2082	15.2679	4.74454	66.3322	92.4773	99.0692	5.6157	11.1616	8.74718	9.34228	-2.62584	5.7441	4.43476e-103	4.28265e-99
Atp10a	6.91557	14.1145	14.0907	20.5721	7.12946	7.52378	10.6746	15.243	7.57605	15.7725	15.051	21.9603	6.48432	5.52519	7.89269	10.59	-1.5671	6.11031	4.64072e-72	2.24077e-68
Amica1	16.4065	33.4681	52.0049	49.8891	16.3828	22.7199	33.3672	37.4932	17.0915	37.4323	54.6873	49.4239	18.5267	10.7893	21.9061	25.7694	-1.84893	6.3443	7.2819e-66	2.34404e-62
Cdk6	6.6277	25.2023	43.3124	41.7507	7.7628	8.9451	17.9979	16.03	7.55475	30.9818	47.2451	44.0867	7.71279	7.02151	10.1315	8.90844	-2.19634	5.6905	6.93583e-59	1.67448e-55
Fam46a	7.89044	35.4412	12.7745	7.18946	6.91162	15.8496	14.0063	13.7126	7.19842	32.2695	11.4163	5.98908	5.50596	12.0061	19.4506	19.9256	-1.48081	6.26667	1.02831e-56	1.98609e-53
Bcl2	30.6577	143.008	121.653	80.3472	21.4111	92.7243	112.068	83.2294	35.41	145.16	118.398	78.3827	18.4697	49.4308	76.4651	57.699	-1.60894	9.18191	6.25624e-54	1.00694e-50
Mettl20	3.60455	31.6923	21.8691	10.5342	2.4705	21.5886	16.2372	14.8387	3.58566	29.1765	19.7085	9.4112	2.71989	10.6136	10.5187	11.4992	-1.51324	4.48515	4.3663e-49	6.02363e-46
Ecm1	4.65206	61.3637	11.8473	3.80965	6.01403	24.2043	6.94856	4.47194	4.23566	40.6673	8.06127	2.28194	4.28857	6.86947	4.03011	2.73936	-2.62005	4.75621	4.42906e-42	4.75238e-39
Rcn1	10.6673	20.5141	35.2292	35.4381	8.40594	13.1921	20.7458	23.2063	12.6722	20.5543	34.6558	35.0433	10.1308	9.83413	14.9477	18.5498	-1.11714	6.06057	7.70034e-42	7.43622e-39
Kcnj8	0.759337	2.61847	1.87468	1.65099	0.364793	1.04496	0.889661	1.0218	1.74966	6.291	3.42679	2.91953	0.301903	0.863627	1.00944	1.08534	-2.91499	2.14478	8.73993e-36	7.67287e-33
Cndp2	27.8348	77.0677	102.701	121.983	29.161	62.426	78.9042	78.0397	32.1133	98.6577	118.516	125.652	34.141	51.1846	52.5835	54.2542	-1.00051	7.35439	1.05031e-34	7.80222e-32
Gpr34	2.28718	16.1927	10.0111	5.1962	1.83953	7.17778	7.60687	6.74249	1.89588	11.4674	8.30701	4.40885	1.35931	1.3124	1.70457	2.65748	-3.17977	3.55349	1.82136e-34	1.25635e-31
Cd72	38.2068	13.5551	17.3451	15.664	44.7301	25.8257	29.4222	24.2495	37.0714	11.1251	16.3496	15.1569	45.8011	30.6935	36.4892	31.7374	1.41054	5.23448	1.24801e-33	8.03469e-31
Klra13-ps	20.8657	9.56499	17.1561	20.8895	9.34807	3.68979	7.96098	12.9667	36.3376	17.1828	27.0763	31.2301	4.41839	1.67348	3.98206	10.1401	-3.40783	3.69121	2.89829e-33	1.7493e-30
Klra23	18.6675	8.54721	15.297	18.543	8.4127	3.26772	7.0207	11.5043	32.4764	15.3455	24.1277	27.7596	3.96378	1.4938	3.60645	9.03113	-3.40898	3.7203	5.43303e-33	3.08628e-30
Acat2	4.35599	16.1095	12.8983	16.0073	4.80946	12.0925	11.2532	11.9795	4.56765	18.4793	13.8886	18.5239	5.39669	9.17394	10.4063	10.4542	-1.06323	4.68111	6.05164e-33	3.2467e-30
Klra12	13.2762	5.37428	10.213	12.1912	6.59694	2.25681	4.95003	8.97251	23.9613	11.0726	17.6737	18.9674	2.82955	1.24878	2.68109	7.41142	-3.19383	3.15632	3.36534e-32	1.71048e-29
Cd9	27.2924	39.9471	22.2907	13.5116	40.4248	75.8336	29.4954	27.4382	29.3522	40.6675	21.5374	11.7988	53.145	96.3088	44.5296	38.1734	1.18954	5.38699	1.65548e-31	7.9935e-29
Tubb2a	33.6597	16.5085	7.83799	8.52924	39.8177	29.9267	12.1465	11.8265	33.2406	18.1491	7.92721	8.49399	44.648	43.4466	15.1154	13.9413	1.20557	4.96966	2.4867e-31	1.14353e-28
Pou2af1	18.9174	20.8946	7.13676	4.95447	34.938	40.3971	14.2337	10.6765	12.1278	10.9309	4.80429	3.94217	38.9389	45.2244	18.9915	14.0319	1.99468	5.25393	1.67979e-30	7.37353e-28
Tnf	8.21656	21.6595	35.3804	36.7425	11.3037	17.6574	17.5444	20.5926	5.89146	27.7113	41.8507	36.0205	9.63827	8.58663	8.41377	11.5103	-1.74483	5.09432	3.21061e-29	1.29187e-26
Adamtsl4	0.557183	5.17584	1.65806	0.489555	0.740661	2.88371	1.79566	1.10258	0.641737	4.3892	1.40833	0.36073	0.726932	1.32648	1.77565	1.10831	-1.78188	2.8184	5.0058e-29	1.93364e-26
Tmem37	0.652125	1.93025	5.12392	5.30408	0.484098	1.31416	2.31422	2.36673	1.19019	4.64783	7.79846	6.8176	0.554616	0.638656	1.47072	2.03672	-2.91417	1.76897	8.08451e-29	3.00277e-26
Klra7	13.1907	15.1994	24.84	41.5206	5.63507	6.81579	13.0383	27.1739	17.6106	20.5445	31.7462	51.5106	2.70547	2.40244	5.88927	18.34	-3.14932	4.33454	1.4679e-28	5.25018e-26
Reck	2.95376	6.04521	3.5561	3.20804	2.18942	3.77547	4.3988	3.20394	3.68652	7.16897	4.00938	3.7111	1.94287	3.56097	4.08424	3.33369	-1.06409	4.2177	4.96687e-28	1.71304e-25
Tubb2b	18.147	12.2324	4.12789	3.77649	23.4836	24.1658	6.73899	5.29547	16.918	12.4795	3.73688	3.37846	27.1053	31.4017	9.2391	6.19496	1.27692	4.40592	6.84221e-28	2.27846e-25
Clic4	22.3957	16.3176	26.3819	32.6909	33.4234	28.6375	21.8867	25.2954	21.5092	16.9907	29.0487	35.2182	40.9889	39.8241	27.0711	22.2444	1.17498	6.59635	3.41839e-26	1.06488e-23
Car2	3.95774	4.40041	3.19771	4.06546	5.62917	9.83066	7.17173	11.2858	3.86271	4.83465	2.89177	2.45915	16.9894	23.2539	15.909	17.3361	2.21039	4.17114	6.94398e-26	2.09556e-23
Acat3	1.88603	6.89741	5.42928	6.87984	1.91289	4.98059	4.56632	5.30448	1.73536	7.55832	5.69555	7.7109	2.30878	3.58858	4.05513	4.12706	-1.12641	3.28805	1.17118e-25	3.32649e-23
Slc35g1	10.5871	19.3006	28.0982	24.0941	9.0498	16.0951	29.2394	26.9085	10.9193	19.6392	25.9457	22.9442	8.15427	7.05594	14.5761	14.5892	-1.5312	5.94693	1.31139e-24	3.61833e-22
Drc1	1.39463	4.55138	20.3155	24.7445	0.675287	3.80223	24.4704	34.392	1.63628	5.31967	16.48	18.8405	0.133849	0.740662	6.41482	7.98236	-2.89281	4.81385	1.87728e-24	5.0358e-22
Il4ra	79.7529	86.7023	70.8469	66.8866	65.9504	73.8307	66.902	65.3978	103.487	117.301	77.3446	65.0656	87.0171	54.7256	54.1713	56.9133	-1.15398	8.59425	2.05202e-24	5.21483e-22
Mov10	8.59056	44.4783	63.6558	55.4392	9.04682	39.0113	30.4666	35.8741	9.28334	56.9382	65.2006	50.1706	8.3893	28.9095	22.5912	24.8744	-1.0322	7.0173	2.3847e-24	5.90489e-22
Il2rb	174.384	203.184	251.829	435.14	130.612	159.616	173.379	263.78	224.309	335.922	306.13	469.523	130.692	143.94	143.605	185.605	-1.27678	9.42563	2.71106e-24	6.54518e-22
Ccr9	35.6026	6.72916	11.6909	7.50969	37.5107	9.41442	21.9886	26.7112	27.9233	5.23258	9.13733	5.69271	40.9992	17.5984	26.453	30.9053	1.69589	6.50585	3.03403e-24	7.14626e-22
Gab3	7.8054	30.5859	13.8168	7.95293	6.6548	16.6474	13.4291	11.5687	9.73571	23.5308	13.7482	7.76117	6.10635	9.13484	14.247	13.3837	-1.41936	4.71831	4.68718e-24	1.02873e-21
Slc14a1	8.07659	12.5492	15.018	10.0316	5.75007	8.07963	16.1987	15.9414	11.7507	14.2454	15.0741	9.66626	10.2267	6.55742	13.8614	13.9919	-1.174	5.57461	1.83571e-23	3.8538e-21
C130026I21Rik	6.11903	7.4126	10.2275	6.34423	6.72258	9.84731	7.54803	8.32975	7.40127	6.91638	9.60157	5.37116	12.0654	14.5978	11.5772	10.3604	1.02276	3.84832	3.56274e-23	7.3203e-21
Syt6	1.06572	15.0781	10.3214	3.74772	0.480669	7.02823	5.33757	2.76765	1.18189	10.5701	8.82801	3.16234	0.300469	1.40458	1.7355	1.00355	-2.96772	4.41153	1.15218e-22	2.22533e-20
Cish	9.3093	51.5862	38.2734	62.9414	9.07119	45.8489	20.7028	27.7382	5.71526	61.3756	48.0738	68.5836	4.56	17.9434	10.8973	13.6714	-1.82784	6.24434	2.05876e-22	3.89833e-20
Nrn1	2.39362	3.59273	2.36335	1.40607	2.49393	4.57116	1.59606	1.33648	2.21589	3.53541	2.17908	1.42563	6.69359	14.3808	5.00286	3.34723	1.96838	2.25373	2.71254e-22	5.03749e-20
Marcksl1	35.9738	18.803	15.3762	11.5898	55.5529	43.6313	20.5418	15.5036	28.2312	21.9676	16.1644	11.3222	62.3289	65.5389	34.6041	18.9535	1.52371	5.1797	4.11648e-22	7.50053e-20
Slc17a9	21.4848	46.2427	41.5105	21.1927	18.0671	40.4308	46.6953	33.2868	26.5232	48.7639	36.5305	20.2822	15.5023	22.0095	38.0129	29.1194	-1.20311	6.12234	6.40068e-22	1.12384e-19
Il9r	1.65487	1.81649	0.206245	0.0553269	4.80947	6.99868	1.0932	0.356367	1.12943	1.11063	0.134809	0.037449	8.04873	9.4874	3.17753	1.25873	3.0402	2.43749	8.51278e-22	1.44224e-19
Ppm1j	5.42483	7.99387	8.82928	9.82276	3.54173	5.05428	5.94358	6.67763	8.71838	15.3135	12.5751	12.2514	4.54813	4.18618	6.49876	8.19211	-1.92368	3.88331	1.3551e-21	2.25624e-19
Klrb1c	2.74169	2.58786	4.37482	9.49882	1.72197	1.64505	2.15978	6.47099	3.18794	3.48544	5.33469	7.89179	0.864673	0.895942	0.845563	3.52241	-2.01241	3.61252	1.83084e-21	2.99668e-19
Pim2	39.5832	128.384	190.345	134.749	37.9648	132.019	159.318	150.881	47.4481	132.81	177.207	120.412	38.8529	64.9089	105.817	120.747	-1.08716	7.8691	2.73126e-21	4.3239e-19
Ctsz	59.426	40.5575	48.5714	49.8283	82.2365	72.6238	54.0332	46.4816	49.1855	39.2793	48.8013	47.6293	95.911	90.7058	60.5318	50.0051	1.15383	6.14662	4.71075e-21	7.33737e-19
2010111I01Rik	6.3116	7.28051	5.83685	5.3253	5.79111	6.76084	5.4971	5.69277	6.69028	8.69932	5.75199	5.03827	5.17041	4.49518	4.2101	4.22649	-1.00673	4.29599	4.85659e-21	7.44445e-19
Whsc1l1	37.7274	96.9555	50.0773	26.4572	37.1951	53.739	45.52	38.0795	38.3112	79.5153	45.3903	24.853	32.0704	39.5094	45.7021	39.3727	-1.06366	8.75417	1.33875e-20	1.90123e-18
Kcna2	3.35134	2.14847	5.04472	3.32613	2.96711	2.50602	7.50682	8.54075	3.84526	1.9577	4.01338	2.31601	4.08603	4.99047	11.7061	11.6793	1.29604	5.75194	1.38332e-20	1.93605e-18
E2f2	3.50868	2.21435	9.80272	23.2309	4.77684	5.38038	8.38134	22.176	4.03365	2.37578	10.2917	23.1238	9.45474	7.97803	8.23044	14.7534	1.69424	5.64953	1.92588e-20	2.65689e-18
Il18r1	16.7938	42.752	30.8644	29.9281	11.92	20.463	22.0397	33.5154	24.916	42.1463	37.224	36.2656	11.2017	15.8999	24.5029	34.1697	-1.46167	6.79646	2.56218e-20	3.48493e-18
Dusp4	15.4356	3.74707	1.1827	2.09822	21.9482	8.88663	2.02981	1.78188	12.0597	3.57598	1.32047	2.68926	23.4316	13.3357	3.29672	2.37721	1.84446	3.78463	4.05766e-20	5.44234e-18
Gpr146	8.6532	34.8245	19.9322	8.17879	7.27153	21.8783	19.7381	12.7353	11.0103	42.7998	17.5238	7.51081	10.507	17.9755	18.0072	14.1492	-1.30636	6.21076	6.8993e-20	9.00358e-18
Sox4	9.5087	3.87361	2.39159	0.811325	12.5848	5.94848	4.94985	3.01691	5.8325	3.44965	1.56816	0.570063	10.6576	9.28273	6.68982	4.35968	1.37237	3.8985	8.54943e-20	1.10082e-17
Il1r2	5.29931	1.18133	0.237516	0.0770415	7.03997	3.41184	0.914305	0.374284	4.30062	1.74007	0.335646	0.0615097	14.9486	8.61221	1.53674	0.806959	2.255	1.60921	1.19113e-19	1.51352e-17
F2rl2	0.703104	2.60848	4.50639	11.3384	0.669245	1.07249	2.25283	5.78229	1.00184	2.30842	5.91495	15.4428	0.887834	0.410628	1.46953	3.86797	-2.54296	3.41998	1.26149e-19	1.5791e-17
Renbp	2.42154	3.29211	1.49201	0.91309	4.46851	7.29276	2.89688	2.36871	2.21472	2.87905	1.3675	0.846239	4.93617	8.21323	4.38108	3.24226	1.45698	1.91734	1.27544e-19	1.5791e-17
Hvcn1	50.793	16.3723	29.3252	22.0539	70.1631	28.9014	56.1274	41.1264	41.691	16.3585	26.4647	20.4367	57.3207	37.6932	65.3886	55.9791	1.15036	6.74512	1.46404e-19	1.78965e-17
Slc30a4	9.28886	26.9538	30.5741	20.0185	8.44784	19.0671	25.7413	16.6168	7.1041	21.9459	22.7877	16.5312	7.65715	7.59928	6.32791	5.94727	-1.58432	6.37795	1.54229e-19	1.86174e-17
Tbc1d4	14.7476	9.72534	5.13794	2.30541	20.4463	14.2704	9.96308	4.73557	12.5015	9.89635	5.09167	1.87044	30.2851	26.3763	21.9779	9.75111	1.36101	5.90864	1.83482e-19	2.1866e-17
Il18rap	5.49616	8.72368	12.1423	22.9608	4.22076	6.79598	9.72124	22.1784	11.277	16.0638	18.1974	29.2958	4.85508	6.55182	11.5663	20.3315	-1.34898	5.03302	1.8567e-19	2.1866e-17
Gzmb	8.29782	45.2251	232.003	1349.89	6.15493	25.0704	55.0096	280.617	11.2882	49.4329	309.873	1586.94	13.5302	8.27978	20.9357	93.7536	-2.63292	8.61972	9.99609e-19	1.14919e-16
Ppic	18.9806	29.0643	35.7886	24.6836	8.15058	14.6597	15.8241	19.0004	13.8378	18.8184	21.9432	14.4906	4.41613	6.6805	7.38275	9.01013	-1.54877	4.6596	1.03802e-18	1.17931e-16
Vav2	5.20144	4.19645	2.8795	2.92388	8.91927	7.19543	4.95298	3.71075	4.00553	3.81252	2.86774	2.33987	9.82343	10.415	6.43422	4.46123	1.3948	3.90497	1.17074e-18	1.31463e-16
Klra19	4.75736	5.4767	5.80795	11.1499	2.86529	2.03642	3.52449	7.29669	7.0433	5.21933	8.26441	14.8027	1.2073	0.863546	1.72741	4.19048	-2.64359	2.65249	1.84475e-18	2.04767e-16
Klra6	4.84638	5.48134	5.87113	11.2118	2.86109	2.02927	3.52354	7.33804	7.05392	5.24251	8.2847	14.9778	1.23757	0.862902	1.7281	4.19619	-2.65117	2.6798	2.54713e-18	2.79518e-16
Osm	2.50284	13.5588	32.9277	36.5159	2.77606	17.8087	27.8845	22.0506	2.61069	19.3874	33.1225	36.5635	3.02657	7.82538	9.62727	9.39473	-1.36351	5.21135	3.19309e-18	3.42618e-16
Ccr6	1.36302	2.84145	0.77075	0.417391	3.29192	7.57398	3.60376	2.19553	0.99532	1.55369	0.511613	0.210232	5.37172	12.2852	5.26095	2.97746	2.92741	1.97526	4.28282e-18	4.52165e-16
Elovl6	3.81765	7.67619	6.85955	8.91333	3.6334	4.22059	6.52095	7.85873	4.67931	8.31853	6.73559	9.31639	4.7284	4.10305	7.75403	8.46733	-1.0742	5.29374	4.63277e-18	4.81061e-16
Litaf	13.1389	6.33083	6.36881	10.2905	18.7913	14.3829	7.32434	10.061	12.8597	9.20579	8.12252	10.9747	24.6619	21.3096	10.0334	9.86407	1.15719	4.52642	1.01105e-17	1.01706e-15
Icosl	9.49049	9.13714	8.86249	4.2595	16.7022	17.5583	15.2054	9.54916	9.87462	8.42765	7.29037	4.38961	18.6916	20.0217	24.7836	11.7544	1.19477	4.68949	1.53657e-17	1.51415e-15
Phc3	15.8644	55.8446	40.9064	24.1788	14.2347	22.5379	33.4977	26.2695	16.4055	40.0084	34.6409	22.3203	13.7009	17.1858	25.0574	20.7107	-1.2739	8.07515	1.79728e-17	1.75317e-15
Clu	1.7741	0.503557	0.432233	0.115865	3.0948	0.964223	0.866978	0.630928	1.6601	0.658279	0.44409	0.0971587	9.38466	7.09904	2.12344	1.09862	3.37546	1.5769	4.02341e-17	3.80923e-15
Dyrk4	0.417008	3.77339	5.28547	2.35181	0.202814	1.77949	5.29266	4.01385	0.469001	3.99966	5.09351	1.83095	0.401675	1.00889	2.56446	2.16121	-2.03799	2.43471	4.17494e-17	3.91431e-15
Tnfsf8	11.4098	61.4837	53.685	32.6264	7.60552	37.6125	39.7403	37.763	12.4848	72.0477	48.029	28.9867	11.3809	34.5873	34.2672	34.2232	-1.11208	6.22982	7.48502e-17	6.81913e-15
Scpep1	13.8089	12.5917	12.6157	16.2049	23.1196	22.5697	14.9751	16.2729	12.4623	11.4388	13.1297	16.393	26.877	28.1207	17.9713	14.1275	1.24421	4.86706	2.10447e-16	1.76721e-14
Apobec1	6.36291	4.16675	3.63638	2.52629	7.15082	7.01023	6.27046	4.45268	6.41684	3.39865	2.92136	1.87366	7.75631	7.57834	8.10932	6.75383	1.10103	3.43539	2.21408e-16	1.84322e-14
Tbx21	7.19732	8.71897	16.5937	26.1049	5.04517	7.34464	9.82057	20.1018	13.0572	15.3356	26.0052	31.038	7.68503	7.35057	10.182	16.0248	-1.11435	5.29632	2.60665e-16	2.11533e-14
Atp6v0a1	2.22845	2.6335	2.44444	1.26505	4.67482	6.00932	3.87132	2.39844	2.02568	1.86577	1.92625	1.24907	5.76552	7.2455	6.49487	3.95875	1.90306	3.38945	2.99465e-16	2.40995e-14
Lgmn	10.2168	9.79027	3.97988	2.01215	22.1989	22.9014	10.7116	6.22609	6.90472	7.50415	3.18581	1.34723	24.2529	27.2685	16.3684	11.3784	1.8073	4.08428	3.69836e-16	2.92746e-14
Hemgn	0.425921	0.128536	1.7685	7.04089	0.368121	0.179701	0.87757	4.9321	0.314227	0.153602	2.04336	6.73667	2.53849	1.46583	0.207097	1.70254	3.19646	2.43795	3.84849e-16	3.02153e-14
Casp3	19.0884	19.2339	21.6851	50.5409	22.7693	24.5913	17.273	26.3962	16.6882	18.3611	24.984	53.0169	32.2601	38.5186	22.0661	24.0359	1.01579	6.00518	4.10711e-16	3.19858e-14
A530032D15Rik	5.26876	4.05457	5.84888	4.19359	6.72715	7.71842	4.9731	5.17073	5.09465	5.03564	6.00654	3.83211	11.5043	12.4524	8.22476	7.70831	1.25195	3.18445	6.21687e-16	4.80291e-14
Klrc2	3.36472	3.56434	4.79189	7.83081	1.22698	1.28952	2.01049	5.41806	6.0927	8.23908	8.4366	12.5174	1.60616	2.15941	2.08698	5.17581	-1.98572	1.73212	8.66256e-16	6.5355e-14
Snn	9.47872	11.0429	8.99114	4.52458	15.5599	26.3703	20.6113	12.4516	6.2385	8.3469	6.00709	2.66466	17.3208	28.8877	24.1221	15.9163	1.7374	4.80534	8.87952e-16	6.64725e-14
Mreg	5.76367	5.01657	3.61857	1.45584	9.43014	10.22	5.79113	2.39576	5.48243	4.58262	3.6192	1.07967	11.6205	15.6078	11.3683	4.00388	1.71468	3.41737	8.95954e-16	6.65556e-14
Ptprs	7.82511	4.27502	6.67511	5.23469	9.90528	6.0816	8.24189	6.86874	7.80457	4.03766	5.86684	4.35146	12.3825	9.25557	8.05746	6.42403	1.14258	5.4066	9.60742e-16	7.08235e-14
Lat2	8.28382	4.04053	3.69073	5.04938	14.7551	10.0174	7.94263	7.76338	6.33413	3.2361	3.10705	5.25411	16.3992	10.9059	9.42441	8.35391	1.69869	3.44078	1.40421e-15	1.02731e-13
Alcam	2.91793	5.29873	2.03288	2.84104	4.32145	7.25291	3.04692	2.5509	2.99608	3.44706	1.95571	3.04103	6.68026	10.2224	4.77889	3.83055	1.51399	3.94418	2.5201e-15	1.76352e-13
Spsb1	2.66231	2.44318	1.64518	0.769788	3.09961	3.8655	2.85911	1.91301	3.02752	2.83514	1.60391	0.624312	4.48385	6.96219	6.1076	3.90744	1.24174	3.22688	3.90436e-15	2.63667e-13
Swap70	9.80469	19.2555	10.4916	5.50229	16.8737	34.8767	21.4834	13.551	8.13937	12.4828	7.1343	3.51836	22.2965	40.3653	25.9368	15.8665	1.63936	5.56025	5.471e-15	3.64369e-13
Cyfip1	2.67769	2.92315	2.28024	2.31002	4.19661	4.87548	2.89133	2.87578	2.55585	3.21416	2.57037	2.5099	5.38797	8.08814	4.34822	3.62935	1.2774	4.24941	5.63114e-15	3.72465e-13
Prss12	6.47993	12.8846	6.25005	2.63506	3.60139	7.35476	5.53395	3.99732	9.6067	19.6145	7.75937	3.90566	2.39998	5.97886	6.04634	4.91592	-1.7683	3.97781	5.93848e-15	3.90122e-13
Myc	55.8807	135.901	131.221	115.752	76.98	71.6944	111.428	84.7518	28.3842	125.793	139.103	110.563	43.339	52.6319	60.417	55.9235	-1.31178	7.7869	6.31118e-15	4.11805e-13
Matk	9.22736	5.6448	7.82549	3.83279	10.7568	9.13005	13.6531	7.79577	10.6121	7.17513	6.44244	3.01923	12.1623	16.2569	15.566	12.5805	1.12709	4.18924	6.68379e-15	4.30302e-13
Car12	1.79762	0.770508	7.28498	8.15198	1.31409	0.36595	5.29557	3.72787	2.28663	0.928395	7.8477	9.1194	2.0274	0.287589	3.05733	2.33895	-1.73413	3.63435	9.34259e-15	5.71022e-13
Basp1	12.2878	24.9432	10.1744	4.59783	17.2489	36.4519	14.0594	8.7791	11.8055	17.7728	9.83797	3.46992	23.1576	47.3671	20.3409	12.6344	1.36069	4.65491	9.46654e-15	5.74958e-13
Slc43a3	1.55264	2.551	4.24482	7.27317	2.66206	3.92315	4.38196	7.50949	1.43712	1.64773	4.27338	7.07037	4.33445	5.42141	4.03165	5.18243	1.66293	3.41378	1.20643e-14	7.28157e-13
Art2b	17.5948	10.7263	54.7952	37.026	11.2607	11.9479	50.1001	49.3821	20.5445	9.15474	40.1018	27.8913	24.5218	20.3919	57.2158	65.0951	1.10173	4.85524	1.23213e-14	7.39047e-13
Ifi30	67.7841	39.1586	37.684	41.7613	103.476	76.0206	49.6684	44.0309	66.8471	35.1474	37.9349	41.8642	161.764	96.9112	66.8174	51.8778	1.40951	5.65059	1.40089e-14	8.35087e-13
Slpi	8.36019	2.19666	3.04671	1.49147	14.7713	12.1255	6.39341	3.21374	9.46066	4.55664	4.57758	1.45531	90.5193	62.2615	35.5936	13.0361	3.71813	3.62849	1.53705e-14	9.1063e-13
Klra1	1.86956	2.22271	7.12239	13.9454	1.02147	1.25566	3.65269	8.36026	2.59099	2.96032	7.77664	16.0586	0.687039	0.584088	1.76312	6.44559	-2.39194	3.08194	1.6132e-14	9.49918e-13
Unc93b1	43.5625	16.7308	15.2651	11.318	80.1208	41.6761	30.5945	21.0811	37.1633	15.8677	11.8046	8.06209	93.1246	46.4588	35.8121	27.2342	1.49609	5.84018	1.67227e-14	9.78731e-13
Pkig	9.20141	6.71836	6.248	6.91237	16.1106	17.3029	9.81882	7.32851	5.13558	4.47662	5.15701	6.00532	16.3134	16.2379	9.94716	7.99949	1.80609	3.11147	1.79584e-14	1.04473e-12
Bcl2a1b	31.9141	19.2686	15.6465	15.0299	43.2373	40.4069	17.3882	16.3288	29.5644	25.2523	21.276	16.9579	59.7894	64.0956	27.9817	20.5255	1.29038	4.14272	1.97878e-14	1.14426e-12
Plekha6	4.27617	1.68053	2.1844	0.973737	2.79503	1.11151	2.44748	1.66381	5.1154	2.02925	1.98923	0.942697	1.86425	0.990265	2.30334	1.57223	-1.08953	3.96874	2.56292e-14	1.4645e-12
Klre1	6.71596	8.74183	13.6354	30.188	2.75263	3.61231	5.70968	13.797	12.0332	17.0298	20.8277	36.718	3.10418	4.72528	4.77726	13.3031	-1.90463	3.56567	3.15413e-14	1.78125e-12
Nrp1	2.74522	2.02683	1.25306	0.60539	3.81886	3.1079	2.73191	1.58161	3.13445	2.05615	1.42427	0.591993	6.80263	6.00221	7.02146	4.73839	1.49243	3.83444	3.42801e-14	1.92467e-12
Fanci	1.4533	1.5208	7.50425	13.5692	1.6039	2.10828	5.30081	9.68387	1.54846	1.90863	9.32207	14.2299	2.47757	4.10342	3.90563	6.68676	1.04947	4.71607	3.96027e-14	2.19795e-12
Mcm10	0.986364	0.695692	12.039	27.3128	1.12238	1.27358	6.34548	15.0967	1.00849	0.848351	16.4644	29.6404	2.31173	2.40961	3.33257	8.36458	1.45508	4.89873	4.56447e-14	2.5188e-12
Cd81	17.0105	7.55244	3.18491	1.52886	36.824	20.1068	9.22521	5.197	13.793	7.14265	2.00358	0.84781	36.0579	24.9696	12.3501	7.53922	1.75133	4.01693	5.07437e-14	2.78145e-12
Pcsk1	0.872467	2.21692	1.30133	0.634727	0.915829	3.16805	2.26662	2.26247	1.42928	2.99876	1.58818	0.719694	4.74477	12.2085	12.2916	10.7286	1.9697	3.06958	5.30809e-14	2.87979e-12
Gsn	20.3206	5.52082	4.96559	3.13577	30.2444	11.8595	14.1177	9.79579	19.6913	6.97469	4.30454	2.53143	36.8608	15.7885	18.198	14.1318	1.12513	5.03074	5.96408e-14	3.19973e-12
Hmgn3	4.26858	3.87668	2.75153	1.46517	6.67747	6.56025	4.06869	2.74805	3.69746	2.34662	2.33984	0.780189	9.78388	10.359	7.1863	4.43438	2.09031	1.58972	6.46592e-14	3.4498e-12
Cd83	40.5361	22.703	10.2127	5.0013	73.5087	57.4057	14.2687	8.48256	23.6985	26.3889	10.561	3.83079	67.7527	78.6428	20.5393	10.609	1.52163	5.47623	6.57343e-14	3.48789e-12
Gbp11	4.65671	21.4667	38.5107	22.3017	4.98699	12.7047	12.3328	23.5013	5.4162	18.4562	35.0571	18.6551	6.77229	6.14781	8.61554	14.9871	-1.63962	5.27533	6.61851e-14	3.49262e-12
Dtl	2.40845	0.881927	14.7615	24.3041	2.72413	1.2182	8.23413	14.6133	2.1783	0.971125	18.3183	24.8509	3.95185	2.32947	4.24766	8.6661	1.20799	5.19511	9.80076e-14	5.04826e-12
Cd40	3.62829	3.84983	5.152	1.85974	6.83953	10.1283	4.91485	3.80916	3.13919	3.54563	5.60011	1.16118	9.61032	11.6423	5.61148	3.26066	1.66213	2.69132	9.82783e-14	5.04826e-12
Myo1e	3.62935	4.00793	2.70729	3.13165	6.88433	7.00614	4.56595	5.143	2.14712	2.27478	2.11734	2.65788	6.11367	8.73496	4.93179	4.81799	1.88653	4.09932	1.12879e-13	5.73909e-12
F2r	18.2225	18.424	40.4299	65.2778	14.4847	15.076	24.5375	38.8707	22.19	28.7054	54.5394	73.7812	14.6697	14.8275	27.4018	36.963	-1.00641	6.92897	1.25912e-13	6.36613e-12
Ncf2	5.81897	3.32331	1.85588	0.978594	11.2581	8.72726	4.61527	3.00779	3.7742	2.03296	0.876048	0.684579	11.3078	9.10726	5.56679	3.9862	2.10885	3.29802	1.30533e-13	6.56541e-12
Fcgr2b	6.32358	5.67799	2.33328	1.12578	14.266	12.3829	6.7524	3.47819	5.242	3.28416	1.55309	0.739834	14.805	12.821	8.75849	5.76478	1.91081	2.91755	1.764e-13	8.60352e-12
Plxnc1	7.29684	5.72767	5.91018	5.23289	11.0336	8.5307	8.40225	7.09386	7.47903	6.10789	5.85277	4.84599	13.9316	13.5869	12.9835	8.48759	1.09953	5.56867	1.91485e-13	9.29233e-12
D630039A03Rik	0.252639	2.07912	5.35861	7.78444	0.178068	0.672432	2.13888	2.64932	0.18147	2.0087	5.33995	8.73613	0.599112	0.300487	0.815066	1.10595	-2.78239	2.99901	2.02082e-13	9.70898e-12
Kif23	9.30806	3.74126	10.1649	29.4368	10.4283	5.519	8.46105	24.1461	8.05398	4.11188	10.3309	32.1613	12.1094	9.30444	7.88199	19.5839	1.12457	5.44679	2.07906e-13	9.93937e-12
Zc3h12c	5.03796	1.47312	0.460642	0.226133	7.59403	2.52588	0.907715	0.559493	3.32681	1.11184	0.355402	0.144789	8.07358	3.96711	1.34493	0.809628	1.78065	3.35704	2.15247e-13	1.01614e-11
Cd86	11.5801	10.4487	6.35994	4.56645	17.8815	16.9389	5.54552	5.62872	9.35336	7.22032	5.18723	3.04352	19.737	20.4572	7.28235	6.56919	1.44954	4.30723	2.15707e-13	1.01614e-11
Tnfrsf13c	6.10487	8.32972	4.29487	2.00926	12.9769	16.6055	14.3374	8.20272	3.1435	3.24878	2.2015	1.01435	11.8258	18.2996	14.1409	10.2667	2.44005	3.55455	2.16823e-13	1.01644e-11
Bcl2a1a	17.5472	10.424	8.11445	7.23088	25.7911	22.575	9.35067	8.0706	15.4835	13.3416	9.96133	7.46841	33.4322	32.7574	13.5066	10.8759	1.24227	3.22191	2.19852e-13	1.02566e-11
Sowahc	3.8049	1.39198	0.720304	0.886887	5.01327	1.8991	0.884532	0.857069	3.10467	1.13344	0.830487	0.92915	5.80799	2.97895	0.958689	0.925907	1.33942	2.80656	2.58545e-13	1.20037e-11
Bcl2a1d	20.6831	13.7654	10.4704	9.38859	30.1972	29.8577	11.494	10.177	18.8986	16.8869	13.0697	10.038	40.5996	43.2617	18.2284	13.2291	1.30404	3.55965	4.5569e-13	2.07575e-11
H2-Oa	36.1691	11.6857	14.4406	10.4236	57.9264	22.7208	23.6054	18.9906	33.5141	12.8901	12.4551	8.01358	69.2068	27.1788	31.5341	24.7801	1.0232	4.56102	4.61488e-13	2.09229e-11
Aspm	0.538696	0.94057	1.9632	10.3152	0.715293	1.31574	1.35025	7.63779	0.581752	0.900136	1.93412	11.5758	1.35193	2.66514	1.27418	5.14609	1.5123	4.80914	4.8234e-13	2.16649e-11
Arid3a	2.2482	2.7821	1.93089	2.58155	3.22918	4.43001	2.69761	3.05988	2.25417	2.68241	1.86824	2.73623	4.44932	6.2053	4.45662	3.85188	1.15553	3.97258	5.42955e-13	2.42746e-11
2810474O19Rik	30.3696	141.785	58.3734	28.5785	26.2719	80.0647	37.8708	34.8076	23.5044	82.783	50.7222	27.3724	18.5585	33.6676	26.3773	28.4159	-1.35201	7.86122	5.55687e-13	2.47294e-11
Atf6	4.87204	4.27889	3.71129	5.5931	8.27862	6.56141	4.46728	5.14768	4.65982	3.85454	4.31722	6.26559	9.31776	8.27179	5.49958	5.5264	1.04705	5.23717	7.71386e-13	3.37071e-11
Bcl6	9.75191	5.81704	2.43918	1.34404	14.6735	8.52665	4.84801	3.86487	7.82196	4.11736	1.77398	0.872199	15.2339	10.3941	6.70872	5.80265	1.2818	4.15627	7.83823e-13	3.40443e-11
Melk	1.04369	1.11378	4.50458	14.6926	1.29498	1.74928	2.74415	9.80052	1.09484	1.33428	5.7158	16.213	2.69747	3.67664	2.02655	6.41786	1.40826	3.93399	7.86152e-13	3.40443e-11
Cd163l1	1.25047	1.24052	1.5292	1.43743	0.460256	0.67452	0.773586	1.16897	1.71467	2.23235	1.97814	1.94952	0.360685	0.327006	0.334528	0.252041	-2.82493	2.66669	8.42903e-13	3.61774e-11
Plcg2	10.7701	6.97579	5.85165	5.71351	21.4838	12.666	11.3806	10.2888	8.90657	5.36332	4.69021	4.26397	22.8509	15.764	12.3775	10.4423	1.50145	5.21822	1.05546e-12	4.50999e-11
Klra22	1.67143	1.62846	4.65837	9.11546	0.995225	0.857362	2.93622	6.63623	2.18252	2.45747	5.3589	10.7955	0.674281	0.55833	1.58616	5.23303	-2.19076	2.22233	1.25723e-12	5.2734e-11
Lyl1	2.42184	1.86589	1.1772	0.563913	5.18148	4.89416	4.25532	2.43459	1.61864	0.976669	0.484909	0.268655	5.51438	4.85146	4.33475	2.69241	2.25629	2.09082	1.26142e-12	5.2734e-11
Tifa	4.07822	1.72914	0.702726	0.288069	5.60301	3.09891	1.73798	0.955527	3.05125	1.03631	0.50151	0.196028	7.41569	3.57724	2.08975	1.75394	1.73499	1.96008	1.71482e-12	6.92886e-11
Ect2	1.51584	1.49526	4.40534	16.1122	1.8058	1.81342	2.58473	10.7452	1.3509	1.52032	4.52663	17.9229	2.61281	3.66468	2.34058	7.42396	1.21626	4.39622	1.8018e-12	7.25e-11
Smim3	7.89519	2.31287	1.32855	2.58939	10.1361	4.84074	2.1208	2.38876	5.38413	3.23943	1.28361	2.64458	9.6321	8.71502	3.69771	3.11294	1.37489	2.90836	1.98932e-12	7.87112e-11
Klra9	1.64748	1.54842	2.04237	2.97767	1.03966	0.929533	1.29555	2.83063	2.17467	1.84613	2.30989	3.85107	0.739046	0.478426	0.906148	2.87813	-1.98693	1.55159	2.10944e-12	8.28083e-11
Cd79b	35.9678	46.0894	25.9715	12.8476	69.0409	118.153	79.0303	42.044	20.5259	22.2981	13.8437	7.37334	65.7389	94.0864	76.7605	49.4973	2.02334	5.44317	2.25951e-12	8.83405e-11
Rogdi	12.3689	9.88483	9.92228	5.59002	21.2589	15.8313	16.4666	7.94023	13.1818	8.60711	10.1778	4.45588	26.9607	21.9224	30.0245	12.3755	1.2951	3.86982	2.44611e-12	9.4366e-11
Gadd45a	16.9811	2.87458	1.49262	0.943354	16.4642	4.49557	3.51359	1.90086	12.3389	2.81156	1.29794	0.845269	14.878	6.09162	4.05511	3.03677	1.05746	2.86833	2.45271e-12	9.4366e-11
Ttk	0.531537	0.914916	3.68341	11.3851	0.584009	1.2482	2.00413	7.21958	0.498973	0.713876	3.98864	12.885	1.32046	2.37142	1.40228	5.14433	1.67387	3.28516	2.51855e-12	9.65144e-11
Prr5	4.66254	1.75388	2.31741	4.87831	9.51955	3.54406	5.00939	6.40713	3.63995	1.02277	1.30664	2.73568	10.5216	4.81398	4.95028	5.43861	2.18115	2.87963	3.71258e-12	1.40049e-10
Prelid2	2.33537	5.97678	11.123	12.8233	1.93764	4.60733	8.4898	8.73826	2.22174	5.6157	11.0089	12.1985	2.39526	2.39172	2.84587	3.32221	-1.27677	2.53408	3.7577e-12	1.41199e-10
Cd24a	40.0682	19.3425	7.69328	3.66928	71.5421	41.6874	22.4499	11.9582	23.4699	10.3546	4.79783	1.99109	75.2059	44.7958	25.2535	17.3159	2.05928	5.17911	3.94964e-12	1.47836e-10
Snx8	3.56292	2.22738	2.75307	3.22622	7.42719	6.67622	3.99686	3.23661	2.12493	2.01831	2.67885	2.81272	6.51996	5.22079	3.84642	2.86895	1.31682	3.03789	5.70012e-12	2.0694e-10
Klra15	1.89154	1.78172	5.07681	9.95312	1.28601	1.05152	3.48017	7.53514	2.25496	2.66888	5.62771	11.4406	0.734112	0.700672	1.85357	6.05389	-1.98338	2.21358	6.96703e-12	2.49187e-10
Adrbk2	4.65176	3.00774	1.62517	0.349093	7.51874	4.3683	2.71879	1.20928	4.48756	2.6703	1.2917	0.298581	9.20404	7.02908	5.15878	1.97602	1.34281	4.08496	7.09668e-12	2.51958e-10
Fbxo17	2.1688	4.09665	4.66257	4.9741	1.56741	2.98918	3.13358	2.34814	2.38897	4.69398	4.74679	4.77649	2.14827	2.28244	3.26377	2.58567	-1.0942	2.72858	8.64543e-12	3.04704e-10
Troap	0.554957	0.489429	2.17166	8.95047	0.612479	1.12783	1.19116	6.39806	0.723494	0.578643	2.59982	9.52985	1.58046	1.93768	1.14183	4.20435	1.67756	2.68909	9.09035e-12	3.1922e-10
Rasgef1b	19.8337	4.50626	1.65028	1.21771	34.8474	10.8821	3.20649	2.60208	10.3396	3.89912	1.54477	1.15969	31.2545	12.6508	3.54242	3.02948	1.64328	4.34482	9.52641e-12	3.33321e-10
Kif20a	2.17678	2.41222	8.34779	37.5457	2.78966	4.00868	5.01168	23.2675	2.40152	2.68817	9.8391	42.385	5.50118	7.80386	4.35322	15.4387	1.48521	5.3992	9.63599e-12	3.35938e-10
Plscr1	2.70973	2.09702	4.02363	9.24363	4.14592	5.00181	4.4678	8.12913	3.15503	3.65115	4.9892	10.6262	8.18549	8.71288	6.81214	8.2281	1.20038	3.55044	1.05572e-11	3.64109e-10
Pik3ap1	14.2437	4.99787	3.9935	4.80539	24.4324	9.97042	7.1797	6.58606	12.0642	4.69447	4.27558	6.05531	25.2834	14.7672	8.75634	8.13133	1.59941	4.32969	1.29486e-11	4.38752e-10
Lyn	16.0547	9.35704	4.70987	3.6516	29.8179	18.6443	10.9714	7.97075	10.9518	5.82213	2.66929	2.8262	29.0662	19.2775	11.1361	9.63668	1.6733	4.99797	1.30846e-11	4.41812e-10
Slc15a3	2.44099	1.83604	0.875678	0.440351	3.54995	5.32731	2.20798	1.86387	1.95247	1.67538	0.665651	0.40266	5.81919	7.55523	3.22775	3.70922	2.11885	2.25963	1.33915e-11	4.50599e-10
Aurkb	2.41295	2.01447	14.9057	54.3716	3.55652	5.03349	8.70084	33.6694	2.8723	2.7276	17.7932	61.171	7.58069	8.55838	6.10287	20.8424	1.59687	5.06665	1.53145e-11	5.0648e-10
Socs1	15.9858	84.7605	157.062	122.988	18.4486	97.9981	110.561	126.402	15.2975	136.61	157.117	109.355	18.1587	56.9089	57.4188	77.229	-1.31699	6.97856	1.69005e-11	5.5513e-10
Rilpl2	55.0206	15.1562	16.0561	27.9768	73.1993	27.8716	18.4071	23.2807	34.3944	19.8489	19.0841	29.1962	66.0976	41.431	20.7149	22.2503	1.00794	5.16761	1.69721e-11	5.55591e-10
Bub1b	3.05668	3.1358	11.8472	46.0642	3.94985	5.36805	7.34321	30.5825	3.14246	3.32526	13.5539	49.4984	7.55323	8.6636	5.42297	20.8641	1.32845	5.78246	1.70444e-11	5.56072e-10
Irf5	16.5807	12.1577	6.26944	3.75063	28.2204	28.1045	11.9786	7.76768	14.2918	12.9766	5.54014	2.70204	30.4783	34.5424	13.8611	9.09823	1.35874	4.55319	1.81868e-11	5.91345e-10
Adap1	4.22258	2.69306	5.44946	12.1086	5.95209	5.81144	5.9586	7.21808	5.42793	3.80377	7.38519	13.9623	11.5546	9.65256	9.1807	6.50074	1.28988	3.86161	2.01358e-11	6.5034e-10
Trp53inp2	9.48496	2.19985	0.691536	0.646701	13.4017	3.435	0.929391	0.81582	7.75984	2.10857	0.614276	0.723206	12.7569	4.88039	1.6767	1.20297	1.15547	3.60874	2.06315e-11	6.64126e-10
Kif4	1.22702	1.13241	4.85343	18.9915	1.56023	1.87401	2.89318	12.7133	1.31987	1.33868	5.76488	21.1026	3.27762	3.58334	2.15311	8.20765	1.36679	4.77209	2.64845e-11	8.41318e-10
Cenpn	1.56554	1.49808	6.27407	14.9466	2.00197	2.03924	3.83256	10.298	1.57843	1.30322	7.02503	16.2215	3.3418	3.18219	2.36289	6.87881	1.23463	3.35312	2.78473e-11	8.81708e-10
Pif1	0.314215	0.39209	0.690424	5.86389	0.559016	0.674764	0.595782	4.26463	0.385752	0.510548	0.689572	6.48405	1.05326	1.7309	0.765298	2.75281	1.7055	2.68024	3.317e-11	1.04001e-09
Cenpf	0.81185	1.18121	2.78531	11.89	1.06783	1.35143	1.5502	8.6272	0.773978	1.02914	2.68268	14.2117	2.01986	3.20002	1.67685	6.81928	1.58312	5.17725	3.39688e-11	1.06161e-09
Espl1	1.03781	0.819236	4.846	17.3042	1.4294	1.3932	2.82677	11.4396	1.18468	1.04901	5.52004	18.6827	2.76769	2.77467	1.97922	6.65455	1.34966	5.14186	3.62636e-11	1.12604e-09
Dlgap5	2.17859	3.64944	8.76385	28.2548	2.59973	4.51627	5.80227	18.5636	2.42793	3.38412	10.5726	32.6639	4.3977	7.50544	5.00203	12.5909	1.09588	4.87516	3.72408e-11	1.15025e-09
Cep55	1.34408	1.76167	6.43193	21.7958	1.90495	2.39757	3.30988	14.277	1.41996	1.65656	7.14454	25.678	3.747	4.74543	2.83156	10.2857	1.46697	4.20937	3.7326e-11	1.15025e-09
Scimp	4.19138	1.3481	0.894464	0.744391	6.28881	2.03936	1.87442	1.89713	3.46851	0.94304	0.642039	0.65421	8.93856	3.5757	2.63703	2.12324	1.87296	1.12963	3.76822e-11	1.15157e-09
Nek2	1.54891	1.32724	4.35067	22.8522	2.08883	2.4979	2.979	14.0526	1.47772	1.61508	5.29393	26.2145	4.55244	5.08815	2.43788	9.35136	1.60294	4.48999	4.1585e-11	1.26683e-09
Tcf4	7.09368	4.83016	1.77142	0.891431	11.0908	8.18853	3.97313	2.52087	5.64998	2.63927	1.09477	0.547357	13.376	9.02618	5.16909	3.7354	1.72	4.76644	4.24882e-11	1.29028e-09
Ddit4	11.4934	11.6281	18.7258	19.8536	13.9428	25.8842	30.9913	26.7875	5.8137	11.4859	17.1271	20.3263	7.5983	26.2096	37.651	33.2684	1.13612	5.58665	4.61605e-11	1.3887e-09
E2f8	1.24451	1.01069	6.44385	22.0343	1.62073	1.45513	3.67176	14.2718	1.22448	0.989953	7.35723	24.0814	3.28191	2.93102	2.4988	8.33102	1.51281	4.67799	4.65537e-11	1.39618e-09
Klrk1	9.71653	10.1093	8.68362	16.4653	6.30131	5.74497	5.5436	11.5496	16.7506	18.2547	14.1229	21.1152	8.01983	8.13516	6.49389	12.9642	-1.22106	5.05716	4.7875e-11	1.43136e-09
Marcks	10.025	11.6229	5.3886	2.09372	15.4454	15.7599	8.40593	4.72704	8.73604	7.65031	5.26521	1.62572	19.7732	22.3113	16.3735	9.14444	1.49017	4.99663	4.8349e-11	1.43866e-09
Ccnb1	1.96874	2.29131	7.52053	56.7042	2.93435	4.39975	4.06355	27.8691	2.10054	2.82888	8.60083	65.5125	7.1137	9.67626	4.42147	17.7132	1.72113	5.08896	4.95172e-11	1.46683e-09
Btk	5.36016	5.68738	2.23416	0.848009	11.5349	12.483	7.22495	3.83909	3.7524	2.63079	1.10205	0.37831	11.8255	11.8673	7.59159	4.80557	2.1193	3.4529	5.01825e-11	1.48199e-09
Ncaph	2.56395	2.87715	12.7453	33.6795	3.22973	4.56361	8.02816	24.6403	2.77234	3.26094	14.868	36.926	6.49804	7.68902	5.62644	15.8836	1.18417	5.08959	5.19158e-11	1.52206e-09
Srxn1	0.304927	1.61278	0.612494	1.65575	0.514816	4.6352	0.771537	1.00547	0.325264	2.39384	0.679469	1.78742	0.630327	7.11421	1.4665	1.32101	1.51819	2.01052	5.20121e-11	1.52206e-09
Sema7a	3.78408	3.45691	7.22472	15.4403	5.51518	7.04116	3.73711	5.25235	2.87686	4.48226	10.0495	14.3395	8.06487	11.9169	5.47429	3.79785	1.35718	4.26113	5.45239e-11	1.58596e-09
Fasl	4.95394	10.4001	5.93486	13.2702	3.90101	5.84206	3.08752	5.23596	9.41133	22.4898	12.2662	19.6569	5.60885	7.82837	6.16105	7.14317	-1.57665	4.15058	6.70165e-11	1.92613e-09
Syk	18.5326	9.42725	4.65313	2.33945	40.025	21.7297	14.8322	8.86944	10.9681	6.47431	2.53173	1.12959	34.2018	23.9896	18.9544	11.9023	1.83567	5.77935	7.80097e-11	2.20921e-09
Il12rb2	2.3674	17.4354	12.417	27.0783	2.82984	11.9002	3.6667	10.4037	2.39899	21.3147	12.3589	27.5708	2.41494	7.78283	2.13959	5.5584	-1.50772	5.06613	7.85402e-11	2.21773e-09
Klrc1	6.77666	11.9115	11.5225	19.2248	2.3554	4.58375	4.35282	8.65588	11.0822	21.8894	20.4801	30.0519	4.12865	6.72562	5.07607	11.0324	-1.75724	4.56439	8.83664e-11	2.47349e-09
BC035044	4.33342	1.62638	3.80418	12.5779	5.97429	3.00999	2.76499	6.09389	3.36464	1.74431	4.61945	13.9448	7.17556	3.89301	2.69352	4.28922	1.106	3.62609	9.22818e-11	2.5682e-09
Axl	2.65289	0.540508	0.834901	1.11302	7.2473	1.97626	1.58997	2.10008	1.86649	0.534989	0.745865	1.21003	7.03133	2.4991	2.75573	3.80068	2.16878	3.85865	9.67756e-11	2.68552e-09
Mir5107	75.7039	18.5913	12.1763	6.51064	186.268	78.2781	32.7444	21.9692	80.7218	30.8405	10.0671	4.98283	221.75	99.2942	49.2471	24.3342	1.63638	1.9043	1.15032e-10	3.17389e-09
Ptms	45.0872	50.1825	20.7247	19.9817	67.0078	68.6568	34.1543	35.5489	45.5566	38.463	19.4315	17.9668	101.368	83.0667	58.7845	47.0194	1.05696	5.42436	1.16997e-10	3.21892e-09
Kif11	3.70229	3.53794	15.6946	54.7291	4.94332	5.20915	8.41574	36.7147	3.64439	3.61848	16.6492	63.2456	9.25347	10.1581	6.70515	25.3293	1.4361	6.22742	1.24615e-10	3.41877e-09
Cdk1	1.81127	1.493	12.0939	44.7043	2.52719	3.47558	6.48557	25.7657	2.02538	2.03673	14.8551	51.0807	5.66078	6.23838	4.46191	17.335	1.56105	5.32644	1.31642e-10	3.60133e-09
Spock2	2.00563	3.24261	0.953459	0.409229	2.42101	4.4597	1.90176	1.4905	1.89189	3.63673	1.05665	0.402539	3.83666	9.27931	4.31456	3.6396	1.29692	3.13953	1.41982e-10	3.8623e-09
Sdc1	1.69291	1.96884	0.57151	0.446105	4.33238	7.12619	2.31155	1.02773	1.45417	1.79868	0.51768	0.473412	7.72337	10.0473	6.09939	2.41426	2.42679	2.90312	1.43895e-10	3.90336e-09
Ly86	22.4991	10.1751	6.47311	3.32208	41.5568	21.4296	14.4782	9.57562	16.2657	5.5745	4.15703	1.69863	42.8168	22.3656	15.8575	13.4059	1.95065	3.50734	1.66028e-10	4.4786e-09
Spag5	1.61929	1.12863	5.59093	21.9394	2.0796	2.22103	3.73096	17.0572	1.69484	1.62818	6.62583	25.125	4.40313	4.30466	2.79157	10.5711	1.34907	4.81349	1.78369e-10	4.79808e-09
Plin2	8.21739	2.52978	4.33693	5.04111	11.9396	5.47749	5.75951	5.73341	7.30941	3.39215	4.09363	5.09987	14.2082	7.32457	6.40651	7.14314	1.05525	3.50849	1.84119e-10	4.939e-09
Tspan33	2.51095	1.05355	0.819109	0.311321	4.92478	2.32561	1.13134	0.934339	2.79054	1.3309	0.696643	0.265472	7.26969	4.26902	2.23055	1.374	1.62837	1.73626	1.96086e-10	5.24545e-09
Gpr137b	3.36778	4.41086	1.79896	0.863275	4.45688	8.08315	3.5001	2.26061	3.43659	4.30655	1.44735	0.835384	6.20317	10.7793	4.94415	3.35832	1.26946	3.11902	2.03907e-10	5.4097e-09
Bub1	1.0913	0.920861	5.44605	18.6839	1.61729	1.39096	2.65518	10.4066	1.17447	0.915567	6.17363	21.4126	3.03071	2.82547	1.80799	7.15611	1.57398	4.47182	2.1029e-10	5.56374e-09
Nup62-il4i1	5.26286	11.2156	9.28755	2.94534	7.95391	23.4694	17.636	7.03268	6.52966	12.8332	9.72574	2.56149	14.7775	35.6203	31.7496	10.2763	1.41929	4.36658	2.53126e-10	6.61915e-09
Cdca2	1.29033	1.29084	5.12581	14.915	1.46618	2.11618	3.25201	11.1249	1.1639	1.54204	5.56191	16.3774	2.62718	3.60819	2.51242	7.35819	1.17337	4.33577	2.65143e-10	6.90157e-09
Mef2c	5.67128	5.18749	1.62166	0.791102	11.5043	9.03613	4.80774	3.00832	3.06683	1.82489	0.675447	0.333583	11.2429	8.67206	5.32633	3.7941	2.19469	4.47251	2.76337e-10	7.1544e-09
Hck	10.5083	3.22857	2.00918	2.10721	19.0935	6.55904	3.59329	2.38703	8.67989	2.35129	1.439	0.86968	21.9484	7.68754	4.36888	2.70271	1.65506	3.31663	4.31366e-10	1.10204e-08
Ncapg	1.33432	1.72658	10.5803	32.2389	1.6001	2.58596	5.15253	17.0458	1.12487	1.59227	11.1292	34.908	3.11559	4.79282	3.64558	12.8622	1.53773	5.04707	4.8073e-10	1.21848e-08
Tmem176a	9.64277	4.15509	7.02402	4.36155	13.7578	7.87472	13.0924	7.87943	10.7032	5.81793	6.56713	3.91977	26.7042	15.9173	23.86	9.89444	1.39983	3.21441	4.99002e-10	1.26148e-08
Kif18b	1.18608	1.06949	5.1018	19.5466	1.70218	1.93387	2.61979	13.4882	1.5082	1.41878	5.08416	21.2361	3.18733	4.07786	2.32698	9.04398	1.46938	4.39487	5.01758e-10	1.26514e-08
Cfp	16.3798	3.86089	2.89992	1.8528	26.6304	7.42321	4.94534	4.58592	13.074	4.64588	2.19146	1.37336	36.9654	11.0264	5.73192	6.17883	1.19216	3.70938	5.05426e-10	1.27107e-08
Prc1	2.91148	3.36148	10.8438	46.4833	3.37872	5.30946	6.28366	30.3823	3.26197	4.03878	12.3329	53.0495	7.17681	10.1249	6.00387	22.6218	1.27173	5.44137	5.18043e-10	1.29941e-08
Trim7	3.43795	1.70986	0.61733	0.161471	9.14846	5.07197	2.65553	1.04761	2.2396	1.29812	0.511846	0.156789	7.76116	4.8188	4.03174	1.70679	1.8388	1.49659	5.68197e-10	1.4142e-08
Ccna2	4.54016	4.12412	24.1015	98.5922	6.58492	7.4609	13.11	58.4149	4.33807	4.77855	26.9436	109.146	13.1051	14.6802	9.12397	38.1511	1.56655	6.36093	6.00756e-10	1.49139e-08
Gpr83	0.967041	7.07992	3.51415	1.08152	0.755674	2.59719	2.00196	1.28887	0.62806	5.88503	2.21204	0.471699	0.6648	2.30548	2.23274	1.44336	-1.40699	2.59825	6.25624e-10	1.54518e-08
Lad1	3.09891	5.49668	3.08497	3.33424	3.56682	8.19073	2.80254	2.68397	2.99098	3.86317	3.60183	2.63639	5.47696	11.7272	4.77003	2.53936	1.54766	3.26344	6.61826e-10	1.63042e-08
Myadm	8.12777	5.1995	2.74199	1.57287	12.6531	7.32545	3.85379	2.24189	7.1423	4.64146	3.1023	1.33393	15.0121	11.3764	7.16344	3.7187	1.23969	3.75665	6.64999e-10	1.63108e-08
Tk1	4.0968	1.59429	18.1149	60.3899	6.20896	3.6173	12.7397	37.5867	4.35451	2.16112	25.943	68.9264	12.2742	6.06429	8.51402	25.2359	1.43438	4.80912	6.75379e-10	1.65117e-08
Ckap2l	1.61419	2.3586	7.41115	25.6685	2.0332	3.10934	4.1206	17.3745	1.64821	1.92158	7.76643	29.1003	3.68861	5.58496	3.431	12.4314	1.48602	4.69488	7.45045e-10	1.81689e-08
Gcat	0.91316	0.391835	2.6651	6.78186	0.857001	0.48013	1.65008	2.85536	0.921467	0.342532	3.06969	7.0764	1.64091	1.09101	1.53905	1.85848	1.60981	2.36682	7.62827e-10	1.84627e-08
Lrr1	0.313518	0.355928	3.3012	7.92559	0.286439	0.262776	1.59982	3.83873	0.221591	0.205493	3.49629	7.75171	0.837431	0.843275	0.794722	2.75995	1.99088	1.91068	7.85657e-10	1.89677e-08
Aurka	6.02598	2.6309	5.88288	29.4592	6.84435	5.07813	3.84868	17.3757	5.09266	3.34033	6.45633	32.9481	7.28792	7.39544	3.85311	11.7058	1.09262	4.22903	8.18365e-10	1.96591e-08
Anln	0.387887	0.685627	2.53872	9.49532	0.68941	0.872448	1.39012	6.2013	0.587289	0.634195	2.79719	10.6613	1.04615	1.62731	1.06836	3.86505	1.30655	3.99505	9.02147e-10	2.14582e-08
Top2a	11.762	11.9919	60.9335	187.145	15.5286	17.977	33.965	126.854	12.8693	11.7156	66.9808	205.32	29.9208	29.4211	23.2813	84.987	1.27529	8.26333	9.30018e-10	2.20451e-08
Ccnb2	5.05236	3.98411	10.7326	68.8605	7.54601	7.59336	7.3579	49.0387	5.64125	5.01458	12.1336	74.8853	15.5391	14.703	8.3953	34.1876	1.49846	5.07579	9.31387e-10	2.20451e-08
BC030867	0.400033	0.309776	3.33609	9.05985	0.531551	0.751913	1.8459	6.3035	0.409254	0.368728	4.11796	9.9964	1.08439	1.11757	0.976671	3.35256	1.54396	2.93942	1.05756e-09	2.47284e-08
2810417H13Rik	6.97265	3.79159	43.1163	122.254	9.64118	7.31416	22.6598	68.9804	6.32386	4.10694	46.5725	130.848	18.774	11.7211	14.046	48.8841	1.46081	6.53673	1.08891e-09	2.53389e-08
Bank1	8.29076	5.17113	3.82326	2.05069	18.5089	8.52633	9.85304	5.57014	4.22507	1.63359	2.08921	1.34961	16.7252	6.94786	9.37153	7.65916	2.0347	4.07647	1.14663e-09	2.65097e-08
S100a4	43.6519	39.4848	52.9184	86.8893	58.5646	69.811	80.3544	113.346	50.4577	36.5583	72.514	108.001	102.71	87.0284	111.468	112.827	1.19809	5.20874	1.14746e-09	2.65097e-08
Plxnb2	2.56653	0.997781	0.697253	0.473052	4.57896	1.95174	1.40625	1.1558	2.52462	0.92893	0.684987	0.451372	6.53653	3.10783	2.26634	1.82788	1.68816	3.41226	1.16234e-09	2.67894e-08
Ckap4	3.02008	2.00203	1.56726	1.78929	7.10252	4.99568	1.82022	1.2609	2.26923	1.64431	1.78297	1.8954	8.50492	6.08283	3.7099	1.70398	1.83284	3.04744	1.21591e-09	2.78909e-08
Rad54l	0.951279	0.751647	7.94142	16.2549	1.2003	1.10642	4.69388	11.0241	0.969899	1.02577	9.95064	17.3924	2.42125	2.2918	2.55776	5.74863	1.10332	4.11621	1.24275e-09	2.83718e-08
Dok3	8.39004	4.64182	3.96185	1.71674	18.4547	13.8906	12.4631	6.48879	4.39361	2.88695	1.96751	0.609665	14.9438	11.4328	12.5532	7.8475	1.93059	3.18327	1.30488e-09	2.94738e-08
Napsa	31.307	11.05	8.86583	4.25428	58.7131	29.8032	21.6942	12.975	25.1206	10.1558	5.31903	2.51327	65.2689	34.127	23.9119	17.228	1.69475	4.58773	1.33563e-09	2.99958e-08
Aldh2	16.3108	6.85998	5.15619	3.17143	28.2306	16.2837	13.0188	8.0656	11.2261	4.97323	2.71197	1.65387	29.0215	16.0765	14.4516	11.0726	1.63899	4.51605	1.36545e-09	3.04947e-08
Aqp1	0.173471	0.00893098	0.00532156	0	0.297696	0.0799425	0.0117288	0.0103428	0.168139	0.0956081	0.00259885	0.00265505	2.73307	1.25008	0.0263724	0.0204691	3.64992	1.6723	1.44125e-09	3.20695e-08
Sapcd2	0.367104	0.193523	0.933941	5.50625	0.568329	0.522161	0.743942	3.99636	0.444883	0.35081	1.14453	6.27781	1.12849	1.08298	0.649265	2.56163	1.56544	2.49803	1.49396e-09	3.30898e-08
Shcbp1	1.21727	1.31283	9.17701	26.3835	1.78219	2.12241	4.45076	14.9938	1.14844	1.35528	10.3964	29.6731	3.46147	3.94476	2.70725	11.359	1.4866	4.05508	1.5357e-09	3.37819e-08
Cpne2	3.1072	2.29034	1.94799	1.95113	4.32092	3.98898	2.18156	1.93785	3.0677	2.47426	2.45802	2.41348	5.61028	5.67573	3.32099	2.14824	1.14548	2.71124	1.90017e-09	4.08686e-08
Zfp385a	5.52911	1.19847	0.485193	0.34887	10.2237	2.36074	1.55909	1.06745	5.40547	1.0093	0.418677	0.3507	11.0045	2.7893	1.89123	1.57332	1.41392	2.57882	1.94192e-09	4.16737e-08
Anxa4	3.99635	6.09851	4.45082	4.08295	5.86775	11.2527	5.87478	4.75848	3.77979	6.4813	4.99653	3.98705	8.5955	14.4545	9.16546	6.44735	1.10369	3.37852	2.08211e-09	4.43863e-08
Irf8	66.1027	26.9202	44.2168	64.9618	106.061	50.029	40.0896	44.6955	63.5583	25.8073	51.1784	62.0799	132.405	56.9375	37.3585	38.742	1.0877	6.99799	2.1002e-09	4.4575e-08
H1f0	5.14218	3.49448	3.40154	4.99	5.52101	5.82919	3.86818	3.6153	4.16673	3.15054	2.66703	4.69691	9.62231	8.93112	8.07296	6.09915	1.44795	3.34693	2.11558e-09	4.48029e-08
Vcam1	6.55653	0.732577	1.01248	0.387849	17.4886	2.48651	3.34893	3.16287	3.67863	0.490639	0.630809	0.156031	17.3545	4.21152	4.634	5.83182	3.04621	4.21648	2.14068e-09	4.51365e-08
Stom	4.00767	1.70461	0.871366	0.29412	7.281	2.90307	2.02413	1.23205	3.30791	1.6047	0.739485	0.202022	9.43134	4.2633	3.39003	2.17679	1.35618	2.93432	2.31863e-09	4.86761e-08
Plk1	2.95063	3.82145	10.1501	61.4982	3.77354	6.22676	6.11175	35.0784	3.11444	4.12148	10.2437	67.1597	7.5129	10.7488	5.8475	21.135	1.32908	5.2109	2.33803e-09	4.8977e-08
Fcrl1	5.87276	3.06753	2.69543	1.4251	15.7262	7.36942	7.82444	4.89273	2.92851	1.31366	1.06153	0.729327	11.5399	6.39548	8.14519	4.87252	2.22905	3.00835	2.43829e-09	5.06377e-08
Mki67	8.00694	8.40989	29.4547	99.7945	12.1975	10.4244	17.1757	79.984	8.79567	7.82507	30.4712	120.049	22.8859	23.2063	14.8149	48.7029	1.51446	8.18055	2.46689e-09	5.11218e-08
Cr2	4.09757	1.13742	0.521814	0.153125	11.5534	2.63468	1.9881	0.843456	1.7485	0.407504	0.138121	0.0577252	11.5339	2.9315	1.96627	1.2232	2.79048	3.59288	2.49628e-09	5.162e-08
Spc25	1.39491	2.26864	8.00343	22.1112	1.67346	3.41608	4.60594	14.8432	1.11198	1.86066	9.07532	22.8195	2.98976	5.02831	3.35667	11.5997	1.38344	3.64706	2.51084e-09	5.18102e-08
Rasgrp3	3.90509	4.23379	0.910535	0.300799	8.82676	8.51812	3.31911	1.4469	3.11698	1.51288	0.422993	0.151265	10.4117	8.93096	3.7707	2.21638	2.50705	3.63606	2.52465e-09	5.19842e-08
Nuf2	1.8179	1.8028	10.1317	31.8303	2.38646	2.68865	5.14508	20.4984	1.91463	1.84025	10.9551	35.0236	4.47206	4.87189	3.83914	15.3057	1.35154	4.60056	2.6031e-09	5.34855e-08
Cenpe	1.26042	2.03207	4.05247	15.7206	1.9468	2.34614	2.29947	9.47713	1.29268	1.55454	4.15779	19.0194	3.25013	4.62445	2.34443	7.65448	1.5192	5.06734	2.8116e-09	5.74031e-08
Apoe	35.7144	41.8942	16.9933	5.00859	83.1335	108.362	57.1014	23.9207	29.4795	26.4282	9.42253	3.28107	88.4744	93.386	90.1105	56.1852	1.76636	5.6484	2.90312e-09	5.9022e-08
Tspan9	2.90482	3.55861	2.51388	1.43674	4.6926	7.31058	5.13422	2.03358	3.38927	3.77817	2.18848	1.12249	12.5125	12.4206	10.268	5.46885	1.66503	4.40125	3.43029e-09	6.94472e-08
Olfml3	0.946004	8.11585	5.62703	2.62465	0.822581	5.43982	5.85882	2.68986	0.999066	5.69517	5.44787	2.0535	0.852421	2.56648	4.72413	3.0181	-1.20623	2.90759	3.64475e-09	7.33277e-08
Fam71b	2.54672	10.6817	8.95623	6.80964	2.02466	6.38269	10.6142	8.86019	2.83901	6.97216	8.34135	7.53035	1.26708	3.25917	7.72581	6.48918	-1.15303	3.72332	3.78429e-09	7.59769e-08
Ncapg2	1.60268	1.47014	10.8393	24.9477	2.16147	1.89617	5.58176	15.8587	1.62856	1.5004	12.0326	27.9903	3.75638	3.57744	3.70324	10.4745	1.19981	5.65757	3.86231e-09	7.73824e-08
Cdca5	3.05856	1.53365	10.2397	26.8074	3.88239	3.13436	6.46455	18.6559	2.94993	2.12247	13.5726	29.0121	6.12929	5.37551	3.6458	11.9727	1.28741	4.27441	4.2214e-09	8.30267e-08
Cbfa2t3	4.5548	2.04388	1.35587	0.913513	6.27336	3.1199	2.14209	1.72677	4.40005	1.76823	1.13204	0.57447	8.80093	4.25156	3.40568	1.939	1.21191	4.17519	4.46738e-09	8.75081e-08
Plek	36.0282	15.8139	13.3314	21.0214	48.5716	21.3846	12.0525	14.4517	35.94	15.032	18.9889	27.0892	64.3226	32.8439	16.3566	17.6029	1.0735	6.44099	4.55545e-09	8.8915e-08
Jdp2	2.6738	3.68082	1.54233	2.80121	4.38945	5.87836	1.45923	2.35663	2.48453	3.51891	1.66851	2.98283	4.56935	9.32004	2.38408	3.22513	1.35009	2.21336	4.55762e-09	8.8915e-08
Rrm2	8.14054	4.77793	62.4525	192.718	11.4876	9.19428	31.5735	107.382	8.64993	6.00954	77.6026	220.19	20.4666	15.6895	19.885	70.0562	1.33168	6.98509	5.55757e-09	1.07125e-07
Ccnf	1.3082	1.95413	7.80461	28.7902	1.6217	3.67058	4.82562	20.4332	1.41567	2.74215	9.08493	30.7669	3.03052	6.2881	3.89696	13.0675	1.14362	4.90479	5.61029e-09	1.07925e-07
Cdkn3	1.27216	1.80542	3.05333	19.1193	1.89566	2.98041	1.89011	11.3249	0.938023	1.44051	3.02023	22.3857	3.41155	4.96886	1.81635	8.87327	1.73154	2.27337	5.69193e-09	1.09278e-07
Zfp366	3.03316	1.36611	0.644673	0.192139	5.11385	1.78114	0.995688	0.572113	3.58411	1.1678	0.525318	0.178051	6.47365	3.13312	1.91662	0.90699	1.37175	1.97047	5.8545e-09	1.12176e-07
Asb2	4.2201	1.55874	2.70343	4.42989	6.6145	3.58806	4.13097	8.89731	4.2616	1.81625	2.54377	3.90019	10.5312	5.52948	6.02673	7.91888	1.5543	3.61664	5.91513e-09	1.13114e-07
Tubb6	4.76427	1.50455	3.30377	14.7863	7.55494	3.62481	2.51296	8.29816	4.61108	1.83655	2.84334	14.0462	9.91495	5.45089	2.93975	5.69977	1.51594	3.08192	6.67321e-09	1.2562e-07
H2-DMb1	42.6165	8.3011	7.04713	3.5078	74.5476	20.38	16.2057	9.90018	33.8728	6.73376	4.90652	1.96132	88.4103	22.0126	21.3899	15.1037	1.65601	4.46209	6.73029e-09	1.26448e-07
Kif2c	0.731205	1.37833	4.11754	20.9388	1.20238	2.27951	2.45945	13.6472	0.838455	1.58265	4.56005	23.6641	2.46866	4.90435	2.12094	8.57494	1.5796	4.16027	6.82653e-09	1.27528e-07
Mmp25	0.611069	1.19133	2.7404	1.44054	0.906953	1.68447	3.29303	2.48773	0.590366	1.44342	3.41315	1.26998	1.40325	3.91831	5.75781	2.32705	1.38706	2.39524	6.82735e-09	1.27528e-07
Grn	27.9949	12.2378	11.3779	10.1026	45.1245	24.2131	21.0294	20.6946	26.2733	14.698	11.642	9.62157	57.0917	33.541	26.4412	26.5331	1.13592	5.46497	7.316e-09	1.36128e-07
Cd300lf	3.00874	1.40269	0.924629	1.2731	3.50217	2.61539	1.23246	1.06305	2.41331	0.9133	0.747785	1.20228	6.04957	2.8636	1.78085	1.68211	1.59446	1.60554	7.62011e-09	1.41243e-07
Hmmr	2.24977	2.91114	5.35701	24.5278	2.89172	2.90445	3.21841	14.5267	2.35395	2.31458	5.29594	27.9388	4.38281	5.27493	3.45428	11.0554	1.13449	4.7926	7.68603e-09	1.4195e-07
Tns3	2.75691	1.46005	0.755202	0.330655	5.66795	3.38012	1.82852	1.28595	2.6025	1.44597	0.473743	0.176993	6.29139	4.87796	2.79416	2.1741	1.69957	3.78956	7.95993e-09	1.46417e-07
Pira7	2.24274	2.00656	1.28821	0.268413	4.40494	2.80356	2.53813	1.30803	2.0692	1.34798	0.826517	0.20244	5.21237	4.41485	4.30593	2.15884	1.6574	1.9294	8.06275e-09	1.47746e-07
Pira4	2.27752	2.03768	1.30819	0.272575	4.47325	2.84703	2.57749	1.32831	2.10129	1.36888	0.839334	0.205579	5.2932	4.48331	4.365	2.19232	1.65739	1.92914	8.09608e-09	1.48075e-07
Lag3	9.18898	4.00045	1.92849	2.91183	12.7987	7.34586	3.22338	3.67865	11.0533	4.83398	2.22263	3.34494	29.4993	14.5109	9.79277	7.66219	1.5321	3.63618	9.07166e-09	1.64981e-07
Fam43a	9.95131	1.31641	0.83488	0.383553	24.4086	3.43913	2.63603	1.53776	4.38621	1.00397	0.422878	0.222973	17.1282	4.27308	2.93472	2.24473	2.03591	3.47339	9.25609e-09	1.67704e-07
Pld4	30.7057	8.05879	5.51079	4.20364	54.0949	15.9407	13.9957	9.61282	27.3236	7.00171	3.9299	2.7273	67.8681	21.0209	17.639	13.1388	1.53173	4.77972	9.36927e-09	1.69436e-07
Rgs16	11.0244	1.74898	3.92894	5.8899	13.0493	3.14778	1.7262	3.15859	11.0856	2.13037	5.90176	5.86148	24.0403	6.33796	2.2943	2.51787	1.51633	3.61773	1.09365e-08	1.95581e-07
Tgm2	2.19314	0.853081	1.67806	27.4531	4.02771	3.30924	2.18934	4.60405	1.61526	0.973778	2.15864	25.1554	6.39357	4.59234	3.02836	6.26976	2.181	4.59809	1.1933e-08	2.11057e-07
Stil	0.857621	0.802603	3.48967	8.61312	1.23623	0.944856	2.03155	6.76541	0.806095	0.747082	3.79782	9.05333	1.7912	1.83634	1.40788	4.23222	1.24462	3.99124	1.19805e-08	2.11509e-07
Lmo2	8.00312	2.23087	2.29537	0.84891	15.5933	4.33144	6.23945	3.61432	4.78739	1.48942	1.3359	0.486156	15.7659	5.2831	6.38494	5.25643	1.77353	3.06078	1.24054e-08	2.18611e-07
Neil3	0.795831	1.06603	5.10842	12.0773	1.00741	1.37186	2.95785	11.3785	0.987442	0.919838	4.96875	13.6225	2.13505	2.65596	2.03894	8.1413	1.47451	3.35833	1.34693e-08	2.35214e-07
Blnk	10.7018	6.79299	3.16076	1.33722	24.8314	15.6725	10.0795	5.9253	5.77594	3.51722	1.49874	0.587061	23.708	17.0528	11.7609	8.34061	2.22336	3.79722	1.36592e-08	2.38099e-07
Tmem176b	9.80817	6.12201	6.29376	3.97101	15.036	9.77895	12.018	6.97666	10.8317	6.49754	5.96976	3.23858	26.8338	16.7083	21.752	9.9984	1.30973	3.85286	1.4052e-08	2.43191e-07
Slc11a1	3.14649	0.931418	0.634245	0.282653	6.71241	2.47521	2.11083	1.56078	2.85816	0.832019	0.329312	0.225906	7.5312	3.85083	2.96426	3.07888	2.1551	2.32934	1.52527e-08	2.63498e-07
Kynu	2.47645	2.36409	1.35343	0.561414	4.15726	3.59398	2.54899	1.56968	2.1319	1.64476	1.13968	0.30592	5.36505	4.98824	3.59876	2.22388	1.54732	2.25834	1.54807e-08	2.66482e-07
Cit	0.804403	0.749043	3.12736	8.62011	0.887622	0.806472	1.88171	6.75344	0.990441	0.859629	3.84536	9.34868	1.79917	1.89956	1.51813	4.38364	1.09047	4.43106	1.56981e-08	2.69266e-07
Ctsh	38.4319	15.3396	10.6778	3.84609	61.7811	32.8186	27.9139	14.8475	29.5146	13.0146	7.00692	2.03996	78.1982	40.6062	39.7493	21.9825	1.58835	4.96897	1.61249e-08	2.76096e-07
Mybl2	1.84357	1.42404	8.52082	20.5696	2.61443	1.97956	5.20508	11.7944	1.81954	1.48092	11.4513	22.3095	4.04413	3.12313	3.43586	7.08773	1.0235	4.70646	1.65217e-08	2.8189e-07
Ube2c	9.88715	8.65946	22.0754	158.016	13.7427	14.9753	12.6391	92.729	11.1849	9.72608	23.7046	179.301	29.0382	28.2246	14.7719	62.4264	1.48366	5.40616	1.81705e-08	3.05702e-07
Rad51	2.1353	2.33303	21.8066	46.461	2.52753	3.52155	12.6801	28.6794	2.02071	2.55293	29.4001	51.323	4.52496	5.39752	6.73953	18.7447	1.02553	5.15239	1.98269e-08	3.30687e-07
Art2a-ps	2.12549	1.5088	6.68609	4.726	1.43483	1.86442	7.26192	6.79614	2.93217	1.42708	5.50389	3.84123	4.28556	3.265	7.98011	8.87939	1.13089	2.51757	2.10102e-08	3.4982e-07
Cdc25c	0.379608	0.520991	0.988625	6.50453	0.46833	1.00643	0.703701	4.33064	0.457733	0.522817	1.13731	7.76363	1.28831	1.67905	0.833374	2.98132	1.61682	2.04303	2.30656e-08	3.82065e-07
C1qtnf6	1.14115	2.74003	3.25191	7.96647	0.938632	2.61276	2.72448	5.5611	1.33198	4.38406	4.50528	10.5211	1.02999	2.17498	2.36479	3.93231	-1.06617	3.18252	2.34366e-08	3.86884e-07
Lyst	16.2595	54.9077	31.245	27.575	16.063	29.8866	27.8685	29.489	15.5145	64.2447	30.6926	26.2034	18.5574	32.4722	35.1708	32.5668	-1.03772	8.29261	2.49276e-08	4.10096e-07
Cxcl16	7.63079	7.81969	4.61787	1.41832	11.7713	15.6146	8.74947	5.22139	8.7487	8.66629	4.09997	1.19749	16.9536	21.9676	16.5342	7.99342	1.28835	3.93735	2.53151e-08	4.15762e-07
Phf19	1.63532	1.0964	5.73548	15.239	2.25824	1.64905	4.09528	11.7307	2.0589	1.39592	7.23626	17.5826	3.25883	2.90792	3.00486	7.47224	1.00602	4.48242	2.7789e-08	4.50266e-07
Cyp4f18	3.55886	1.39777	1.197	0.329063	7.59641	4.9348	5.33696	2.19982	2.08006	1.21827	0.41795	0.160691	6.71649	4.26779	5.86611	3.40407	1.75555	2.0284	2.84332e-08	4.59162e-07
Ell2	3.73397	5.62445	1.72518	1.73531	6.49425	7.80617	2.67033	1.92783	3.29799	3.61564	1.53914	1.75991	9.29489	10.9671	5.3267	3.31765	1.54682	3.64358	2.9358e-08	4.72517e-07
Penk	1.17266	1.40866	0.198017	0.279496	1.42716	1.97129	0.28268	0.29496	1.08869	2.58494	0.350018	0.201539	6.69989	15.8176	3.04111	2.06563	2.55577	1.3363	2.98344e-08	4.77795e-07
5031414D18Rik	2.60717	2.44961	1.3204	0.570897	5.08533	4.92605	4.1142	2.17288	1.73118	1.55422	0.611849	0.228993	5.20369	5.04077	4.31684	2.88551	1.64445	2.39557	3.18041e-08	5.06819e-07
Rab30	3.50167	1.1161	0.539914	0.235306	8.94441	2.72503	1.67137	1.06774	2.4371	0.817605	0.324374	0.141622	8.1976	2.9215	2.47627	1.58177	1.78199	1.73099	3.3429e-08	5.29219e-07
Cdc6	1.66557	0.652004	10.8239	22.0456	2.00574	0.922489	6.09609	12.7209	1.41605	0.591821	13.6684	23.2403	2.49196	1.3211	3.13273	7.26222	1.10435	5.07891	3.41194e-08	5.37507e-07
Ska3	2.38425	1.63987	4.33358	12.5657	2.78549	1.99283	2.87299	9.21804	2.11039	1.37221	4.68285	14.2876	3.05718	2.95386	2.22261	5.86439	1.05438	3.4295	3.50858e-08	5.50933e-07
Scin	0.568633	1.81493	0.913582	0.749038	0.620804	3.46694	1.47446	0.800623	0.508093	2.44169	1.03771	0.684939	1.09163	6.79142	3.14516	1.50686	1.42406	2.34336	3.51476e-08	5.51007e-07
Nmral1	2.85938	0.892672	4.31899	7.90704	3.39635	1.6794	3.08104	5.20234	3.09666	1.1714	6.26011	10.1638	7.22139	3.09219	3.68409	5.03155	1.34823	2.36751	3.52567e-08	5.51637e-07
Ticrr	0.927363	0.770268	3.67818	8.71685	1.23053	0.922023	2.14723	5.92421	0.972585	0.722444	4.10572	9.23463	1.81573	1.61191	1.44448	3.38071	1.10607	4.41859	3.53021e-08	5.51637e-07
H2-DMb2	47.6786	13.8949	13.0047	5.50889	94.6491	32.9937	31.0881	15.4033	29.7135	8.4007	7.89646	2.99216	96.6307	33.989	33.9973	19.6264	1.9632	4.10685	4.01313e-08	6.18099e-07
Spc24	4.38698	3.38556	16.9239	44.4267	5.25474	4.57231	9.54066	26.6894	4.46067	3.20191	20.4952	48.2872	8.30974	7.11431	6.45792	18.7462	1.09791	4.43721	4.24781e-08	6.52164e-07
Cacnb3	6.10377	5.08811	8.54387	4.38874	9.5134	8.43852	11.1111	6.99395	7.9451	5.8079	8.37096	3.54016	14.4496	16.0045	22.7611	9.50309	1.40897	4.18087	4.28405e-08	6.56683e-07
Tbc1d8	9.05166	4.58175	4.2143	1.64891	15.0966	7.04083	7.32748	4.00873	9.01475	4.93191	4.16243	1.3655	17.1239	11.6919	11.9422	5.37641	1.19192	4.51575	4.33348e-08	6.61113e-07
Ptprj	7.07945	5.80488	3.6036	3.49827	12.5362	8.65922	5.72979	4.52455	5.11784	4.73822	3.08843	3.11259	11.9375	10.4469	6.36634	5.37203	1.08631	5.2308	4.36902e-08	6.65483e-07
Kit	4.04159	5.70007	3.52091	1.95582	6.82127	8.49641	5.04811	4.33729	4.02032	5.15709	2.95513	1.22141	8.26575	11.4317	7.53251	6.0157	1.09491	4.69244	4.39028e-08	6.66618e-07
Kntc1	0.85264	0.548348	7.74334	15.438	1.00042	0.889903	4.30966	10.819	0.801183	0.74432	9.16882	16.9821	1.93521	1.71844	2.20299	6.37003	1.15498	5.16709	4.45257e-08	6.73958e-07
Cd80	2.1912	2.73319	2.79965	1.78679	3.84407	4.77964	2.25089	1.70135	1.8006	3.15994	2.86483	1.74844	4.57216	8.35757	5.57944	2.8976	1.34827	1.97854	4.57828e-08	6.9082e-07
Slc2a6	1.98865	2.64261	1.45382	1.07422	3.18608	6.07901	2.89183	1.92271	1.8402	2.86626	1.18896	0.761867	4.32229	9.21706	3.9883	1.85214	1.63186	2.2694	4.60114e-08	6.93186e-07
Aldh3b1	2.35005	0.889306	0.550857	0.212827	4.98313	2.95087	1.6148	0.950184	2.07946	0.866475	0.31072	0.167672	6.11154	3.49458	2.33798	1.61637	1.95771	1.4848	4.65292e-08	6.98807e-07
Fam129c	3.49335	3.18036	2.62045	1.34023	5.62826	5.65498	4.83103	3.59991	2.53446	1.76299	1.66	0.841947	4.11769	4.61593	5.11549	3.85386	1.33395	2.74089	4.6752e-08	6.99976e-07
Gpnmb	0.159615	0.278574	0.938152	0.972689	0.22081	0.671111	3.68067	4.56119	0.113462	0.207593	0.426109	0.460639	0.243756	1.51242	7.33132	10.8444	2.80975	2.65662	4.80605e-08	7.16234e-07
Bcar3	3.36733	2.32751	0.702074	0.288856	8.9759	6.00147	2.77067	1.29987	1.59324	1.28167	0.35791	0.163095	7.35012	7.05355	3.12907	1.82751	2.40562	2.81097	4.92803e-08	7.33282e-07
Cd200	2.906	5.96255	3.47686	2.44758	4.83181	5.88608	4.89648	3.04607	2.50365	4.2913	3.3801	2.15706	6.40987	9.49808	7.29892	4.70737	1.09339	3.07652	4.95977e-08	7.3687e-07
Itgad	3.8133	0.73191	0.709056	0.295838	6.95181	1.23687	1.2827	0.800848	3.34646	1.05282	0.767944	0.214359	8.4597	3.03895	3.26943	2.30566	1.47048	3.21132	5.15032e-08	7.62832e-07
Sdc4	8.83782	3.13396	1.53677	0.800867	14.8613	6.87005	4.3725	2.57423	4.71694	1.90944	1.04619	0.498219	13.4334	6.85391	5.27366	3.83883	1.78972	3.21276	5.28765e-08	7.78983e-07
Atn1	40.8821	112.903	34.9618	28.4533	35.8271	60.762	37.7997	39.3997	44.7659	74.0855	36.113	29.4092	18.3266	35.484	18.633	18.4572	-1.11646	7.52886	5.29163e-08	7.78983e-07
Cybb	17.5517	7.20396	4.01126	1.82756	28.8545	15.3209	9.33413	6.53843	11.6943	4.72137	2.18755	0.916047	33.1876	18.1477	12.1333	9.72084	1.88874	5.28788	5.30523e-08	7.79148e-07
Depdc1a	0.722521	0.673775	1.97523	7.91313	0.7379	0.741958	0.971044	4.00273	0.563196	0.475444	1.91153	8.82323	1.61621	1.53361	0.898295	4.05153	1.63578	3.08999	5.30889e-08	7.79148e-07
Hhex	3.24005	2.77504	2.33423	2.16335	5.4178	5.85142	5.31238	4.42976	2.34914	1.9437	1.57406	1.80859	5.11612	5.40418	4.88701	4.49911	1.42244	2.46017	5.58133e-08	8.16798e-07
Fabp5	6.96551	13.1704	26.3731	37.8474	8.87249	20.4087	27.5318	22.7543	6.9916	13.3969	27.2618	37.7633	17.4332	30.5092	40.1895	27.9567	1.13422	4.24416	6.12316e-08	8.90533e-07
Cmpk2	3.35379	0.870965	5.91364	5.82913	3.09751	2.57169	3.00185	5.67989	2.87758	0.824235	3.23487	4.04097	3.41379	2.18281	2.62874	3.79407	1.35729	3.47593	6.22408e-08	9.03848e-07
Tpx2	2.24038	3.17403	12.4772	45.8124	2.92844	4.78406	6.37343	28.2666	2.36747	3.25167	13.2731	51.0074	6.29748	8.01017	5.04638	18.8363	1.24729	5.93511	6.34418e-08	9.18527e-07
Esco2	0.681131	1.11835	7.16324	15.0094	0.861637	1.25824	3.20092	9.15098	0.722049	0.811849	8.01535	17.0281	1.69235	2.40575	1.9789	8.21896	1.51592	3.91225	6.67883e-08	9.62649e-07
Smagp	3.98548	0.618902	1.05226	0.745014	6.19436	2.33263	1.59568	1.76403	2.98225	0.846255	0.783189	0.515645	5.29774	2.25001	1.89272	1.84759	1.35219	1.11286	6.91881e-08	9.9427e-07
Tmem51	1.70453	1.93304	0.641291	0.305372	3.29631	4.4666	1.25461	0.657321	1.86744	2.63864	0.665438	0.417879	3.24973	6.48741	2.66406	1.40881	1.24358	1.62991	7.01022e-08	1.00442e-06
Cd22	10.4057	5.88101	6.14162	2.77422	25.7657	9.73493	16.9134	10.5529	7.94489	2.4057	3.0591	1.51583	26.8524	8.52025	16.7261	11.7539	1.7705	4.96654	7.1298e-08	1.02004e-06
Cdca8	4.57475	4.41211	15.298	58.975	6.01229	7.75516	9.61902	37.6585	5.12825	5.93229	18.5606	63.2043	12.3667	12.471	7.36485	23.9297	1.01822	5.01907	8.15294e-08	1.15275e-06
Lgals3	16.9427	35.1778	19.0201	26.9578	26.878	81.6421	38.1486	42.2944	18.8912	38.2049	16.653	23.1733	37.0483	95.7668	48.3432	54.9553	1.27142	5.5543	8.24499e-08	1.16406e-06
C330027C09Rik	2.30047	2.31075	5.89893	21.2663	2.62082	2.67655	3.06624	10.0403	1.75448	1.75199	5.84407	23.0532	3.60407	4.0555	2.52236	8.30998	1.15766	4.49982	8.45883e-08	1.19077e-06
Serpinb1a	3.61733	3.397	2.88878	1.30215	7.36576	6.07408	5.6816	3.55606	2.52368	2.46996	2.06444	1.00263	7.29351	7.08222	4.98889	3.24122	1.46716	2.64296	8.79623e-08	1.23288e-06
Tigit	15.3426	13.366	3.9084	9.27226	17.117	17.2435	4.59578	8.13756	22.4219	21.0642	4.8784	11.2376	36.2419	47.7864	14.5479	13.5824	1.12686	3.68397	8.84153e-08	1.23743e-06
Sdc3	6.47487	3.24383	3.39402	3.10421	12.0992	6.18328	4.20963	4.32347	6.75942	2.89352	2.55175	2.18238	15.5717	7.38292	4.71764	5.66325	1.29668	4.68829	9.2566e-08	1.28991e-06
Fam64a	0.652061	0.919804	3.53374	18.2056	0.992232	2.53449	2.50547	16.0325	0.883593	1.65819	3.78764	21.2711	2.15252	4.57075	2.69153	12.0895	1.41016	3.38626	9.39697e-08	1.30759e-06
Il4i1	5.37046	12.1164	9.92165	2.55777	8.68377	25.3796	19.064	7.11371	6.60491	13.656	9.90938	1.81461	16.109	39.4505	35.0061	10.7101	1.47701	4.25427	9.48744e-08	1.31381e-06
Tlr7	3.78936	2.17771	3.6393	3.54626	5.26994	3.2698	3.4578	3.64997	2.41663	1.04258	2.25736	2.41282	4.57506	3.29251	2.95986	3.05132	1.6059	3.32513	9.49251e-08	1.31381e-06
Kif14	0.37783	0.543094	1.86832	7.4201	0.462045	0.698204	1.03992	5.02313	0.397828	0.539218	1.96481	8.21336	1.01875	1.36928	0.882432	3.20748	1.29115	4.30477	9.49613e-08	1.31381e-06
St3gal5	2.95561	1.48377	0.936661	1.1664	4.5592	3.04466	1.52609	1.80273	2.90338	1.4631	0.858523	0.931677	6.85651	3.59976	1.70546	1.99611	1.24454	2.25361	9.69107e-08	1.33695e-06
Zbtb32	2.40166	3.56291	6.65468	37.4372	3.06102	7.3883	4.07901	8.66028	2.27047	3.04004	7.25211	44.956	5.96691	9.17091	5.33078	5.3015	1.53863	3.81827	1.04223e-07	1.42965e-06
Pon3	1.08304	0.767751	0.530977	0.463397	3.83934	3.97332	1.6077	1.01911	1.35148	1.05618	0.679241	0.64366	4.54589	5.01364	2.79895	1.96258	2.18926	1.4873	1.08222e-07	1.48032e-06
Flt3	14.4039	5.95013	2.70585	0.882748	24.7335	9.6015	6.3307	2.95091	15.0465	7.05305	2.50725	0.638925	31.5271	16.3126	9.59212	5.27902	1.15665	4.63156	1.10834e-07	1.51176e-06
Nusap1	2.68814	3.74738	12.1098	38.4106	3.92596	5.67151	6.85654	29.6075	2.64293	3.81066	12.9498	42.7444	7.32346	10.6964	5.33543	21.7944	1.43613	5.29409	1.16336e-07	1.57789e-06
Cd4	13.7788	8.73804	3.98937	1.34366	26.6533	14.4513	11.9128	7.16002	8.7292	5.22748	2.51962	0.832366	24.1793	19.1068	14.9871	10.9171	1.81519	4.54212	1.17883e-07	1.59663e-06
Anxa3	4.017	3.73529	4.48435	1.44774	6.04629	5.63215	8.04329	4.11169	4.07206	3.72729	4.22003	1.27437	9.74685	10.0823	17.8765	8.00365	1.38189	2.75152	1.20141e-07	1.62336e-06
Cd74	1100.78	440.718	205.75	82.2051	2361.04	1087.41	521.915	284.74	969.17	425.402	155.644	46.8091	2552.53	1315.91	675.898	401.787	1.57541	9.61727	1.31694e-07	1.7639e-06
Parpbp	0.441976	0.62705	1.8338	8.45472	0.595979	0.975709	1.03898	5.20755	0.476157	0.655838	2.22158	9.46938	1.08165	1.77052	1.01692	3.6042	1.37745	3.17687	1.3833e-07	1.84765e-06
Pirb	7.19571	5.91976	2.67192	0.599609	12.1413	7.51641	5.80254	2.53075	6.26045	3.85601	1.99402	0.279589	15.8272	10.5695	9.40155	4.09762	1.40081	3.56749	1.41662e-07	1.88955e-06
Tbc1d9	6.93593	2.83178	1.12007	0.403832	14.3865	4.85384	2.4718	1.30289	6.85239	2.65298	0.878212	0.282617	15.0053	6.29471	3.05853	2.22055	1.19253	4.22535	1.47676e-07	1.96163e-06
H2-Aa	624.99	256.227	113.444	39.2603	1170.5	612.772	285.906	143.101	529.748	252.056	82.4669	19.8162	1377.85	774.174	379.155	215.874	1.56522	8.32276	1.49117e-07	1.97805e-06
H2-Ab1	578.653	187.264	76.6161	26.6464	1112.1	424.026	197.324	100.68	499.192	179.636	57.9071	13.3054	1273.44	546.794	248.202	153.735	1.55224	8.21852	1.52274e-07	2.01716e-06
Blk	8.51174	4.86514	3.00292	0.989157	20.9437	15.1057	10.8236	5.57046	4.06211	3.20689	1.26046	0.520466	17.4627	15.9944	12.5356	7.50173	2.26406	3.84227	1.53132e-07	2.02575e-06
Mt1	4.41867	3.69174	2.35844	11.4829	9.01616	8.64288	1.72283	2.53972	3.81729	4.78513	2.6672	14.5914	12.7128	21.8523	5.27925	5.16482	2.13482	1.84745	1.56994e-07	2.07116e-06
Cdca3	4.33671	4.27822	13.7878	55.6117	6.16293	7.4629	9.46218	39.1076	4.77883	4.87614	16.6678	60.6876	11.9513	12.4997	7.44958	27.2134	1.30514	4.90175	1.68228e-07	2.2103e-06
H2-Eb2	3.73167	2.9545	1.66888	0.329186	6.29593	5.99301	5.52599	1.6244	2.55686	1.75288	1.06584	0.174701	7.67499	6.75355	9.7324	3.5561	1.89245	3.17334	1.74056e-07	2.27758e-06
Tnfaip2	2.01339	2.02173	1.57686	0.612014	3.51984	4.94754	2.20111	1.66102	1.88678	2.97048	1.71572	0.392001	6.30535	7.92346	2.77154	2.32087	1.36154	3.20754	1.80794e-07	2.35936e-06
Themis2	9.20175	4.78204	2.9496	1.23073	16.3238	8.74336	5.56477	3.45951	7.96937	4.03515	1.80948	0.848922	19.9103	10.823	7.63448	5.12595	1.36904	3.72712	2.04652e-07	2.64423e-06
Trib1	18.5536	3.2366	0.805471	0.580042	28.4652	4.38615	1.34006	0.699361	11.8993	2.95161	0.730466	0.508882	25.5322	6.74386	2.26497	1.30584	1.13765	4.38675	2.11551e-07	2.71668e-06
Arc	5.15499	0.808569	1.29963	1.36237	5.47577	1.41007	1.66899	1.87328	3.57491	0.998249	1.3936	1.31205	3.57096	2.19497	1.95881	1.7233	1.0821	2.73196	2.20885e-07	2.82902e-06
Procr	1.76956	3.66227	1.08811	0.934248	3.00661	7.38208	0.875331	0.968333	1.74665	2.98385	1.20465	0.565343	5.04553	10.2628	0.991274	0.814235	1.72797	1.49813	2.24128e-07	2.85726e-06
Metrnl	1.55091	4.42809	1.29652	3.36765	1.77162	3.30457	1.09777	1.79616	1.37308	6.91806	1.92647	4.17457	2.13174	3.37384	1.18711	1.6438	-1.09053	2.81797	2.24273e-07	2.85726e-06
Clspn	1.26173	1.31179	12.304	27.5974	1.59849	1.70074	7.33485	19.419	1.60045	1.18294	14.6052	29.8367	3.0641	2.89138	4.18734	12.0584	1.23657	5.49807	2.57359e-07	3.2573e-06
Csf2rb	6.18399	10.2428	3.98504	1.69379	9.56245	17.5281	6.75261	3.42039	5.6702	10.4986	3.38208	1.22111	12.4864	26.2976	11.0378	5.46312	1.27075	4.81372	2.76424e-07	3.46915e-06
Ccl22	4.37785	12.8253	14.6744	9.91373	7.65698	23.5933	9.92758	7.26335	5.80801	10.0039	22.2988	10.4837	11.6605	28.5316	12.238	8.35362	1.45712	3.9055	2.95324e-07	3.68944e-06
Casp1	4.85156	5.38194	5.40754	4.18713	6.68472	7.76116	5.93472	5.05807	6.95056	6.38802	8.60561	5.77757	13.942	14.8087	15.0732	16.7875	1.15907	3.29368	3.05796e-07	3.81534e-06
Hpse	2.98401	1.15689	0.64288	0.492137	4.63142	3.01208	1.47807	1.11901	2.42103	1.52941	0.50834	0.351	6.39202	4.63192	2.13466	1.75196	1.54477	2.35049	3.22164e-07	4.0092e-06
Gadd45b	74.759	20.7429	14.0483	10.7122	84.9184	38.2332	15.6285	11.6367	44.8701	28.266	15.6735	9.33423	75.5999	60.946	26.9813	14.687	1.05553	5.18229	3.3256e-07	4.13325e-06
Rassf4	3.77547	2.49393	1.95418	0.57298	5.69339	4.85495	4.25538	2.45884	3.60694	2.35122	1.214	0.344478	7.41597	6.2706	6.32084	3.80117	1.36106	4.0431	3.36873e-07	4.18147e-06
Gm6377	9.32116	1.62352	0.235516	0.0989658	14.4655	1.79716	0.496604	0.264086	5.08985	0.535582	0.130952	0.0490208	15.692	2.2362	0.566184	0.578809	2.00789	2.76046	3.38006e-07	4.19014e-06
Creb3l2	2.69142	3.10712	1.63105	1.16318	4.42398	4.21153	2.61893	2.21786	2.5958	3.59134	1.71031	1.23045	5.30434	7.61977	4.36672	2.92941	1.03052	3.21148	3.52311e-07	4.33963e-06
Cdc20	5.88787	5.61691	13.1388	77.9917	7.19761	9.17364	9.21379	45.5955	6.48721	7.54221	15.0584	91.252	12.16	15.9764	8.32869	29.086	1.03017	5.41951	3.7163e-07	4.56594e-06
Ms4a1	22.3836	12.1901	10.0243	3.29798	47.6863	23.6583	27.2054	14.3782	8.02053	3.69061	3.15469	1.18993	40.674	19.6311	23.2936	18.9639	2.35765	4.6639	4.61944e-07	5.61838e-06
Casp4	3.0343	5.43259	2.87817	1.93235	5.21367	8.60545	3.58229	3.34278	3.84472	5.79266	3.99965	2.49597	9.30335	14.1548	7.43572	7.35844	1.23498	2.56202	5.02029e-07	6.06012e-06
Bcl11a	3.89618	1.55956	1.10603	0.436899	7.08245	2.18537	2.84025	1.6896	3.21292	0.672123	0.434213	0.164288	7.66081	2.37864	2.59586	2.21117	1.76975	3.59273	5.25388e-07	6.31054e-06
Lacc1	3.23357	0.827983	0.61891	0.483599	6.06421	1.39659	1.11007	0.906164	3.03658	0.690275	0.635697	0.387918	6.22835	1.73261	1.55501	1.1069	1.27265	1.75884	5.32497e-07	6.38005e-06
Dnase1l3	18.8955	4.58294	1.49278	1.04919	38.4675	6.67619	1.70413	2.24822	20.1177	2.65904	1.47088	0.615514	46.2907	8.37405	1.59192	2.04464	1.60043	4.74363	5.62177e-07	6.71898e-06
Ccnd1	7.42049	1.62805	1.59868	0.472771	10.0171	2.76525	3.82748	1.83471	6.51255	1.49723	1.24097	0.281945	13.5697	4.77083	6.77089	3.54158	1.61744	3.53791	5.65719e-07	6.75296e-06
Pltp	10.4105	2.92156	4.23797	3.23868	13.4754	4.967	5.77976	4.85028	10.1397	3.15094	3.52783	2.62951	17.9849	8.03945	7.7569	6.67473	1.29755	3.3311	5.67042e-07	6.7604e-06
Cd63	5.85541	4.73163	5.71458	2.61311	7.83969	8.06375	10.7395	7.54524	6.11305	5.0999	6.59374	1.55436	12.5832	15.6466	21.5306	13.118	1.56468	2.69862	5.7679e-07	6.86814e-06
H2-Eb1	329.682	111.827	56.6617	18.6732	652.411	320.599	143.925	74.0193	299.127	137.842	44.6272	9.42705	775.559	411.855	199.771	111.366	1.52526	8.06572	5.87022e-07	6.97279e-06
Mzb1	20.3389	12.8924	6.39026	2.94081	51.8618	62.0087	25.0093	11.3926	13.047	11.1019	3.86281	1.2015	78.3308	71.8837	48.3963	19.683	2.64104	4.1278	6.27919e-07	7.43114e-06
Hs3st1	3.47766	1.47895	0.313639	0.200284	7.13732	2.27034	1.19608	0.654279	2.22774	0.792025	0.254258	0.104553	7.38069	3.0701	1.41324	0.934778	1.89902	1.33662	6.40455e-07	7.57023e-06
Fscn1	16.8666	10.8006	32.3138	15.912	27.3066	20.9823	33.4465	23.1763	20.9261	13.7906	39.3453	14.1251	44.5231	41.103	63.237	25.4711	1.52249	5.63543	6.42076e-07	7.58011e-06
Birc5	2.83281	4.55987	12.8256	46.6196	3.62571	4.01448	7.34779	28.5439	3.15037	2.65542	14.4065	49.631	7.21875	7.2007	5.77609	18.7952	1.38564	5.65522	6.7184e-07	7.90251e-06
Hmox1	16.5187	7.82464	2.07905	2.08766	37.8673	18.8491	8.28366	3.28506	12.9954	7.66748	2.10674	2.45943	39.6836	29.715	22.3476	13.0555	1.89924	4.53044	6.74894e-07	7.92763e-06
Xylt1	3.3074	2.4469	1.03201	0.640634	3.99837	3.71502	2.40493	1.41778	3.25413	2.51092	1.05182	0.613876	4.00114	5.24808	3.5921	2.29527	1.00908	2.73026	6.75618e-07	7.92763e-06
Anxa1	6.59546	2.72233	1.34674	1.83365	11.7898	5.40671	3.11439	3.26032	6.18702	2.45722	1.27812	1.29036	12.0263	5.79341	3.4609	3.80576	1.18288	2.43705	6.76538e-07	7.9288e-06
Pbk	0.821671	0.90944	8.02709	25.5175	1.24561	1.74798	4.07847	14.2718	0.928007	0.992963	9.97053	27.6472	2.67068	2.49858	2.35062	9.35488	1.28158	3.684	6.83412e-07	7.98996e-06
Scd1	14.3847	8.26611	2.8708	3.02062	34.3308	15.8495	8.41474	5.59173	5.88891	3.36625	1.16672	2.60247	22.2446	15.4384	7.60947	5.34839	2.14336	5.11276	7.12471e-07	8.29956e-06
Ska1	0.472432	0.530818	2.4977	8.06094	0.622881	0.857354	1.18189	4.74593	0.462005	0.511466	2.43237	7.79427	1.17431	1.42325	0.768595	2.96591	1.4246	2.71134	7.54372e-07	8.72452e-06
Oip5	0.630948	1.75348	4.20533	10.3891	0.56429	2.55564	2.51287	6.10358	0.626796	1.39537	4.92955	11.1558	1.35513	3.01255	1.69845	4.11169	1.05371	2.62797	8.19078e-07	9.37947e-06
Sgol1	0.837076	1.20958	4.36612	12.67	1.0106	1.44408	2.40891	7.6724	0.722751	0.993167	4.57106	13.9382	1.67454	2.30931	1.63683	5.69618	1.16692	3.85977	9.14466e-07	1.03529e-05
Cd180	13.9374	6.16392	4.05088	1.83051	24.1278	9.15019	10.2823	7.13313	8.57563	3.09601	2.00044	0.95766	27.166	11.2091	10.9274	9.98927	1.80169	3.95808	1.01346e-06	1.13802e-05
Arhgap22	2.60648	1.83581	1.60134	0.549847	4.09975	3.71771	1.95663	1.34597	2.82032	2.08861	1.6674	0.390159	5.43468	5.39269	3.68629	1.77766	1.31373	2.20132	1.0794e-06	1.20926e-05
Casc5	0.580137	1.38718	3.87831	12.3355	0.828654	1.42544	1.85836	7.41501	0.458708	1.08908	3.37137	14.0707	1.2771	2.59322	1.59112	6.11896	1.19844	4.46305	1.08721e-06	1.21659e-05
Spib	17.2302	8.81078	6.10049	2.37829	30.5356	22.4978	17.8894	10.3647	12.237	6.47377	3.20963	1.10501	33.7242	25.8579	21.7929	13.5432	1.94431	4.82076	1.09061e-06	1.21898e-05
Ciita	8.06344	4.0566	3.17911	1.19586	15.386	7.68557	6.88757	3.88439	8.24249	3.31987	2.21802	0.61674	19.7799	9.39383	9.18094	5.28624	1.44714	4.6722	1.25184e-06	1.38476e-05
Cd79a	67.7454	51.9004	28.0248	9.96423	159.142	132.207	93.3063	48.946	28.0729	20.593	10.6439	3.39967	117.316	99.081	93.0612	58.9309	2.21271	5.8852	1.29397e-06	1.42647e-05
Spi1	19.716	12.2524	4.115	1.43292	32.5802	24.8135	9.82828	5.30537	18.8424	11.6728	2.80911	0.664737	43.9426	31.2899	12.9914	7.85735	1.36921	3.86208	1.29581e-06	1.42687e-05
Aqp9	0.906248	0.876635	7.07698	11.9891	0.517749	0.349724	3.12545	5.55337	2.36535	2.10067	11.7794	16.5822	1.22037	0.658708	3.53162	6.31267	-1.72027	4.13163	1.32895e-06	1.45837e-05
Rhoc	1.9459	8.54706	2.39862	2.28947	1.52421	8.15496	2.53875	2.68838	2.33505	12.4649	3.77953	2.96789	2.29524	6.29511	3.29389	3.14637	-1.03885	2.17777	1.37555e-06	1.50438e-05
Asns	0.450321	1.09362	4.2987	13.4516	1.17079	3.11876	1.36362	3.04413	0.623935	1.37561	8.67027	20.637	1.71241	5.48877	1.82595	1.89335	1.93979	2.86842	1.40632e-06	1.5311e-05
Ebf1	4.19808	3.32975	0.932556	0.376843	11.8306	6.02731	3.5045	1.79623	1.55846	1.00979	0.337955	0.119167	7.80228	5.27782	3.40992	2.14032	2.33182	2.41803	1.43173e-06	1.55176e-05
Iqgap3	0.445426	0.35638	1.19463	3.87184	0.72518	0.661561	0.700128	3.57753	0.604417	0.488719	1.32683	4.32294	1.26864	1.26137	0.549535	2.4678	1.31346	3.21014	1.49116e-06	1.61075e-05
Fcrla	10.9742	10.6426	5.12454	2.30991	23.0463	27.159	17.2033	9.26346	6.01199	5.59878	1.91542	0.831096	19.5786	24.8322	19.0924	12.5317	2.09533	3.87258	1.49864e-06	1.61702e-05
Klra3	1.9525	1.17162	2.64837	5.78162	1.23058	0.959533	2.28347	4.99013	2.92159	1.79624	4.77721	7.89713	1.30184	0.788986	1.44964	4.78799	-1.23527	2.08919	1.5041e-06	1.62111e-05
Nrgn	2.28464	0.815264	1.05268	4.14884	3.90314	1.33158	3.28248	9.13677	1.73682	0.584648	0.716659	3.49362	4.7412	1.80744	3.22904	8.74196	1.57325	2.36809	1.51103e-06	1.62676e-05
Aif1	10.6323	1.72846	1.41705	0.539932	18.6541	3.95436	2.34665	1.87694	10.6057	2.58456	1.23258	0.403258	28.204	5.96788	2.56688	2.97182	1.15441	2.07509	1.63323e-06	1.74277e-05
Ebi3	2.80819	1.71263	1.13319	0.839666	5.17148	3.00026	2.0329	1.78591	2.0583	0.95809	1.04069	0.610348	5.91107	2.72243	2.8593	2.2527	1.45312	1.01188	1.66421e-06	1.76996e-05
Lrrk2	3.82947	2.14649	0.869887	0.377234	8.91503	4.67827	2.62878	1.53294	3.32583	1.57953	0.489827	0.174082	9.49068	5.86048	2.68842	1.81258	1.8378	4.1809	1.6908e-06	1.79232e-05
Apol7c	14.2083	11.267	31.7862	7.18345	24.1914	22.3647	37.1095	22.7849	15.1532	11.8147	37.3896	5.17284	30.6963	26.776	61.7517	24.8101	1.12619	5.06748	1.77504e-06	1.87531e-05
Fmnl2	3.5555	1.87952	1.14975	0.462581	6.42464	2.28724	1.57324	1.06316	3.29259	1.20102	1.00552	0.358886	6.65399	3.19453	2.37101	1.36925	1.35659	3.32112	1.88114e-06	1.97485e-05
E2f7	0.283931	0.272594	2.14454	5.21373	0.374806	0.464837	1.16329	3.99996	0.373501	0.318051	2.55867	5.70075	0.792115	0.718466	0.826218	2.49132	1.12086	3.33472	2.03457e-06	2.12639e-05
Tlr9	4.37969	5.96771	2.2266	1.13007	8.02001	7.82222	5.41394	3.26325	3.68479	2.93403	1.2614	0.528478	8.31333	10.3887	6.13749	4.0006	1.76968	3.50128	2.09683e-06	2.18673e-05
Ube2l6	5.69464	4.44917	10.6058	8.01011	8.70372	5.39086	6.55485	7.18601	5.11674	2.63671	9.87919	5.85923	13.2735	6.54226	8.98797	7.64757	1.25694	3.13466	2.11233e-06	2.20051e-05
Sirpa	6.11875	2.7959	1.71383	0.558508	10.5093	5.2929	5.65005	3.81501	5.08408	2.25239	0.866827	0.253356	14.958	7.46423	8.39224	7.08421	1.67439	4.09608	2.22848e-06	2.31403e-05
Ckb	12.1481	1.41081	1.25017	1.01264	19.3719	3.53524	3.37549	2.98262	13.0994	2.21786	1.16422	0.680031	28.3357	5.77287	5.06906	4.978	1.32686	3.01424	2.26435e-06	2.34372e-05
Fam83d	5.52196	1.00736	1.25091	5.94927	6.68199	1.51491	0.659997	3.594	3.86242	1.11951	1.24491	6.4568	4.95595	2.37507	0.704681	2.20931	1.02632	2.72234	2.36476e-06	2.44216e-05
Fgr	6.44551	2.61736	1.90482	3.16312	8.86726	3.6382	3.1882	3.7223	6.46991	1.99361	2.27571	3.49337	14.337	5.56619	3.75627	3.82638	1.42757	3.7455	2.43087e-06	2.50266e-05
Mxd3	1.05988	1.61374	7.69604	24.5183	1.69778	2.27812	5.07078	21.0563	1.29275	1.91623	9.56399	25.3905	2.38628	4.79656	3.36831	16.0598	1.27376	3.7173	2.50402e-06	2.57248e-05
Adssl1	1.99652	2.85092	0.861624	0.645448	3.0931	6.57478	1.51418	1.19882	1.99326	3.8149	0.761628	0.719816	4.18851	8.81462	2.77137	2.0351	1.15413	2.0609	2.59558e-06	2.65503e-05
Dnph1	0.6588	0.322157	2.45456	7.73249	0.977549	0.530376	1.00058	2.86811	0.571393	0.389386	3.78891	8.12144	1.4161	1.00275	0.895725	1.83296	1.30994	1.32919	2.6538e-06	2.7005e-05
Entpd1	2.26885	1.78702	1.47095	2.36065	4.67102	4.20041	2.28225	2.32081	2.43611	2.01846	2.00549	2.75732	6.05812	4.87649	3.86505	3.84391	1.21835	3.43372	2.85236e-06	2.88432e-05
Nek6	3.49221	2.69983	4.69891	8.38736	6.45743	4.20419	4.07854	5.39074	4.12138	3.05944	7.0756	8.7603	8.4405	6.42287	4.49426	3.7773	1.01662	3.76882	2.86518e-06	2.89426e-05
Cd36	6.01246	2.88862	0.482482	0.643042	12.1366	6.54018	1.89717	1.5504	3.94215	1.55082	0.323211	0.445825	10.9878	6.35907	3.21053	3.43318	1.98069	3.30057	3.11762e-06	3.12637e-05
Lyz1	4.14968	1.79127	1.09589	0.359014	9.15633	4.4644	4.74458	3.59668	3.51431	1.79833	0.64884	0.222391	16.8624	9.5211	7.06585	7.12565	2.34961	2.35826	3.63372e-06	3.59537e-05
Gm8221	3.09787	2.40538	6.17253	1.38823	5.29695	4.08904	6.14631	4.23208	3.27492	1.95346	6.54461	1.09059	6.19429	4.067	9.24359	4.05538	1.00383	4.68155	3.88604e-06	3.83325e-05
Hist1h2ae	2.90021	1.39091	3.99897	10.8814	2.40366	2.23652	1.88218	4.94026	1.784	1.08702	4.53929	16.893	3.48289	2.82283	1.78614	8.55939	1.32925	2.31502	4.27418e-06	4.16506e-05
Klrb1f	1.00014	0.616956	1.13738	2.81989	1.07562	0.834234	1.44439	5.61518	1.67212	1.04434	1.06372	1.54275	1.99803	2.33962	2.81802	5.37913	1.1103	1.76383	4.43482e-06	4.30422e-05
Spic	2.42843	1.89658	0.371957	0.0761519	3.4925	3.40425	1.16879	0.732112	1.52015	1.10576	0.355276	0.0202138	6.2583	4.34934	1.88985	1.40635	1.91866	1.1835	4.75752e-06	4.58516e-05
P2rx7	3.86645	0.604733	0.702684	0.486193	4.00151	0.721683	1.16675	1.3678	3.24081	0.511644	0.767784	0.501293	6.34862	1.27651	3.23897	3.76853	1.26651	3.30694	4.79076e-06	4.6126e-05
Tyrobp	73.5689	23.1659	16.3423	14.1545	102.419	40.7159	33.0898	31.3765	59.058	21.1206	12.3027	9.32161	138.548	54.5605	41.1232	45.576	1.31503	4.43935	4.87031e-06	4.68452e-05
Siglecg	7.65585	4.66129	3.69614	1.15637	18.0172	11.4081	9.79443	5.17712	4.52926	2.69662	1.50168	0.427267	15.4398	9.42658	10.0094	5.96519	1.75165	3.58297	4.88455e-06	4.69153e-05
Mtfr2	0.961876	0.774933	3.1807	9.88505	1.22521	0.960449	1.66923	5.79746	0.771314	0.619468	3.57839	10.5664	1.52289	1.47488	1.33571	3.78772	1.20345	2.91899	4.88732e-06	4.69153e-05
Fgd2	11.8777	3.06152	1.7339	0.652147	25.6568	4.97941	4.13789	2.29073	11.5156	2.47122	1.03598	0.250854	26.3896	6.03168	3.97905	2.72598	1.23375	3.70183	4.90677e-06	4.70553e-05
Ccl4	25.3577	4.52062	43.5829	45.449	31.5127	11.0599	16.2457	25.6974	40.4126	5.6775	81.4873	45.5473	47.7462	12.349	14.3753	22.8727	1.06637	4.21083	5.0284e-06	4.81739e-05
Bcat1	0.315897	0.391544	1.53492	5.27975	0.359191	0.43318	0.637148	1.60764	0.287235	0.262458	2.3882	5.55366	0.742091	0.666446	0.502743	0.802848	1.2916	3.24643	5.46021e-06	5.195e-05
Prr11	1.63569	2.17416	3.35488	15.2196	2.06414	2.0887	1.93307	9.73888	1.69432	1.68405	3.01326	16.7746	3.25517	3.62242	2.32416	6.73727	1.05105	4.21901	5.53219e-06	5.25313e-05
Fcna	3.53809	0.27664	0.139436	0.0447862	10.0113	1.75766	0.598417	0.578612	2.56144	0.279192	0.0592807	0.0370807	11.282	1.68359	1.19982	1.65849	2.5299	2.1223	6.31413e-06	5.93725e-05
Oasl1	3.94551	2.18668	4.17318	2.87302	4.83369	7.72293	2.74163	3.20622	3.08304	2.21382	2.86287	1.96797	3.08521	6.08949	2.23632	2.28511	1.40612	2.7246	6.32345e-06	5.94023e-05
Adam23	3.52944	1.42288	0.652652	0.130089	6.10957	1.88971	1.39424	0.599203	3.53144	1.1121	0.512406	0.0852376	7.36821	2.60322	3.34064	1.12407	1.17347	3.37409	6.47711e-06	6.06687e-05
Isg15	12.2674	5.73867	35.245	42.2121	12.8618	17.7155	13.0298	21.2822	9.1392	5.78919	20.5898	28.2876	15.355	13.8836	11.6162	14.7378	1.20982	3.77392	6.77035e-06	6.33539e-05
Clhc1	0.382801	0.449878	5.5104	14.5107	0.328486	0.625163	2.8513	7.76134	0.254565	0.473856	6.83961	16.4036	0.823249	1.21306	1.46007	4.76263	1.30486	2.45173	6.98348e-06	6.52219e-05
Slc16a3	0.810396	0.895773	0.841786	3.3496	0.730056	1.56519	0.887041	1.48848	0.72075	1.13962	1.08148	4.12706	1.70536	2.73372	1.05404	1.4399	1.20741	1.98973	8.13842e-06	7.50348e-05
Cenpk	0.791259	0.746659	3.68071	6.90631	0.96538	0.598613	2.00722	3.31396	0.338835	0.600521	3.69343	7.08893	1.0408	1.41853	1.21741	2.73903	1.18468	2.16997	8.14295e-06	7.50348e-05
Cebpa	3.51837	0.31987	0.15949	0.0487986	5.63763	0.875469	0.831552	0.329496	2.43436	0.343548	0.0645157	0.0402448	5.59187	1.34193	1.57095	1.30818	1.91064	1.78586	8.28051e-06	7.6157e-05
Lyz2	28.633	10.334	7.7278	2.6711	63.2808	28.1412	34.9915	23.6399	21.9222	12.0278	4.9168	1.212	106.186	63.3057	49.6951	53.8414	2.34106	4.81718	8.31795e-06	7.63891e-05
4930506M07Rik	4.05485	2.20491	0.839162	0.314576	7.30367	3.20113	1.51069	1.09053	4.42337	1.85543	0.634409	0.195826	9.28425	4.26743	2.56166	1.86434	1.14674	3.04088	8.32156e-06	7.63891e-05
Mis18bp1	0.864816	1.4138	3.32184	10.0084	0.833974	1.51559	1.61887	5.87251	0.718164	1.1219	3.2095	11.3883	1.54274	2.61217	1.34679	5.26945	1.16578	3.59769	8.40437e-06	7.69768e-05
Il12b	3.45408	1.47059	2.24109	1.48358	5.42333	3.60927	2.67463	2.56847	4.277	2.00136	2.56615	1.08797	6.8483	5.00666	2.95365	1.98555	1.26756	2.0902	8.4095e-06	7.69768e-05
C1qb	4.83522	0.624279	0.841093	0.354982	12.9307	2.02556	3.48885	3.86774	2.21869	0.258601	0.43716	0.106879	14.9325	1.93453	4.10016	8.0663	2.82729	2.41586	8.83889e-06	8.06017e-05
Prg2	1.57184	0.897897	0.223258	0.0222845	5.58239	5.96227	1.11849	0.264859	1.17397	1.00566	0.136365	0.00813794	11.2066	10.2719	4.08979	1.54373	3.29466	1.35895	8.93998e-06	8.12932e-05
Havcr2	7.87022	3.88017	0.742466	1.87411	16.2619	6.25092	1.3777	1.00164	7.77363	3.97283	0.844568	2.10545	16.8945	8.95471	2.44396	2.5942	1.11919	3.37695	8.96986e-06	8.14882e-05
Cd68	16.7553	11.0379	4.81274	2.9385	26.951	12.6593	11.0841	8.78063	14.0853	7.92461	3.76957	2.83142	32.6101	19.673	17.6972	18.9878	1.25725	3.4223	9.62777e-06	8.70556e-05
1190002F15Rik	3.05383	3.97137	6.5133	14.8747	4.55378	4.7686	6.37671	15.6642	4.07175	3.78082	8.59597	18.0159	6.81747	8.40618	7.10865	14.9743	1.09827	2.5197	9.9227e-06	8.94711e-05
Lair1	6.34609	2.43532	4.86769	4.16947	7.35869	2.68339	4.91691	5.04529	6.09232	1.90796	5.16442	4.66613	9.26982	4.10827	6.36164	6.67691	1.05343	4.07553	1.06947e-05	9.55404e-05
Clec4n	1.22769	0.835457	0.732193	0.329637	3.11861	1.54547	1.833	1.81978	0.879583	0.505828	0.433155	0.132328	3.44547	2.61737	2.24487	2.09891	2.31817	1.02506	1.1592e-05	0.000102734
Csf2rb2	5.97913	9.10928	3.14962	1.85913	7.55626	12.0024	4.94728	3.05941	5.50936	7.20031	2.90704	1.3425	11.9237	18.1493	8.60174	4.53445	1.2797	4.48909	1.2012e-05	0.000106033
Derl3	2.15998	1.27061	0.750868	0.530168	6.20449	4.00903	2.40557	0.716844	2.20603	1.13861	0.837681	0.363555	11.4376	6.42779	6.0636	1.91385	2.43994	1.65271	1.22448e-05	0.000107793
Rgl1	2.80357	0.839239	0.558202	0.31681	4.02408	1.25358	1.26527	0.88944	2.67882	0.590262	0.223239	0.195499	6.62802	1.69361	1.39846	1.31904	1.46583	2.50067	1.31914e-05	0.000115703
Csf1r	5.05515	0.609597	0.247212	0.0528883	12.6524	1.80324	0.987766	0.675096	3.65412	0.685719	0.0670449	0.0110841	15.2384	2.94551	1.53377	1.64445	2.04725	3.8564	1.34517e-05	0.000117772
Klf9	13.4732	4.81133	2.32125	1.70918	5.75887	0.843799	1.04034	0.705358	11.1043	3.80023	2.20549	1.78667	5.12552	1.47145	1.01446	0.944752	-1.42283	3.48096	1.49652e-05	0.000129614
Rnase6	20.2234	10.7555	6.30074	2.6849	31.5859	18.833	14.8596	8.62205	16.742	8.08319	3.63319	1.31378	36.0635	24.4343	17.1676	12.65	1.5418	3.47948	1.50051e-05	0.000129842
Alas2	1.29962	0.549557	0.130499	0.0260135	1.81344	1.21351	0.199963	0.087054	0.563793	0.413741	0.17896	0.0385018	4.85504	4.7259	3.18183	1.34078	3.45413	1.75464	1.60949e-05	0.000138528
March1	4.33911	1.98363	1.01327	0.261965	8.74098	3.15226	2.93695	1.53471	2.92819	0.759058	0.357617	0.0846447	7.9201	2.85528	3.02675	2.26026	1.8578	3.14746	1.77971e-05	0.000152635
Ankle1	0.800347	0.910089	2.80704	8.07505	0.976254	1.09264	1.99913	7.20214	0.936225	0.775966	3.51287	9.20676	1.80624	1.64197	1.61721	4.51931	1.0272	2.71154	1.84008e-05	0.000157393
Fcer2a	9.3944	5.78307	2.1588	0.864613	24.437	11.1106	10.6087	4.93194	3.95673	1.63678	0.802917	0.295318	16.2149	7.35959	8.50326	5.44315	2.1146	3.52128	1.87536e-05	0.000159844
Hbb-bs	78.4647	64.8596	13.0142	2.71986	98.2981	105.968	17.1213	7.46401	24.9417	22.9302	8.85411	2.05554	251.574	227.417	135.964	66.5172	3.2527	5.99702	1.88178e-05	0.00016025
Hbb-b1	79.399	65.6315	13.1657	2.75434	99.5292	107.198	17.3107	7.51473	25.1919	23.196	8.94478	2.0816	254.61	230.124	137.607	67.2417	3.25315	5.99605	1.89148e-05	0.000160934
Sulf2	2.77029	0.667126	1.04946	1.22632	4.57365	0.847367	1.74689	2.92877	2.78207	0.451418	0.525848	0.642415	5.54895	1.12281	2.65712	3.30188	1.26257	2.9804	2.07392e-05	0.000174763
Ccrl2	6.077	0.423636	0.862774	1.05382	10.1626	0.794447	0.823077	1.36694	4.61172	0.669952	0.832356	0.888373	10.3021	1.61	0.833779	0.949858	1.21565	2.18429	2.08086e-05	0.000175195
Cd19	19.0049	16.4102	7.79809	2.898	45.9662	35.6604	24.6901	13.3038	7.71135	5.82372	2.55625	0.889302	35.3403	26.4185	22.3543	14.3034	2.12751	4.88166	2.21982e-05	0.000185439
Gatm	2.74877	0.730127	0.286868	0.205428	5.05557	0.81201	0.351274	0.252004	3.07236	0.428062	0.25867	0.202094	6.45274	1.26093	0.333191	0.416766	1.50569	1.84382	2.30376e-05	0.000191788
Hba-a2	80.2765	57.2896	12.5951	2.28785	98.0224	102.462	13.8322	6.62436	26.061	20.5843	8.90721	2.09555	244.025	192.398	110.418	54.6849	3.16683	5.59081	2.40998e-05	0.0001996
Hba-a1	80.851	57.6995	12.6852	2.30422	98.7238	103.195	13.9312	6.67176	26.2475	20.7316	8.97095	2.11055	245.771	193.775	111.208	55.0762	3.16683	5.59083	2.41e-05	0.0001996
Pax5	9.47299	4.97594	3.30968	1.51125	22.3434	11.3608	10.3053	6.33826	3.90407	2.00305	1.22723	0.414193	17.0083	8.50213	10.2043	6.73305	2.03085	2.68055	2.58346e-05	0.000212621
Cenpm	1.5032	0.848456	7.52708	16.6714	1.77058	1.92421	4.91169	10.9781	1.38954	1.20577	9.02387	17.0579	3.64417	2.51633	2.86179	6.93572	1.00814	3.03143	2.78836e-05	0.00022839
Ly6d	66.8653	37.4231	19.9671	7.82035	110.81	76.4141	49.8581	31.553	32.1528	19.1889	9.83694	3.3277	104.687	70.6921	45.9329	39.5349	1.82696	4.4642	2.96582e-05	0.000240576
Slc40a1	2.8504	0.404548	0.273006	0.105663	7.72031	1.14382	1.22223	0.973104	2.0228	0.292675	0.0979701	0.0280905	6.89811	1.37178	1.92283	2.04368	2.17093	3.16717	2.96703e-05	0.000240576
Igj	66.3128	37.4448	9.04602	1.43174	240.53	208.443	45.6532	8.48685	51.1879	37.1157	7.85148	1.35414	414.437	329.031	137.769	51.5282	3.09414	7.56143	2.98266e-05	0.000241641
Sgol2	0.925106	1.74453	2.5673	7.90732	1.00114	1.08152	1.40122	5.06803	0.676721	0.928206	2.64904	8.68308	1.18588	2.20155	1.50684	4.21328	1.19217	3.75012	3.2088e-05	0.000258444
Spp1	0.633683	0.65076	0.713902	11.9414	1.1591	1.60472	2.26794	15.0485	0.819658	0.471278	0.697156	9.90667	2.08839	1.4191	2.07026	12.1693	1.53663	2.54503	3.22382e-05	0.000259437
Mpeg1	86.8553	33.8719	15.094	8.34844	136.623	67.1742	30.3388	22.3913	78.4461	34.1436	12.1897	5.02149	158.234	90.6825	30.7653	32.1771	1.35473	7.34274	3.8272e-05	0.000302201
Chst3	3.71788	5.03838	3.40902	1.23861	7.15981	11.0057	10.2579	6.05012	1.87373	2.11931	1.36016	0.494311	5.93306	9.31341	10.8718	7.49023	2.08175	4.49781	4.01483e-05	0.00031547
Kif15	2.00365	3.54636	8.59563	25.9834	2.32536	2.10164	4.77402	17.2959	1.82946	1.70454	9.09839	30.3592	4.07956	4.35337	3.86499	11.954	1.29904	5.31501	4.0561e-05	0.000317936
Hist1h2ao	12.0423	11.3166	28.6474	69.2548	10.3974	12.0518	6.56748	25.8075	4.50907	3.33755	20.5298	114.932	12.9094	10.2692	5.73347	49.904	1.56688	4.4663	4.26637e-05	0.000332261
Batf3	5.29461	0.525304	2.34307	4.86668	9.69636	1.3651	2.87415	1.94138	5.56823	0.748567	2.57234	4.79672	12.3141	2.2917	5.45544	3.28568	1.56142	1.16349	4.3333e-05	0.00033693
Hist1h2ap	15.7359	14.7808	37.4676	90.545	13.5986	15.7309	8.58953	33.7534	5.89736	4.36514	26.8325	150.196	16.8355	13.4309	7.49874	65.2055	1.56689	4.4649	4.36107e-05	0.000338354
Hbb-b2	45.2096	29.0156	7.01424	1.43219	57.5844	61.3737	9.07997	3.84085	17.9809	13.5788	5.05138	1.09523	164.354	140.634	82.3294	35.6997	3.31459	5.25987	4.4482e-05	0.000343925
Hbb-bt	45.2096	29.0156	7.01424	1.43219	57.5844	61.3737	9.07997	3.84085	17.9809	13.5788	5.05138	1.09523	164.354	140.634	82.3294	35.6997	3.31459	5.25987	4.4482e-05	0.000343925
Maf	2.43677	1.94001	0.824816	0.718949	3.76044	2.76604	1.97622	1.81145	2.3532	2.1744	0.973206	0.781872	6.42197	4.85972	4.04181	4.05047	1.10425	3.10059	4.75828e-05	0.000366141
Plk2	14.4614	1.39055	0.484671	1.01604	22.8086	1.92561	0.795861	0.781207	9.12726	1.21263	0.561094	0.736681	15.7128	2.84398	1.01865	0.955375	1.17223	3.40977	5.21338e-05	0.000398619
Trf	7.58393	2.13479	0.310907	0.179707	18.705	4.45811	1.17325	0.915782	5.98378	2.80046	0.172479	0.16498	20.5065	6.11182	1.89825	2.07078	1.07259	3.71637	5.31155e-05	0.000405483
Anpep	6.64099	1.68007	1.24736	0.484963	13.1542	2.21995	3.05759	2.2346	8.44277	1.31592	0.941582	0.218715	17.3582	3.67644	5.56074	3.66191	1.4275	3.46611	5.51465e-05	0.000418342
Emr1	1.74498	0.361577	0.522621	0.13257	3.97647	0.843246	2.24337	1.01233	0.82761	0.281407	0.173697	0.0251625	4.39675	1.06812	3.17614	2.25799	1.86626	2.3666	5.7112e-05	0.000431895
Ifitm3	11.9609	4.40404	2.1814	3.45161	18.7965	5.57468	3.16247	1.60556	9.16598	2.83518	2.28132	3.10785	20.9257	7.85629	5.10932	3.79509	1.41956	2.1384	6.16873e-05	0.000460366
Wdfy4	23.1107	5.44654	2.96809	1.31747	48.3182	11.1176	8.53763	5.72498	23.3712	4.89385	1.94316	0.594351	51.2524	13.843	8.12327	7.09092	1.44589	6.57311	6.33128e-05	0.000469955
Ifitm2	13.05	32.6757	4.32903	4.05844	18.9976	48.4921	6.5083	2.97514	14.2943	32.4515	3.0838	3.3895	31.0165	70.1662	9.77759	8.27416	1.05913	3.32089	6.96233e-05	0.000512073
C1qc	5.94492	0.286122	1.02078	0.312802	17.4482	1.81548	3.86287	4.94554	3.22753	0.363747	0.338544	0.0589458	18.1944	1.95746	5.27437	10.2339	2.36039	2.71217	7.73866e-05	0.000563291
Itgae	31.2998	17.201	9.34826	3.04779	36.3743	31.7924	28.2939	20.6054	35.8679	18.6135	7.58029	2.32315	32.4661	39.1071	36.1072	20.3239	1.016	6.50133	8.18491e-05	0.000592073
Mx1	4.11221	0.964935	3.18172	2.6996	4.79319	1.92858	2.54219	2.09691	4.49165	0.989927	2.19365	2.20038	5.45135	2.29994	3.87986	3.15836	1.1643	2.7846	9.2897e-05	0.000665509
Fcgr3	1.8529	1.11431	0.824005	1.04336	4.11478	1.75969	2.10834	2.93687	1.32595	0.960311	0.505088	0.463001	4.37939	2.43101	2.50416	4.16824	1.28151	1.82097	9.7619e-05	0.000694699
Kmo	10.6769	4.32857	2.45704	1.15071	17.1405	7.80512	6.89147	3.76772	9.54758	3.31231	1.5939	0.6478	20.9616	9.08802	6.61493	5.18942	1.40227	3.61658	0.000104247	0.000734824
Isg20	8.15153	6.93819	9.38388	13.2465	10.3815	8.91842	5.84342	7.16803	7.40789	5.2611	7.04956	10.295	13.0128	11.0289	9.50806	8.01096	1.01495	3.32925	0.000105349	0.00074043
Ptafr	1.50027	2.6053	1.07688	0.44005	1.53077	4.76989	2.46864	1.03498	0.793149	2.6999	0.932375	0.202027	2.19991	6.8407	3.80798	1.58998	1.28754	1.48078	0.00010687	0.00074894
Camk2n1	1.68988	4.6683	1.1784	0.678209	0.803381	2.75777	0.748307	0.69841	2.0837	5.53038	1.55547	0.797613	0.765657	2.5195	1.21423	1.30582	-1.18801	2.58543	0.000130097	0.000898029
Nqo1	0.144953	0.795743	0.847374	1.62124	0.127369	1.76722	0.964625	1.80913	0.133337	0.870289	0.651973	1.84978	0.212891	2.08263	1.06221	1.4982	1.20064	1.48214	0.00014599	0.000994939
Cenpp	1.04653	1.14926	2.64733	8.28481	0.858774	1.01084	1.61731	3.86303	0.729552	0.756588	3.25983	8.07628	1.51407	1.62868	1.16464	2.98373	1.06078	1.69848	0.000150434	0.00102162
Adam11	4.27015	0.829869	1.30331	0.280601	6.5504	1.28493	3.16524	1.3395	4.62178	0.890188	0.939138	0.188571	11.5509	2.38267	6.55906	2.14329	1.36722	3.43567	0.000156769	0.00106165
Ly6a	25.2547	49.8139	245.617	345.87	46.8077	80.2251	83.9473	163.445	22.4165	35.5044	275.188	289.619	76.8498	78.7443	108.873	159.075	1.09576	7.06509	0.00018182	0.00121343
Cd5l	1.37859	0.223191	0.545621	0.0452041	4.02581	1.22045	4.65657	2.87847	0.838082	0.232446	0.285412	0.0336384	4.77887	1.31556	7.17682	10.6792	2.4388	2.36482	0.000209598	0.00138541
Xcr1	4.43857	2.08948	0.72595	0.248141	7.17152	2.9656	1.29312	0.883633	4.81384	1.29227	0.559988	0.188735	10.614	2.78657	0.892134	1.47005	1.05447	3.08335	0.000214805	0.00141596
C1qa	6.03678	0.339505	0.871327	0.282649	15.2269	1.91648	3.43327	3.55731	2.81115	0.309801	0.253609	0.0253615	17.4748	1.74663	4.33331	7.39435	2.42561	2.65201	0.000235226	0.00153901
Faim3	29.6272	31.3098	15.4977	5.82321	64.5875	52.7706	49.2266	26.4346	11.1622	9.8204	5.49382	2.29576	38.2547	39.5957	46.994	32.4993	1.95732	4.88254	0.00023605	0.00154336
Alox5ap	25.8958	5.76355	2.13137	1.00269	41.7805	9.45558	7.04446	3.53216	23.3863	5.98396	1.74073	0.693681	52.6077	14.8132	7.9826	6.62659	1.25486	3.12919	0.000243825	0.00158881
Rnd3	3.85972	1.15306	0.427546	0.147489	6.43244	1.72786	1.04723	0.622835	3.15097	1.03562	0.360151	0.116223	6.82011	2.20057	1.51196	1.0851	1.03632	2.01859	0.000245412	0.00159434
Hist1h2ag	5.00951	2.5364	10.3385	28.8081	4.81601	3.95722	3.58196	10.9844	3.18942	2.41176	10.2906	43.7804	6.33571	5.59255	3.74993	21.2498	1.15459	3.1007	0.000246971	0.00160174
Plbd1	64.7138	11.1283	3.80661	1.33185	116.928	19.9392	9.84105	6.34604	64.5209	11.1848	3.06527	0.82204	143.366	25.7978	9.87278	10.2382	1.15202	5.50375	0.000258496	0.00166785
Spint1	1.11843	1.86174	0.834768	0.265887	2.29247	4.09121	1.28702	0.690771	1.21218	2.4048	0.682153	0.195862	3.05643	5.63836	1.78736	1.02846	1.17752	1.48365	0.000294891	0.00187971
Slc4a1	0.19449	0.0672426	0.0233757	0.00259825	0.362724	0.211903	0.0165462	0.00897185	0.305481	0.263225	0.0438673	0.00161054	8.46722	5.7132	1.25336	0.191238	4.38071	2.52972	0.000357676	0.00224436
AI607873	2.13267	5.19386	1.09723	0.373288	3.43274	4.26303	1.24544	0.73177	1.36156	1.52109	0.730156	0.278129	2.55708	4.45155	1.25359	1.14906	1.4939	2.38716	0.00038624	0.00240951
Treml4	6.58425	1.77111	0.083714	0.00768691	13.1899	3.47294	0.454642	0.131585	5.94194	1.87168	0.0238168	0.0162616	13.9805	4.6334	0.541054	0.41222	1.2525	2.27752	0.00043844	0.00270544
I830077J02Rik	5.25856	0.935135	0.476895	0.213942	7.04653	1.20381	1.54169	0.586189	5.46406	0.781583	0.441032	0.0954648	11.3695	2.13344	2.48659	1.14448	1.39733	1.0693	0.000467722	0.00285873
Cadm1	4.9323	2.77145	0.647739	0.292848	10.2787	4.75903	1.34002	1.05516	5.1613	2.16115	0.449641	0.156911	10.2903	4.87216	1.33897	1.72239	1.11728	3.4115	0.000472695	0.0028873
Ly6i	1.04158	0.601601	4.14165	5.74064	1.08261	2.02818	1.78713	3.20638	0.917991	0.864619	4.98309	5.394	2.41601	1.83487	2.72358	2.85222	1.04242	1.28263	0.000498053	0.00302196
Clec12a	5.58305	2.1597	0.586869	0.312461	8.18815	3.80159	1.80237	1.35992	4.74049	1.74828	0.524907	0.174913	10.9954	4.71093	1.80993	2.30279	1.37547	2.45116	0.000515588	0.0031022
Cyp27a1	6.30776	1.59906	0.737893	0.230268	12.39	2.55685	1.88482	1.02806	6.31223	1.48267	0.487737	0.116971	14.298	3.26445	2.86875	1.68203	1.08568	2.29276	0.000523422	0.00314346
Ccl3	16.7522	4.33565	45.8479	52.753	22.194	6.51403	10.8079	21.5796	13.2898	2.79705	79.5162	54.4075	26.9253	6.27245	8.54106	16.0503	1.1114	4.16274	0.000591097	0.00349983
Clec9a	7.67503	2.3789	0.829375	0.477129	13.5314	2.93832	1.56794	1.22914	8.1023	1.90269	0.733399	0.303624	16.985	4.03155	1.72857	1.84211	1.02912	3.27958	0.0011299	0.00617162
Eaf2	1.81092	2.97814	1.23285	1.13805	5.45675	7.34309	2.50283	3.2056	1.72021	2.00681	1.69146	1.4393	6.35432	5.12723	2.58686	2.15218	1.2998	2.19944	0.00118898	0.00644331
Tgfbi	6.21482	0.913915	0.138047	0.0275776	12.21	2.07227	0.34794	0.213409	6.38766	1.09181	0.0473605	0.0201141	14.4048	2.41844	0.576349	0.316223	1.09266	2.74454	0.00162319	0.00841391
Ifit1	3.90972	5.12811	17.9978	11.7149	3.9031	9.61595	5.28076	8.43131	3.05478	2.47851	9.31372	7.06116	3.16466	5.6306	4.66146	6.3774	1.12974	4.1225	0.00164564	0.00851661
Clec7a	3.20157	1.37328	1.60427	0.747397	3.35031	1.69981	2.69328	3.92927	3.45728	1.18919	1.18875	0.367998	9.78553	3.38987	3.66302	6.26058	1.45789	2.35846	0.00170032	0.0087387
Igsf6	2.29017	0.395328	0.205759	0.030697	4.64824	0.811374	0.758192	0.548252	1.82182	0.25085	0.0463746	0.0215796	5.25815	0.895194	1.01445	1.36465	1.77304	1.26622	0.00216558	0.0108078
Tifab	3.86012	2.51283	0.712816	0.217786	6.31286	3.85528	1.98461	0.863817	4.33446	2.34017	0.536385	0.132104	9.07243	5.0835	2.26693	1.63873	1.06591	2.89455	0.0023163	0.0114769
5430437J10Rik	1.24223	5.46124	1.25047	0.227267	1.06466	1.5156	1.21597	0.418429	0.943324	0.689915	0.913727	0.309581	1.68702	2.56258	2.21945	1.78329	1.83049	1.00311	0.00247645	0.0121396
Asprv1	2.07819	0.328148	1.62262	0.171881	2.97112	0.702821	3.77016	1.29351	2.26493	0.504618	1.75116	0.107715	4.72345	1.11628	8.90223	2.33146	1.08423	1.29451	0.00258938	0.0125797
Hepacam2	2.37517	2.38096	0.473104	0.14197	5.38936	3.03605	1.5468	0.512206	2.01443	1.60024	0.326658	0.0946838	5.25708	3.56233	1.85115	1.53075	1.10047	1.66084	0.00281103	0.0135055
Itgb6	1.76436	6.50559	0.967129	0.342344	2.11367	1.9291	1.44948	0.521869	3.60967	1.73578	2.532	0.66036	7.80242	9.42887	4.98214	2.69378	2.38498	5.37433	0.00411359	0.0187032
Gzmc	0.163975	0.401198	5.72229	21.074	0.264109	0.385935	2.45558	19.5574	0.116078	0.425924	9.33891	16.6568	0.239411	0.165212	0.987686	5.21736	-1.39318	2.47612	0.00469804	0.0209074
Hfe	3.68522	1.15332	0.205499	0.0490768	7.93336	1.70842	0.591678	0.19337	3.39591	0.925251	0.17672	0.107553	8.86688	2.05578	0.798612	0.599202	1.10059	1.54293	0.00555317	0.0242327
Siglech	23.9684	8.03227	3.25336	1.38983	31.5885	12.5196	8.12844	4.97016	18.9275	7.79832	2.86318	0.964089	34.6428	21.9928	10.8014	8.28208	1.4413	4.3815	0.00871565	0.0356187
Ccl6	3.03798	0.441444	0.174831	0.273782	3.84559	0.568191	0.361728	1.08438	1.82606	0.278867	0.123739	0.161863	5.37243	0.640323	0.617865	0.883115	1.15313	1.07729	0.0111785	0.0438826

## Sheet: 5B KI vs. WT 24h
Symbol	STAT5A.0h.WT	STAT5A.4h.WT	STAT5A.24h.WT	STAT5A.48h.WT	STAT5A.0h.KI	STAT5A.4h.KI	STAT5A.24h.KI	STAT5A.48h.KI	STAT5B.0h.WT	STAT5B.4h.WT	STAT5B.24h.WT	STAT5B.48h.WT	STAT5B.0h.KI	STAT5B.4h.KI	STAT5B.24h.KI	STAT5B.48h.KI	logFC	logCPM	PValue	FDR
Lta	5.79714	65.7966	67.5834	99.4935	6.37911	34.1923	16.2082	15.2679	4.74454	66.3322	92.4773	99.0692	5.6157	11.1616	8.74718	9.34228	-3.44223	5.7441	4.92892e-165	4.75986e-161
Ipo5	28.0928	34.0631	73.3854	111.02	29.8505	34.2527	54.7288	65.8707	28.5765	32.8849	84.5481	117.687	32.2361	33.85	35.0112	42.5194	-1.31155	7.94803	2.47616e-121	1.19561e-117
Fam101b	48.8542	56.4864	18.2751	9.4255	44.1735	71.086	36.0142	23.1832	48.1778	51.8498	16.6205	8.0729	46.5106	78.7393	55.0339	43.4097	1.68779	7.32373	7.53364e-107	2.42508e-103
Ppa1	23.992	32.8911	118.276	156.765	24.8925	33.7624	64.9012	80.296	23.2139	32.9124	119.902	155.572	32.4325	28.95	31.6411	45.0679	-1.96213	6.43289	1.20088e-86	2.89923e-83
Umps	14.3466	10.5493	27.2301	41.1721	15.4396	11.3775	18.9752	22.5565	12.396	11.9396	30.9333	41.8737	14.1382	12.795	12.2731	14.8115	-1.37366	6.02557	4.27884e-86	8.26415e-83
Cdca7	4.76873	4.9284	43.489	64.3399	4.83961	5.7454	27.8657	38.1057	4.18188	5.8048	51.514	64.6713	6.87248	6.45733	12.5729	17.3531	-2.07488	5.87239	3.04714e-77	4.90438e-74
Shmt1	4.32089	5.41219	25.0957	45.5298	4.6126	4.47476	15.3859	19.6043	4.49147	6.27658	31.249	47.5922	5.5893	5.44162	7.24567	9.83625	-2.14899	4.97347	1.23453e-73	1.70313e-70
Hspd1	115.567	83.0422	219.056	362.263	109.367	79.538	145.934	163.5	87.4543	77.5012	228.424	380.971	100.095	83.5109	91.1047	111.961	-1.36578	8.44098	3.40926e-66	4.11541e-63
Cct6a	82.1579	90.914	157.685	215.7	80.6492	90.5127	125.475	124.946	72.9958	86.8917	165.295	225.536	79.0113	79.0595	84.749	92.1895	-1.00359	8.03247	5.92346e-66	6.35587e-63
Mcm7	33.3974	38.31	117.536	174.616	35.7288	45.7826	87.265	128.406	34.7827	45.4187	148.351	182.897	42.9642	47.8562	56.9257	83.5889	-1.42147	7.72896	7.2001e-65	6.32103e-62
Mcm3	26.1616	21.4581	96.2679	149.325	27.765	27.227	66.5401	102.718	25.5237	25.0878	119.083	158.275	35.1586	29.9643	43.8083	62.5752	-1.48227	7.64239	1.29444e-63	9.61571e-61
Psat1	11.5834	10.2437	45.7073	100.617	13.552	12.642	31.7804	51.7678	12.3417	11.3427	57.9604	112.238	18.8428	15.5407	17.7245	29.6783	-1.74927	6.39656	3.62235e-63	2.49865e-60
Cdk6	6.6277	25.2023	43.3124	41.7507	7.7628	8.9451	17.9979	16.03	7.55475	30.9818	47.2451	44.0867	7.71279	7.02151	10.1315	8.90844	-2.26069	5.6905	9.30415e-63	5.99001e-60
Mcm4	30.8557	27.8885	82.9908	116.533	30.8279	28.9355	56.2514	81.3018	30.9468	30.3283	92.0497	120.72	33.8673	33.0257	42.4891	56.5995	-1.15517	7.71095	1.6386e-62	9.88997e-60
Pno1	30.1607	19.8067	41.6669	58.6653	29.1623	22.5914	30.1938	30.3822	27.5282	19.3995	45.5024	61.368	30.0984	22.0245	20.6695	23.1243	-1.17866	5.61903	7.44683e-61	4.23024e-58
Mthfd1	17.6049	11.9061	54.8393	71.9722	17.3309	12.0419	42.6359	43.4588	18.2977	14.6291	62.6286	74.2708	18.3401	12.1715	24.7372	27.2452	-1.37974	6.87046	8.35784e-61	4.48398e-58
Noc4l	14.753	23.0912	38.5777	52.9834	15.6949	21.6623	27.2302	31.7166	16.3512	24.4086	41.2871	53.832	17.2542	20.7334	20.0064	21.7737	-1.08497	5.87354	1.04654e-59	5.0532e-57
Nup133	3.45011	5.02359	10.354	15.9152	3.85994	5.75164	7.99927	10.483	3.8647	5.71595	12.1655	17.2271	4.24487	6.42951	5.99779	7.3885	-1.06056	5.57803	1.3793e-57	5.79125e-55
Ctps	11.3851	10.413	22.2476	35.9156	11.176	9.56488	17.6401	20.1046	10.5077	10.6811	26.2879	37.9242	11.732	9.26814	11.5175	13.3202	-1.23078	5.55834	4.58135e-57	1.84342e-54
H2-Ob	42.5128	26.7901	18.0313	5.97741	61.7113	37.1162	35.5621	17.1094	32.076	20.6097	11.7483	3.81256	51.065	33.6095	46.4919	29.3601	1.9447	6.06001	6.53126e-57	2.5229e-54
Mcm2	22.1932	19.6976	81.2914	120.573	22.9811	22.1184	58.7404	80.9924	22.569	23.3696	96.7211	123.193	28.465	23.3604	37.8628	49.5967	-1.39269	7.57899	9.41556e-57	3.49716e-54
Lap3	12.2839	12.7875	24.4426	36.7095	12.2614	10.8738	18.7927	19.2598	10.9905	13.2004	26.8563	37.0979	12.9303	10.766	11.3138	13.134	-1.28655	5.38638	6.6512e-56	2.37891e-53
Mcm5	22.5088	20.141	90.0723	153.35	23.8693	25.5311	61.2547	99.8773	21.607	24.0661	109.774	155.729	32.4442	31.0303	38.4725	60.3806	-1.5522	7.79443	1.44375e-55	4.97939e-53
Apex1	40.2948	29.3504	65.2282	74.4668	38.6263	34.2935	51.5349	43.8619	34.3501	29.982	71.6293	74.0996	36.7898	30.2899	30.5883	30.1053	-1.26713	5.94885	2.18009e-55	7.25968e-53
Mcm6	37.3046	48.189	139.424	190.232	40.7269	56.5499	97.8928	135.254	38.3435	53.5218	156.538	195.277	53.4822	64.2739	69.2392	90.2216	-1.21652	8.12101	3.74328e-55	1.20496e-52
Slc7a5	26.5027	18.6737	45.7604	98.3243	29.6175	19.2542	29.9804	38.1495	26.3138	19.3187	59.8298	113.148	27.4253	21.6626	18.3742	20.5134	-1.74222	7.0752	3.12785e-54	9.43926e-52
Rcn1	10.6673	20.5141	35.2292	35.4381	8.40594	13.1921	20.7458	23.2063	12.6722	20.5543	34.6558	35.0433	10.1308	9.83413	14.9477	18.5498	-1.25311	6.06057	6.1675e-54	1.80483e-51
Ifrd2	10.5712	14.478	32.4345	42.5415	9.18544	13.0201	26.1584	23.8303	11.6113	15.1768	34.8791	43.8525	11.183	11.7628	15.5781	15.4155	-1.20339	5.49418	2.21351e-53	6.28702e-51
Shmt2	40.6402	41.1637	104.325	147.146	42.9981	44.3775	88.4244	88.8486	44.8503	41.0633	122.616	159.432	45.9298	43.3551	52.5534	54.6715	-1.26146	7.46945	8.5851e-53	2.24071e-50
Mov10	8.59056	44.4783	63.6558	55.4392	9.04682	39.0113	30.4666	35.8741	9.28334	56.9382	65.2006	50.1706	8.3893	28.9095	22.5912	24.8744	-1.56851	7.0173	1.22941e-52	3.12431e-50
Ung	11.8207	6.68526	35.0507	35.5522	12.2187	7.21976	25.2741	25.7158	11.1978	7.76861	43.1728	36.1793	12.3302	6.81816	14.8479	16.7958	-1.58052	5.31274	2.31306e-51	5.72748e-49
Pkp4	14.7237	17.1772	17.7885	20.5138	17.9018	14.9265	12.542	14.9622	15.7636	15.7069	18.1431	21.6134	16.7602	13.3638	8.50687	10.1275	-1.13206	6.20863	4.02914e-51	9.72735e-49
Nop2	18.6557	26.0384	48.8175	66.2737	18.4625	22.0899	40.8778	38.5123	18.352	25.849	53.7432	68.8111	18.4868	20.1776	26.966	28.166	-1.0346	6.54502	4.76214e-51	1.12166e-48
Wdhd1	4.98307	5.27357	17.1459	25.6663	5.43785	5.58375	12.2682	18.6788	5.28348	5.59166	18.7753	26.3849	6.37949	6.539	8.95079	12.282	-1.10948	5.5673	7.98945e-51	1.837e-48
Tnf	8.21656	21.6595	35.3804	36.7425	11.3037	17.6574	17.5444	20.5926	5.89146	27.7113	41.8507	36.0205	9.63827	8.58663	8.41377	11.5103	-2.35447	5.09432	3.09849e-50	6.95863e-48
Mrto4	38.5808	24.9009	66.5543	99.0307	38.2619	28.3725	53.8795	50.469	38.1012	27.2127	78.2947	104.704	38.5239	25.0892	31.9574	34.832	-1.33242	5.56568	4.9334e-50	1.08277e-47
Cndp2	27.8348	77.0677	102.701	121.983	29.161	62.426	78.9042	78.0397	32.1133	98.6577	118.516	125.652	34.141	51.1846	52.5835	54.2542	-1.21222	7.35439	7.67456e-50	1.64696e-47
Tfdp1	20.4129	20.9065	78.3908	144.34	21.6525	20.5845	49.3309	87.1993	22.0289	23.874	94.3525	156.51	30.0833	27.4999	33.9666	56.2598	-1.51376	6.63901	1.89162e-49	3.97117e-47
Mybbp1a	66.884	58.1963	117.569	153.645	66.3219	54.8555	102.152	96.2439	67.8074	57.2011	129.477	157.46	63.4275	49.9462	65.7656	64.3123	-1.01653	8.49451	1.51357e-48	3.04511e-46
Mthfd2	15.0749	12.4135	36.868	67.7736	17.0756	15.537	23.4611	37.2577	15.0265	14.3228	44.7635	73.4591	21.4067	18.9276	16.9337	23.3809	-1.44189	5.92345	1.56447e-48	3.08328e-46
Pus7	9.33531	9.76358	20.7458	22.6737	8.71535	8.79129	17.3024	13.2495	10.1892	11.023	22.0296	23.177	8.43004	8.72521	10.3583	9.09001	-1.12824	5.46382	9.76464e-48	1.84896e-45
Prim1	10.8996	15.4914	33.328	50.7924	11.3144	16.6258	22.3578	34.5351	9.64104	13.5285	37.7825	51.5111	13.3691	14.4849	15.2981	23.444	-1.34478	5.21865	1.4502e-47	2.69319e-45
Rmdn3	8.93069	9.02156	18.8191	22.6755	9.75317	9.01634	12.3787	14.5347	9.10371	8.14336	18.667	21.9396	10.195	8.15033	9.4975	10.8843	-1.01496	4.89297	3.16217e-47	5.76171e-45
Recql4	1.50182	0.545168	4.39172	8.10152	1.67262	0.531717	2.93716	4.9996	1.35313	0.478204	5.97645	9.2031	1.58098	0.931255	1.61787	2.69101	-1.92939	3.6187	4.56263e-47	8.15951e-45
Srm	23.7948	25.6301	89.3494	146.202	24.3205	23.2926	67.694	64.3305	24.767	27.2163	108.673	151.652	26.0769	19.9786	35.0265	36.1134	-1.67279	6.2675	6.60988e-47	1.16058e-44
Pold2	22.7119	16.6057	50.6315	68.8976	20.9847	18.5048	37.4923	44.0067	23.2482	19.8872	56.4905	68.6145	23.4375	19.0593	26.4881	34.1007	-1.13267	5.90551	6.98568e-46	1.20466e-43
Dtl	2.40845	0.881927	14.7615	24.3041	2.72413	1.2182	8.23413	14.6133	2.1783	0.971125	18.3183	24.8509	3.95185	2.32947	4.24766	8.6661	-2.14953	5.19511	1.14916e-45	1.94692e-43
Inpp5f	6.30802	8.17187	4.07412	2.87924	7.63364	10.36	5.63682	4.16281	5.42859	6.86966	3.58396	2.57582	8.33062	11.5962	7.58496	6.27755	1.04141	4.64637	2.30174e-45	3.76744e-43
Gins1	1.87364	1.88343	14.7257	24.4257	2.63136	2.33455	8.73258	12.9737	1.82284	1.65397	18.6101	25.0701	3.59754	2.7071	4.91147	8.35157	-1.96703	3.3452	3.99706e-45	6.43327e-43
Actn1	110.183	139.028	90.724	47.0146	114.105	153.308	146.146	118.552	120.192	132.837	80.4657	37.4657	99.7167	157.498	172.572	141.058	1.06135	8.83259	4.79597e-45	7.59257e-43
Lig1	10.2155	17.0769	49.7753	82.2565	10.9278	19.3011	32.0445	56.7923	10.7337	17.9096	62.5049	87.3859	16.3144	21.8394	20.4314	36.8549	-1.6528	6.9118	1.30547e-44	1.96984e-42
Cdc25a	6.66214	5.35334	13.6601	23.4101	7.11828	6.66272	9.76903	14.453	6.11146	6.58008	16.1095	24.5929	8.18923	6.47916	7.6122	9.43125	-1.12155	5.37256	8.40501e-44	1.24424e-41
Nop16	12.3476	15.7235	28.1714	39.1512	11.1922	15.7574	23.1458	21.9417	11.2433	15.9733	33.1632	41.4618	13.0173	13.2982	14.7935	15.5675	-1.20411	5.22125	8.50367e-44	1.24424e-41
Tmie	8.82771	9.80313	6.82189	4.96074	9.52351	12.4776	13.1731	13.8656	8.31471	10.1746	6.36437	3.71395	12.3015	19.2208	21.0149	19.5925	1.68358	4.76865	8.72515e-44	1.25759e-41
Pfas	5.06337	5.78067	17.6901	25.2997	4.81381	5.82117	13.2303	16.0841	5.37061	5.9869	18.876	25.8921	5.54623	6.40999	9.66856	10.7921	-1.00502	6.25869	1.34982e-43	1.91694e-41
Smyd2	6.55552	6.86735	25.4736	31.0407	5.69909	5.14832	18.6193	18.7219	8.60003	8.673	29.9084	31.2615	7.45	5.18989	10.7856	11.6448	-1.51133	4.60013	2.21657e-43	3.05792e-41
Dhfr	1.44458	1.06519	8.65673	13.4659	1.62232	1.59385	4.71603	7.68934	1.24231	1.23641	9.95779	13.7458	2.29532	1.98196	2.95989	5.13319	-1.79079	4.76499	2.2982e-43	3.12588e-41
Dctpp1	15.9584	13.6237	49.0978	79.1401	17.1246	14.2003	35.5529	42.076	14.1079	15.2288	60.4202	84.099	21.1277	16.3497	19.879	27.3515	-1.64447	4.50761	7.1852e-43	9.63715e-41
Pcna	216.772	113.005	318.834	529.67	209.484	130.774	228.209	367.175	190.028	120.338	367.786	555.965	204.827	130.804	160.175	268.106	-1.23901	8.43011	7.83111e-43	1.03596e-40
Smyd5	10.469	9.21233	22.0466	28.9767	10.9688	11.6871	17.0292	15.6138	10.7662	9.46365	24.9208	30.0419	11.9555	11.2088	10.726	10.852	-1.25564	5.2559	8.45214e-43	1.103e-40
Wars	17.964	43.8919	153.322	91.3513	18.1227	49.9675	62.5564	78.1208	20.2038	44.6834	147.382	79.3031	23.1791	37.1858	41.1401	46.6838	-1.88014	7.40036	1.70301e-42	2.16394e-40
Gadd45g	4.7478	7.53151	19.4434	32.325	5.92217	5.95663	5.85677	8.63783	3.68014	9.67888	28.6485	38.0712	6.47248	5.07708	4.75849	6.32479	-2.63152	3.85313	4.97157e-42	6.07727e-40
Rfc5	10.4137	8.47858	30.5789	54.7624	11.1298	10.6158	20.5967	36.0866	12.0962	10.6884	36.9286	57.6735	15.2562	12.7315	15.1397	24.4287	-1.32643	5.38802	7.02841e-42	8.37943e-40
Rrm1	14.666	12.7106	51.9136	115.455	16.7322	15.2304	32.9098	73.2463	13.8618	13.4048	61.9189	127.22	22.6067	19.8597	22.247	49.2329	-1.5165	7.47272	3.508e-41	4.13132e-39
Tbc1d4	14.7476	9.72534	5.13794	2.30541	20.4463	14.2704	9.96308	4.73557	12.5015	9.89635	5.09167	1.87044	30.2851	26.3763	21.9779	9.75111	2.07014	5.90864	5.2432e-41	6.02781e-39
Cdc45	2.49762	3.036	19.8474	39.1013	3.35958	3.59229	10.6626	23.649	2.55563	2.99538	24.8251	42.4152	5.47341	5.23672	5.77344	14.1687	-2.14503	4.93937	7.05058e-41	8.01029e-39
Tspan4	1.69903	0.474073	9.14932	14.1413	1.99893	0.572855	5.81526	7.38153	2.62935	0.828937	12.16	15.4001	2.34525	0.639154	2.74583	4.45515	-2.18445	3.0739	1.52616e-40	1.67478e-38
Grwd1	14.3595	9.88149	27.8617	37.1953	13.739	10.8012	25.1318	22.1265	14.7326	11.6953	32.33	38.4694	14.3322	10.5077	15.9884	15.1978	-1.05565	5.33989	1.91973e-40	2.05987e-38
Gsn	20.3206	5.52082	4.96559	3.13577	30.2444	11.8595	14.1177	9.79579	19.6913	6.97469	4.30454	2.53143	36.8608	15.7885	18.198	14.1318	2.04	5.03074	2.5986e-40	2.75766e-38
Sgms1	13.6254	7.08821	5.66098	3.57206	16.2353	8.22991	7.01403	6.71558	12.271	6.40035	4.67053	3.33517	13.5762	9.05002	9.94854	9.20988	1.05148	4.98844	3.37189e-40	3.53938e-38
Zmynd19	14.121	16.4213	32.1809	40.7217	15.1579	17.3082	26.4313	26.974	14.7693	19.5903	40.4325	45.7878	17.2612	15.315	17.6518	19.2874	-1.23583	4.94797	1.00252e-39	1.01909e-37
Orc6	11.7195	7.15323	19.7848	34.0496	13.5853	8.93273	13.1999	20.0346	12.1746	7.24339	22.8775	35.5691	13.479	7.94413	9.57564	14.4674	-1.2969	4.75028	1.3939e-39	1.40218e-37
Orc1	1.86017	0.306142	5.98939	12.3096	2.07422	0.381153	3.23498	5.84469	1.33598	0.279527	7.88469	14.0015	1.70217	0.543334	1.424	3.05433	-2.51303	3.57772	2.47835e-39	2.44218e-37
Odc1	160.727	139.665	82.8646	165.761	157.018	143.375	52.7235	74.1117	169.19	188.153	105.688	184.413	186.287	289.574	39.6408	53.1391	-1.45408	8.30942	1.46821e-38	1.39005e-36
Trip13	1.14668	1.61065	7.63342	21.1164	1.32538	2.42876	4.19475	10.1915	0.906735	1.77583	9.6472	23.5268	2.29475	2.64145	2.19179	6.29698	-2.17803	3.89686	2.6969e-38	2.50422e-36
A430088P11Rik	1.9273	1.53644	1.60409	0.999644	1.33161	1.6667	2.67106	2.82903	2.4496	1.71147	1.50425	1.10532	1.94064	2.05297	4.96243	5.63066	1.6819	3.30497	2.94196e-38	2.70576e-36
Uhrf1	7.37212	6.38558	66.1917	129.072	9.35817	8.72223	39.3651	81.9429	7.93853	6.89573	83.6513	135.63	14.7026	12.0328	20.9022	44.4721	-2.03998	7.41742	3.39606e-38	3.09394e-36
Mcm10	0.986364	0.695692	12.039	27.3128	1.12238	1.27358	6.34548	15.0967	1.00849	0.848351	16.4644	29.6404	2.31173	2.40961	3.33257	8.36458	-2.34512	4.89873	4.48987e-38	4.01469e-36
Amica1	16.4065	33.4681	52.0049	49.8891	16.3828	22.7199	33.3672	37.4932	17.0915	37.4323	54.6873	49.4239	18.5267	10.7893	21.9061	25.7694	-1.35939	6.3443	4.59192e-38	4.06827e-36
Sox4	9.5087	3.87361	2.39159	0.811325	12.5848	5.94848	4.94985	3.01691	5.8325	3.44965	1.56816	0.570063	10.6576	9.28273	6.68982	4.35968	2.0525	3.8985	4.69979e-38	4.12599e-36
Erh	99.9572	82.9688	160.412	249.552	101.859	107.132	128.604	151.532	98.2933	94.1295	185.152	268.5	115.655	98.3725	94.7524	115.614	-1.00629	6.86939	8.61376e-38	7.42706e-36
E2f3	1.65907	2.43614	6.56479	11.3576	1.683	3.18979	4.10149	7.15665	1.70226	2.4647	7.73658	12.1589	2.30105	2.75447	3.51396	5.03317	-1.17998	4.63773	1.14578e-37	9.70596e-36
Mif	153.141	106.2	338.71	464.633	151.362	133.911	292.547	275.361	161.988	121.691	381.999	461.86	167.565	130.745	177.845	195.506	-1.14245	7.11641	1.3116e-37	1.09995e-35
Thop1	4.72407	3.05775	10.9739	21.0356	4.89704	3.5307	7.60379	9.52442	4.43346	3.7376	13.4707	21.9301	5.30717	4.2528	4.78345	5.79806	-1.53419	4.39676	1.32126e-37	1.09995e-35
Samd1	14.508	20.783	25.3468	33.6334	14.9579	25.569	22.4007	27.7312	15.3646	20.8218	30.1934	36.665	16.5253	21.8213	15.108	19.7239	-1.03883	5.64692	1.33549e-37	1.10229e-35
Fen1	16.8247	9.94615	39.6865	70.9838	17.7921	15.342	28.7939	47.176	15.2887	13.0097	51.4384	74.2132	20.0662	18.4331	18.957	33.2638	-1.48016	6.23117	1.38172e-37	1.13078e-35
Eef1e1	15.9797	21.0083	37.1244	55.3049	13.3189	19.0203	28.7782	27.2102	14.2179	20.7851	40.369	57.6745	16.2767	16.1238	19.1055	20.6683	-1.11897	4.91747	1.61782e-37	1.30194e-35
C1qbp	59.8198	57.9171	128.347	190.83	59.0841	54.6059	106.831	108.403	64.1784	59.611	146.587	202.304	68.9259	55.4637	66.8865	73.2959	-1.17148	6.81831	2.14501e-37	1.71193e-35
Hn1l	6.20388	12.5811	19.8278	31.7253	7.54161	13.9977	14.7957	21.451	6.53085	12.1364	22.1612	33.4222	9.65238	12.4696	10.6787	14.0031	-1.0935	5.40239	6.68018e-37	5.24476e-35
Dna2	1.40533	0.613711	5.54693	10.7708	2.22767	0.850724	2.2605	5.0528	1.69877	0.743496	6.36234	10.6443	3.51602	1.38329	1.57979	2.97118	-2.05096	3.8803	7.81508e-37	6.08631e-35
Fbl	156.508	120.388	233.103	269.855	136.92	127.82	188.985	172.233	141.156	109.869	245.389	270.372	141.95	99.6574	120.681	127.285	-1.06337	7.65953	1.08778e-36	8.27142e-35
Cpm	12.8387	6.20562	3.1462	2.01936	12.3017	7.67301	6.4045	5.28468	10.5693	5.8859	2.79638	1.76962	8.96921	8.56099	8.50576	7.46793	1.56566	5.13767	1.20157e-36	9.06532e-35
Elk3	18.7119	13.9518	10.5785	9.59139	17.5941	16.8858	16.4058	14.5252	20.7758	12.7797	10.2444	9.83885	22.8169	21.0329	21.299	17.69	1.01648	6.0136	1.53069e-36	1.13706e-34
Exo1	0.52459	0.424763	4.34222	8.69674	0.65234	0.579764	2.47362	5.16493	0.46899	0.481645	5.63306	9.03172	0.81585	0.983243	1.34785	2.74614	-2.10597	3.96685	2.00631e-36	1.479e-34
Mb21d1	2.90323	4.02341	7.19636	10.1306	2.71236	2.65383	4.85396	7.03032	2.52478	3.39475	8.31281	10.7517	1.90682	2.33464	3.50131	5.57611	-1.28903	4.42782	2.25134e-36	1.64706e-34
Fam214a	10.0582	7.72447	6.32864	3.78566	11.4472	9.7684	9.32002	7.94382	11.0975	8.7055	5.44186	3.4808	13.0687	12.1114	12.8919	10.3392	1.20488	5.11348	3.35143e-36	2.43344e-34
Nup43	4.93898	8.88132	19.331	30.4796	4.62265	10.1819	14.3429	16.0036	4.98324	8.87646	21.9169	31.5777	5.93494	9.33924	9.45567	12.0923	-1.25495	4.18819	3.4473e-36	2.48437e-34
Klrb1c	2.74169	2.58786	4.37482	9.49882	1.72197	1.64505	2.15978	6.47099	3.18794	3.48544	5.33469	7.89179	0.864673	0.895942	0.845563	3.52241	-2.69605	3.61252	3.55148e-36	2.54049e-34
E2f1	3.78206	2.93002	18.608	23.4881	4.45561	3.06766	11.3164	16.768	3.29826	2.30217	23.9337	24.6596	6.38129	3.51296	6.51887	9.84132	-1.91712	4.76558	3.78722e-36	2.6892e-34
Gcsh	7.20938	7.54629	20.4309	34.2726	6.80252	7.84958	15.7621	15.6725	6.55904	8.6246	23.22	36.9323	8.24157	8.40224	9.73414	11.4379	-1.29428	4.33079	7.83535e-36	5.44359e-34
Rassf3	19.9468	15.5197	14.0773	10.6204	24.7596	20.7714	20.4271	16.6749	19.4225	16.3503	12.7194	10.4027	26.8629	26.1483	26.8046	19.7187	1.03581	5.87421	7.92593e-36	5.4672e-34
Gzmb	8.29782	45.2251	232.003	1349.89	6.15493	25.0704	55.0096	280.617	11.2882	49.4329	309.873	1586.94	13.5302	8.27978	20.9357	93.7536	-3.92616	8.61972	8.00613e-36	5.48335e-34
Atad5	1.50453	2.41665	7.53757	11.8825	1.75069	2.21865	4.66854	8.29713	1.45513	2.4195	7.96541	12.5967	2.06271	2.43055	2.78571	4.95866	-1.55672	5.01606	8.96417e-36	6.09627e-34
Slc29a1	17.3971	12.1679	37.8285	51.8294	19.0276	12.9677	29.2258	33.2064	18.8756	16.0091	46.1981	54.0664	23.3351	15.7891	19.5777	24.2123	-1.27853	5.91518	9.54068e-36	6.44296e-34
Ptpre	6.4663	3.59304	3.58803	2.92687	7.9063	3.44603	4.94603	4.75148	6.99304	3.85814	3.2813	3.01931	9.1156	4.97822	7.31388	6.42658	1.11685	4.71941	1.52296e-35	1.01429e-33
Alyref	61.4223	55.101	108.002	179.906	66.3177	61.9782	79.9716	108.802	60.8003	52.2675	113.953	192.101	70.0081	57.9239	58.3893	83.995	-1.00424	6.84189	1.73924e-35	1.1504e-33
Eif5a	369.575	370.915	753.886	1062.82	361.329	428.576	578.954	601.271	369.613	479.612	852.968	1096.58	410.692	352.686	345.281	399.112	-1.34423	9.73178	1.77471e-35	1.16587e-33
Impdh2	121.59	84.389	182.285	241.397	109.528	94.7491	144.861	161.991	122.999	104.518	206.321	250.424	118.156	104.32	98.9314	114.637	-1.09983	7.91273	2.34089e-35	1.52743e-33
Il9r	1.65487	1.81649	0.206245	0.0553269	4.80947	6.99868	1.0932	0.356367	1.12943	1.11063	0.134809	0.037449	8.04873	9.4874	3.17753	1.25873	4.5099	2.43749	2.92338e-35	1.89471e-33
Rfc3	10.1139	8.77304	21.9833	37.99	11.3419	10.1509	14.2436	22.0564	9.60454	9.31185	26.875	38.8893	11.5655	11.959	10.5745	14.7765	-1.38653	4.43938	3.11836e-35	2.0076e-33
Bcl2l1	7.31123	13.003	21.2408	37.0653	7.44983	17.5116	17.4238	27.3209	7.84017	18.5188	27.661	38.5812	7.64189	16.3168	11.6961	14.228	-1.28258	5.52908	4.23685e-35	2.70962e-33
Ccdc86	12.4758	6.52163	14.0425	18.3223	13.3967	6.57428	11.8076	11.0281	12.3452	6.16573	15.6	19.6338	12.658	6.06333	7.79198	7.68631	-1.04086	5.08755	4.43764e-35	2.81936e-33
Nhp2	39.2952	42.2169	93.9476	129.785	39.125	46.0363	75.6689	73.6302	41.0418	46.3076	105.835	138.118	44.4318	43.0525	51.8094	57.5044	-1.07009	6.18819	1.34917e-34	8.51564e-33
Tipin	11.1717	13.9227	44.6156	78.172	11.5103	15.5862	29.0147	44.2258	12.4999	14.161	50.8483	83.3862	15.6852	14.6304	19.8487	31.9341	-1.39757	5.2739	1.74053e-34	1.09145e-32
Slmo2	32.7117	26.1795	44.663	82.3595	32.9861	29.403	32.4836	43.9047	30.5667	26.0328	51.6572	86.9165	36.9511	27.9129	26.2771	34.8485	-1.01467	5.85006	2.36316e-34	1.46289e-32
Art4	2.79687	6.04359	3.60587	1.72994	2.45612	5.60786	5.97909	4.34768	2.9704	5.4424	3.63459	1.81156	2.56072	10.5321	11.5662	9.97335	1.63012	3.71215	2.84939e-34	1.75265e-32
Naf1	6.56987	9.20789	11.1536	13.9945	7.22218	4.94805	6.7438	6.90061	5.73619	7.40734	12.0037	14.0393	6.16701	5.22849	4.97866	5.07674	-1.30966	4.62394	3.40378e-34	2.0804e-32
Icosl	9.49049	9.13714	8.86249	4.2595	16.7022	17.5583	15.2054	9.54916	9.87462	8.42765	7.29037	4.38961	18.6916	20.0217	24.7836	11.7544	1.72548	4.68949	3.7616e-34	2.28464e-32
Rad51	2.1353	2.33303	21.8066	46.461	2.52753	3.52155	12.6801	28.6794	2.02071	2.55293	29.4001	51.323	4.52496	5.39752	6.73953	18.7447	-2.16556	5.15239	1.10615e-33	6.63485e-32
Dis3	10.7126	10.8251	17.5227	26.9399	10.6238	8.75149	13.0958	15.8716	9.94263	9.56767	19.3448	29.2728	9.98466	8.23888	9.72646	11.2718	-1.03156	5.60338	1.26066e-33	7.4233e-32
Ldha	197.824	145.968	385.649	703.758	201.045	165.565	308.852	407.649	204.601	174.935	451.191	744.691	231.634	192.021	221.734	280.989	-1.06426	9.25299	1.41396e-33	8.22566e-32
Atp5g1	60.4195	44.0236	109.747	139.093	53.6982	57.6504	94.8791	85.602	63.019	51.1165	125.365	135.77	69.5189	53.1502	61.8379	67.5993	-1.05933	6.1439	3.84265e-33	2.18442e-31
Pgk1	96.3759	83.7609	220.082	397.65	97.1424	108.135	166.771	224.823	98.1188	100.423	258.072	436.226	116.98	111.774	121.843	157.827	-1.1223	8.39414	7.66491e-33	4.30349e-31
Gins2	3.71762	2.10392	18.5637	31.8415	4.2429	3.63466	11.2493	17.656	3.9186	3.10241	23.2609	34.1244	6.02286	5.03801	6.36955	10.5282	-1.9127	3.76009	7.96947e-33	4.44862e-31
Mfsd2a	1.50524	1.09243	3.48391	6.37491	1.66509	1.16897	1.52129	2.29837	1.34064	1.56879	4.65357	7.63868	1.58682	1.0835	0.815262	1.16277	-2.54814	2.41875	1.1374e-32	6.31255e-31
Rnaseh2b	7.73579	10.156	27.9189	45.6545	7.96088	10.1537	18.4622	27.1561	8.07344	8.91991	28.4375	46.8843	10.3828	10.8025	13.2804	20.0102	-1.13934	4.8788	1.22482e-32	6.75888e-31
Runx1	8.48618	5.6032	5.22307	4.45448	9.6169	5.23774	7.58025	7.28153	8.16227	4.44238	4.01212	3.68513	9.40474	6.65161	8.70076	8.3522	1.07718	5.52859	1.41959e-32	7.78919e-31
Pop1	2.3169	3.31668	8.16475	16.2191	2.53989	3.42589	5.71805	9.20843	2.0952	3.48251	9.11671	17.4187	2.85221	3.21023	4.34058	5.67157	-1.10965	4.39005	3.07399e-32	1.63107e-30
Pole	2.69666	4.59362	15.4297	22.8354	3.18184	4.44265	11.0321	18.9104	3.36294	5.11496	19.4232	25.5396	4.18512	5.21981	6.22512	10.2593	-1.68098	6.20882	3.46626e-32	1.82916e-30
Gnl3	61.3795	36.784	67.0177	80.1393	61.8207	29.6848	51.3494	46.0678	52.4045	32.0836	69.1912	86.1831	52.0745	25.6351	33.6562	34.6268	-1.07944	6.48256	3.79258e-32	1.99049e-30
Enkd1	1.26327	2.62826	5.20813	9.05772	1.72272	3.46366	3.83328	6.93666	1.52183	2.87784	6.9255	9.2477	2.14839	4.04921	2.2791	4.42405	-1.64387	2.52132	5.1395e-32	2.65412e-30
Rad54l	0.951279	0.751647	7.94142	16.2549	1.2003	1.10642	4.69388	11.0241	0.969899	1.02577	9.95064	17.3924	2.42125	2.2918	2.55776	5.74863	-2.00199	4.11621	1.12024e-31	5.63448e-30
Cinp	3.45059	6.36026	10.6423	16.3236	3.2292	5.82283	8.21655	9.47991	3.44922	5.969	12.348	16.8483	3.75404	5.84511	6.12754	7.49411	-1.04971	4.16908	1.22803e-31	6.14463e-30
Rfc4	8.53277	5.92142	25.548	44.2257	7.90464	8.3293	16.1893	25.8415	7.9102	6.56337	30.311	46.3149	9.80806	8.65691	10.5403	17.9341	-1.56491	4.57337	2.26243e-31	1.1262e-29
Chaf1b	6.8816	4.9139	24.2433	32.4999	7.92563	5.9949	16.9504	22.3702	7.98193	5.33855	29.8108	34.6474	10.1648	7.04404	12.0593	15.6493	-1.34596	4.96662	2.53062e-31	1.25324e-29
Hat1	19.3777	28.9808	48.4841	75.4591	20.4142	32.5567	32.4506	40.5501	16.7283	27.0443	51.1614	77.5213	23.6367	33.8874	24.17	35.0423	-1.1218	5.93654	2.90107e-31	1.42937e-29
Cdc6	1.66557	0.652004	10.8239	22.0456	2.00574	0.922489	6.09609	12.7209	1.41605	0.591821	13.6684	23.2403	2.49196	1.3211	3.13273	7.26222	-2.16596	5.07891	3.66249e-31	1.78629e-29
Tuba1b	177.462	133.421	344.476	635.176	183.326	154.46	280.272	447.238	184.623	128.89	408.659	682.851	218.29	154.433	183.764	315.064	-1.1926	8.94119	4.6424e-31	2.25285e-29
Osm	2.50284	13.5588	32.9277	36.5159	2.77606	17.8087	27.8845	22.0506	2.61069	19.3874	33.1225	36.5635	3.02657	7.82538	9.62727	9.39473	-1.82247	5.21135	4.92681e-31	2.35536e-29
Bag2	2.23467	1.40322	4.94597	6.092	2.06929	1.23417	3.42261	3.59381	1.85068	1.55722	4.67843	5.70442	1.67098	1.30751	1.61057	2.10234	-1.57396	2.40225	5.22521e-31	2.48571e-29
[truncated: 766 more rows]

## Sheet: 5B KI vs. WT 48h
Symbol	STAT5A.0h.WT	STAT5A.4h.WT	STAT5A.24h.WT	STAT5A.48h.WT	STAT5A.0h.KI	STAT5A.4h.KI	STAT5A.24h.KI	STAT5A.48h.KI	STAT5B.0h.WT	STAT5B.4h.WT	STAT5B.24h.WT	STAT5B.48h.WT	STAT5B.0h.KI	STAT5B.4h.KI	STAT5B.24h.KI	STAT5B.48h.KI	logFC	logCPM	PValue	FDR
[truncated: 1,672 more rows]

[truncated: 1 more sheets: IL-2 regulated, KI-dysregulated]
