# Supplementary material for: Tyrosine phosphorylation of both STAT5A and STAT5B is necessary for maximal IL-2 signaling and T cell proliferation
Source: Nat Commun. 2024 Aug 27;15:7372. doi: 10.1038/s41467-024-50925-6 (PMC11349758; doi:10.1038/s41467-024-50925-6)
Supplement: Supplementary file 6 — Supplementary Data 3 [file 41467_2024_50925_MOESM6_ESM.xlsx]

## Sheet: S5A.ChIPseq.vs.RNAseq.FC2
Peaks locations and annotations																		ChIPSeq binding intensity, log2(normalized.reads.1kb.around.summits+1)								RNASeq expression, RPKM
Gene.Name	PeakID	Chr	Start	End	Strand	Peak.Score	Annotation	Detailed.Annotation	Distance.to.TSS	Nearest.PromoterID	Entrez.ID	Nearest.Unigene	Nearest.Refseq	Nearest.Ensembl	Gene.Alias	Gene.Description	Gene.Type	IgG	S5AWT.Cont	S5AKI.Cont	S5AWT.IL2.4h	S5AKI.IL2.4h	S5BWT.Cont	S5BKI.Cont	S5BWT.IL2.4h	S5BKI.IL2.4h	STAT5A.0h.WT	STAT5A.4h.WT	STAT5A.24h.WT	STAT5A.48h.WT	STAT5A.0h.KI	STAT5A.4h.KI	STAT5A.24h.KI	STAT5A.48h.KI	STAT5B.0h.WT	STAT5B.4h.WT	STAT5B.24h.WT	STAT5B.48h.WT	STAT5B.0h.KI	STAT5B.4h.KI	STAT5B.24h.KI	STAT5B.48h.KI	logFC	logCPM	PValue	FDR
Fasl	PID_chr1_161767441	chr1	161766942	161767942	+	391	Intergenic	Intergenic	21053	NM_010177	14103	Mm.3355	NM_010177	ENSMUSG00000000817	APT1LG1|CD178|CD95-L|CD95L|Fas-L|Faslg|Tnfsf6|Tnlg1a|gld	Fas ligand (TNF superfamily, member 6)	protein-coding	2.58	4.11	3.22	6.47	5.33	4.98	4.52	6.24	4.19	4.95394	10.4001	5.93486	13.2702	3.90101	5.84206	3.08752	5.23596	9.41133	22.4898	12.2662	19.6569	5.60885	7.82837	6.16105	7.14317	-1.37108	4.15058	1.31748e-08	7.19214e-08
Il2ra	PID_chr2_11651617	chr2	11651118	11652118	+	344	intron (NM_008367, intron 1 of 7)	intron (NM_008367, intron 1 of 7)	8826	NM_008367	16184	Mm.915	NM_008367	ENSMUSG00000026770	CD25|Il2r|Ly-43	interleukin 2 receptor, alpha chain	protein-coding	2.36	3.94	3.32	6.67	5.29	3.59	3.46	6.1	4.5	4.81319	41.5065	25.7565	61.9179	3.88902	13.513	9.50284	15.7506	3.01247	14.2458	30.7822	70.8817	5.16624	11.3102	13.2044	14.1803	-2.0026	6.39969	1.28262e-08	7.01374e-08
Cdk6	PID_chr5_3152109	chr5	3151610	3152610	+	325	Intergenic	Intergenic	-191783	NM_009873	12571	Mm.31672	NM_009873	ENSMUSG00000040274	AI504062|Crk2	cyclin-dependent kinase 6	protein-coding	3.01	3.28	3.1	6.35	5.16	3.61	3.28	5.93	4.19	6.6277	25.2023	43.3124	41.7507	7.7628	8.9451	17.9979	16.03	7.55475	30.9818	47.2451	44.0867	7.71279	7.02151	10.1315	8.90844	-1.4055	5.6905	8.82707e-27	7.67955e-25
Naf1	PID_chr8_66861702	chr8	66861203	66862203	+	296	intron (NM_001163564, intron 1 of 7)	intron (NM_001163564, intron 1 of 7)	1486	NM_001163564	234344	Mm.334561	NM_001163564	ENSMUSG00000014907	Gm174	nuclear assembly factor 1 ribonucleoprotein	protein-coding	1.97	2.38	1.68	5.91	4.46	2.63	2.34	5.96	3.76	6.56987	9.20789	11.1536	13.9945	7.22218	4.94805	6.7438	6.90061	5.73619	7.40734	12.0037	14.0393	6.16701	5.22849	4.97866	5.07674	-1.04668	4.62394	1.49328e-23	8.01145e-22
Gadd45g	PID_chr13_51849463	chr13	51848964	51849964	+	237	TTS (NM_011817)	TTS (NM_011817)	2789	NM_011817	23882	Mm.281298	NM_011817	ENSMUSG00000021453	AI327420|C86281|CR6|DDIT2|OIG37	growth arrest and DNA-damage-inducible 45 gamma	protein-coding	3.21	2.99	2.66	6.17	5.04	2.66	3.09	5.86	4.16	4.7478	7.53151	19.4434	32.325	5.92217	5.95663	5.85677	8.63783	3.68014	9.67888	28.6485	38.0712	6.47248	5.07708	4.75849	6.32479	-1.9322	3.85313	9.70626e-26	7.10101e-24
Lif	PID_chr11_4339541	chr11	4339042	4340042	+	212	Intergenic	Intergenic	72746	NM_001039537	16878	Mm.4964	NM_008501	ENSMUSG00000034394	-	leukemia inhibitory factor	protein-coding	1.9	3.08	1.55	5.94	4.33	2.64	2.09	5.34	2.93	0.437212	1.06758	8.06205	36.0061	0.542392	0.96924	1.34939	5.37508	0.203632	0.991672	9.56713	30.5864	0.483358	0.898929	0.800972	2.13517	-2.7696	4.72743	7.92229e-14	1.01466e-12
Gzmb	PID_chr14_56284446	chr14	56283947	56284947	+	188	Intergenic	Intergenic	-22113	NM_013542	14939	Mm.14874	NM_013542	ENSMUSG00000015437	AI553453|CCP-1/C11|CCP1|Ctla-1|Ctla1|GZB	granzyme B	protein-coding	1.29	3	2.48	5.62	4.32	3.86	3.49	5.15	3.65	8.29782	45.2251	232.003	1349.89	6.15493	25.0704	55.0096	280.617	11.2882	49.4329	309.873	1586.94	13.5302	8.27978	20.9357	93.7536	-2.29526	8.61972	4.39308e-15	6.89821e-14
Cish	PID_chr9_107308030	chr9	107307531	107308531	+	186	Intergenic	Intergenic	11372	NM_009895	12700	Mm.4592	NM_009895	ENSMUSG00000032578	CIS-1|CIS1|Cis|F17|F23|SOCS	cytokine inducible SH2-containing protein	protein-coding	2.87	1.99	2.63	4.99	3.84	2.47	2.96	4.62	3.5	9.3093	51.5862	38.2734	62.9414	9.07119	45.8489	20.7028	27.7382	5.71526	61.3756	48.0738	68.5836	4.56	17.9434	10.8973	13.6714	-1.20916	6.24434	5.2919e-11	4.25866e-10
Ifng	PID_chr10_118480990	chr10	118480491	118481491	+	162	Intergenic	Intergenic	39945	NM_008337	15978	Mm.240327	NM_008337	ENSMUSG00000055170	IFN-g|Ifg	interferon gamma	protein-coding	0.14	3.19	2.43	5.68	4.53	3.48	3.09	5.47	3.39	10.9915	2.79324	35.211	64.1996	8.47339	2.37095	4.34117	10.9245	14.6158	2.78718	59.4557	70.6496	12.8308	2.41485	4.49829	9.49693	-2.58547	4.39112	5.93667e-15	9.17286e-14
Gzmb	PID_chr14_56262375	chr14	56261876	56262876	+	158	promoter-TSS (NM_013542)	promoter-TSS (NM_013542)	-42	NM_013542	14939	Mm.14874	NM_013542	ENSMUSG00000015437	AI553453|CCP-1/C11|CCP1|Ctla-1|Ctla1|GZB	granzyme B	protein-coding	2.76	3.66	3.8	5.58	4.49	3.97	3.33	5.2	3.89	8.29782	45.2251	232.003	1349.89	6.15493	25.0704	55.0096	280.617	11.2882	49.4329	309.873	1586.94	13.5302	8.27978	20.9357	93.7536	-2.29526	8.61972	4.39308e-15	6.89821e-14
Il12rb2	PID_chr6_67376291	chr6	67375792	67376792	+	158	promoter-TSS (NM_008354)	promoter-TSS (NM_008354)	-104	NM_008354	16162	Mm.188337	NM_008354	ENSMUSG00000018341	A930027I18Rik|IL-12RB2|Ifnm	interleukin 12 receptor, beta 2	protein-coding	2.68	2.85	2.87	5.17	4.05	3.41	3.88	4.95	3.33	2.3674	17.4354	12.417	27.0783	2.82984	11.9002	3.6667	10.4037	2.39899	21.3147	12.3589	27.5708	2.41494	7.78283	2.13959	5.5584	-1.40674	5.06613	1.06242e-09	6.89039e-09
Cmss1	PID_chr16_57585193	chr16	57584694	57585694	+	132	intron (NM_025599, intron 1 of 9)	intron (NM_025599, intron 1 of 9)	21673	NM_025599	66497	Mm.425976	NM_025599	ENSMUSG00000022748	1110001A06Rik|2610528E23Rik|4930572F24Rik|AV099812|AV122629	cms small ribosomal subunit 1	protein-coding	0.74	0.81	1.84	4.91	3.48	2.21	1.85	5.2	2.59	4.09522	4.11185	8.54446	16.7334	2.89205	4.95255	7.22968	8.17352	3.61074	3.33599	9.92618	16.8731	3.96215	4.48654	4.68741	6.11056	-1.06093	3.0754	5.38867e-21	1.90617e-19
Lrrc32	PID_chr7_98564993	chr7	98564494	98565494	+	113	Intergenic	Intergenic	70772	NM_001113379	434215	Mm.323057	NM_001113379	ENSMUSG00000090958	AI426318|D11S833Eh|D7H11S833E|EG434215|Garp	leucine rich repeat containing 32	protein-coding	1.97	2.73	1.76	5.18	4.09	2.69	2.34	5.09	3.1	1.88462	3.77399	5.10581	10.7582	2.02725	3.90829	1.90599	1.43449	1.24829	3.37092	4.05679	10.1161	2.01287	5.05181	2.46029	2.12785	-2.93183	3.74468	3.19492e-24	1.85863e-22
D630039A03Rik	PID_chr4_57915763	chr4	57915264	57916264	+	107	exon (NM_178727, exon 1 of 2)	exon (NM_178727, exon 1 of 2)	500	NM_178727	242484	Mm.23214	NM_178727	ENSMUSG00000052117	-	RIKEN cDNA D630039A03 gene	protein-coding	2.47	3.05	2.49	4.67	3.6	3.16	3.28	4.72	2.7	0.252639	2.07912	5.35861	7.78444	0.178068	0.672432	2.13888	2.64932	0.18147	2.0087	5.33995	8.73613	0.599112	0.300487	0.815066	1.10595	-1.58005	2.99901	4.1497e-06	1.47438e-05
Irf4	PID_chr13_30748101	chr13	30747602	30748602	+	96	Intergenic	Intergenic	-1131	NM_013674	16364	Mm.4677	NM_013674	ENSMUSG00000021356	AI385587|IRF-4|LSIRF|NF-EM5|Spip	interferon regulatory factor 4	protein-coding	2.67	2.89	3.36	5.04	4.02	3.85	3.9	4.94	3.34	25.6689	17.7217	8.5687	19.3706	47.1212	22.1998	7.10166	7.90404	12.2024	15.2946	9.40081	19.4317	37.8535	27.0079	9.78054	8.01223	-1.32095	6.2399	2.49476e-09	1.52673e-08
Rpph1	PID_chr14_50803312	chr14	50802813	50803813	+	87	Intergenic	B2_Mm2|SINE|B2	4458	NR_002142	85029		NR_002142	ENSMUSG00000092837	Gm24821|H1RNA|Rmrp5|Rpr	ribonuclease P RNA component H1	ncRNA	1.83	2.58	2.39	4.85	3.8	2.33	1.85	4.64	3.4	21.3261	14.9315	9.8605	25.0524	14.0467	21.7725	2.55107	5.80333	6.13839	14.1476	16.5349	24.0152	15.1548	17.6611	19.6956	9.3272	-2.13754	2.15761	0.000527217	0.00126023
Kcnk5	PID_chr14_20173090	chr14	20172591	20173591	+	69	intron (NM_021542, intron 1 of 4)	intron (NM_021542, intron 1 of 4)	8691	NM_021542	16529	Mm.68998	NM_021542	ENSMUSG00000023243	KCNK5b|TASK-2	potassium channel, subfamily K, member 5	protein-coding	1.93	2.24	1.75	4.51	3.36	1.87	2.52	4.06	3.13	1.35217	1.31117	3.48164	8.33022	2.13377	1.85314	1.98506	2.39617	1.73847	2.2957	4.55436	8.91789	2.90372	2.67361	2.50475	2.42887	-1.82286	3.41586	9.33685e-32	2.04923e-29
Setbp1	PID_chr18_79301073	chr18	79300574	79301574	+	67	Intergenic	Intergenic	-191683	NM_053099	240427	Mm.312871	NM_053099	ENSMUSG00000024548	C130092E12|Seb|mKIAA0437	SET binding protein 1	protein-coding	1.37	3.06	0.78	4.55	3.09	1.59	2.13	4.44	2.42	1.58814	3.48979	5.08263	6.1951	1.9429	1.32921	2.36483	3.10272	1.83353	4.20806	6.38777	7.06065	2.92602	2.31145	2.00934	1.95317	-1.02236	4.97485	8.43388e-10	5.54054e-09
Odc1	PID_chr12_17523870	chr12	17523371	17524371	+	60	Intergenic	Intergenic	-21002	NM_013614	18263	Mm.34102	NM_013614	ENSMUSG00000011179	ODC	ornithine decarboxylase, structural 1	protein-coding	2.42	1.96	2.1	4.31	2.36	2.4	2.25	4.27	2.71	160.727	139.665	82.8646	165.761	157.018	143.375	52.7235	74.1117	169.19	188.153	105.688	184.413	186.287	289.574	39.6408	53.1391	-1.18856	8.30942	7.69722e-27	6.75746e-25

## Sheet: S5B.ChIPseq.vs.RNAseq.FC2
Peaks locations and annotations																		ChIPSeq binding intensity, log2(normalized.reads.1kb.around.summits+1)								RNASeq expression, RPKM
Gene.Name	PeakID	Chr	Start	End	Strand	Peak.Score	Annotation	Detailed.Annotation	Distance.to.TSS	Nearest.PromoterID	Entrez.ID	Nearest.Unigene	Nearest.Refseq	Nearest.Ensembl	Gene.Alias	Gene.Description	Gene.Type	IgG	S5AWT.Cont	S5AKI.Cont	S5AWT.IL2.4h	S5AKI.IL2.4h	S5BWT.Cont	S5BKI.Cont	S5BWT.IL2.4h	S5BKI.IL2.4h	STAT5A.0h.WT	STAT5A.4h.WT	STAT5A.24h.WT	STAT5A.48h.WT	STAT5A.0h.KI	STAT5A.4h.KI	STAT5A.24h.KI	STAT5A.48h.KI	STAT5B.0h.WT	STAT5B.4h.WT	STAT5B.24h.WT	STAT5B.48h.WT	STAT5B.0h.KI	STAT5B.4h.KI	STAT5B.24h.KI	STAT5B.48h.KI	logFC	logCPM	PValue	FDR
Klf2	PID_chr8_72351411	chr8	72350912	72351912	+	1720	intron (NM_007944, intron 22 of 23)	intron (NM_007944, intron 22 of 23)	32350	NM_008452	16598	Mm.26938	NM_008452	ENSMUSG00000055148	Lklf	Kruppel-like factor 2 (lung)	protein-coding	2.89	4.63	4.48	7.91	7.77	5.39	5.1	7.94	6.85	543.402	387.043	240.2	83.4273	637.823	424.917	334.565	188.291	494.637	404.374	202.663	67.3552	386.145	336.226	320.45	224.687	1.70813	9.25435	6.32913e-40	1.42472e-38
Fgd2	PID_chr17_29395623	chr17	29395124	29396124	+	1252	Intergenic	Intergenic	34710	NM_001159538	26382	Mm.279187	NM_013710	ENSMUSG00000024013	Tcd-2|Tcd2|ZFYVE4|tcs-2|tcs2	FYVE, RhoGEF and PH domain containing 2	protein-coding	3.68	4.66	3.76	7.54	7.26	5.04	4.51	7.37	6.17	11.8777	3.06152	1.7339	0.652147	25.6568	4.97941	4.13789	2.29073	11.5156	2.47122	1.03598	0.250854	26.3896	6.03168	3.97905	2.72598	3.40227	3.70183	1.35605e-27	1.36838e-26
Osm	PID_chr11_4236711	chr11	4236212	4237212	+	1122	promoter-TSS (NM_001013365)	promoter-TSS (NM_001013365)	-73	NM_001013365	18413	Mm.131422	NM_001013365	ENSMUSG00000058755	OncoM	oncostatin M	protein-coding	3.04	3.78	3.71	7.81	7.78	3.67	3.92	7.72	6.27	2.50284	13.5588	32.9277	36.5159	2.77606	17.8087	27.8845	22.0506	2.61069	19.3874	33.1225	36.5635	3.02657	7.82538	9.62727	9.39473	-1.9887	5.21135	2.03837e-36	3.66565e-35
Zfp36	PID_chr7_28381197	chr7	28380698	28381698	+	997	Intergenic	Intergenic	-1970	NM_011756	22695	Mm.389856	NM_011756	ENSMUSG00000044786	Gos24|Nup475|TIS11D|TISII|Tis11|Ttp|Zfp-36	zinc finger protein 36	protein-coding	3.05	4.95	4.41	7.05	7.09	5.32	5.58	7.05	5.67	328.616	81.2904	75.1161	42.5496	451.031	96.3636	90.747	66.8126	309.079	76.0433	64.5379	36.1564	467.17	96.6072	97.0399	81.8415	1.14869	7.96593	2.076e-21	1.38644e-20
Tgtp1	PID_chr11_48992320	chr11	48991821	48992821	+	960	promoter-TSS (NM_011579)	promoter-TSS (NM_011579)	-75	NM_011579	21822	Mm.15793	NM_011579	ENSMUSG00000078922	Gtp2|Ifggb6|Irgb6|Mg21|Tgtp|Tgtp2	T cell specific GTPase 1	protein-coding	4.04	4.46	4.66	7.08	6.67	5.16	4.86	6.96	5.91	27.3788	156.92	203.846	108.263	27.7501	160.576	165.987	165.371	29.2337	118.924	166.084	84.3149	40.0842	82.6572	123.102	179.554	1.06073	8.36918	7.86388e-11	2.41237e-10
Slfn2	PID_chr11_83078237	chr11	83077738	83078738	+	939	Intergenic	Intergenic	13126	NM_011408	20556	Mm.278689	NM_011408	ENSMUSG00000072620	Shlf2	schlafen 2	protein-coding	3.84	4.1	4.09	6.93	6.84	4.64	4.87	7.25	5.43	107.197	270.158	237.781	152.04	115.005	313.9	240.092	217.823	83.7525	331.147	225.866	131.21	91.3233	273.052	262.455	274.893	1.03736	8.50874	1.06069e-19	6.26486e-19
Tha1	PID_chr11_117872095	chr11	117871596	117872596	+	864	intron (NM_027919, intron 1 of 6)	intron (NM_027919, intron 1 of 6)	1430	NM_027919	71776	Mm.3200	NM_027919	ENSMUSG00000017713	1300017K07Rik|GLY1	threonine aldolase 1	protein-coding	3.61	5.11	4.07	7.58	7.45	5.38	5.39	7.57	6.34	2.87586	7.1723	7.95743	4.54462	1.92543	7.40882	8.69368	7.92094	3.38257	8.18573	6.46405	3.5461	2.79446	6.85583	9.11363	8.54434	1.23738	3.56513	8.53992e-23	6.26196e-22
Coro2a	PID_chr4_46575383	chr4	46574884	46575884	+	861	intron (NM_001164804, intron 1 of 11)	RLTR3_Mm|LTR|ERVK	-8944	NM_178893	107684	Mm.416311	NM_178893	ENSMUSG00000028337	9030208C03Rik|AI563590|IR10	coronin, actin binding protein 2A	protein-coding	3.84	4.94	3.83	7.63	7.31	5.37	4.63	7.7	6.37	15.3665	14.693	32.2097	44.6375	14.4677	10.4473	22.8743	28.4166	14.9819	13.8598	35.0585	50.1924	13.6623	8.90594	12.7039	16.6118	-1.62563	6.44702	8.30014e-32	1.10102e-30
Dgka	PID_chr10_128744991	chr10	128744492	128745492	+	805	promoter-TSS (NM_001358746)	promoter-TSS (NM_001358746)	92	NM_001358746	13139	Mm.291235	NM_016811	ENSMUSG00000025357	80kDa|AW146112|Dagk1	diacylglycerol kinase, alpha	protein-coding	3.37	3.37	3.66	6.36	6.08	3.9	4.68	6.19	4.74	258.469	494.409	249.119	128.119	249.122	384.787	312.857	246.557	299.296	376.15	226.324	114.292	235.998	317.952	348.963	317.467	1.44341	9.60835	2.5502e-30	3.14123e-29
Coro2a	PID_chr4_46583951	chr4	46583452	46584452	+	788	intron (NM_001164804, intron 1 of 11)	RLTR3_Mm|LTR|ERVK	-17512	NM_178893	107684	Mm.416311	NM_178893	ENSMUSG00000028337	9030208C03Rik|AI563590|IR10	coronin, actin binding protein 2A	protein-coding	4.09	5.23	3.93	7.69	7.34	5.43	4.78	7.76	6.45	15.3665	14.693	32.2097	44.6375	14.4677	10.4473	22.8743	28.4166	14.9819	13.8598	35.0585	50.1924	13.6623	8.90594	12.7039	16.6118	-1.62563	6.44702	8.30014e-32	1.10102e-30
Gm12185	PID_chr11_48928316	chr11	48927817	48928817	+	755	Intergenic	Intergenic	-1135	NM_001045540	620913	Mm.452174	NM_001045540	ENSMUSG00000048852	Irgb2b1	predicted gene 12185	protein-coding	3.47	4.19	3.26	6.96	6.58	4.27	4.33	6.72	5.62	3.3146	10.1054	11.0459	5.86279	3.25806	8.97707	10.3556	9.78325	3.78908	7.19617	9.0267	5.38604	4.38754	6.59588	9.49793	11.2951	1.0385	5.24895	1.65927e-07	3.83797e-07
Cndp2	PID_chr18_84685881	chr18	84685382	84686382	+	750	promoter-TSS (NM_023149)	promoter-TSS (NM_023149)	-180	NM_023149	66054	Mm.29646	NM_023149	ENSMUSG00000024644	0610010E05Rik|C76600|Cn2|Dip-2|Pep-1|Pep1	CNDP dipeptidase 2 (metallopeptidase M20 family)	protein-coding	3.79	3.51	2.77	7.65	7.38	4.53	4.25	7.62	6.56	27.8348	77.0677	102.701	121.983	29.161	62.426	78.9042	78.0397	32.1133	98.6577	118.516	125.652	34.141	51.1846	52.5835	54.2542	-1.24067	7.35439	3.09645e-52	1.39081e-50
Ccr7	PID_chr11_99171198	chr11	99170699	99171699	+	720	Intergenic	Intergenic	-16122	NM_001301713	12775	Mm.2932	NM_007719	ENSMUSG00000037944	CC-CKR-7|CCR-7|CD197|Cdw197|Cmkbr7|EBI1|Ebi1h	chemokine (C-C motif) receptor 7	protein-coding	3.64	5.27	4.8	7.57	7.28	6.25	5.9	7.46	6.15	586.768	268.035	205.042	118.315	600.654	336.481	262.929	197.949	475.816	345.391	192.541	96.1815	496.574	399.81	256.271	197.576	1.00907	9.201	2.76563e-14	1.11888e-13
Vim	PID_chr2_13559911	chr2	13559412	13560412	+	689	Intergenic	Intergenic	-14399	NM_011701	22352	Mm.268000	NM_011701	ENSMUSG00000026728	-	vimentin	protein-coding	2.18	1.58	1.44	7.04	6.4	3.05	3.29	6.97	4.57	212.858	299.626	389.015	562.458	254.096	282.064	276.484	359.367	209.754	366.431	496.47	670.141	262.092	233.919	217.539	265.794	-1.36339	9.44577	1.30134e-29	1.5307e-28
Amigo2	PID_chr15_97458684	chr15	97458185	97459185	+	671	Intergenic	Intergenic	-211398	NM_001164563	105827	Mm.24005	NM_178114	ENSMUSG00000048218	AI415330|AMIGO-2|AW208913|Ali1	adhesion molecule with Ig like domain 2	protein-coding	3.47	4.43	5.05	7.66	7.76	5.11	4.99	7.56	6.41	5.77402	6.08927	5.02848	3.17128	5.92928	10.2893	6.98546	7.36342	5.58793	6.37227	3.94052	2.3149	5.57118	8.24269	5.52034	5.66711	1.25969	4.17393	1.44022e-16	6.80106e-16
Map3k8	PID_chr18_4278578	chr18	4278079	4279079	+	635	Intergenic	Intergenic	74374	NM_007746	26410	Mm.3275	NM_007746	ENSMUSG00000024235	Cot|Cot/Tpl2|Est|Estf|Tpl-2|Tpl2|c-COT	mitogen-activated protein kinase kinase kinase 8	protein-coding	2.17	4.02	3.87	7.34	7.01	5.27	4.47	7.37	6.3	13.6168	9.26233	14.7138	16.2534	14.5216	7.69168	7.7381	10.4678	11.9876	12.2264	16.7222	15.69	12.8167	6.6361	6.76981	7.9341	-1.0117	4.80024	1.39623e-12	4.91457e-12
1600020E01Rik	PID_chr6_86570952	chr6	86570453	86571453	+	622	Intergenic	Intergenic	43552	NR_037961	72012	Mm.349174	NR_037960	ENSMUSG00000097048	-	RIKEN cDNA 1600020E01 gene	ncRNA	3.05	5.49	3.7	7.44	7.17	6.46	5.62	7.47	6.07	13.3632	15.0726	9.32369	5.79241	16.0857	20.0356	13.7543	11.5383	15.2361	19.2103	9.59005	5.74515	15.478	15.9287	14.6712	13.5983	1.21158	3.07468	3.15947e-20	1.94709e-19
Lif	PID_chr11_4289505	chr11	4289006	4290006	+	619	Intergenic	Intergenic	22710	NM_001039537	16878	Mm.4964	NM_008501	ENSMUSG00000034394	-	leukemia inhibitory factor	protein-coding	3.24	4.31	3.94	7.41	6.65	5.29	4.66	7.07	5.8	0.437212	1.06758	8.06205	36.0061	0.542392	0.96924	1.34939	5.37508	0.203632	0.991672	9.56713	30.5864	0.483358	0.898929	0.800972	2.13517	-3.86786	4.72743	3.08146e-23	2.32664e-22
2310001H17Rik	PID_chr6_129230399	chr6	129229900	129230900	+	602	Intergenic	Intergenic	7645	NR_040265	76432	Mm.261738	NR_040265	ENSMUSG00000097354	AI646108	RIKEN cDNA 2310001H17 gene	ncRNA	1.91	3.45	2.81	7.02	6.63	3.87	3.71	7.21	5.67	8.02867	7.72677	6.33358	4.59776	7.37165	11.1569	11.371	7.5701	7.95988	10.667	6.87102	4.06348	9.4604	14.3502	14.6504	11.8489	1.50941	2.70666	4.23983e-20	2.58812e-19
Cxcr4	PID_chr1_128612029	chr1	128611530	128612530	+	602	Intergenic	Intergenic	-19731	NM_009911	12767	Mm.1401	NM_009911	ENSMUSG00000045382	CD184|CXC-R4|CXCR-4|Cmkar4|LESTR|PB-CKR|PBSF/SDF-1|Sdf1r|b2b220Clo	chemokine (C-X-C motif) receptor 4	protein-coding	2.97	5.17	3.77	7.33	7.27	6.23	5.79	7.28	5.79	147.117	70.0574	27.8346	23.2737	161.608	109.019	39.9557	38.5022	104.139	79.6293	26.1445	22.7032	98.1486	121.928	59.1974	50.1798	1.1142	7.51249	4.30165e-18	2.27497e-17
Spata5	PID_chr3_37420344	chr3	37419845	37420845	+	596	promoter-TSS (NM_001291044)	promoter-TSS (NM_001291044)	395	NM_021343	57815	Mm.172679	NM_021343	ENSMUSG00000027722	2510048F20Rik|C78064|Spaf	spermatogenesis associated 5	protein-coding	3.8	4.51	4.38	7.19	7.09	5.18	5.09	7.25	5.83	12.4289	16.2257	18.9281	19.9179	12.3465	13.7986	14.7129	13.1003	11.4787	17.7549	19.8335	20.8065	11.7638	10.6339	10.7044	10.3942	-1.03029	5.45172	6.66489e-50	2.61637e-48
Larp1	PID_chr11_57952815	chr11	57952316	57953316	+	583	Intergenic	Intergenic	-56248	NM_028451	73158	Mm.248843	NM_028451	ENSMUSG00000037331	1810024J12Rik|3110040D16Rik|Larp|mKIAA0731	La ribonucleoprotein domain family, member 1	protein-coding	3.5	4.65	4.14	7.18	7.08	4.87	4.72	7	6	56.103	88.3653	84.7101	116.996	55.2475	75.2386	63.0827	72.2413	60.7746	85.0486	91.8915	121.253	56.4966	56.0585	53.5453	54.5486	-1.18233	8.95827	6.71197e-54	3.22475e-52
Gzmb	PID_chr14_56276329	chr14	56275830	56276830	+	582	Intergenic	Intergenic	-13996	NM_013542	14939	Mm.14874	NM_013542	ENSMUSG00000015437	AI553453|CCP-1/C11|CCP1|Ctla-1|Ctla1|GZB	granzyme B	protein-coding	2.86	4.48	3.77	7.44	7.03	4.89	4.38	7.37	6.32	8.29782	45.2251	232.003	1349.89	6.15493	25.0704	55.0096	280.617	11.2882	49.4329	309.873	1586.94	13.5302	8.27978	20.9357	93.7536	-4.11217	8.61972	1.5272e-38	3.16484e-37
Drc1	PID_chr5_30353878	chr5	30353379	30354379	+	565	intron (NM_001033460, intron 7 of 16)	intron (NM_001033460, intron 7 of 16)	72486	NM_001033460	381738	Mm.389604	NM_001033460	ENSMUSG00000073102	Ccdc164|Gm1060|b2b1654Clo	dynein regulatory complex subunit 1	protein-coding	3.11	3	2.57	7.31	6.86	4.04	2.67	7.21	5.32	1.39463	4.55138	20.3155	24.7445	0.675287	3.80223	24.4704	34.392	1.63628	5.31967	16.48	18.8405	0.133849	0.740662	6.41482	7.98236	-1.26597	4.81385	7.38258e-07	1.61737e-06
Socs2	PID_chr10_95416918	chr10	95416419	95417419	+	564	promoter-TSS (NM_007706)	promoter-TSS (NM_007706)	-62	NM_007706	216233	Mm.474283	NM_007706	ENSMUSG00000020027	8030460M17|AI527257|AW108012|CIS2|Cish2|D130043N08Rik|JAB|SOCS-2|SSI-2|hg	suppressor of cytokine signaling 2	protein-coding	3.23	3.41	3.42	7.27	6.54	4.07	4.01	7.13	5.83	1.69655	6.25715	10.7309	16.4435	2.4792	4.95964	6.90419	5.39451	1.92785	5.80488	10.6824	18.0721	3.51242	7.53256	10.6279	5.87669	-1.65076	3.8729	4.36405e-17	2.1371e-16
Bcl2l1	PID_chr2_152830335	chr2	152829836	152830836	+	545	intron (NM_001355053, intron 1 of 2)	intron (NM_001355053, intron 1 of 2)	381	NM_001289717	12048	Mm.238213	NM_009743	ENSMUSG00000007659	Bcl(X)L|Bcl-XL|Bcl2l|BclX|bcl-x|bcl2-L-1	BCL2-like 1	protein-coding	3.46	3.76	3.73	6.81	6.78	3.36	3.61	6.79	5.14	7.31123	13.003	21.2408	37.0653	7.44983	17.5116	17.4238	27.3209	7.84017	18.5188	27.661	38.5812	7.64189	16.3168	11.6961	14.228	-1.46764	5.52908	5.12413e-46	1.60661e-44
Slc30a4	PID_chr2_122680309	chr2	122679810	122680810	+	541	TTS (NM_001290993)	TTS (NM_001290993)	22353	NM_011774	22785	Mm.27801	NM_011774	ENSMUSG00000005802	Znt4|lm|znT-4	solute carrier family 30 (zinc transporter), member 4	protein-coding	0.76	1.92	1.51	7.38	6.91	3.11	2.49	7.4	5.66	9.28886	26.9538	30.5741	20.0185	8.44784	19.0671	25.7413	16.6168	7.1041	21.9459	22.7877	16.5312	7.65715	7.59928	6.32791	5.94727	-1.50419	6.37795	8.97275e-18	4.65109e-17
Klf13	PID_chr7_63939800	chr7	63939301	63940301	+	533	promoter-TSS (NM_021366)	promoter-TSS (NM_021366)	-886	NM_021366	50794	Mm.240473	NM_021366	ENSMUSG00000052040	0610043C13Rik|9430029L20Rik|Bteb3|FKLF-2|FKLF2|NSLP1|RFLAT-1|RFLAT1	Kruppel-like factor 13	protein-coding	2.57	4.45	4.82	5.8	5.87	4.69	4.57	5.63	4.54	123.758	88.1503	90.2968	53.9339	120.676	107.536	102.734	89.3624	132.673	96.3879	81.6078	49.1268	109.815	89.3688	112.11	101.832	1.02158	9.31031	3.58604e-33	5.21542e-32
Mfsd2a	PID_chr4_122934151	chr4	122933652	122934652	+	532	Intergenic	Intergenic	27036	NM_029662	76574	Mm.331842	NM_029662	ENSMUSG00000028655	1700018O18Rik|Mfsd2|NLS1	major facilitator superfamily domain containing 2A	protein-coding	2.53	3.71	3.67	7.12	6.86	4.17	3.81	7.16	6.07	1.50524	1.09243	3.48391	6.37491	1.66509	1.16897	1.52129	2.29837	1.34064	1.56879	4.65357	7.63868	1.58682	1.0835	0.815262	1.16277	-2.74562	2.41875	7.36845e-40	1.65098e-38
Klf13	PID_chr7_64042930	chr7	64042431	64043431	+	525	Intergenic	MER2|DNA|TcMar-Tigger	-104016	NM_021366	50794	Mm.240473	NM_021366	ENSMUSG00000052040	0610043C13Rik|9430029L20Rik|Bteb3|FKLF-2|FKLF2|NSLP1|RFLAT-1|RFLAT1	Kruppel-like factor 13	protein-coding	3.02	3.91	4.23	7.3	6.98	4.77	4.59	7.44	6.28	123.758	88.1503	90.2968	53.9339	120.676	107.536	102.734	89.3624	132.673	96.3879	81.6078	49.1268	109.815	89.3688	112.11	101.832	1.02158	9.31031	3.58604e-33	5.21542e-32
Cep97	PID_chr16_55949243	chr16	55948744	55949744	+	515	Intergenic	Intergenic	-14396	NM_001159365	74201	Mm.178427	NM_028815	ENSMUSG00000022604	2810403B08Rik|4932439K18Rik|AA437768|E130116N02Rik|Lrriq2	centrosomal protein 97	protein-coding	2.08	3.63	3.41	6.92	6.55	4.29	4.28	6.79	5.67	7.58838	26.6522	17.432	9.78878	7.12835	22.2559	18.2149	16.3065	8.38343	23.4053	15.0887	8.71566	7.57855	16.822	21.7732	19.6249	1.13993	6.81324	3.1126e-23	2.34648e-22
Eno1	PID_chr4_150239685	chr4	150239186	150240186	+	504	intron (NM_023119, intron 2 of 11)	PB1D10|SINE|Alu	2489	NM_023119	13806	Mm.70666	NM_023119	ENSMUSG00000063524	0610008I15|AL022784|Eno-1|MBP-1	enolase 1, alpha non-neuron	protein-coding	3	3.7	3.52	7.01	6.72	4.33	4.07	6.9	5.53	142.358	160.941	425.625	653.409	132.832	148.867	385.202	383.243	170.378	201.975	495.611	715.123	160.296	134.147	245.638	260.154	-1.48849	9.20803	1.08911e-55	6.04458e-54
Runx1	PID_chr16_92821938	chr16	92821439	92822439	+	504	intron (NM_001111021, intron 2 of 7)	AmnSINE2|SINE|Deu	4135	NM_001111021	12394	Mm.4081	NM_009821	ENSMUSG00000022952	AML1|CBF-alpha-2|Cbfa2|Pebp2a2|Pebpa2b	runt related transcription factor 1	protein-coding	2.54	4.26	4.1	7.09	6.89	5.05	4.99	6.91	5.57	8.48618	5.6032	5.22307	4.45448	9.6169	5.23774	7.58025	7.28153	8.16227	4.44238	4.01212	3.68513	9.40474	6.65161	8.70076	8.3522	1.15087	5.52859	8.43142e-37	1.54795e-35
Osbpl3	PID_chr6_50417145	chr6	50416646	50417646	+	503	intron (NM_001347213, intron 2 of 23)	intron (NM_001347213, intron 2 of 23)	-34309	NM_027881	71720	Mm.44153	NM_027881	ENSMUSG00000029822	1200014M06Rik|6720421I08Rik|A530055M08|ORP-3|ORP3|OSBP3	oxysterol binding protein-like 3	protein-coding	2.89	3.87	2.89	7.18	6.65	4.46	3.92	7.06	5.63	1.43876	1.3341	3.58243	7.80881	1.43763	1.02992	2.8033	6.33127	2.77348	2.04302	4.59185	9.16781	2.70916	1.83235	2.76306	4.03833	-1.21351	4.53765	9.32544e-20	5.53848e-19
Crem	PID_chr18_3281170	chr18	3280671	3281671	+	495	promoter-TSS (NM_001311067)	promoter-TSS (NM_001311067)	-39	NM_001311067	12916	Mm.5244	NM_013498	ENSMUSG00000063889	ICER|ICERI	cAMP responsive element modulator	protein-coding	2.43	5.05	4.11	7.19	6.62	6.23	5.68	7.07	6.02	6.80172	27.6059	3.70281	5.09821	6.74709	19.0978	3.09445	3.02121	7.5252	39.5167	4.03476	6.71905	7.56278	26.0025	3.39804	3.10069	-1.14729	4.973	7.10028e-11	2.18576e-10
Pgpep1l	PID_chr7_68250114	chr7	68249615	68250615	+	490	intron (NM_030101, intron 1 of 3)	ORR1B1-int|LTR|ERVL-MaLR	14118	NM_030101	78444	Mm.425468	NM_030101	ENSMUSG00000030553	C330024D12Rik	pyroglutamyl-peptidase I-like	protein-coding	2.53	4.04	2.68	6.63	6.33	4.2	4.05	6.76	5.42	2.28525	14.1399	15.0236	6.08045	2.25782	11.9543	13.3807	9.90058	2.29684	19.8748	15.3923	5.90161	2.23076	11.7974	15.6425	12.5658	1.05871	3.2231	1.25704e-08	3.21739e-08
Gm4285	PID_chr14_75844985	chr14	75844486	75845486	+	488	promoter-TSS (NM_009429)	promoter-TSS (NM_009429)	-22	NR_045294	100043189	Mm.426329	NR_045294		-	predicted gene 4285	ncRNA	3	4.52	4.08	6.46	6.44	5.03	5.17	6.58	5.27	4.75598	4.77577	2.75716	1.90741	4.71132	3.12793	2.68464	2.31761	3.62489	3.03818	2.36283	1.52179	3.86947	3.49197	4.16955	3.38823	1.12636	2.05936	4.05436e-09	1.08217e-08
Setbp1	PID_chr18_79297802	chr18	79297303	79298303	+	488	Intergenic	Intergenic	-188412	NM_053099	240427	Mm.312871	NM_053099	ENSMUSG00000024548	C130092E12|Seb|mKIAA0437	SET binding protein 1	protein-coding	2.19	2.34	2.35	7.21	6.81	2.75	1.84	7.27	5.37	1.58814	3.48979	5.08263	6.1951	1.9429	1.32921	2.36483	3.10272	1.83353	4.20806	6.38777	7.06065	2.92602	2.31145	2.00934	1.95317	-1.88233	4.97485	2.99307e-28	3.19735e-27
Rhoq	PID_chr17_86962622	chr17	86962123	86963123	+	487	promoter-TSS (NM_145491)	promoter-TSS (NM_145491)	-488	NM_145491	104215	Mm.826	NM_145491	ENSMUSG00000024143	Arhq|TC10A|Tc10	ras homolog family member Q	protein-coding	3.51	3.53	3.55	7.03	6.53	3.89	4.1	6.93	5.4	2.84253	7.49784	4.14172	7.29434	3.2041	6.14286	3.52135	4.38579	2.99249	9.74745	5.19101	9.44361	3.66898	5.09044	4.30611	4.28457	-1.17054	4.43587	1.13e-22	8.21102e-22
2610035D17Rik	PID_chr11_113190176	chr11	113189677	113190677	+	479	intron (NR_015556, intron 1 of 2)	B4|SINE|B4	11661	NR_015556	72386	Mm.266961	NR_015556	ENSMUSG00000087259	-	RIKEN cDNA 2610035D17 gene	ncRNA	2.33	3.99	3.9	6.94	6.33	4.46	3.98	6.81	5.46	7.50255	16.2753	10.4655	4.80826	5.90138	18.2852	11.5372	8.35398	7.78823	15.6919	7.34475	3.76786	6.17139	14.3789	10.7005	9.82094	1.3506	4.22712	2.04813e-10	6.05412e-10
A930005H10Rik	PID_chr3_115857948	chr3	115857449	115858449	+	475	Intergenic	Intergenic	30110	NR_027894	68161	Mm.392043	NR_015487	ENSMUSG00000054426	-	RIKEN cDNA A930005H10 gene	ncRNA	2.17	3.58	2.56	7.17	6.6	3.55	3.69	7.2	5.7	13.8611	24.0208	17.8212	9.17584	12.3231	27.838	20.0595	14.3958	13.8599	23.1729	15.3126	8.33032	12.0402	21.5146	23.685	18.5103	1.11837	4.02787	3.45586e-20	2.12433e-19
Mov10	PID_chr3_104820078	chr3	104819579	104820579	+	464	Intergenic	Intergenic	-1516	NM_001163440	17454	Mm.1597	NM_008619	ENSMUSG00000002227	C77703|Mov-10	Mov10 RISC complex RNA helicase	protein-coding	2	1.36	2.1	7.14	6.34	2.53	1.9	7.21	5.76	8.59056	44.4783	63.6558	55.4392	9.04682	39.0113	30.4666	35.8741	9.28334	56.9382	65.2006	50.1706	8.3893	28.9095	22.5912	24.8744	-1.0412	7.0173	1.09341e-24	9.14995e-24
Fasl	PID_chr1_161779285	chr1	161778786	161779786	+	463	Intergenic	Intergenic	9209	NM_010177	14103	Mm.3355	NM_010177	ENSMUSG00000000817	APT1LG1|CD178|CD95-L|CD95L|Fas-L|Faslg|Tnfsf6|Tnlg1a|gld	Fas ligand (TNF superfamily, member 6)	protein-coding	1.62	4.2	3.01	7.14	6.88	4.9	4.54	7.17	6.08	4.95394	10.4001	5.93486	13.2702	3.90101	5.84206	3.08752	5.23596	9.41133	22.4898	12.2662	19.6569	5.60885	7.82837	6.16105	7.14317	-1.49027	4.15058	6.545e-10	1.85624e-09
Dbp	PID_chr7_45705123	chr7	45704624	45705624	+	453	promoter-TSS (NM_016974)	promoter-TSS (NM_016974)	-123	NM_016974	13170	Mm.24222	NM_016974	ENSMUSG00000059824	-	D site albumin promoter binding protein	protein-coding	2.81	3.95	4.11	6.58	6.61	4.95	4.33	6.51	5.04	4.7852	5.67003	6.42671	3.28475	5.01768	5.63263	9.77391	6.76998	5.26637	6.8211	5.75509	2.86663	4.89207	6.68378	9.68693	8.32171	1.50613	3.48677	7.93531e-33	1.12528e-31
Lif	PID_chr11_4266285	chr11	4265786	4266786	+	453	promoter-TSS (NM_001039537)	promoter-TSS (NM_001039537)	-510	NM_001039537	16878	Mm.4964	NM_008501	ENSMUSG00000034394	-	leukemia inhibitory factor	protein-coding	3.38	3.17	2.64	7.01	6.03	3.39	3.09	6.57	3.84	0.437212	1.06758	8.06205	36.0061	0.542392	0.96924	1.34939	5.37508	0.203632	0.991672	9.56713	30.5864	0.483358	0.898929	0.800972	2.13517	-3.86786	4.72743	3.08146e-23	2.32664e-22
Tmem37	PID_chr1_120055467	chr1	120054968	120055968	+	448	exon (NM_001012322, exon 11 of 14)	exon (NM_001012322, exon 11 of 14)	18312	NM_019432	170706	Mm.24750	NM_019432	ENSMUSG00000050777	AI173373|AW540203|Pr|Pr1	transmembrane protein 37	protein-coding	3.07	3.65	2.88	7.08	6.25	3.63	3.78	7.08	5.75	0.652125	1.93025	5.12392	5.30408	0.484098	1.31416	2.31422	2.36673	1.19019	4.64783	7.79846	6.8176	0.554616	0.638656	1.47072	2.03672	-1.77358	1.76897	9.23226e-15	3.86291e-14
Chsy1	PID_chr7_66233312	chr7	66232813	66233813	+	443	Intergenic	Intergenic	123821	NM_001081163	269941	Mm.333916	NM_001081163	ENSMUSG00000032640	-	chondroitin sulfate synthase 1	protein-coding	2.53	4.04	3.52	6.94	5.77	4.12	4.25	6.53	4.44	24.2639	12.5263	19.5335	42.9863	20.379	11.4336	15.815	25.8662	32.0058	16.7949	27.1578	52.4583	25.049	13.357	17.7455	24.5593	-1.12447	6.72135	4.16396e-29	4.72519e-28
Map3k8	PID_chr18_4294741	chr18	4294242	4295242	+	432	Intergenic	Intergenic	58211	NM_007746	26410	Mm.3275	NM_007746	ENSMUSG00000024235	Cot|Cot/Tpl2|Est|Estf|Tpl-2|Tpl2|c-COT	mitogen-activated protein kinase kinase kinase 8	protein-coding	1.59	2.86	3.06	6.62	6.09	2.8	3.17	6.69	4.92	13.6168	9.26233	14.7138	16.2534	14.5216	7.69168	7.7381	10.4678	11.9876	12.2264	16.7222	15.69	12.8167	6.6361	6.76981	7.9341	-1.0117	4.80024	1.39623e-12	4.91457e-12
Grifin	PID_chr5_140567514	chr5	140567015	140568015	+	428	Intergenic	Intergenic	-2448	NM_030022	77998	Mm.160040	NM_030022	ENSMUSG00000036586	E130101O17Rik	galectin-related inter-fiber protein	protein-coding	3.11	3.86	3.47	6.11	5.97	3.67	4.07	6.15	4.54	1.15817	3.01838	2.49179	1.66061	0.665108	6.16976	4.12555	2.73415	1.21594	3.24436	2.40191	1.22341	0.857025	2.361	3.98373	3.21994	1.36433	0.444624	6.69083e-06	1.34836e-05
H2-DMb1	PID_chr17_34163082	chr17	34162583	34163583	+	421	Intergenic	Intergenic	9892	NM_010387	14999	Mm.460938	NM_010387	ENSMUSG00000079547	AI385589|H-2Mb1|H2-Mb1	histocompatibility 2, class II, locus Mb1	protein-coding	3.88	3.9	3.79	6.94	6.57	3.52	3.76	6.76	5.75	42.6165	8.3011	7.04713	3.5078	74.5476	20.38	16.2057	9.90018	33.8728	6.73376	4.90652	1.96132	88.4103	22.0126	21.3899	15.1037	2.915	4.46209	9.41675e-22	6.42668e-21
Rapgef4	PID_chr2_71941617	chr2	71941118	71942118	+	421	Intergenic	RLTR14|LTR|ERV1	-39597	NM_019688	56508	Mm.196153	NM_019688	ENSMUSG00000049044	1300003D15Rik|5730402K07Rik|6330581N18Rik|EPAC 2|Epac-2|Epac2|mKIAA4040	Rap guanine nucleotide exchange factor (GEF) 4	protein-coding	3.41	4.24	3.98	6.37	6.21	4.4	4.36	6.26	4.76	14.8981	6.53171	13.398	5.95474	14.9144	5.11277	15.8649	12.5065	16.2204	6.68164	10.4181	4.99834	12.0074	7.04664	19.5881	16.8396	1.72191	5.45381	6.6447e-50	2.61637e-48
Cmah	PID_chr13_24376059	chr13	24375560	24376560	+	420	intron (NM_001284519, intron 2 of 17)	intron (NM_001284519, intron 2 of 17)	-39062	NM_007717	12763	Mm.8396	NM_007717	ENSMUSG00000016756	-	cytidine monophospho-N-acetylneuraminic acid hydroxylase	protein-coding	0.82	3.15	3.45	7	6.86	4.5	4.28	6.9	5.86	52.1204	63.1287	65.5775	30.1695	45.0476	48.1755	70.9473	58.7727	59.4446	52.4201	52.4503	24.6209	50.0387	46.3897	81.3122	67.9547	1.43424	8.85069	8.3525e-31	1.05236e-29
Ccr7	PID_chr11_99180269	chr11	99179770	99180770	+	419	Intergenic	Intergenic	-25193	NM_001301713	12775	Mm.2932	NM_007719	ENSMUSG00000037944	CC-CKR-7|CCR-7|CD197|Cdw197|Cmkbr7|EBI1|Ebi1h	chemokine (C-C motif) receptor 7	protein-coding	2.75	3.51	3	7	6.27	2.58	3.31	6.86	4.7	586.768	268.035	205.042	118.315	600.654	336.481	262.929	197.949	475.816	345.391	192.541	96.1815	496.574	399.81	256.271	197.576	1.00907	9.201	2.76563e-14	1.11888e-13
Il2ra	PID_chr2_11655248	chr2	11654749	11655749	+	415	intron (NM_008367, intron 1 of 7)	intron (NM_008367, intron 1 of 7)	12457	NM_008367	16184	Mm.915	NM_008367	ENSMUSG00000026770	CD25|Il2r|Ly-43	interleukin 2 receptor, alpha chain	protein-coding	2.02	2.96	2.95	6.95	6.38	3.02	3.36	7.02	5.08	4.81319	41.5065	25.7565	61.9179	3.88902	13.513	9.50284	15.7506	3.01247	14.2458	30.7822	70.8817	5.16624	11.3102	13.2044	14.1803	-2.35215	6.39969	4.17963e-11	1.31005e-10
0610009L18Rik	PID_chr11_120354091	chr11	120353592	120354592	+	409	Intergenic	Intergenic	5414	NR_038126	66838	Mm.375010	NR_038126	ENSMUSG00000043644	-	RIKEN cDNA 0610009L18 gene	ncRNA	4.03	4.52	4.09	6.93	6.83	5.7	5.49	6.89	5.67	1.44115	3.17346	2.31173	1.40363	1.71966	3.49626	3.89517	2.91577	2.24921	4.80668	2.48416	1.09478	2.22687	3.42472	4.82691	3.52151	1.64761	0.866796	4.32379e-14	1.72541e-13
Metrnl	PID_chr11_121703714	chr11	121703215	121704215	+	408	intron (NM_144797, intron 1 of 3)	intron (NM_144797, intron 1 of 3)	1288	NM_144797	210029	Mm.153566	NM_144797	ENSMUSG00000039208	9430048M07Rik|BC019776	meteorin, glial cell differentiation regulator-like	protein-coding	2.5	4.13	3.35	6.95	6.65	4.96	4.84	6.91	5.51	1.55091	4.42809	1.29652	3.36765	1.77162	3.30457	1.09777	1.79616	1.37308	6.91806	1.92647	4.17457	2.13174	3.37384	1.18711	1.6438	-1.37453	2.81797	2.80563e-10	8.20283e-10
Lef1	PID_chr3_131019765	chr3	131019266	131020266	+	407	Intergenic	Intergenic	-90531	NM_010703	16842	Mm.255219	NM_010703	ENSMUSG00000027985	3000002B05|AI451430|Lef-1	lymphoid enhancer binding factor 1	protein-coding	3.19	4.76	4.67	6.85	6.96	5.18	4.98	6.93	5.73	126.844	193.397	133.72	72.1626	109.243	149.158	156.669	126.288	121.463	139.346	109.107	63.6083	91.3457	133.388	170.772	154.594	1.25058	9.00678	3.58269e-22	2.50167e-21
F2rl2	PID_chr13_95713121	chr13	95712622	95713622	+	406	intron (NM_027711, intron 12 of 35)	intron (NM_027711, intron 12 of 35)	16202	NM_010170	14064	Mm.440952	NM_010170	ENSMUSG00000021675	F730031A08|PAR3	coagulation factor II (thrombin) receptor-like 2	protein-coding	2.24	3.13	2.67	6.95	6.69	4.77	4.05	6.89	5.18	0.703104	2.60848	4.50639	11.3384	0.669245	1.07249	2.25283	5.78229	1.00184	2.30842	5.91495	15.4428	0.887834	0.410628	1.46953	3.86797	-2.02661	3.41998	4.4275e-16	2.02062e-15
Itga4	PID_chr2_79270192	chr2	79269693	79270693	+	396	intron (NM_010576, intron 2 of 27)	intron (NM_010576, intron 2 of 27)	14767	NM_010576	16401	Mm.31903	NM_010576	ENSMUSG00000027009	CD49D|Itga4B	integrin alpha 4	protein-coding	1.55	3.4	2.37	6.94	6.61	3.92	3.62	6.77	5.57	73.2794	110.515	54.3828	25.7069	76.6316	70.0494	68.0245	53.0798	75.8766	73.6193	46.5333	21.9194	86.3317	85.7701	100.522	81.6047	1.86518	9.20169	1.09398e-31	1.44919e-30
Fasl	PID_chr1_161767441	chr1	161766942	161767942	+	391	Intergenic	Intergenic	21053	NM_010177	14103	Mm.3355	NM_010177	ENSMUSG00000000817	APT1LG1|CD178|CD95-L|CD95L|Fas-L|Faslg|Tnfsf6|Tnlg1a|gld	Fas ligand (TNF superfamily, member 6)	protein-coding	2.58	4.11	3.22	6.47	5.33	4.98	4.52	6.24	4.19	4.95394	10.4001	5.93486	13.2702	3.90101	5.84206	3.08752	5.23596	9.41133	22.4898	12.2662	19.6569	5.60885	7.82837	6.16105	7.14317	-1.49027	4.15058	6.545e-10	1.85624e-09
Syne3	PID_chr12_105019393	chr12	105018894	105019894	+	377	Intergenic	Intergenic	-9585	NM_172500	212073	Mm.212688	NM_172500	ENSMUSG00000054150	KASH3|nesprin-3	spectrin repeat containing, nuclear envelope family member 3	protein-coding	3.22	3.57	3.27	6.67	6.07	4.21	3.55	6.58	5.08	4.02356	3.78355	5.05492	10.7756	4.49731	4.30511	5.25695	8.57487	4.29071	4.23494	5.64092	12.2997	4.89042	5.03319	4.3469	5.89187	-1.09082	4.90518	3.0907e-14	1.24518e-13
Cxcr5	PID_chr9_44563194	chr9	44562695	44563695	+	375	Intergenic	LTR33C|LTR|ERVL	-36751	NM_007551	12145	Mm.6246	NM_007551	ENSMUSG00000047880	Blr1|CXC-R5|CXCR-5|Gpcr6|MDR15	chemokine (C-X-C motif) receptor 5	protein-coding	2.69	4.3	3.38	6.82	6.85	4.39	4.69	6.7	5.61	12.5259	15.5623	7.72229	5.19876	16.1016	22.9336	12.189	9.25889	7.18432	16.4177	7.11068	4.30135	12.3706	29.1479	19.5108	16.1381	1.87726	4.82017	6.27358e-19	3.52028e-18
Neat1	PID_chr19_5846793	chr19	5846294	5847294	+	370	Intergenic	Intergenic	-1314	NR_003513	66961	Mm.281895	NR_003513	ENSMUSG00000092274	2310043N10Rik|VINC	nuclear paraspeckle assembly transcript 1 (non-protein coding)	ncRNA	2.96	4.34	4.6	5.49	5.35	4.52	4.48	5.31	4.18	44.913	214.221	132.86	63.4073	40.9312	183.542	130.529	97.0259	64.0553	251.404	127.112	61.8527	63.811	269.44	241.289	161.027	1.34868	8.40694	6.30613e-13	2.27317e-12
Bach2	PID_chr4_32319878	chr4	32319379	32320379	+	366	Intergenic	Intergenic	-97556	NM_001109661	12014	Mm.491223	NM_007521	ENSMUSG00000040270	E030004N02Rik	BTB and CNC homology, basic leucine zipper transcription factor 2	protein-coding	3.14	2.82	1.66	6.78	6.54	2.85	2.7	6.98	5.28	25.1161	51.4379	21.9319	11.1739	26.8601	43.2458	25.0513	19.7848	23.8059	43.5663	18.8281	9.65016	21.421	41.054	27.4608	20.9473	1.08767	7.75418	2.81673e-21	1.86182e-20
Ahcy	PID_chr2_155050979	chr2	155050480	155051480	+	364	TTS (NM_015770)	TTS (NM_015770)	23517	NM_016661	269378	Mm.330692	NM_016661	ENSMUSG00000027597	AA987153|AL024110|CuBP|SAHH	S-adenosylhomocysteine hydrolase	protein-coding	2.9	4.08	3.74	6.78	6.14	4.29	4.39	6.76	5.3	23.3165	23.15	44.4926	71.3398	23.8955	27.9667	40.4543	47.1875	24.1283	25.9411	49.7703	75.9538	26.5886	29.799	28.9407	32.6617	-1.24735	6.62909	2.93679e-63	2.62598e-61
Il6ra	PID_chr3_89906496	chr3	89905997	89906997	+	357	intron (NM_001310676, intron 1 of 9)	intron (NM_001310676, intron 1 of 9)	6699	NM_010559	16194	Mm.2856	NM_010559	ENSMUSG00000027947	CD126|IL-6R|IL-6R-alpha|IL-6RA|Il6r	interleukin 6 receptor, alpha	protein-coding	2.07	3.85	2.75	6.66	6.47	4.18	3.72	6.45	4.6	38.6451	54.8956	46.0354	19.2731	30.8404	48.4731	59.0648	38.7882	46.2621	45.451	38.1449	14.48	30.1181	29.7189	49.5825	35.9572	1.28208	7.08633	4.72196e-25	4.03183e-24
Atp10a	PID_chr7_58448834	chr7	58448335	58449335	+	355	Intergenic	RLTR14_RN|LTR|ERV1	-209367	NM_009728	11982	Mm.135129	NM_009728	ENSMUSG00000025324	Atp10c|pfatp	ATPase, class V, type 10A	protein-coding	3.07	4.25	3.58	6.53	5.85	4.97	4.76	6.2	3.9	6.91557	14.1145	14.0907	20.5721	7.12946	7.52378	10.6746	15.243	7.57605	15.7725	15.051	21.9603	6.48432	5.52519	7.89269	10.59	-1.08124	6.11031	4.96126e-37	9.24921e-36
Pkp4	PID_chr2_59171732	chr2	59171233	59172233	+	351	intron (NM_001362996, intron 1 of 22)	intron (NM_001362996, intron 1 of 22)	9864	NM_001362996	227937	Mm.260938	NM_026361	ENSMUSG00000026991	5031422I09Rik|9430019K17Rik|Armrp|p0071	plakophilin 4	protein-coding	2.17	2.91	2.32	6.69	5.84	3.38	2.9	6.25	4.09	14.7237	17.1772	17.7885	20.5138	17.9018	14.9265	12.542	14.9622	15.7636	15.7069	18.1431	21.6134	16.7602	13.3638	8.50687	10.1275	-1.12249	6.20863	2.67169e-51	1.12666e-49
5430437J10Rik	PID_chr15_5518031	chr15	5517532	5518532	+	350	intron (NR_045274, intron 1 of 4)	intron (NR_045274, intron 1 of 4)	21714	NR_045274	71432	Mm.291087	NR_045274	ENSMUSG00000110018	-	RIKEN cDNA 5430437J10 gene	ncRNA	2.27	2.85	2.34	6.61	5.69	3.41	3.29	6.39	4.34	1.24223	5.46124	1.25047	0.227267	1.06466	1.5156	1.21597	0.418429	0.943324	0.689915	0.913727	0.309581	1.68702	2.56258	2.21945	1.78329	2.48401	1.00311	7.89028e-05	0.000144778
Crebrf	PID_chr17_26715649	chr17	26715150	26716150	+	350	promoter-TSS (NM_029870)	promoter-TSS (NM_029870)	0	NM_029870	77128	Mm.275414	NM_029870	ENSMUSG00000048249	A930001N09Rik|LRF	CREB3 regulatory factor	protein-coding	2.86	4.38	4.36	6.29	6.44	5.16	4.91	6.45	5.16	12.8448	27.9709	16.7886	7.15495	12.7813	21.5019	16.4368	13.0089	9.9659	22.5149	13.8371	5.96395	10.7473	21.1133	21.2846	18.5343	1.6052	6.74715	7.29364e-36	1.26909e-34
Pecam1	PID_chr11_106675474	chr11	106674975	106675975	+	350	intron (NM_008816, intron 13 of 14)	intron (NM_008816, intron 13 of 14)	39806	NM_001305157	18613	Mm.343951	NM_008816	ENSMUSG00000020717	C85791|Cd31|PECAM-1|Pecam	platelet/endothelial cell adhesion molecule 1	protein-coding	2.34	3.64	3.65	5.89	5.69	4.05	4.16	6.08	4.66	38.8964	60.0177	47.2069	26.3123	40.0893	67.0235	54.1835	47.157	37.681	55.0099	40.9198	20.3399	36.3704	61.1684	56.2769	51.0254	1.29656	7.2615	1.99343e-58	1.21839e-56
Abcb9	PID_chr5_124079932	chr5	124079433	124080433	+	349	intron (NM_019875, intron 6 of 11)	intron (NM_019875, intron 6 of 11)	15865	NM_019875	56325	Mm.254839	NM_019875	ENSMUSG00000029408	TAPL|mKIAA1520	ATP-binding cassette, sub-family B (MDR/TAP), member 9	protein-coding	3.1	4.42	4.25	6.36	6.38	5	4.76	6.44	5.08	5.72818	8.15274	6.50358	13.4469	5.05514	7.92779	5.92252	6.64531	7.94359	15.273	9.48032	16.3823	6.25683	10.1787	6.53519	6.38561	-1.38939	5.03353	5.38026e-14	2.13289e-13
Il2ra	PID_chr2_11651617	chr2	11651118	11652118	+	344	intron (NM_008367, intron 1 of 7)	intron (NM_008367, intron 1 of 7)	8826	NM_008367	16184	Mm.915	NM_008367	ENSMUSG00000026770	CD25|Il2r|Ly-43	interleukin 2 receptor, alpha chain	protein-coding	2.36	3.94	3.32	6.67	5.29	3.59	3.46	6.1	4.5	4.81319	41.5065	25.7565	61.9179	3.88902	13.513	9.50284	15.7506	3.01247	14.2458	30.7822	70.8817	5.16624	11.3102	13.2044	14.1803	-2.35215	6.39969	4.17963e-11	1.31005e-10
Cdk6	PID_chr5_3344665	chr5	3344166	3345166	+	340	intron (NM_009873, intron 2 of 7)	intron (NM_009873, intron 2 of 7)	773	NM_009873	12571	Mm.31672	NM_009873	ENSMUSG00000040274	AI504062|Crk2	cyclin-dependent kinase 6	protein-coding	2.8	3.56	2.84	4.85	4.06	3.67	4.06	4.84	3.64	6.6277	25.2023	43.3124	41.7507	7.7628	8.9451	17.9979	16.03	7.55475	30.9818	47.2451	44.0867	7.71279	7.02151	10.1315	8.90844	-2.33672	5.6905	1.62686e-66	1.72644e-64
Pmepa1	PID_chr2_173350076	chr2	173349577	173350577	+	335	Intergenic	Intergenic	-73544	NM_022995	65112	Mm.73682	NM_022995	ENSMUSG00000038400	2210418I02Rik|AW455466|Erg1.2|N4wbp4|Stag1|Tmepai	prostate transmembrane protein, androgen induced 1	protein-coding	2.53	3.68	3.7	6.66	6.21	4.03	4.03	6.58	4.71	3.93871	20.3631	6.99022	2.86088	4.44298	20.5128	8.47795	6.82096	3.8653	17.5152	6.03546	2.26554	4.49751	18.8186	8.3573	6.90359	1.57637	5.47731	3.28267e-28	3.49513e-27
Xbp1	PID_chr11_5506010	chr11	5505511	5506511	+	332	Intergenic	Intergenic	-14630	NM_013842	22433	Mm.469937	NM_013842	ENSMUSG00000020484	D11Ertd39e|TREB-5|TREB5|XBP-1	X-box binding protein 1	protein-coding	2.89	3.61	2.4	6.52	5.98	3.39	3.68	6.55	4.1	39.3297	36.6035	33.7135	58.5028	55.7436	66.2656	30.1884	28.9981	40.7652	42.7258	38.6804	65.5666	76.5394	82.2572	36.5034	28.4079	-1.23651	6.63876	1.09722e-14	4.57902e-14
A930005H10Rik	PID_chr3_115815721	chr3	115815222	115816222	+	331	Intergenic	Intergenic	72337	NR_027894	68161	Mm.392043	NR_015487	ENSMUSG00000054426	-	RIKEN cDNA A930005H10 gene	ncRNA	3.06	5.16	4.88	6.48	6.12	6.22	5.91	6.26	5.01	13.8611	24.0208	17.8212	9.17584	12.3231	27.838	20.0595	14.3958	13.8599	23.1729	15.3126	8.33032	12.0402	21.5146	23.685	18.5103	1.11837	4.02787	3.45586e-20	2.12433e-19
Prpf31	PID_chr7_3630016	chr7	3629517	3630517	+	331	promoter-TSS (NM_023524)	promoter-TSS (NM_023524)	32	NM_001159714	68988	Mm.246863	NM_027328	ENSMUSG00000008373	1500019O16Rik|2810404O06Rik|AW554706|PRP31|RP11	pre-mRNA processing factor 31	protein-coding	3.39	3.87	3.68	6.63	6.27	4.46	4.42	6.64	5.28	13.7281	28.0417	40.4563	47.6109	13.0399	25.2854	30.3289	29.7941	14.8769	26.8209	43.4521	49.1018	16.6211	21.9732	22.5496	24.3915	-1.03947	6.54565	2.05713e-59	1.37005e-57
Vim	PID_chr2_13575064	chr2	13574565	13575565	+	329	intron (NM_011701, intron 1 of 8)	intron (NM_011701, intron 1 of 8)	754	NM_011701	22352	Mm.268000	NM_011701	ENSMUSG00000026728	-	vimentin	protein-coding	2.97	4.33	3.57	5.5	5.38	4.34	4.27	5.6	4.48	212.858	299.626	389.015	562.458	254.096	282.064	276.484	359.367	209.754	366.431	496.47	670.141	262.092	233.919	217.539	265.794	-1.36339	9.44577	1.30134e-29	1.5307e-28
Clk1	PID_chr1_58424048	chr1	58423549	58424549	+	328	promoter-TSS (NR_027854)	promoter-TSS (NR_027854)	39	NR_027854	12747	Mm.1761	NM_009905	ENSMUSG00000026034	STY	CDC-like kinase 1	protein-coding	3.5	4.62	4.39	6.23	6.33	5.12	5.05	6.44	4.79	214.903	123.067	71.4759	34.7326	210.581	115.827	81.5112	62.7581	184.323	109.45	66.7626	33.9598	183.794	114.565	114.802	93.2335	1.42588	8.20479	5.7552e-25	4.89242e-24
Ly6c2	PID_chr15_75116701	chr15	75116202	75117202	+	328	Intergenic	RLTR14_RN|LTR|ERV1	-4731	NM_001099217	100041546	Mm.482110	NM_001099217	ENSMUSG00000022584	Ly-6C.2|Ly-6C2	lymphocyte antigen 6 complex, locus C2	protein-coding	3.23	3.64	3.6	5.53	5.16	4.6	3.82	5.33	4.23	220.25	97.1863	427.857	572.486	156.298	69.4622	263.162	359.161	282.181	88.472	569.713	685.965	168.395	57.1907	210.573	323.135	-1.11545	8.11454	7.87819e-07	1.72321e-06
Uck2	PID_chr1_167269598	chr1	167269099	167270099	+	326	intron (NM_030724, intron 1 of 6)	intron (NM_030724, intron 1 of 6)	15528	NM_030724	80914	Mm.280895	NM_030724	ENSMUSG00000026558	AA407809|AI481316|AU018180|AU020720|TSA903|UK|UMK|Umpk	uridine-cytidine kinase 2	protein-coding	2.94	2.84	2.4	6.62	6.49	3.89	3.89	6.64	5.43	43.6408	37.2979	64.3766	101.139	39.8455	32.1249	53.1911	58.1282	41.0604	35.0122	67.2553	102.284	40.9326	32.2431	35.8253	39.2406	-1.41148	6.11497	2.26483e-59	1.49804e-57
Atp10a	PID_chr7_58475308	chr7	58474809	58475809	+	325	Intergenic	Intergenic	-182893	NM_009728	11982	Mm.135129	NM_009728	ENSMUSG00000025324	Atp10c|pfatp	ATPase, class V, type 10A	protein-coding	0.96	1.52	2.48	6.68	6.13	3.4	2.08	6.44	5.08	6.91557	14.1145	14.0907	20.5721	7.12946	7.52378	10.6746	15.243	7.57605	15.7725	15.051	21.9603	6.48432	5.52519	7.89269	10.59	-1.08124	6.11031	4.96126e-37	9.24921e-36
Cdk6	PID_chr5_3152109	chr5	3151610	3152610	+	325	Intergenic	Intergenic	-191783	NM_009873	12571	Mm.31672	NM_009873	ENSMUSG00000040274	AI504062|Crk2	cyclin-dependent kinase 6	protein-coding	3.01	3.28	3.1	6.35	5.16	3.61	3.28	5.93	4.19	6.6277	25.2023	43.3124	41.7507	7.7628	8.9451	17.9979	16.03	7.55475	30.9818	47.2451	44.0867	7.71279	7.02151	10.1315	8.90844	-2.33672	5.6905	1.62686e-66	1.72644e-64
Gadd45g	PID_chr13_51951765	chr13	51951266	51952266	+	324	Intergenic	MLT1F2-int|LTR|ERVL-MaLR	105091	NM_011817	23882	Mm.281298	NM_011817	ENSMUSG00000021453	AI327420|C86281|CR6|DDIT2|OIG37	growth arrest and DNA-damage-inducible 45 gamma	protein-coding	2.54	2.76	2.98	6.55	5.92	4.03	3.91	6.43	4.79	4.7478	7.53151	19.4434	32.325	5.92217	5.95663	5.85677	8.63783	3.68014	9.67888	28.6485	38.0712	6.47248	5.07708	4.75849	6.32479	-2.61802	3.85313	1.58707e-43	4.36649e-42
2610035D17Rik	PID_chr11_113174247	chr11	113173748	113174748	+	323	intron (NR_015556, intron 1 of 2)	intron (NR_015556, intron 1 of 2)	27590	NR_015556	72386	Mm.266961	NR_015556	ENSMUSG00000087259	-	RIKEN cDNA 2610035D17 gene	ncRNA	4.03	4.43	4.28	6.1	5.57	4.85	4.96	6.21	4.67	7.50255	16.2753	10.4655	4.80826	5.90138	18.2852	11.5372	8.35398	7.78823	15.6919	7.34475	3.76786	6.17139	14.3789	10.7005	9.82094	1.3506	4.22712	2.04813e-10	6.05412e-10
Lef1	PID_chr3_131157631	chr3	131157132	131158132	+	323	intron (NM_010703, intron 3 of 11)	intron (NM_010703, intron 3 of 11)	44841	NM_001276403	16842	Mm.255219	NM_010703	ENSMUSG00000027985	3000002B05|AI451430|Lef-1	lymphoid enhancer binding factor 1	protein-coding	2.98	5.14	4.87	5.97	5.88	5.79	5.58	5.96	4.85	126.844	193.397	133.72	72.1626	109.243	149.158	156.669	126.288	121.463	139.346	109.107	63.6083	91.3457	133.388	170.772	154.594	1.25058	9.00678	3.58269e-22	2.50167e-21
S1pr1	PID_chr3_115673517	chr3	115673018	115674018	+	321	Intergenic	Intergenic	41537	NM_007901	13609	Mm.982	NM_007901	ENSMUSG00000045092	AI849002|Edg1|Lpb1|S1p|S1p1	sphingosine-1-phosphate receptor 1	protein-coding	3.16	4.21	3.96	6.45	6.11	5.32	4.9	6.41	5.25	183.069	247.226	129.065	57.1008	158.956	207.694	168.768	119.22	200.531	228.937	107.593	47.7228	160.421	189.602	190.116	162.786	1.73984	8.97487	4.75337e-46	1.49522e-44
Il2ra	PID_chr2_11636327	chr2	11635828	11636828	+	320	Intergenic	Intergenic	-6464	NM_008367	16184	Mm.915	NM_008367	ENSMUSG00000026770	CD25|Il2r|Ly-43	interleukin 2 receptor, alpha chain	protein-coding	2.21	2.93	2.06	6.44	5.49	3.14	3.77	6.64	4.62	4.81319	41.5065	25.7565	61.9179	3.88902	13.513	9.50284	15.7506	3.01247	14.2458	30.7822	70.8817	5.16624	11.3102	13.2044	14.1803	-2.35215	6.39969	4.17963e-11	1.31005e-10
Lcn4	PID_chr2_26668965	chr2	26668466	26669466	+	318	intron (NM_010695, intron 4 of 6)	intron (NM_010695, intron 4 of 6)	2316	NM_010695	16821	Mm.123925	NM_010695	ENSMUSG00000026919	A630045M08Rik|Vnsp2	lipocalin 4	protein-coding	2.51	3.34	3.73	6.63	6.35	4.36	4.38	6.69	5.58	32.3018	50.8997	24.8071	12.3726	23.0709	33.2252	28.54	16.5707	34.389	38.003	21.1464	11.6246	26.9566	29.1941	34.0942	27.8932	1.23153	4.41778	1.23748e-13	4.71787e-13
Setbp1	PID_chr18_79257287	chr18	79256788	79257788	+	315	Intergenic	Intergenic	-147897	NM_053099	240427	Mm.312871	NM_053099	ENSMUSG00000024548	C130092E12|Seb|mKIAA0437	SET binding protein 1	protein-coding	3.79	4.74	4.23	6.41	5.87	5.17	4.34	6.4	4.82	1.58814	3.48979	5.08263	6.1951	1.9429	1.32921	2.36483	3.10272	1.83353	4.20806	6.38777	7.06065	2.92602	2.31145	2.00934	1.95317	-1.88233	4.97485	2.99307e-28	3.19735e-27
Lta	PID_chr17_35219008	chr17	35218509	35219509	+	311	Intergenic	Intergenic	-13658	NM_010735	16992	Mm.87787	NM_010735	ENSMUSG00000024402	LT|LT-[a]|LT-alpha|LT[a]|LTalpha|Ltx|TNF-beta|TNFSF1|Tnfb|Tnfsf1b|Tnlg1e|hlb382	lymphotoxin A	protein-coding	3.76	3.71	3.75	5.81	5.74	4.06	3.74	5.98	4.5	5.79714	65.7966	67.5834	99.4935	6.37911	34.1923	16.2082	15.2679	4.74454	66.3322	92.4773	99.0692	5.6157	11.1616	8.74718	9.34228	-3.43608	5.7441	1.90611e-165	9.20367e-162
Plekho1	PID_chr3_95995322	chr3	95994823	95995823	+	311	intron (NM_023320, intron 2 of 5)	intron (NM_023320, intron 2 of 5)	516	NM_023320	67220	Mm.458147	NM_023320	ENSMUSG00000015745	2810052M02Rik|CKIP-1|Ckip1|JZA-20|Jza2	pleckstrin homology domain containing, family O member 1	protein-coding	2.67	3.54	3.79	6.16	6	3.86	3.6	6.11	4.39	41.6097	62.2428	45.5578	15.2841	61.9151	85.9459	69.8052	36.8707	40.6524	66.5213	39.9382	11.7899	64.9064	68.1566	65.2851	42.031	1.8029	6.09609	7.63112e-41	1.81066e-39
Tnfrsf4	PID_chr4_156004299	chr4	156003800	156004800	+	311	intron (NM_001302467, intron 5 of 7)	intron (NM_001302467, intron 5 of 7)	-9395	NM_011659	22163	Mm.13885	NM_011659	ENSMUSG00000029075	ACT35|CD134|Ly-70|Ox40|TXGP1L|Txgp1	tumor necrosis factor receptor superfamily, member 4	protein-coding	1.85	3.05	3.36	6.54	6.31	3.97	3.77	6.78	5.36	9.7871	18.1313	7.92238	4.86766	11.7218	21.1671	9.54271	7.16655	8.63608	16.6508	7.09793	4.26811	15.815	28.9327	14.7773	9.47119	1.11614	3.46706	1.24262e-12	4.39012e-12
Id3	PID_chr4_136147680	chr4	136147181	136148181	+	309	Intergenic	Intergenic	3859	NM_008321	15903	Mm.110	NM_008321	ENSMUSG00000007872	Hlh462|Idb3|bHLHb25	inhibitor of DNA binding 3	protein-coding	2.25	4.34	4.15	6.39	5.94	4.42	4.68	6.41	4.51	22.4101	21.8316	25.3489	17.5621	25.6907	39.6095	34.0247	30.8288	10.2255	25.1532	23.7146	12.0424	14.2006	37.2178	35.8585	32.8114	1.41713	4.58063	1.16151e-09	3.22504e-09
Frat2	PID_chr19_41848516	chr19	41848017	41849017	+	308	promoter-TSS (NM_177603)	promoter-TSS (NM_177603)	-385	NM_177603	212398	Mm.222723	NM_177603	ENSMUSG00000047604	-	frequently rearranged in advanced T cell lymphomas 2	protein-coding	2.63	4.16	3.95	6.15	5.86	4.81	4.7	6.06	4.34	68.962	13.9343	8.53522	4.27088	68.1917	16.9365	11.5758	9.17863	62.1963	16.2472	8.17672	4.17153	58.3485	15.5457	14.5484	12.3525	1.53588	5.65703	1.97912e-33	2.91965e-32
Nek6	PID_chr2_38536511	chr2	38536012	38537012	+	306	intron (NM_001159631, intron 1 of 9)	intron (NM_001159631, intron 1 of 9)	24636	NM_001159631	59126	Mm.143818	NM_021606	ENSMUSG00000026749	1300007C09Rik	NIMA (never in mitosis gene a)-related expressed kinase 6	protein-coding	2.38	3.45	2.52	6.54	5.95	3.02	2.69	6.23	4.39	3.49221	2.69983	4.69891	8.38736	6.45743	4.20419	4.07854	5.39074	4.12138	3.05944	7.0756	8.7603	8.4405	6.42287	4.49426	3.7773	-1.24361	3.76882	9.39088e-09	2.42545e-08
Bcl2l1	PID_chr2_152825894	chr2	152825395	152826395	+	304	intron (NM_001289716, intron 2 of 2)	intron (NM_001289716, intron 2 of 2)	2594	NR_149254	12048	Mm.238213	NM_009743	ENSMUSG00000007659	Bcl(X)L|Bcl-XL|Bcl2l|BclX|bcl-x|bcl2-L-1	BCL2-like 1	protein-coding	2.78	3.34	3.26	6.53	6.23	3.88	3.31	6.59	5.37	7.31123	13.003	21.2408	37.0653	7.44983	17.5116	17.4238	27.3209	7.84017	18.5188	27.661	38.5812	7.64189	16.3168	11.6961	14.228	-1.46764	5.52908	5.12413e-46	1.60661e-44
Btg1	PID_chr10_96727020	chr10	96726521	96727521	+	304	Intergenic	Intergenic	110020	NM_007569	12226	Mm.23811	NM_007569	ENSMUSG00000036478	AI426953|AW546738	B cell translocation gene 1, anti-proliferative	protein-coding	1.71	3.83	3.01	6.45	5.88	4.4	3.72	6.13	4.23	457.985	196.11	99.0067	50.4924	446.76	193.632	113.637	88.9099	448.687	202.413	97.4403	47.7833	439.742	194.497	167.578	152.318	1.64218	10.1351	8.25205e-71	1.15493e-68
Foxo1	PID_chr3_52270611	chr3	52270112	52271112	+	302	intron (NM_019739, intron 1 of 2)	intron (NM_019739, intron 1 of 2)	2275	NM_019739	56458	Mm.29891	NM_019739	ENSMUSG00000044167	AI876417|Afxh|FKHR|Fkhr1|Foxo1a	forkhead box O1	protein-coding	1.53	3.73	3.25	5.23	5.19	3.78	4	5.36	4.3	80.0409	40.8252	34.7186	27.2674	75.3244	43.1463	47.0764	46.5807	75.1149	36.9179	30.7891	24.8923	67.3945	42.7001	56.7242	55.1827	1.11886	8.10686	5.40792e-68	6.21718e-66
Setbp1	PID_chr18_79303699	chr18	79303200	79304200	+	300	Intergenic	Intergenic	-194309	NM_053099	240427	Mm.312871	NM_053099	ENSMUSG00000024548	C130092E12|Seb|mKIAA0437	SET binding protein 1	protein-coding	2.41	3.14	3.08	6.53	5.57	3.13	3.16	6.33	4.32	1.58814	3.48979	5.08263	6.1951	1.9429	1.32921	2.36483	3.10272	1.83353	4.20806	6.38777	7.06065	2.92602	2.31145	2.00934	1.95317	-1.88233	4.97485	2.99307e-28	3.19735e-27
F2rl2	PID_chr13_95685934	chr13	95685435	95686435	+	298	intron (NM_027711, intron 14 of 35)	intron (NM_027711, intron 14 of 35)	-10985	NM_010170	14064	Mm.440952	NM_010170	ENSMUSG00000021675	F730031A08|PAR3	coagulation factor II (thrombin) receptor-like 2	protein-coding	1.72	3.7	2.18	6.46	6.02	3.87	3.47	6.24	4.71	0.703104	2.60848	4.50639	11.3384	0.669245	1.07249	2.25283	5.78229	1.00184	2.30842	5.91495	15.4428	0.887834	0.410628	1.46953	3.86797	-2.02661	3.41998	4.4275e-16	2.02062e-15
Tox	PID_chr4_6934283	chr4	6933784	6934784	+	298	intron (NM_145711, intron 1 of 8)	intron (NM_145711, intron 1 of 8)	56439	NM_145711	252838	Mm.435828	NM_145711	ENSMUSG00000041272	1700007F02Rik	thymocyte selection-associated high mobility group box	protein-coding	2.39	2.8	1.31	6.16	5.24	3.27	3.49	6.43	5.17	16.7936	10.4957	7.73142	6.28984	16.9789	8.60254	12.2169	11.1166	18.5405	11.4265	8.39646	5.66221	24.2324	18.3637	20.2424	18.8144	1.7017	5.24864	4.52143e-48	1.59356e-46
Naf1	PID_chr8_66861702	chr8	66861203	66862203	+	296	intron (NM_001163564, intron 1 of 7)	intron (NM_001163564, intron 1 of 7)	1486	NM_001163564	234344	Mm.334561	NM_001163564	ENSMUSG00000014907	Gm174	nuclear assembly factor 1 ribonucleoprotein	protein-coding	1.97	2.38	1.68	5.91	4.46	2.63	2.34	5.96	3.76	6.56987	9.20789	11.1536	13.9945	7.22218	4.94805	6.7438	6.90061	5.73619	7.40734	12.0037	14.0393	6.16701	5.22849	4.97866	5.07674	-1.49693	4.62394	1.53072e-44	4.50676e-43
Asap1	PID_chr15_64206560	chr15	64206061	64207061	+	295	intron (NM_010026, intron 4 of 30)	intron (NM_010026, intron 4 of 30)	106112	NM_001276462	13196	Mm.277236	NM_010026	ENSMUSG00000022377	AV239055|DEF-1|Ddef1|PAP|mKIAA1249|s19	ArfGAP with SH3 domain, ankyrin repeat and PH domain1	protein-coding	2.04	4.15	3.23	6.15	5.84	4.9	4.34	5.96	4.93	23.8649	26.1904	18.2482	13.4159	24.5921	22.3289	21.6696	19.7242	23.8281	22.1069	17.8796	12.6308	26.8832	27.4559	29.1707	26.2669	1.02629	7.01166	6.69312e-38	1.3245e-36
Gzmb	PID_chr14_56297016	chr14	56296517	56297517	+	292	Intergenic	Intergenic	-34683	NM_013542	14939	Mm.14874	NM_013542	ENSMUSG00000015437	AI553453|CCP-1/C11|CCP1|Ctla-1|Ctla1|GZB	granzyme B	protein-coding	2.45	3.32	3.67	5.98	5.58	3.56	3.37	6.03	4.57	8.29782	45.2251	232.003	1349.89	6.15493	25.0704	55.0096	280.617	11.2882	49.4329	309.873	1586.94	13.5302	8.27978	20.9357	93.7536	-4.11217	8.61972	1.5272e-38	3.16484e-37
Adamts6	PID_chr13_104286825	chr13	104286326	104287326	+	290	Intergenic	Intergenic	-1009	NR_136938	108154	Mm.208125	NM_175496	ENSMUSG00000046169	A930019D11Rik|ADAM-TS6|b2b1879.1Clo|b2b2029Clo|b2b2182Clo|b2b2187.1Clo|b2b2228Clo	a disintegrin-like and metallopeptidase (reprolysin type) with thrombospondin type 1 motif, 6	protein-coding	2.63	3.71	3.33	6.29	5.92	4.31	4.19	6.17	4.71	4.7334	3.67352	2.65111	1.60385	5.14994	2.69117	3.41748	3.18354	4.54847	2.93592	1.96961	1.38744	4.20657	3.57598	3.5909	3.05217	1.10616	3.78974	1.13709e-15	5.06032e-15
Amigo2	PID_chr15_97470116	chr15	97469617	97470617	+	290	Intergenic	Intergenic	-222830	NM_001164563	105827	Mm.24005	NM_178114	ENSMUSG00000048218	AI415330|AMIGO-2|AW208913|Ali1	adhesion molecule with Ig like domain 2	protein-coding	3.34	4.37	4.82	5.5	5.68	4.86	4.8	5.47	4.42	5.77402	6.08927	5.02848	3.17128	5.92928	10.2893	6.98546	7.36342	5.58793	6.37227	3.94052	2.3149	5.57118	8.24269	5.52034	5.66711	1.25969	4.17393	1.44022e-16	6.80106e-16
Ctse	PID_chr1_131638445	chr1	131637946	131638946	+	288	5' UTR (NM_007799, exon 1 of 10)	5' UTR (NM_007799, exon 1 of 10)	132	NM_007799	13034	Mm.230249	NM_007799	ENSMUSG00000004552	A430072O03Rik|C920004C08Rik|CE|CatE	cathepsin E	protein-coding	2.79	3.12	3.29	6.27	5.33	4	4.04	5.99	4.09	7.59238	8.52705	6.2079	3.20984	8.09867	11.9705	8.4536	6.58018	8.96879	7.17427	5.91375	3.20005	14.1653	12.6105	11.0232	8.96646	1.45404	5.70438	2.09357e-28	2.25392e-27
Bach2	PID_chr4_32343946	chr4	32343447	32344447	+	286	Intergenic	Intergenic	-73488	NM_001109661	12014	Mm.491223	NM_007521	ENSMUSG00000040270	E030004N02Rik	BTB and CNC homology, basic leucine zipper transcription factor 2	protein-coding	3.04	5.55	4.26	6.31	6.09	6.31	5.92	6.22	4.97	25.1161	51.4379	21.9319	11.1739	26.8601	43.2458	25.0513	19.7848	23.8059	43.5663	18.8281	9.65016	21.421	41.054	27.4608	20.9473	1.08767	7.75418	2.81673e-21	1.86182e-20
Phb	PID_chr11_95667729	chr11	95667230	95668230	+	285	intron (NM_008831, intron 1 of 6)	intron (NM_008831, intron 1 of 6)	773	NM_008831	18673	Mm.263862	NM_008831	ENSMUSG00000038845	Bap32	prohibitin	protein-coding	2.45	3.04	3.09	5.9	5.05	3.26	3.73	5.84	3.64	47.4782	43.3213	104.435	120.575	44.3533	49.4532	80.7862	74.657	49.1246	56.1669	116.338	123.167	49.3154	43.0406	51.8192	53.6195	-1.22996	7.09529	2.83087e-29	3.24676e-28
Cnr2	PID_chr4_135904975	chr4	135904476	135905476	+	278	intron (NM_009924, intron 1 of 1)	ID4_|SINE|ID	-6704	NM_001305278	12802	Mm.297251	NM_009924	ENSMUSG00000062585	CB-2|CB2|CB2-R	cannabinoid receptor 2 (macrophage)	protein-coding	2.7	3.56	4.03	6.42	6.04	4.5	4.13	6.32	5.18	11.9431	10.4343	12.6941	8.53337	13.4399	14.6276	18.2725	15.7982	11.6331	12.8806	12.4242	7.51555	13.7595	15.396	21.5065	19.0082	1.30904	5.7882	1.63774e-32	2.2691e-31
Fam83d	PID_chr2_158719391	chr2	158718892	158719892	+	276	intron (NM_153089, intron 2 of 10)	intron (NM_153089, intron 2 of 10)	-48707	NM_027975	71878	Mm.85162	NM_027975	ENSMUSG00000027654	2310007D09Rik|BB104611	family with sequence similarity 83, member D	protein-coding	2.46	5.13	4.73	6.27	6.01	5.92	5.61	6.14	5.1	5.52196	1.00736	1.25091	5.94927	6.68199	1.51491	0.659997	3.594	3.86242	1.11951	1.24491	6.4568	4.95595	2.37507	0.704681	2.20931	-1.5742	2.72234	3.76487e-14	1.50735e-13
Tnfrsf26	PID_chr7_143625323	chr7	143624824	143625824	+	275	intron (NM_175649, intron 1 of 7)	intron (NM_175649, intron 1 of 7)	2521	NM_175649	244237	Mm.247498	NM_175649	ENSMUSG00000045362	Tnfrh3|Tnfrsf24	tumor necrosis factor receptor superfamily, member 26	protein-coding	1.54	3.72	2.85	5.99	5.78	4.5	4.23	5.99	4.74	17.3823	58.5327	28.5876	15.2824	15.827	50.2798	28.1397	23.2911	15.2149	48.9042	25.9601	14.4218	15.361	39.1743	33.0865	29.6532	1.0098	6.46644	5.17575e-20	3.1278e-19
Cnga1	PID_chr5_72634821	chr5	72634322	72635322	+	274	intron (NM_007723, intron 1 of 8)	intron (NM_007723, intron 1 of 8)	7930	NM_007723	12788	Mm.436652	NM_007723	ENSMUSG00000067220	Cncg	cyclic nucleotide gated channel alpha 1	protein-coding	3.16	4.68	4.32	6.38	5.99	4.54	4.45	6.24	4.58	4.53432	5.20733	2.96503	1.60326	3.30603	3.65113	4.68038	3.40155	3.63174	4.22511	1.94627	1.17837	3.12298	4.45504	5.70776	4.65302	1.94854	3.38739	4.30863e-29	4.8779e-28
Smad7	PID_chr18_75371475	chr18	75370976	75371976	+	272	intron (NM_001042660, intron 2 of 3)	intron (NM_001042660, intron 2 of 3)	4111	NM_001042660	17131	Mm.34407	NM_008543	ENSMUSG00000025880	Madh7	SMAD family member 7	protein-coding	2.54	3.51	3.3	5.99	5.66	3.46	3.85	6.1	4.04	60.4122	35.118	22.3014	10.0596	64.3449	41.7916	30.976	20.0001	59.588	36.3584	20.0711	9.44386	37.5836	37.386	36.5822	28.5672	1.56627	7.37526	4.77934e-28	4.96281e-27
Utrn	PID_chr10_12812833	chr10	12812334	12813334	+	272	intron (NM_011682, intron 1 of 73)	intron (NM_011682, intron 1 of 73)	48901	NM_011682	22288	Mm.331784	NM_011682	ENSMUSG00000019820	AA589569|DRP|Dmdl	utrophin	protein-coding	3.55	2.86	2.39	5.81	5.02	3.59	3.52	6.04	3.97	37.4162	34.733	36.5575	21.0265	36.4453	25.1256	38.4146	40.0518	36.1989	37.2624	32.5196	18.3039	31.0464	34.3183	48.6424	43.9489	1.23359	8.6015	3.05758e-19	1.75149e-18
St6gal1	PID_chr16_23274769	chr16	23274270	23275270	+	270	intron (NM_145933, intron 2 of 7)	intron (NM_145933, intron 2 of 7)	-15700	NM_001252506	20440	Mm.149029	NM_145933	ENSMUSG00000022885	AW742324|Siat1|St6Gal-I|St6gal|St6galI	beta galactoside alpha 2,6 sialyltransferase 1	protein-coding	2.58	3.16	3.03	6.37	5.95	4.47	3.96	6.53	4.77	35.8417	31.8611	30.6148	18.0086	40.8568	42.9773	44.0081	38.2326	38.0468	32.7903	27.1881	15.9088	45.3467	50.2916	55.081	47.8284	1.55803	7.36492	7.6144e-62	6.23155e-60
Tnfrsf9	PID_chr4_150924412	chr4	150923913	150924913	+	268	intron (NM_001077508, intron 1 of 6)	intron (NM_001077508, intron 1 of 6)	-3586	NM_001077509	21942	Mm.244187	NM_011612	ENSMUSG00000028965	4-1BB|A930040I11Rik|AA408498|AI325004|CDw137|Cd137|ILA|Ly63	tumor necrosis factor receptor superfamily, member 9	protein-coding	3.14	3.3	3.17	6.11	5.25	4.28	3.96	5.61	3.77	7.36828	25.8958	25.7911	69.8186	6.33145	21.1674	11.5182	24.0041	6.50516	28.7996	37.2077	81.4854	10.9268	26.1226	10.1644	13.4392	-2.63085	5.80731	2.47163e-40	5.69655e-39
Ski	PID_chr4_155223263	chr4	155222764	155223764	+	267	promoter-TSS (NM_011385)	promoter-TSS (NM_011385)	-729	NM_011385	20481	Mm.28520	NM_011385	ENSMUSG00000029050	2310012I02Rik|2610001A11Rik|AA062172|AA589460|BC004088	ski sarcoma viral oncogene homolog (avian)	protein-coding	3.86	4.54	4.41	6.34	6.36	5.05	5.14	6.21	5.06	37.9256	53.5221	24.7864	13.6745	38.3092	42.5965	33.691	24.1637	36.1745	44.5475	22.6394	13.4403	32.6272	41.5507	38.7256	29.5614	1.10711	7.57328	1.9591e-30	2.42552e-29
Abcg3	PID_chr5_105004789	chr5	105004290	105005290	+	262	Intergenic	B4|SINE|B4	-22073	NM_030239	27405	Mm.389663	NM_030239	ENSMUSG00000029299	Abcp2|Mxr2	ATP binding cassette subfamily G member 3	protein-coding	3.57	3.78	3.85	6.21	5.89	3.51	4.18	6.25	4.87	7.72118	3.6061	6.4381	4.10821	9.64871	3.21143	7.53641	8.28852	8.06773	3.61488	5.35097	3.94508	11.6715	4.7899	9.61925	11.0677	1.4575	4.33889	2.93962e-27	2.89377e-26
Fasl	PID_chr1_161774846	chr1	161774347	161775347	+	262	Intergenic	Intergenic	13648	NM_010177	14103	Mm.3355	NM_010177	ENSMUSG00000000817	APT1LG1|CD178|CD95-L|CD95L|Fas-L|Faslg|Tnfsf6|Tnlg1a|gld	Fas ligand (TNF superfamily, member 6)	protein-coding	2.21	2.66	2.64	6.17	5.21	3.48	2.95	6.12	4.16	4.95394	10.4001	5.93486	13.2702	3.90101	5.84206	3.08752	5.23596	9.41133	22.4898	12.2662	19.6569	5.60885	7.82837	6.16105	7.14317	-1.49027	4.15058	6.545e-10	1.85624e-09
Il2rb	PID_chr15_78502960	chr15	78502461	78503461	+	261	Intergenic	LTR84b|LTR|ERVL	-7895	NM_008368	16185	Mm.35287	NM_008368	ENSMUSG00000068227	CD122|IL-15Rbeta|IL15Rbeta|Il-2/15Rbeta|Il-2Rbeta|p70	interleukin 2 receptor, beta chain	protein-coding	2.42	3.36	2.34	6.34	5.58	3.53	2.63	6.22	3.5	174.384	203.184	251.829	435.14	130.612	159.616	173.379	263.78	224.309	335.922	306.13	469.523	130.692	143.94	143.605	185.605	-1.36847	9.42563	1.42771e-27	1.43619e-26
Adrb2	PID_chr18_62169322	chr18	62168823	62169823	+	260	Intergenic	Intergenic	10658	NM_007420	11555	Mm.5598	NM_007420	ENSMUSG00000045730	Adrb-2|Badm|Gpcr7	adrenergic receptor, beta 2	protein-coding	2.92	2.28	2.56	6.34	5.75	3.62	3.28	6	4.96	14.8238	7.98266	5.80882	3.29853	19.367	9.74771	8.40241	6.39399	11.4008	8.38296	5.22919	2.92247	13.6555	8.62537	10.1995	9.07459	1.6042	4.43059	1.18336e-35	2.01192e-34
Mir5113	PID_chr15_80930178	chr15	80929679	80930679	+	260	3' UTR (NM_144812, exon 25 of 25)	3' UTR (NM_144812, exon 25 of 25)	-9860	NR_039573	100628612		NR_039573	ENSMUSG00000092868	mir-5113|mmu-mir-5113|mu-mir-5113	microRNA 5113	ncRNA	2.03	3.53	3.41	6.07	5.7	4.33	4.31	6.3	4.77	14.0556	19.965	23.3648	14.2585	12.7096	29.3558	23.7029	20.8611	13.1892	29.1581	17.0891	12.5051	14.8005	26.9924	33.9257	29.3044	1.18687	0.618259	1.57735e-05	3.08474e-05
S1pr4	PID_chr10_81510423	chr10	81509924	81510924	+	260	intron (NM_010304, intron 4 of 6)	intron (NM_010304, intron 4 of 6)	-10287	NM_010102	13611	Mm.33065	NM_010102	ENSMUSG00000044199	Edg6|Lpc1|S1p4	sphingosine-1-phosphate receptor 4	protein-coding	2.76	4.6	4.07	6.35	6.29	5.01	4.45	6.17	4.19	33.3884	77.2797	70.9683	40.2908	28.9731	96.9053	96.6124	71.2835	43.3962	87.8503	63.0328	36.2447	32.0967	75.1543	93.3435	80.0379	1.11287	7.37299	3.63419e-27	3.56298e-26
Atp10a	PID_chr7_58692102	chr7	58691603	58692603	+	258	intron (NM_009728, intron 1 of 20)	intron (NM_009728, intron 1 of 20)	33901	NM_009728	11982	Mm.135129	NM_009728	ENSMUSG00000025324	Atp10c|pfatp	ATPase, class V, type 10A	protein-coding	1.07	1.43	1.84	6.33	5.38	3.16	3.1	6.19	3.64	6.91557	14.1145	14.0907	20.5721	7.12946	7.52378	10.6746	15.243	7.57605	15.7725	15.051	21.9603	6.48432	5.52519	7.89269	10.59	-1.08124	6.11031	4.96126e-37	9.24921e-36
Prickle3	PID_chrX_7649118	chrX	7648619	7649619	+	258	intron (NM_009305, intron 6 of 6)	intron (NM_009305, intron 6 of 6)	-8260	NM_001290624	54630	Mm.232232	NM_175097	ENSMUSG00000031145	Lmo6|Pk3|Sfc16	prickle planar cell polarity protein 3	protein-coding	1.24	3.41	3.04	6.3	6.35	4.67	4.24	6.43	5.19	8.60388	12.5342	9.78343	5.19781	8.91521	9.98468	11.4841	8.66729	9.74179	11.9392	8.75914	4.48695	8.12202	8.5747	11.2861	9.32133	1.02365	4.38865	2.41037e-28	2.58633e-27
Nek6	PID_chr2_38472001	chr2	38471502	38472502	+	254	Intergenic	Intergenic	-39695	NM_021606	59126	Mm.143818	NM_021606	ENSMUSG00000026749	1300007C09Rik	NIMA (never in mitosis gene a)-related expressed kinase 6	protein-coding	2.23	2.2	0.92	6.31	5.46	3.28	2.89	5.86	3.42	3.49221	2.69983	4.69891	8.38736	6.45743	4.20419	4.07854	5.39074	4.12138	3.05944	7.0756	8.7603	8.4405	6.42287	4.49426	3.7773	-1.24361	3.76882	9.39088e-09	2.42545e-08
Blm	PID_chr7_80583342	chr7	80582843	80583843	+	252	Intergenic	Intergenic	-48224	NM_001042527	12144	Mm.12932	NM_007550	ENSMUSG00000030528	-	Bloom syndrome, RecQ like helicase	protein-coding	1.07	3.25	3.09	6.19	5.52	3.76	4.06	6.28	4.13	2.69337	5.1328	7.22117	12.5886	2.47901	3.85726	5.10197	8.46531	2.6	3.73332	7.3737	13.4778	3.23429	4.2948	4.41549	5.90962	-1.21863	4.75361	5.89892e-22	4.07773e-21
Kntc1	PID_chr5_123749616	chr5	123749117	123750117	+	251	promoter-TSS (NM_025438)	promoter-TSS (NM_025438)	-109	NM_001042421	208628	Mm.441089	NM_001042421	ENSMUSG00000029414	D330012D13|jgl	kinetochore associated 1	protein-coding	4.08	4.57	4.52	6.21	6.07	4.68	4.85	6.01	4.37	0.85264	0.548348	7.74334	15.438	1.00042	0.889903	4.30966	10.819	0.801183	0.74432	9.16882	16.9821	1.93521	1.71844	2.20299	6.37003	-1.44262	5.16709	1.0267e-12	3.64786e-12
Dand5	PID_chr8_84826703	chr8	84826204	84827204	+	247	intron (NR_033145, intron 1 of 1)	B3|SINE|B2	-3881	NM_201227	23863	Mm.304252	NM_201227	ENSMUSG00000053226	Cerl-2|Cerl2|Cerr2|Dte|GREM3|coco	DAN domain family member 5, BMP antagonist	protein-coding	3.61	4.16	3.97	5.23	5.05	3.22	3.68	5.47	4.19	2.39103	4.32318	3.47501	1.64345	2.0913	3.95679	4.37755	3.05257	2.9986	3.55619	2.91821	1.44745	2.15578	3.28645	4.89601	4.2554	1.51979	2.37586	6.9214e-24	5.46972e-23
Gm2a	PID_chr11_55097965	chr11	55097466	55098466	+	247	promoter-TSS (NM_010299)	promoter-TSS (NM_010299)	-19	NM_010299	14667	Mm.287807	NM_010299	ENSMUSG00000000594	AA408702|AW215435|GM2-AP|SAP-3	GM2 ganglioside activator protein	protein-coding	3.49	3.96	4.34	6.25	6.21	4.81	4.73	6.32	4.81	65.0224	23.9143	22.9102	17.9294	95.3528	35.8804	34.2477	29.0499	66.1377	25.5764	21.6836	16.4107	103.339	39.7552	37.1981	35.5863	1.08693	7.38084	9.74116e-22	6.62822e-21
Ube2h	PID_chr6_30300430	chr6	30299931	30300931	+	244	intron (NM_001169576, intron 1 of 4)	intron (NM_001169576, intron 1 of 4)	4108	NM_009459	22214	Mm.332967	NM_009459	ENSMUSG00000039159	1500009C23Rik|AI181839|AI326965|AI462483|AW227540|E2-20K|Gid3|N28148|Ubc8	ubiquitin-conjugating enzyme E2H	protein-coding	3.25	3.99	3.44	5.88	4.85	4.3	4.21	6.14	4.06	54.478	69.975	35.2071	24.5284	51.1224	60.9796	46.48	41.9177	52.7606	74.7011	32.5326	23.2462	47.4712	58.6716	57.801	52.2295	1.13753	7.95297	1.82084e-57	1.06569e-55
Tnf	PID_chr17_35200618	chr17	35200119	35201119	+	241	intron (NM_001278601, intron 2 of 2)	intron (NM_001278601, intron 2 of 2)	1388	NM_013693	21926	Mm.1293	NM_013693	ENSMUSG00000024401	DIF|TNF-a|TNF-alpha|TNFSF2|TNFalpha|Tnfa|Tnfsf1a|Tnlg1f	tumor necrosis factor	protein-coding	3.84	4.21	3.65	5.26	5.18	4.28	4.47	5.48	4.34	8.21656	21.6595	35.3804	36.7425	11.3037	17.6574	17.5444	20.5926	5.89146	27.7113	41.8507	36.0205	9.63827	8.58663	8.41377	11.5103	-1.67537	5.09432	1.75757e-27	1.75158e-26
Scml4	PID_chr10_42897807	chr10	42897308	42898308	+	238	intron (NM_001359265, intron 1 of 6)	intron (NM_001359265, intron 1 of 6)	37296	NM_001359265	268297	Mm.98731	NM_172938	ENSMUSG00000044770	9330161D17|mFLJ00197	Scm polycomb group protein like 4	protein-coding	2.75	4.55	4.15	5.84	5.45	5.06	5	5.58	4.31	29.0829	23.6768	28.1222	14.6597	27.66	27.2828	36.2714	32.3026	34.569	26.8997	24.7058	12.5484	27.4802	30.1753	42.6812	39.3616	1.61863	7.11185	1.37984e-61	1.09222e-59
Gadd45g	PID_chr13_51849463	chr13	51848964	51849964	+	237	TTS (NM_011817)	TTS (NM_011817)	2789	NM_011817	23882	Mm.281298	NM_011817	ENSMUSG00000021453	AI327420|C86281|CR6|DDIT2|OIG37	growth arrest and DNA-damage-inducible 45 gamma	protein-coding	3.21	2.99	2.66	6.17	5.04	2.66	3.09	5.86	4.16	4.7478	7.53151	19.4434	32.325	5.92217	5.95663	5.85677	8.63783	3.68014	9.67888	28.6485	38.0712	6.47248	5.07708	4.75849	6.32479	-2.61802	3.85313	1.58707e-43	4.36649e-42
Klf2	PID_chr8_72365299	chr8	72364800	72365800	+	237	intron (NM_007944, intron 21 of 23)	intron (NM_007944, intron 21 of 23)	46238	NM_008452	16598	Mm.26938	NM_008452	ENSMUSG00000055148	Lklf	Kruppel-like factor 2 (lung)	protein-coding	2.64	3.95	4.05	5.32	5.19	3.91	3.89	5.42	4.14	543.402	387.043	240.2	83.4273	637.823	424.917	334.565	188.291	494.637	404.374	202.663	67.3552	386.145	336.226	320.45	224.687	1.70813	9.25435	6.32913e-40	1.42472e-38
Irf9	PID_chr14_55604096	chr14	55603597	55604597	+	236	promoter-TSS (NM_001159418)	promoter-TSS (NM_001159418)	112	NM_001159417	16391	Mm.2032	NM_008394	ENSMUSG00000002325	Irf-9|Isgf3g|p48	interferon regulatory factor 9	protein-coding	3.63	4.13	3.83	6.14	6.16	4.52	4.46	6.35	5.16	32.9123	49.0632	52.9086	32.3809	34.6773	55.6682	52.0573	50.2661	31.5877	42.0819	44.793	26.15	35.8209	43.8156	49.9321	54.9821	1.04254	6.80247	3.91738e-20	2.40039e-19
Ski	PID_chr4_155200794	chr4	155200295	155201295	+	235	intron (NM_011385, intron 1 of 6)	intron (NM_011385, intron 1 of 6)	21740	NM_001357191	20481	Mm.28520	NM_011385	ENSMUSG00000029050	2310012I02Rik|2610001A11Rik|AA062172|AA589460|BC004088	ski sarcoma viral oncogene homolog (avian)	protein-coding	2.56	4.5	4.62	6	5.72	4.95	5.15	5.9	4.45	37.9256	53.5221	24.7864	13.6745	38.3092	42.5965	33.691	24.1637	36.1745	44.5475	22.6394	13.4403	32.6272	41.5507	38.7256	29.5614	1.10711	7.57328	1.9591e-30	2.42552e-29
Cbx7	PID_chr15_79933966	chr15	79933467	79934467	+	233	Intergenic	Intergenic	-1321	NM_144811	52609	Mm.323442	NM_144811	ENSMUSG00000053411	1600014J01Rik|AI851678|D15Ertd417e	chromobox 7	protein-coding	1.89	3.37	2.61	5.81	5.1	2.81	3.11	5.59	4.3	39.2259	53.4714	56.6614	31.4375	38.3037	56.0812	68.7031	51.1083	53.1512	60.0305	56.0098	30.5702	39.8664	52.9151	84.2588	67.5925	1.11402	7.15981	7.3618e-36	1.27865e-34
Ldlrap1	PID_chr4_134796711	chr4	134796212	134797212	+	229	Intergenic	Intergenic	-28708	NM_145554	100017	Mm.27486	NM_145554	ENSMUSG00000037295	AA691260|ARH2|Arh|Arh1|FHCB1|FHCB2	low density lipoprotein receptor adaptor protein 1	protein-coding	1.84	2.97	2.71	5.86	5.64	4.04	4.08	5.5	4.1	31.3205	41.3908	26.9833	15.1066	27.8926	50.8869	37.9397	28.8961	39.2462	47.604	26.6965	14.2355	34.3624	52.9098	51.5545	39.1971	1.43106	6.55622	1.90056e-32	2.62571e-31
Nr1d2	PID_chr14_18187232	chr14	18186733	18187733	+	229	Intergenic	Intergenic	51873	NM_011584	353187	Mm.26587	NM_011584	ENSMUSG00000021775	RVR|Rev-erb	nuclear receptor subfamily 1, group D, member 2	protein-coding	3.86	2.9	3.65	6.12	5.16	3.64	3.65	6.11	4.25	24.8005	12.4863	10.1028	5.77168	24.0864	9.00256	9.89217	8.14513	21.7862	11.1194	9.44939	5.4706	18.6287	8.88999	12.1048	11.6384	1.05899	5.73732	1.55858e-20	9.83095e-20
Cxcr4	PID_chr1_128548839	chr1	128548340	128549340	+	226	Intergenic	L1MB2|LINE|L1	43459	NM_001356509	12767	Mm.1401	NM_009911	ENSMUSG00000045382	CD184|CXC-R4|CXCR-4|Cmkar4|LESTR|PB-CKR|PBSF/SDF-1|Sdf1r|b2b220Clo	chemokine (C-X-C motif) receptor 4	protein-coding	3.2	2.71	3.41	5.97	5.37	3.31	3.7	5.89	4.38	147.117	70.0574	27.8346	23.2737	161.608	109.019	39.9557	38.5022	104.139	79.6293	26.1445	22.7032	98.1486	121.928	59.1974	50.1798	1.1142	7.51249	4.30165e-18	2.27497e-17
Slc28a2	PID_chr2_122430103	chr2	122429604	122430604	+	226	Intergenic	Intergenic	-10716	NM_172980	269346	Mm.29510	NM_172980	ENSMUSG00000027219	2010208B10Rik|B430217P18|BB152493|Cnt2|SPNT	solute carrier family 28 (sodium-coupled nucleoside transporter), member 2	protein-coding	3.91	3.96	3.35	5.87	5.54	4.26	3.88	5.79	4.36	38.7007	54.7968	52.6307	34.6885	37.4143	57.6101	66.3045	64.1478	41.9369	57.4199	45.5749	30.2418	37.5113	58.4195	74.604	77.1467	1.3211	7.54555	8.20836e-35	1.31239e-33
Tmem71	PID_chr15_66560985	chr15	66560486	66561486	+	225	promoter-TSS (NM_172514)	promoter-TSS (NM_172514)	60	NM_172514	213068	Mm.132299	NM_172514	ENSMUSG00000036944	AI661017|E430024D12	transmembrane protein 71	protein-coding	2.36	3.24	3.12	6.15	5.57	3.92	4.01	6.04	4.15	28.3215	50.5837	49.7278	21.4905	24.0921	48.9506	55.745	44.3541	36.0447	49.3363	42.0876	19.1651	27.859	43.9989	66.221	58.322	1.5749	6.92776	3.51322e-43	9.37214e-42
Scd2	PID_chr19_44283187	chr19	44282688	44283688	+	223	Intergenic	Intergenic	-10488	NM_009128	20250	Mm.487021	NM_009128	ENSMUSG00000025203	Mir5114|Scd-2|mir-5114|swty	stearoyl-Coenzyme A desaturase 2	protein-coding	2.79	3.42	3.24	5.87	5.29	3.75	3.95	5.52	4.25	10.5525	12.6085	13.2196	50.1173	12.5423	21.6501	12.8519	19.0728	13.5492	13.9461	13.5154	62.2208	20.9336	27.5113	11.1255	11.7173	-2.43906	6.76423	4.86483e-52	2.14519e-50
Mov10	PID_chr3_104818154	chr3	104817655	104818655	+	222	5' UTR (NM_001163441, exon 2 of 21)	5' UTR (NM_001163441, exon 2 of 21)	150	NM_001163441	17454	Mm.1597	NM_008619	ENSMUSG00000002227	C77703|Mov-10	Mov10 RISC complex RNA helicase	protein-coding	1.79	3.95	4.16	5.67	4.97	3.89	4.09	5.65	4.24	8.59056	44.4783	63.6558	55.4392	9.04682	39.0113	30.4666	35.8741	9.28334	56.9382	65.2006	50.1706	8.3893	28.9095	22.5912	24.8744	-1.0412	7.0173	1.09341e-24	9.14995e-24
Ets1	PID_chr9_32746038	chr9	32745539	32746539	+	221	intron (NM_011808, intron 6 of 7)	intron (NM_011808, intron 6 of 7)	49997	NM_011808	23871	Mm.292415	NM_011808	ENSMUSG00000032035	AI196000|AI448617|D230050P06|Ets-1|Tpl1|vs	E26 avian leukemia oncogene 1, 5' domain	protein-coding	3.85	4.03	3.79	5.99	5.65	5.14	4.91	5.66	4.57	251.085	277.94	203.956	153.087	236.104	270.143	264.833	227.755	255.316	314.455	188.516	133.901	220.478	311.711	299.34	274.681	1.00669	10.3314	7.37055e-33	1.05043e-31
Runx1	PID_chr16_92825036	chr16	92824537	92825537	+	220	intron (NM_001111021, intron 2 of 7)	intron (NM_001111021, intron 2 of 7)	1037	NM_001111021	12394	Mm.4081	NM_009821	ENSMUSG00000022952	AML1|CBF-alpha-2|Cbfa2|Pebp2a2|Pebpa2b	runt related transcription factor 1	protein-coding	2.95	3.24	3.46	5.32	5.1	3.66	4.06	5.16	4.05	8.48618	5.6032	5.22307	4.45448	9.6169	5.23774	7.58025	7.28153	8.16227	4.44238	4.01212	3.68513	9.40474	6.65161	8.70076	8.3522	1.15087	5.52859	8.43142e-37	1.54795e-35
Pcmtd1	PID_chr1_7398006	chr1	7397507	7398507	+	219	Intergenic	CpG	309087	NM_183028	319263	Mm.21539	NM_183028	ENSMUSG00000051285	8430411F12Rik|A030012M09Rik	protein-L-isoaspartate (D-aspartate) O-methyltransferase domain containing 1	protein-coding	3.96	4	4.12	5.15	4.94	4.85	4.83	5.39	4.26	15.1677	21.9163	14.0335	7.64996	14.5651	17.3888	15.0883	12.2929	15.3829	18.3746	12.9901	7.29285	14.5373	19.6376	19.6676	17.78	1.25472	6.14497	1.50719e-21	1.01358e-20
Rras2	PID_chr7_114081805	chr7	114081306	114082306	+	219	intron (NM_025846, intron 1 of 5)	intron (NM_025846, intron 1 of 5)	35975	NM_025846	66922	Mm.276572	NM_025846	ENSMUSG00000055723	2610016H24Rik|C86394|TC21	related RAS viral (r-ras) oncogene 2	protein-coding	2.12	3.91	2.79	5.96	5.83	5.06	4.6	6.06	4.53	37.6593	102.669	87.42	110.038	34.1818	96.1972	78.6337	81.8202	32.823	93.4684	89.8673	113.574	29.2097	61.6278	59.722	57.7297	-1.00533	7.56912	1.07427e-36	1.95741e-35
Klf3	PID_chr5_64813625	chr5	64813126	64814126	+	218	intron (NM_008453, intron 1 of 5)	intron (NM_008453, intron 1 of 5)	10103	NM_008453	16599	Mm.392759	NM_008453	ENSMUSG00000029178	9930027G08Rik|AL024007|Bklf|Tef-2	Kruppel-like factor 3 (basic)	protein-coding	2.26	3.82	3.65	4.68	5.01	4.06	4.71	4.7	3.48	68.1748	200.572	64.098	26.4869	58.739	109.432	77.2378	52.7284	69.2199	129.135	56.4592	22.5727	50.2508	94.8715	85.8396	62.4068	1.43672	7.4286	1.28872e-17	6.60221e-17
Cxcr4	PID_chr1_128614989	chr1	128614490	128615490	+	215	Intergenic	Intergenic	-22691	NM_009911	12767	Mm.1401	NM_009911	ENSMUSG00000045382	CD184|CXC-R4|CXCR-4|Cmkar4|LESTR|PB-CKR|PBSF/SDF-1|Sdf1r|b2b220Clo	chemokine (C-X-C motif) receptor 4	protein-coding	2.48	6	5.19	5.75	5.68	6.5	6.15	5.82	4.45	147.117	70.0574	27.8346	23.2737	161.608	109.019	39.9557	38.5022	104.139	79.6293	26.1445	22.7032	98.1486	121.928	59.1974	50.1798	1.1142	7.51249	4.30165e-18	2.27497e-17
Bcl11b	PID_chr12_107993293	chr12	107992794	107993794	+	213	intron (NM_001079883, intron 1 of 3)	(TG)n|Simple_repeat|Simple_repeat	10120	NM_021399	58208	Mm.392694	NM_021399	ENSMUSG00000048251	9130430L19Rik|AI604821|B630002E05Rik|BCL-11B|Ctip2|Rit1	B cell leukemia/lymphoma 11B	protein-coding	2.61	3.26	3.59	6.02	6.05	4.37	4.52	6.06	4.59	40.2874	38.3844	37.286	25.3754	32.7661	31.4233	40.3898	39.4394	44.1755	32.496	33.4066	22.9963	40.4714	34.6499	50.9975	48.421	1.04407	8.27741	2.97395e-30	3.63998e-29
Enpp1	PID_chr10_24673128	chr10	24672629	24673629	+	213	intron (NM_001308327, intron 5 of 24)	intron (NM_001308327, intron 5 of 24)	39030	NM_008813	18605	Mm.27254	NM_008813	ENSMUSG00000037370	4833416E15Rik|AI428932|C76301|CD203c|E-NPP 1|E-NPP1|Ly-41|M6S1|NPP1|Npps|PC-1|Pca|Pca-1|Pdnp1|ttw|twy	ectonucleotide pyrophosphatase/phosphodiesterase 1	protein-coding	3.02	3.31	2.71	6.06	4.7	3.9	2.7	5.99	4.13	3.99635	2.91323	2.00828	1.60951	4.9354	3.35302	2.97049	2.48304	4.77572	3.06118	2.258	1.64656	6.96767	4.38708	4.30803	3.38524	1.01045	3.3378	2.42757e-16	1.13142e-15
Lif	PID_chr11_4339541	chr11	4339042	4340042	+	212	Intergenic	Intergenic	72746	NM_001039537	16878	Mm.4964	NM_008501	ENSMUSG00000034394	-	leukemia inhibitory factor	protein-coding	1.9	3.08	1.55	5.94	4.33	2.64	2.09	5.34	2.93	0.437212	1.06758	8.06205	36.0061	0.542392	0.96924	1.34939	5.37508	0.203632	0.991672	9.56713	30.5864	0.483358	0.898929	0.800972	2.13517	-3.86786	4.72743	3.08146e-23	2.32664e-22
Mir147	PID_chr2_122652525	chr2	122652026	122653026	+	211	Intergenic	Intergenic	11723	NR_030547	387165		NR_030547	ENSMUSG00000076309	Mirn147|mmu-mir-147	microRNA 147	ncRNA	2.04	3.59	3.39	5.99	5.3	4.09	4.13	5.53	4.24	1.97691	8.34957	34.0707	38.9849	2.9808	9.85137	21.0858	27.795	1.05844	9.99685	23.7368	31.5831	1.70554	5.62337	3.5749	3.20577	-3.30428	0.294167	1.5663e-18	8.55531e-18
Slc12a7	PID_chr13_73740536	chr13	73740037	73741037	+	211	Intergenic	Intergenic	-23123	NM_001360694	20499	Mm.275800	NM_011390	ENSMUSG00000017756	AA408796|D13Ertd261e|Kcc4	solute carrier family 12, member 7	protein-coding	2.26	4.63	4.83	6.05	5.66	5.02	4.48	5.66	4.61	64.222	67.045	53.7389	29.0195	62.5973	66.5592	74.4588	69.3305	72.2426	70.2032	47.1797	24.4447	54.3431	64.6025	97.4707	83.8069	1.74697	8.28434	2.89081e-55	1.55958e-53
Zc3h12d	PID_chr10_7824740	chr10	7824241	7825241	+	211	Intergenic	Intergenic	-7729	NM_172785	237256	Mm.140055	NM_172785	ENSMUSG00000039981	D730019B10Rik|TFL	zinc finger CCCH type containing 12D	protein-coding	3.02	3.55	3.09	5.97	5.39	4.04	4.15	5.8	4.71	15.6837	44.5632	20.7834	11.709	14.3542	36.2743	20.1228	17.0038	16.8882	42.0967	20.3239	10.6302	19.2876	42.6768	31.5262	25.6876	1.24237	6.54859	2.36585e-51	1.00206e-49
Gpcpd1	PID_chr2_132578285	chr2	132577786	132578786	+	210	promoter-TSS (NM_001355648)	promoter-TSS (NM_001355648)	-38	NM_001355652	74182	Mm.211211	NM_027096	ENSMUSG00000027346	2310004G06Rik|2310032D16Rik|AU015213|Gde5|Prei4|mKIAA1434	glycerophosphocholine phosphodiesterase 1	protein-coding	2.63	4.65	4.11	5.78	5.9	4.48	4.85	5.62	4.48	22.475	21.947	15.9268	11.4229	22.468	27.1578	18.9149	17.6792	20.9184	22.2553	14.9006	11.2362	23.4959	36.4714	24.9911	23.4138	1.02906	6.07444	9.45984e-18	4.89307e-17
Nat10	PID_chr2_103682586	chr2	103682087	103683087	+	207	intron (NM_178890, intron 2 of 16)	intron (NM_178890, intron 2 of 16)	78683	NM_153126	98956	Mm.288005	NM_153126	ENSMUSG00000027185	AI429152	N-acetyltransferase 10	protein-coding	2.99	4.59	4.23	5.76	5.73	4.82	4.76	5.81	4.34	18.0554	12.5754	33.3073	36.2378	16.0806	10.5791	28.3527	24.4358	19.5832	11.9232	33.4352	36.298	15.8772	9.69545	20.0534	18.1162	-1.03242	6.38475	1.90755e-49	7.33912e-48
Fosl2	PID_chr5_32135474	chr5	32134975	32135975	+	205	promoter-TSS (NM_008037)	promoter-TSS (NM_008037)	-997	NM_008037	14284	Mm.24684	NM_008037	ENSMUSG00000029135	Fra-2	fos-like antigen 2	protein-coding	4.43	4.21	4.32	5.69	5.5	5.46	5.23	5.55	4.45	77.3292	22.0516	4.50023	8.12313	64.1073	14.8167	3.80369	4.53178	90.6393	47.865	6.45226	11.4412	50.9464	27.215	3.54543	3.5976	-1.6999	7.1719	4.14549e-17	2.03523e-16
Ski	PID_chr4_155210362	chr4	155209863	155210863	+	205	intron (NM_011385, intron 1 of 6)	(CCAA)n|Simple_repeat|Simple_repeat	12172	NM_001357191	20481	Mm.28520	NM_011385	ENSMUSG00000029050	2310012I02Rik|2610001A11Rik|AA062172|AA589460|BC004088	ski sarcoma viral oncogene homolog (avian)	protein-coding	3.08	3.88	3.34	5.85	5.8	3.73	3.96	5.96	4.78	37.9256	53.5221	24.7864	13.6745	38.3092	42.5965	33.691	24.1637	36.1745	44.5475	22.6394	13.4403	32.6272	41.5507	38.7256	29.5614	1.10711	7.57328	1.9591e-30	2.42552e-29
Maf	PID_chr8_115178507	chr8	115178008	115179008	+	204	intron (NM_019573, intron 8 of 8)	intron (NM_019573, intron 8 of 8)	528386	NM_001025577	17132	Mm.275549	NM_001025577	ENSMUSG00000055435	2810401A20Rik|A230108G15Rik|AW047063|c-maf	avian musculoaponeurotic fibrosarcoma oncogene homolog	protein-coding	2.98	2.93	2.71	6	5.88	3.95	3.38	5.95	4.68	2.43677	1.94001	0.824816	0.718949	3.76044	2.76604	1.97622	1.81145	2.3532	2.1744	0.973206	0.781872	6.42197	4.85972	4.04181	4.05047	2.34074	3.10059	2.64244e-16	1.22979e-15
Nipal3	PID_chr4_135493395	chr4	135492896	135493896	+	204	intron (NM_001361484, intron 1 of 11)	intron (NM_001361484, intron 1 of 11)	1182	NM_001347220	74552	Mm.26548	NM_028995	ENSMUSG00000028803	9130020G22Rik|AI480660|Npal3	NIPA-like domain containing 3	protein-coding	2.2	3.23	2.93	5.41	5.5	2.97	3.46	5.69	3.94	16.7471	28.7271	18.3612	10.2262	16.0195	28.4217	23.9187	19.2088	20.3131	33.0468	17.4135	9.84373	17.763	26.9619	25.7914	21.2216	1.07828	6.71409	6.63728e-44	1.85249e-42
Cxcr4	PID_chr1_128767094	chr1	128766595	128767595	+	203	Intergenic	Intergenic	-174796	NM_009911	12767	Mm.1401	NM_009911	ENSMUSG00000045382	CD184|CXC-R4|CXCR-4|Cmkar4|LESTR|PB-CKR|PBSF/SDF-1|Sdf1r|b2b220Clo	chemokine (C-X-C motif) receptor 4	protein-coding	2.23	4.36	3.21	6.02	5.58	4.3	4.3	5.91	4.2	147.117	70.0574	27.8346	23.2737	161.608	109.019	39.9557	38.5022	104.139	79.6293	26.1445	22.7032	98.1486	121.928	59.1974	50.1798	1.1142	7.51249	4.30165e-18	2.27497e-17
Klrb1c	PID_chr6_128760236	chr6	128759737	128760737	+	203	Intergenic	CpG	28404	NM_001159904	17059	Mm.480764	NM_008527	ENSMUSG00000030325	AI462337|CD161|Klrb1b|Ly-59|Ly55c|Ly59|NK-RP1|NK1.1|NKR-P1.9|NKRP1|NKRP140|Nk-1|Nk-1.2|Nk1|Nk1.2|Nkrp1b|Nkrp1c|ly-55c	killer cell lectin-like receptor subfamily B member 1C	protein-coding	4.1	4.69	4.65	5.11	5.18	5.14	5.2	5.39	4.3	2.74169	2.58786	4.37482	9.49882	1.72197	1.64505	2.15978	6.47099	3.18794	3.48544	5.33469	7.89179	0.864673	0.895942	0.845563	3.52241	-1.19539	3.61252	7.20745e-10	2.03516e-09
Il2ra	PID_chr2_11653570	chr2	11653071	11654071	+	200	intron (NM_008367, intron 1 of 7)	intron (NM_008367, intron 1 of 7)	10779	NM_008367	16184	Mm.915	NM_008367	ENSMUSG00000026770	CD25|Il2r|Ly-43	interleukin 2 receptor, alpha chain	protein-coding	2.35	3.84	3.91	5.86	5.25	4.37	4.44	5.72	3.95	4.81319	41.5065	25.7565	61.9179	3.88902	13.513	9.50284	15.7506	3.01247	14.2458	30.7822	70.8817	5.16624	11.3102	13.2044	14.1803	-2.35215	6.39969	4.17963e-11	1.31005e-10
Igsf6	PID_chr7_121059691	chr7	121059192	121060192	+	198	intron (NM_021554, intron 4 of 4)	intron (NM_021554, intron 4 of 4)	14838	NM_030691	80719	Mm.160384	NM_030691	ENSMUSG00000035004	-	immunoglobulin superfamily, member 6	protein-coding	2.62	3.51	3.47	5.95	5.54	3.99	2.91	5.82	4.51	2.29017	0.395328	0.205759	0.030697	4.64824	0.811374	0.758192	0.548252	1.82182	0.25085	0.0463746	0.0215796	5.25815	0.895194	1.01445	1.36465	5.83205	1.26622	3.2351e-15	1.39346e-14
Chsy1	PID_chr7_66197360	chr7	66196861	66197861	+	197	Intergenic	Intergenic	87869	NM_001081163	269941	Mm.333916	NM_001081163	ENSMUSG00000032640	-	chondroitin sulfate synthase 1	protein-coding	2.86	4	3.34	5.91	5.21	4.38	3.6	5.62	3.97	24.2639	12.5263	19.5335	42.9863	20.379	11.4336	15.815	25.8662	32.0058	16.7949	27.1578	52.4583	25.049	13.357	17.7455	24.5593	-1.12447	6.72135	4.16396e-29	4.72519e-28
Larp1	PID_chr11_57966921	chr11	57966422	57967422	+	196	Intergenic	Intergenic	-42142	NM_028451	73158	Mm.248843	NM_028451	ENSMUSG00000037331	1810024J12Rik|3110040D16Rik|Larp|mKIAA0731	La ribonucleoprotein domain family, member 1	protein-coding	3.53	3.05	3.26	5.93	5.31	3.33	3.13	5.58	4.4	56.103	88.3653	84.7101	116.996	55.2475	75.2386	63.0827	72.2413	60.7746	85.0486	91.8915	121.253	56.4966	56.0585	53.5453	54.5486	-1.18233	8.95827	6.71197e-54	3.22475e-52
Foxj2	PID_chr6_122810618	chr6	122810119	122811119	+	195	Intergenic	Intergenic	-9565	NM_021899	60611	Mm.87142	NM_021899	ENSMUSG00000003154	Fhx	forkhead box J2	protein-coding	2.84	4.09	4.3	5.35	5.15	4.83	4.8	5.44	3.98	18.5214	18.3141	11.8269	7.96385	19.2253	15.2349	14.203	12.716	19.3151	16.2318	10.8748	7.12782	17.147	16.5899	15.7873	14.5691	1.0013	6.17497	5.78572e-31	7.39057e-30
Bbc3	PID_chr7_16343809	chr7	16343310	16344310	+	193	intron (NM_019748, intron 6 of 8)	intron (NM_019748, intron 6 of 8)	34227	NM_133234	170770	Mm.7660	NM_133234	ENSMUSG00000002083	PUMA|PUMA/JFY1	BCL2 binding component 3	protein-coding	1.08	3.04	3.25	5.91	5.22	4.25	3.56	5.78	4.54	31.2788	11.4101	6.55971	3.25822	28.28	17.422	8.94146	4.04468	25.0543	11.154	5.01194	2.77515	14.8173	14.1055	11.0783	6.85094	1.27233	4.52785	4.15031e-12	1.40679e-11
Atp10a	PID_chr7_58712030	chr7	58711531	58712531	+	191	intron (NM_009728, intron 1 of 20)	intron (NM_009728, intron 1 of 20)	53829	NM_009728	11982	Mm.135129	NM_009728	ENSMUSG00000025324	Atp10c|pfatp	ATPase, class V, type 10A	protein-coding	2.13	2.23	2.32	5.91	5.26	3.53	3.38	5.78	3.44	6.91557	14.1145	14.0907	20.5721	7.12946	7.52378	10.6746	15.243	7.57605	15.7725	15.051	21.9603	6.48432	5.52519	7.89269	10.59	-1.08124	6.11031	4.96126e-37	9.24921e-36
Plekhg2	PID_chr7_28373300	chr7	28372801	28373801	+	191	promoter-TSS (NM_001083912)	promoter-TSS (NM_001083912)	-639	NM_001083912	101497	Mm.235700	NM_138752	ENSMUSG00000037552	AI194308|Clg|Cslg	pleckstrin homology domain containing, family G (with RhoGef domain) member 2	protein-coding	2.58	4.66	4.22	5.38	5.4	4.85	4.8	5.67	4.55	25.3287	25.0848	16.6825	10.0427	27.4597	27.5348	23.8592	19.2928	26.854	25.1011	14.8443	9.47247	24.8329	28.4185	28.9064	22.6189	1.2261	6.76333	1.93494e-47	6.44335e-46
Nipal3	PID_chr4_135475820	chr4	135475321	135476321	+	189	intron (NM_001347220, intron 5 of 11)	B1_Mus1|SINE|Alu	18757	NM_001347220	74552	Mm.26548	NM_028995	ENSMUSG00000028803	9130020G22Rik|AI480660|Npal3	NIPA-like domain containing 3	protein-coding	3.17	3.15	3	5.89	5.21	3.71	3.26	5.9	4.07	16.7471	28.7271	18.3612	10.2262	16.0195	28.4217	23.9187	19.2088	20.3131	33.0468	17.4135	9.84373	17.763	26.9619	25.7914	21.2216	1.07828	6.71409	6.63728e-44	1.85249e-42
Art2b	PID_chr7_101581060	chr7	101580561	101581561	+	188	promoter-TSS (NM_019915)	promoter-TSS (NM_019915)	100	NM_019915	11872	Mm.57008	NM_019915	ENSMUSG00000030651	ART2.2|ARTC2|Art|Ly92b|Rt-6|Rt6|Rt6-2	ADP-ribosyltransferase 2b	protein-coding	3.23	4.65	4.59	5.81	5.81	5.37	5.27	6.16	5.05	17.5948	10.7263	54.7952	37.026	11.2607	11.9479	50.1001	49.3821	20.5445	9.15474	40.1018	27.8913	24.5218	20.3919	57.2158	65.0951	1.19301	4.85524	1.9929e-18	1.07878e-17
Fcrla	PID_chr1_170949857	chr1	170949358	170950358	+	188	Intergenic	RLTR4_Mm|LTR|ERV1	-22275	NM_001160215	98752	Mm.1850	NM_145141	ENSMUSG00000038421	BB219290|FCRL|FCRL1|FREB|Fcrlm1|Fcrx|Freb1|mFREB|mFcrX	Fc receptor-like A	protein-coding	3.25	4.3	3.79	5.56	5.01	4.06	4.2	5.24	3.76	10.9742	10.6426	5.12454	2.30991	23.0463	27.159	17.2033	9.26346	6.01199	5.59878	1.91542	0.831096	19.5786	24.8322	19.0924	12.5317	3.88404	3.87258	3.04554e-16	1.40856e-15
Gzmb	PID_chr14_56284446	chr14	56283947	56284947	+	188	Intergenic	Intergenic	-22113	NM_013542	14939	Mm.14874	NM_013542	ENSMUSG00000015437	AI553453|CCP-1/C11|CCP1|Ctla-1|Ctla1|GZB	granzyme B	protein-coding	1.29	3	2.48	5.62	4.32	3.86	3.49	5.15	3.65	8.29782	45.2251	232.003	1349.89	6.15493	25.0704	55.0096	280.617	11.2882	49.4329	309.873	1586.94	13.5302	8.27978	20.9357	93.7536	-4.11217	8.61972	1.5272e-38	3.16484e-37
Il6st	PID_chr13_112418101	chr13	112417602	112418602	+	188	Intergenic	Intergenic	-45968	NM_010560	16195	Mm.4364	NM_010560	ENSMUSG00000021756	5133400A03Rik|AA389424|BB405851|CD130|D13Ertd699e|gp130	interleukin 6 signal transducer	protein-coding	1.14	3.81	3.47	5.45	4.73	4.19	4.07	5.18	3.62	48.0284	42.8656	47.0452	28.3153	40.5718	38.2515	55.2341	49.5428	57.5126	44.6757	41.6763	24.0347	49.1892	50.0826	69.3376	57.5354	1.22941	7.94913	6.13004e-38	1.22563e-36
Gmfg	PID_chr7_28437106	chr7	28436607	28437607	+	187	promoter-TSS (NM_001290550)	promoter-TSS (NM_001290550)	-340	NM_022024	63986	Mm.194536	NM_022024	ENSMUSG00000060791	0610039G16Rik|2310057N07Rik|AI324845	glia maturation factor, gamma	protein-coding	2.85	4.34	3.56	5.28	5.01	4.81	4.61	5.08	3.98	134.542	149.743	119.935	81.327	110.014	154.116	141.553	115.239	133.331	140.399	107.14	76.5251	123.22	126.922	159.727	161.021	1.04237	7.13559	1.06035e-35	1.80596e-34
Cish	PID_chr9_107308030	chr9	107307531	107308531	+	186	Intergenic	Intergenic	11372	NM_009895	12700	Mm.4592	NM_009895	ENSMUSG00000032578	CIS-1|CIS1|Cis|F17|F23|SOCS	cytokine inducible SH2-containing protein	protein-coding	2.87	1.99	2.63	4.99	3.84	2.47	2.96	4.62	3.5	9.3093	51.5862	38.2734	62.9414	9.07119	45.8489	20.7028	27.7382	5.71526	61.3756	48.0738	68.5836	4.56	17.9434	10.8973	13.6714	-2.35545	6.24434	6.80439e-35	1.09883e-33
Cenpf	PID_chr1_189609462	chr1	189608963	189609963	+	184	Intergenic	Intergenic	78623	NM_001081363	108000	Mm.129746	NM_001081363	ENSMUSG00000026605	6530404A22Rik|AI325968|CENF|Lek1|PRO1779|mitosin	centromere protein F	protein-coding	1.6	2.88	2.08	5.5	4.57	3.41	2.81	5.51	3.66	0.81185	1.18121	2.78531	11.89	1.06783	1.35143	1.5502	8.6272	0.773978	1.02914	2.68268	14.2117	2.01986	3.20002	1.67685	6.81928	-1.08772	5.17725	3.13212e-06	6.49214e-06
Cxcr6	PID_chr9_123814531	chr9	123814032	123815032	+	181	intron (NM_148925, intron 15 of 18)	intron (NM_148925, intron 15 of 18)	8055	NM_030712	80901	Mm.124289	NM_030712	ENSMUSG00000048521	BB217514|BONZO|STRL33	chemokine (C-X-C motif) receptor 6	protein-coding	3.44	4.33	3.76	5.63	5.73	4.92	4.76	5.64	4.6	6.37483	10.4304	28.6794	23.4446	5.40958	15.859	45.1585	51.0684	7.76406	16.0469	36.1139	26.8985	5.56827	20.1428	51.0692	65.7834	1.2608	5.91004	5.56057e-15	2.36141e-14
Scimp	PID_chr11_70803867	chr11	70803368	70804368	+	180	intron (NM_001045526, intron 1 of 4)	intron (NM_001045526, intron 1 of 4)	8693	NM_001045526	327957	Mm.164325	NM_001045526	ENSMUSG00000057135	A430084P05Rik	SLP adaptor and CSK interacting membrane protein	protein-coding	2.95	3.97	3.06	5.83	5.03	4.27	3.81	5.4	4.21	4.19138	1.3481	0.894464	0.744391	6.28881	2.03936	1.87442	1.89713	3.46851	0.94304	0.642039	0.65421	8.93856	3.5757	2.63703	2.12324	1.65895	1.12963	1.72143e-08	4.34611e-08
L3mbtl3	PID_chr10_26521070	chr10	26520571	26521571	+	177	Intergenic	Intergenic	-145852	NM_172787	237339	Mm.338439	NM_172787	ENSMUSG00000039089	AI481284|MBT-1	L3MBTL3 histone methyl-lysine binding protein	protein-coding	1.24	3.56	3.57	5.8	5.19	4.39	3.46	5.44	3.7	14.8722	13.422	13.0579	7.75651	14.4555	12.7914	15.0185	12.7684	14.7824	13.8235	11.1829	6.37175	13.902	16.568	18.2792	16.3898	1.33249	5.47379	5.29765e-59	3.41063e-57
Mthfd2	PID_chr6_83312621	chr6	83312122	83313122	+	177	intron (NM_008638, intron 2 of 7)	intron (NM_008638, intron 2 of 7)	4982	NM_008638	17768	Mm.443	NM_008638	ENSMUSG00000005667	AW558851|NMDMC	methylenetetrahydrofolate dehydrogenase (NAD+ dependent), methenyltetrahydrofolate cyclohydrolase	protein-coding	2.62	3.64	2.56	5.75	5.27	3.61	3.53	5.73	4.41	15.0749	12.4135	36.868	67.7736	17.0756	15.537	23.4611	37.2577	15.0265	14.3228	44.7635	73.4591	21.4067	18.9276	16.9337	23.3809	-1.68082	5.92345	6.25179e-66	6.35511e-64
St6gal1	PID_chr16_23282527	chr16	23282028	23283028	+	177	intron (NM_145933, intron 2 of 7)	intron (NM_145933, intron 2 of 7)	-7942	NM_001252506	20440	Mm.149029	NM_145933	ENSMUSG00000022885	AW742324|Siat1|St6Gal-I|St6gal|St6galI	beta galactoside alpha 2,6 sialyltransferase 1	protein-coding	1.86	3.37	3.21	5.58	5.28	3.62	3.06	5.78	3.96	35.8417	31.8611	30.6148	18.0086	40.8568	42.9773	44.0081	38.2326	38.0468	32.7903	27.1881	15.9088	45.3467	50.2916	55.081	47.8284	1.55803	7.36492	7.6144e-62	6.23155e-60
Tars	PID_chr15_11399900	chr15	11399401	11400401	+	177	promoter-TSS (NM_033074)	promoter-TSS (NM_033074)	-243	NM_033074	110960	Mm.286061	NM_033074	ENSMUSG00000022241	D15Wsu59e|ThrRS	threonyl-tRNA synthetase	protein-coding	2.93	3.95	3.01	5.76	5.08	3.97	4.04	5.37	3.71	22.8239	35.1651	43.406	64.7006	24.4621	32.2014	35.9184	41.7241	22.2793	32.2979	46.2371	67.6913	25.1578	34.1409	30.9367	32.3532	-1.09508	6.62614	1.26509e-62	1.06234e-60
Ap3m2	PID_chr8_22787843	chr8	22787344	22788344	+	174	3' UTR (NM_001122820, exon 9 of 9)	3' UTR (NM_001122820, exon 9 of 9)	17810	NM_001122820	64933	Mm.390023	NM_029505	ENSMUSG00000031539	5830445E16Rik|AP-3B	adaptor-related protein complex 3, mu 2 subunit	protein-coding	2.86	3.43	3.52	5.78	5.07	3.4	3.57	5.28	4.11	9.39615	9.44754	11.8659	5.92411	9.2357	7.4816	13.1321	11.9494	12.261	11.2994	11.5783	5.82086	8.98407	8.8224	17.5521	13.9111	1.22603	5.18252	3.43467e-36	6.08598e-35
Map3k8	PID_chr18_4303322	chr18	4302823	4303823	+	172	Intergenic	Intergenic	49630	NM_007746	26410	Mm.3275	NM_007746	ENSMUSG00000024235	Cot|Cot/Tpl2|Est|Estf|Tpl-2|Tpl2|c-COT	mitogen-activated protein kinase kinase kinase 8	protein-coding	1.69	3.2	2.57	5.76	5.1	3.95	3.32	5.62	4.04	13.6168	9.26233	14.7138	16.2534	14.5216	7.69168	7.7381	10.4678	11.9876	12.2264	16.7222	15.69	12.8167	6.6361	6.76981	7.9341	-1.0117	4.80024	1.39623e-12	4.91457e-12
Mir7023	PID_chr4_149648213	chr4	149647714	149648714	+	172	TTS (NM_001164049)	TTS (NM_001164049)	7353	NR_105990	102465983		NR_105990	ENSMUSG00000098580	Gm27912|mmu-mir-7023	microRNA 7023	ncRNA	3.24	4.2	4.1	5.4	5.12	4.43	4.49	5.19	4.14	2.74572	5.53159	7.08318	1.68642	2.19787	6.2767	5.72694	5.78314	3.01981	5.82289	4.06708	1.07732	1.90611	2.30623	5.99385	2.97557	1.40564	-1.94157	0.0405674	0.0540581
Bach2	PID_chr4_32334373	chr4	32333874	32334874	+	171	Intergenic	Intergenic	-83061	NM_001109661	12014	Mm.491223	NM_007521	ENSMUSG00000040270	E030004N02Rik	BTB and CNC homology, basic leucine zipper transcription factor 2	protein-coding	3.04	3.48	3.45	5.22	4.79	4.39	4.26	5.22	4.2	25.1161	51.4379	21.9319	11.1739	26.8601	43.2458	25.0513	19.7848	23.8059	43.5663	18.8281	9.65016	21.421	41.054	27.4608	20.9473	1.08767	7.75418	2.81673e-21	1.86182e-20
Serpinb9	PID_chr13_33001473	chr13	33000974	33001974	+	169	Intergenic	Intergenic	-3067	NM_009256	20723	Mm.245041	NM_009256	ENSMUSG00000045827	BB283241|CAP-3|CAP3|PI-9|PI9|Spi6|ovalbumin	serine (or cysteine) peptidase inhibitor, clade B, member 9	protein-coding	3.25	2.33	2.4	5.74	4.76	3.34	3.37	5.33	3.92	6.60204	12.7046	21.344	42.3258	6.49135	13.3174	15.0035	23.8086	9.02231	15.1656	24.5912	47.6904	11.77	22.5161	18.534	21.0756	-1.20847	6.00658	7.34419e-12	2.43721e-11
Fam83d	PID_chr2_158723425	chr2	158722926	158723926	+	167	intron (NM_153089, intron 2 of 10)	intron (NM_153089, intron 2 of 10)	-44673	NM_027975	71878	Mm.85162	NM_027975	ENSMUSG00000027654	2310007D09Rik|BB104611	family with sequence similarity 83, member D	protein-coding	2.85	3.7	3.22	5.34	4.88	4.31	3.83	5.17	3.96	5.52196	1.00736	1.25091	5.94927	6.68199	1.51491	0.659997	3.594	3.86242	1.11951	1.24491	6.4568	4.95595	2.37507	0.704681	2.20931	-1.5742	2.72234	3.76487e-14	1.50735e-13
Siah1a	PID_chr8_86808530	chr8	86808031	86809031	+	166	Intergenic	Intergenic	-62525	NM_009172	20437	Mm.324553	NM_009172	ENSMUSG00000036840	AA982064|AI853500|Sinh1a	siah E3 ubiquitin protein ligase 1A	protein-coding	2.37	2.96	2.19	5.43	4.63	3.58	3.06	5.27	3.83	21.4355	19.9347	19.0075	12.7219	19.9831	23.6078	22.0197	17.8347	19.1853	20.0176	15.9629	10.5814	17.4134	22.0133	24.6693	22.5477	1.0615	5.42339	9.97514e-26	8.85386e-25
Ezh2	PID_chr6_47593808	chr6	47593309	47594309	+	165	intron (NM_007971, intron 1 of 19)	intron (NM_007971, intron 1 of 19)	1221	NM_001146689	14056	Mm.246688	NM_007971	ENSMUSG00000029687	Enx-1|Enx1h|KMT6|mKIAA4065	enhancer of zeste 2 polycomb repressive complex 2 subunit	protein-coding	2.48	1.76	1.62	4.35	3.5	2.94	2.62	4.75	3.45	11.63	20.0539	27.574	61.8834	17.1466	19.4073	20.6527	40.9482	11.3772	16.5077	30.8988	65.7907	21.2856	22.3284	18.2063	30.2647	-1.14958	6.13513	2.09822e-14	8.55318e-14
F2rl2	PID_chr13_95688938	chr13	95688439	95689439	+	165	intron (NM_027711, intron 14 of 35)	intron (NM_027711, intron 14 of 35)	-7981	NM_010170	14064	Mm.440952	NM_010170	ENSMUSG00000021675	F730031A08|PAR3	coagulation factor II (thrombin) receptor-like 2	protein-coding	2.38	2.21	2.61	5.44	4.77	2.67	2.85	5.04	3.52	0.703104	2.60848	4.50639	11.3384	0.669245	1.07249	2.25283	5.78229	1.00184	2.30842	5.91495	15.4428	0.887834	0.410628	1.46953	3.86797	-2.02661	3.41998	4.4275e-16	2.02062e-15
Jakmip1	PID_chr5_37037108	chr5	37036609	37037609	+	165	Intergenic	Intergenic	-13748	NM_178394	76071	Mm.85280	NM_178394	ENSMUSG00000063646	5830437M04Rik|C330021K24Rik|Gababrbp|Marlin-1	janus kinase and microtubule interacting protein 1	protein-coding	2.7	3.57	1.93	5.75	5.23	3.77	3	5.43	3.68	43.6092	27.3465	32.0942	19.4217	38.3039	24.5761	44.4314	36.6395	46.8507	26.3351	29.5178	18.1435	36.9999	29.025	47.8384	42.8126	1.2081	6.37655	6.47639e-38	1.28954e-36
Cbx7	PID_chr15_79931776	chr15	79931277	79932277	+	164	intron (NM_144811, intron 1 of 6)	(TG)n|Simple_repeat|Simple_repeat	869	NM_144811	52609	Mm.323442	NM_144811	ENSMUSG00000053411	1600014J01Rik|AI851678|D15Ertd417e	chromobox 7	protein-coding	3.2	3.76	4.29	4.61	5.03	4.22	4.67	4.97	3.43	39.2259	53.4714	56.6614	31.4375	38.3037	56.0812	68.7031	51.1083	53.1512	60.0305	56.0098	30.5702	39.8664	52.9151	84.2588	67.5925	1.11402	7.15981	7.3618e-36	1.27865e-34
Map4k2	PID_chr19_6340786	chr19	6340287	6341287	+	164	promoter-TSS (NM_009006)	promoter-TSS (NM_009006)	-373	NR_117093	26412	Mm.25860	NM_009006	ENSMUSG00000024948	AI385662|BL44|GCK|Rab8ip	mitogen-activated protein kinase kinase kinase kinase 2	protein-coding	2.88	3.74	3.41	5.44	5.45	4.31	4.39	5.4	4.14	104.764	111.637	74.8264	48.1519	101.564	109.895	93.2224	78.2523	110.186	117.964	67.0114	43.6727	92.0176	108.808	105.825	89.559	1.00591	7.73324	7.86331e-26	7.00517e-25
Timp2	PID_chr11_118360978	chr11	118360479	118361479	+	163	Intergenic	Intergenic	-5568	NM_011594	21858	Mm.206505	NM_011594	ENSMUSG00000017466	D11Bwg1104e|Timp-2	tissue inhibitor of metalloproteinase 2	protein-coding	2.68	2.86	3.33	5.69	5.11	2.92	3.8	5.43	3.8	13.2163	10.1163	9.71247	4.85226	13.3819	12.0108	15.6276	11.4201	13.8384	10.3715	8.15684	3.58452	15.4435	14.3335	16.7205	13.5469	1.88863	5.43858	4.31729e-48	1.52718e-46
E130102H24Rik	PID_chr4_101356488	chr4	101355989	101356989	+	162	promoter-TSS (NR_040708)	promoter-TSS (NR_040708)	-241	NR_040708	77866	Mm.137053	NR_040708	ENSMUSG00000086782	-	RIKEN cDNA E130102H24 gene	ncRNA	3.16	3.69	4.19	4.6	4.78	4.34	4.4	4.89	3.85	9.08355	9.8409	9.73103	4.19831	7.96949	7.92946	7.15147	6.43122	9.68666	9.35833	8.21149	3.86801	10.3674	8.33891	10.5917	11.3447	1.52145	2.40434	1.15698e-17	5.94939e-17
Ifng	PID_chr10_118480990	chr10	118480491	118481491	+	162	Intergenic	Intergenic	39945	NM_008337	15978	Mm.240327	NM_008337	ENSMUSG00000055170	IFN-g|Ifg	interferon gamma	protein-coding	0.14	3.19	2.43	5.68	4.53	3.48	3.09	5.47	3.39	10.9915	2.79324	35.211	64.1996	8.47339	2.37095	4.34117	10.9245	14.6158	2.78718	59.4557	70.6496	12.8308	2.41485	4.49829	9.49693	-2.9249	4.39112	3.19138e-18	1.6999e-17
H2-DMb2	PID_chr17_34145039	chr17	34144540	34145540	+	161	promoter-TSS (NM_010388)	promoter-TSS (NM_010388)	-209	NR_160895	15000	Mm.195060	NM_010388	ENSMUSG00000037548	H-2Mb2|H2-Mb2	histocompatibility 2, class II, locus Mb2	protein-coding	3.22	3.63	3.57	5.69	5.4	3.94	3.87	5.68	4.63	47.6786	13.8949	13.0047	5.50889	94.6491	32.9937	31.0881	15.4033	29.7135	8.4007	7.89646	2.99216	96.6307	33.989	33.9973	19.6264	2.68397	4.10685	5.01827e-13	1.82117e-12
Btg1	PID_chr10_96654662	chr10	96654163	96655163	+	159	Intergenic	Intergenic	37662	NM_007569	12226	Mm.23811	NM_007569	ENSMUSG00000036478	AI426953|AW546738	B cell translocation gene 1, anti-proliferative	protein-coding	2.65	3.36	2.52	5.67	4.83	3.6	3.59	5.28	3.29	457.985	196.11	99.0067	50.4924	446.76	193.632	113.637	88.9099	448.687	202.413	97.4403	47.7833	439.742	194.497	167.578	152.318	1.64218	10.1351	8.25205e-71	1.15493e-68
Il7r	PID_chr15_9575142	chr15	9574643	9575643	+	159	Intergenic	Intergenic	-45267	NM_001355680	16197	Mm.389	NM_008372	ENSMUSG00000003882	CD127|IL-7Ralpha	interleukin 7 receptor	protein-coding	2.51	4.45	4.03	5.65	5.51	5.39	5.19	5.31	4.25	98.7769	201.993	90.9916	37.1214	80.1702	159.681	102.988	70.6471	94.8382	160.837	80.26	32.2465	67.1572	165.072	179.181	156.256	2.24524	8.57813	6.02861e-44	1.68749e-42
Letm2	PID_chr8_25578399	chr8	25577900	25578900	+	159	TTS (NR_157064)	TTS (NR_157064)	19087	NM_173012	270035	Mm.268349	NM_173012	ENSMUSG00000037363	6030453H13|D030041N04Rik	leucine zipper-EF-hand containing transmembrane protein 2	protein-coding	3.31	4.16	3.84	4.97	4.63	3.99	4.12	5.33	4.2	5.26301	13.2765	3.43539	2.19454	5.02869	9.43643	4.60691	4.02309	5.71302	8.26096	3.25339	1.85473	4.73239	8.17244	6.27237	5.77011	1.6058	3.43691	1.07047e-16	5.0974e-16
Tars	PID_chr15_11533180	chr15	11532681	11533681	+	159	Intergenic	Intergenic	-133523	NM_033074	110960	Mm.286061	NM_033074	ENSMUSG00000022241	D15Wsu59e|ThrRS	threonyl-tRNA synthetase	protein-coding	2.59	3.61	2.16	5.67	5.31	3.35	2.83	5.78	4.12	22.8239	35.1651	43.406	64.7006	24.4621	32.2014	35.9184	41.7241	22.2793	32.2979	46.2371	67.6913	25.1578	34.1409	30.9367	32.3532	-1.09508	6.62614	1.26509e-62	1.06234e-60
Gzmb	PID_chr14_56262375	chr14	56261876	56262876	+	158	promoter-TSS (NM_013542)	promoter-TSS (NM_013542)	-42	NM_013542	14939	Mm.14874	NM_013542	ENSMUSG00000015437	AI553453|CCP-1/C11|CCP1|Ctla-1|Ctla1|GZB	granzyme B	protein-coding	2.76	3.66	3.8	5.58	4.49	3.97	3.33	5.2	3.89	8.29782	45.2251	232.003	1349.89	6.15493	25.0704	55.0096	280.617	11.2882	49.4329	309.873	1586.94	13.5302	8.27978	20.9357	93.7536	-4.11217	8.61972	1.5272e-38	3.16484e-37
Il12rb2	PID_chr6_67376291	chr6	67375792	67376792	+	158	promoter-TSS (NM_008354)	promoter-TSS (NM_008354)	-104	NM_008354	16162	Mm.188337	NM_008354	ENSMUSG00000018341	A930027I18Rik|IL-12RB2|Ifnm	interleukin 12 receptor, beta 2	protein-coding	2.68	2.85	2.87	5.17	4.05	3.41	3.88	4.95	3.33	2.3674	17.4354	12.417	27.0783	2.82984	11.9002	3.6667	10.4037	2.39899	21.3147	12.3589	27.5708	2.41494	7.78283	2.13959	5.5584	-2.34069	5.06613	8.20942e-23	6.02419e-22
Sbk1	PID_chr7_126287676	chr7	126287177	126288177	+	158	intron (NM_145587, intron 1 of 3)	intron (NM_145587, intron 1 of 3)	15181	NM_145587	104175	Mm.29660	NM_145587	ENSMUSG00000042978	Sbk	SH3-binding kinase 1	protein-coding	2.48	3.94	3.41	5.63	5.07	3.12	3.6	5.31	4.25	23.4623	22.7383	20.6573	10.5063	26.927	32.8724	34.357	23.383	24.1776	24.8895	17.6134	8.44662	23.7678	28.7454	33.6459	24.9864	1.53562	6.62462	5.24225e-22	3.63159e-21
Txnip	PID_chr3_96551486	chr3	96550987	96551987	+	158	Intergenic	Intergenic	-6470	NM_023719	56338	Mm.410189	NM_023719	ENSMUSG00000038393	1200008J08Rik|AA682105|Hyplip1|THIF|Tbp-2|VDUP1	thioredoxin interacting protein	protein-coding	2.79	3.77	2.7	5.68	5.22	3.46	3.75	5.89	4.29	413.438	147.284	167.943	102.441	423.362	162.869	210.956	178.813	269.278	177.69	162.792	95.7448	245.175	176.474	235.227	253.907	1.37686	9.32638	2.86763e-34	4.42376e-33
Setbp1	PID_chr18_79064258	chr18	79063759	79064759	+	157	intron (NM_053099, intron 2 of 5)	intron (NM_053099, intron 2 of 5)	45132	NM_053099	240427	Mm.312871	NM_053099	ENSMUSG00000024548	C130092E12|Seb|mKIAA0437	SET binding protein 1	protein-coding	2	1.8	3.01	5.65	4.74	3.5	3.22	5.37	3.6	1.58814	3.48979	5.08263	6.1951	1.9429	1.32921	2.36483	3.10272	1.83353	4.20806	6.38777	7.06065	2.92602	2.31145	2.00934	1.95317	-1.88233	4.97485	2.99307e-28	3.19735e-27
2310015A10Rik	PID_chr12_80131634	chr12	80131135	80132135	+	156	intron (NR_033514, intron 2 of 2)	intron (NR_033514, intron 2 of 2)	1209	NR_033514	69548	Mm.269712	NR_033514		5330419I17Rik	RIKEN cDNA 2310015A10 gene	ncRNA	2.82	4.18	3.5	4.48	4.22	3.72	3.9	4.41	3.37	1.89984	3.23931	2.69267	1.11408	2.25782	3.49366	4.59846	3.23862	1.45417	2.97166	2.38119	0.886277	2.17839	3.76408	5.4602	3.42668	1.91658	3.54293	7.53952e-36	1.30249e-34
AI467606	PID_chr7_127091337	chr7	127090838	127091838	+	156	promoter-TSS (NM_178901)	promoter-TSS (NM_178901)	-98	NM_178901	101602	Mm.490357	NM_178901	ENSMUSG00000045165	-	expressed sequence AI467606	protein-coding	2.9	4.56	4.34	5.42	5.49	4.99	5.28	5.54	4.49	23.6471	70.4233	73.9365	50.4624	26.5117	86.2883	98.0583	94.4812	21.5692	79.6273	68.5028	45.3743	24.8181	78.8583	106.739	103.281	1.15657	7.05708	2.70341e-42	6.781e-41
Scml4	PID_chr10_42839036	chr10	42838537	42839537	+	155	Intergenic	L1MB3|LINE|L1	-21475	NM_001359266	268297	Mm.98731	NM_172938	ENSMUSG00000044770	9330161D17|mFLJ00197	Scm polycomb group protein like 4	protein-coding	2.9	4.22	4.46	5.49	4.99	5.46	4.78	5.43	3.75	29.0829	23.6768	28.1222	14.6597	27.66	27.2828	36.2714	32.3026	34.569	26.8997	24.7058	12.5484	27.4802	30.1753	42.6812	39.3616	1.61863	7.11185	1.37984e-61	1.09222e-59
Trib1	PID_chr15_59599026	chr15	59598527	59599527	+	155	intron (NM_026746, intron 6 of 6)	intron (NM_026746, intron 6 of 6)	-49627	NM_144549	211770	Mm.40298	NM_144549	ENSMUSG00000032501	A530090O15Rik|TRB-1|Trb1	tribbles pseudokinase 1	protein-coding	3.49	3.17	1.51	5.64	5.34	3.25	2.98	5.72	4.04	18.5536	3.2366	0.805471	0.580042	28.4652	4.38615	1.34006	0.699361	11.8993	2.95161	0.730466	0.508882	25.5322	6.74386	2.26497	1.30584	1.32634	4.38675	2.47278e-08	6.15454e-08
Ets1	PID_chr9_32731498	chr9	32730999	32731999	+	154	intron (NM_001038642, intron 3 of 6)	intron (NM_001038642, intron 3 of 6)	35457	NM_011808	23871	Mm.292415	NM_011808	ENSMUSG00000032035	AI196000|AI448617|D230050P06|Ets-1|Tpl1|vs	E26 avian leukemia oncogene 1, 5' domain	protein-coding	2.43	3.62	3.38	4.5	4.99	4.13	4.42	4.68	3.56	251.085	277.94	203.956	153.087	236.104	270.143	264.833	227.755	255.316	314.455	188.516	133.901	220.478	311.711	299.34	274.681	1.00669	10.3314	7.37055e-33	1.05043e-31
Mex3b	PID_chr7_82866186	chr7	82865687	82866687	+	154	Intergenic	CpG	-1146	NM_175366	108797	Mm.306789	NM_175366	ENSMUSG00000057706	4931439A04Rik|M-04814|Rkhd3|mKIAA2009	mex3 RNA binding family member B	protein-coding	3.74	3.85	4.36	4.98	4.85	4.62	5.23	5.3	3.95	6.91622	5.49285	4.07991	2.93058	7.8895	6.4691	6.82248	5.73073	6.34486	5.73867	4.11777	2.59673	5.96597	8.10478	8.50439	6.80732	1.36079	4.34585	5.23861e-42	1.30049e-40
Amigo2	PID_chr15_97424482	chr15	97423983	97424983	+	153	Intergenic	Intergenic	-177196	NM_001164563	105827	Mm.24005	NM_178114	ENSMUSG00000048218	AI415330|AMIGO-2|AW208913|Ali1	adhesion molecule with Ig like domain 2	protein-coding	2.94	3.33	3.55	5.13	4.7	3.7	4.04	4.85	3.6	5.77402	6.08927	5.02848	3.17128	5.92928	10.2893	6.98546	7.36342	5.58793	6.37227	3.94052	2.3149	5.57118	8.24269	5.52034	5.66711	1.25969	4.17393	1.44022e-16	6.80106e-16
Pisd-ps1	PID_chr11_3104819	chr11	3104320	3105320	+	153	Intergenic	IAPLTR4|LTR|ERVK	-19182	NR_003517	236604	Mm.247625	NM_001004146		-	phosphatidylserine decarboxylase, pseudogene 1	pseudo	3.2	4.18	4.22	4.8	4.62	4.75	4.84	5.2	4.08	65.5022	78.9902	64.6364	34.1757	63.3213	88.3963	77.6759	60.3091	76.0582	83.1991	57.7078	29.8594	72.984	87.4658	97.5123	75.3041	1.30443	7.50068	7.24869e-33	1.03551e-31
Pnpla7	PID_chr2_24976021	chr2	24975522	24976522	+	153	promoter-TSS (NM_001031808)	promoter-TSS (NM_001031808)	-11	NM_146251	241274	Mm.389243	NM_146251	ENSMUSG00000036833	BC027342|E430013P11Rik|Nre	patatin-like phospholipase domain containing 7	protein-coding	2.25	4.74	3.98	4.52	4.56	4.53	4.84	4.36	3.27	15.7359	26.2406	17.5467	8.8091	17.6602	29.1685	21.7166	16.6543	17.7515	28.3156	16.2359	7.77684	15.7322	28.5869	25.5234	20.2416	1.34962	6.44691	1.13939e-51	4.86864e-50
Btg1	PID_chr10_96570344	chr10	96569845	96570845	+	152	Intergenic	Intergenic	-46656	NM_007569	12226	Mm.23811	NM_007569	ENSMUSG00000036478	AI426953|AW546738	B cell translocation gene 1, anti-proliferative	protein-coding	0.56	2.39	1.56	5.21	4.52	3.83	3.3	5.53	4.31	457.985	196.11	99.0067	50.4924	446.76	193.632	113.637	88.9099	448.687	202.413	97.4403	47.7833	439.742	194.497	167.578	152.318	1.64218	10.1351	8.25205e-71	1.15493e-68
Myc	PID_chr15_61985542	chr15	61985043	61986043	+	152	5' UTR (NM_001177354, exon 1 of 3)	5' UTR (NM_001177354, exon 1 of 3)	202	NM_001177353	17869	Mm.2444	NM_010849	ENSMUSG00000022346	AU016757|Myc2|Niard|Nird|bHLHe39	myelocytomatosis oncogene	protein-coding	3.76	3.95	3.51	5.04	4.81	3.87	4.58	5.11	3.47	55.8807	135.901	131.221	115.752	76.98	71.6944	111.428	84.7518	28.3842	125.793	139.103	110.563	43.339	52.6319	60.417	55.9235	-1.01328	7.7869	1.34562e-09	3.71807e-09
St8sia1	PID_chr6_142965006	chr6	142964507	142965507	+	152	promoter-TSS (NM_011374)	promoter-TSS (NM_011374)	-555	NM_011374	20449	Mm.260838	NM_011374	ENSMUSG00000030283	9330109E03Rik|GD3S|Sia-T|Siat8|Siat8a	ST8 alpha-N-acetyl-neuraminide alpha-2,8-sialyltransferase 1	protein-coding	3.48	3.97	4.22	5.48	5.29	4.35	4.36	5.35	4.23	14.3992	14.704	12.853	7.42842	13.64	13.0715	14.8601	12.8131	14.0271	10.9392	10.736	6.07766	14.148	18.394	21.1025	17.3577	1.48354	6.87879	3.76098e-37	7.05238e-36
Gm5547	PID_chr3_105825869	chr3	105825370	105826370	+	149	Intergenic	Intergenic	10303	NR_045845	433637	Mm.331285	NR_045845	ENSMUSG00000104835	EG433637	predicted gene 5547	ncRNA	2.52	3.25	2.51	5.57	5.4	3.66	3.3	5.44	4.19	13.0721	4.05	5.23996	4.29224	11.6415	5.60403	8.59843	6.67568	16.6051	3.60371	5.97217	4.56353	20.0457	5.65001	12.3566	11.11	1.25413	1.94095	6.4858e-07	1.42836e-06
Gramd1a	PID_chr7_31154140	chr7	31153641	31154641	+	149	Intergenic	Intergenic	-2970	NM_027898	52857	Mm.27366	NM_027898	ENSMUSG00000001248	1300003M23Rik|AI415002|AW547240|D7Bwg0611e	GRAM domain containing 1A	protein-coding	2.02	3.56	3.99	5.36	5	4.45	3.93	4.97	3.52	162.391	96.0126	92.223	45.1528	167.761	116.915	137.533	96.6745	177.881	112.069	81.814	42.7506	138.456	112.683	140.309	111.16	1.34804	8.2659	3.56408e-34	5.47191e-33
Klhl6	PID_chr16_20014347	chr16	20013848	20014848	+	148	Intergenic	RLTR45|LTR|ERVK	-31299	NM_183390	239743	Mm.86699	NM_183390	ENSMUSG00000043008	-	kelch-like 6	protein-coding	3.23	4.61	3.62	5.56	5.18	5.36	4.1	5.39	4.1	71.7594	75.8719	65.6911	40.4967	67.7422	81.1958	80.004	61.4486	74.8853	76.9584	64.9672	38.5642	61.7025	81.0224	102.093	79.282	1.0094	7.47796	2.2809e-77	4.68653e-75
Il2rb	PID_chr15_78495205	chr15	78494706	78495706	+	147	promoter-TSS (NM_008368)	promoter-TSS (NM_008368)	-140	NM_008368	16185	Mm.35287	NM_008368	ENSMUSG00000068227	CD122|IL-15Rbeta|IL15Rbeta|Il-2/15Rbeta|Il-2Rbeta|p70	interleukin 2 receptor, beta chain	protein-coding	1.66	4.54	4.29	5.43	5.31	4.9	5.27	5.03	3.91	174.384	203.184	251.829	435.14	130.612	159.616	173.379	263.78	224.309	335.922	306.13	469.523	130.692	143.94	143.605	185.605	-1.36847	9.42563	1.42771e-27	1.43619e-26
Nat10	PID_chr2_103684933	chr2	103684434	103685434	+	147	intron (NM_178890, intron 3 of 16)	intron (NM_178890, intron 3 of 16)	76336	NM_153126	98956	Mm.288005	NM_153126	ENSMUSG00000027185	AI429152	N-acetyltransferase 10	protein-coding	2.71	3	3.16	5.41	4.46	3.29	3.72	5	3.81	18.0554	12.5754	33.3073	36.2378	16.0806	10.5791	28.3527	24.4358	19.5832	11.9232	33.4352	36.298	15.8772	9.69545	20.0534	18.1162	-1.03242	6.38475	1.90755e-49	7.33912e-48
Klf2	PID_chr8_72343944	chr8	72343445	72344445	+	146	intron (NM_001289859, intron 21 of 21)	intron (NM_001289859, intron 21 of 21)	24883	NM_008452	16598	Mm.26938	NM_008452	ENSMUSG00000055148	Lklf	Kruppel-like factor 2 (lung)	protein-coding	3.9	4.11	4.22	5.39	4.82	4.12	3.93	5.3	4.25	543.402	387.043	240.2	83.4273	637.823	424.917	334.565	188.291	494.637	404.374	202.663	67.3552	386.145	336.226	320.45	224.687	1.70813	9.25435	6.32913e-40	1.42472e-38
Lrp8	PID_chr4_107804026	chr4	107803527	107804527	+	146	intron (NM_001369052, intron 2 of 18)	intron (NM_001369052, intron 2 of 18)	1142	NM_001369052	16975	Mm.442134	NM_053073	ENSMUSG00000028613	4932703M08Rik|AA921429|AI848122|ApoER2|Lr8b	low density lipoprotein receptor-related protein 8, apolipoprotein e receptor	protein-coding	2.77	2.57	2.59	5.48	4.89	3.53	3.51	5.24	4.11	2.70591	1.80277	3.87845	6.10391	3.05792	1.9444	2.87584	3.50813	2.62543	1.68341	4.43786	7.05774	4.71665	2.91077	2.98958	2.72013	-1.40515	4.45968	2.58592e-17	1.29189e-16
Setbp1	PID_chr18_79293830	chr18	79293331	79294331	+	146	Intergenic	Intergenic	-184440	NM_053099	240427	Mm.312871	NM_053099	ENSMUSG00000024548	C130092E12|Seb|mKIAA0437	SET binding protein 1	protein-coding	1.79	2.46	2.38	5.53	4.87	3.24	3.61	5.08	3.43	1.58814	3.48979	5.08263	6.1951	1.9429	1.32921	2.36483	3.10272	1.83353	4.20806	6.38777	7.06065	2.92602	2.31145	2.00934	1.95317	-1.88233	4.97485	2.99307e-28	3.19735e-27
Arid4a	PID_chr12_71016085	chr12	71015586	71016586	+	145	promoter-TSS (NR_045056)	promoter-TSS (NR_045056)	119	NM_001081195	238247	Mm.241601	NM_001081195	ENSMUSG00000048118	A630009N03|A630067N03Rik|Rbbp1	AT rich interactive domain 4A (RBP1-like)	protein-coding	2.23	3.97	3.75	4.69	4.62	4.58	4.97	4.77	3.53	29.9489	54.463	30.7793	16.6559	30.4167	34.2066	29.8437	25.9003	27.5994	36.1845	27.1819	16.2953	26.6296	34.7926	37.9671	34.3648	1.04595	7.29719	1.07188e-10	3.25099e-10
S1pr1	PID_chr3_115682886	chr3	115682387	115683387	+	145	Intergenic	Intergenic	32168	NM_007901	13609	Mm.982	NM_007901	ENSMUSG00000045092	AI849002|Edg1|Lpb1|S1p|S1p1	sphingosine-1-phosphate receptor 1	protein-coding	3.15	4.89	4.21	5.47	5.52	5.02	5.08	5.45	4.45	183.069	247.226	129.065	57.1008	158.956	207.694	168.768	119.22	200.531	228.937	107.593	47.7228	160.421	189.602	190.116	162.786	1.73984	8.97487	4.75337e-46	1.49522e-44
Gm14085	PID_chr2_122490613	chr2	122490114	122491114	+	144	intron (NM_001085518, intron 3 of 17)	intron (NM_001085518, intron 3 of 17)	5673	NM_001085518	381417	Mm.482295	NM_001085518	ENSMUSG00000079071	-	predicted gene 14085	protein-coding	1.97	2.45	1.96	5.51	5.25	3.23	3.49	5.48	4.18	36.8595	81.2647	58.5608	35.3747	34.3587	89.2192	86.0797	85.3186	39.472	83.3195	48.9892	26.9967	36.4312	94.1504	110.708	116.461	2.07895	7.80097	3.03866e-43	8.1512e-42
Tnrc6b	PID_chr15_80743315	chr15	80742816	80743816	+	144	intron (NM_144812, intron 1 of 24)	intron (NM_144812, intron 1 of 24)	32003	NM_144812	213988	Mm.131328	NM_144812	ENSMUSG00000047888	2700090M07Rik|A730065C02Rik|AI848765|D230019K20Rik	trinucleotide repeat containing 6b	protein-coding	1.89	3.63	3.92	5.36	4.54	4.54	3.9	4.82	3.59	17.6876	27.2875	22.2459	13.6238	19.0766	22.5013	23.8408	24.6576	18.6919	25.7643	18.5547	11.9623	17.6631	25.2449	30.8822	26.1288	1.09667	8.34145	1.3051e-19	7.6663e-19
Scd1	PID_chr19_44388157	chr19	44387658	44388658	+	143	Intergenic	B1_Mur1|SINE|Alu	19551	NM_009127	20249	Mm.267377	NM_009127	ENSMUSG00000037071	AA589638|AI265570|Scd|Scd-1|ab	stearoyl-Coenzyme A desaturase 1	protein-coding	2.4	3.11	2.81	5.3	4.02	3.16	3.17	5.09	3.21	14.3847	8.26611	2.8708	3.02062	34.3308	15.8495	8.41474	5.59173	5.88891	3.36625	1.16672	2.60247	22.2446	15.4384	7.60947	5.34839	1.00723	5.11276	0.0164682	0.0231793
Kcnj8	PID_chr6_142579053	chr6	142578554	142579554	+	142	Intergenic	Intergenic	-7440	NM_001330366	16523	Mm.1482	NM_008428	ENSMUSG00000030247	AI448900|Kir6.1|gnite|slmbr|sltr|uKATP-1	potassium inwardly-rectifying channel, subfamily J, member 8	protein-coding	2.51	2.52	2.12	5.5	3.8	2.94	3.13	5.07	3.56	0.759337	2.61847	1.87468	1.65099	0.364793	1.04496	0.889661	1.0218	1.74966	6.291	3.42679	2.91953	0.301903	0.863627	1.00944	1.08534	-1.45678	2.14478	1.14314e-10	3.45735e-10
Mir3960	PID_chr2_32715058	chr2	32714559	32715559	+	142	Intergenic	Intergenic	-2087	NR_039536	100628606		NR_039536	ENSMUSG00000105841	mmu-mir-3960	microRNA 3960	ncRNA	3.16	4.19	3.66	5.07	4.88	3.7	4.44	5.19	3.98	4.67905	4.85846	3.05637	3.77058	3.91282	5.00082	4.08837	4.65627	6.72611	5.81709	3.2737	2.44116	4.68776	6.7645	6.99805	5.7504	1.19856	-1.24317	0.00715426	0.0105334
Psap	PID_chr10_60290558	chr10	60290059	60291059	+	142	intron (NM_001146124, intron 1 of 13)	intron (NM_001146124, intron 1 of 13)	6098	NM_001146124	19156	Mm.29978	NM_011179	ENSMUSG00000004207	AI037048|SGP-1	prosaposin	protein-coding	3.35	3.35	2.42	5.46	4.99	3.62	3.18	5.47	3.74	439.543	175.917	201.752	164.77	633.274	262.51	272.689	278.935	449.921	221.13	191.58	146.104	730.551	314.03	311.587	334.616	1.16553	9.60482	2.14292e-22	1.52275e-21
Slc16a5	PID_chr11_115465518	chr11	115465019	115466019	+	141	intron (NM_001359609, intron 2 of 2)	B1_Mus1|SINE|Alu	1719	NM_001359609	217316	Mm.25773	NM_001080934	ENSMUSG00000045775	A130015N09Rik|MCT 5|MCT 6|MCT5	solute carrier family 16 (monocarboxylic acid transporters), member 5	protein-coding	3.9	3.92	4.11	5.16	5.16	4.36	3.8	5.06	4.01	5.38365	1.71677	3.2001	5.24387	4.62139	2.11332	4.96027	9.63703	5.92794	1.85888	3.35427	3.96304	4.89264	2.34844	6.59094	9.36664	1.21176	4.12975	8.01375e-15	3.36912e-14
Slc6a19	PID_chr13_73710470	chr13	73709971	73710971	+	140	TTS (NM_027780)	TTS (NM_027780)	-9691	NM_028878	74338	Mm.271635	NM_028878	ENSMUSG00000021565	4632401C08Rik|B<0>AT1	solute carrier family 6 (neurotransmitter transporter), member 19	protein-coding	2.27	3.78	3.75	4.83	4.6	3.69	3.72	4.97	3.71	17.5609	28.6645	28.9866	18.5194	15.3518	33.0541	33.2012	40.7017	18.9005	30.9301	28.6577	15.0434	22.2833	48.6836	54.9457	59.2942	1.94797	6.09986	1.24816e-21	8.42898e-21
Ptpre	PID_chr7_135591706	chr7	135591207	135592207	+	138	intron (NM_001316678, intron 1 of 19)	intron (NM_001316678, intron 1 of 19)	-1774	NM_001316680	19267	Mm.945	NM_011212	ENSMUSG00000041836	PTPe|PTPepsilon|RPTPepsilon	protein tyrosine phosphatase, receptor type, E	protein-coding	2.13	3.09	3.32	5.47	4.54	3.34	1.77	5.4	3.54	6.4663	3.59304	3.58803	2.92687	7.9063	3.44603	4.94603	4.75148	6.99304	3.85814	3.2813	3.01931	9.1156	4.97822	7.31388	6.42658	1.05821	4.71941	7.5896e-32	1.01093e-30
Card6	PID_chr15_5108551	chr15	5108052	5109052	+	137	promoter-TSS (NM_001163138)	promoter-TSS (NM_001163138)	-19	NM_001163138	239319	Mm.31252	NM_001163138	ENSMUSG00000041849	D730008L15	caspase recruitment domain family, member 6	protein-coding	2.32	3.65	3.66	5.4	4.45	4.23	3.84	4.95	3.47	27.9806	62.3616	29.3555	18.2175	26.0509	38.1873	36.5572	30.9517	29.9017	36.7616	26.6688	15.3955	22.5004	37.853	44.0525	40.1632	1.35313	7.20118	1.05628e-13	4.06557e-13
Fhl2	PID_chr1_43225191	chr1	43224692	43225692	+	137	Intergenic	Intergenic	-28431	NM_001289533	14200	Mm.6799	NM_010212	ENSMUSG00000008136	FHL-2|SLIM-3|SLIM3	four and a half LIM domains 2	protein-coding	0.99	1.59	3.41	5.13	4.17	2.78	2.36	4.73	2.94	1.68631	0.681288	2.73239	7.36555	2.32213	0.97355	2.08522	4.06623	1.95677	1.10897	3.74637	8.55172	2.32148	1.21405	2.18902	3.11141	-1.48469	2.33773	3.05841e-16	1.41384e-15
Rras2	PID_chr7_114070271	chr7	114069772	114070772	+	136	intron (NM_025846, intron 1 of 5)	intron (NM_025846, intron 1 of 5)	47509	NM_025846	66922	Mm.276572	NM_025846	ENSMUSG00000055723	2610016H24Rik|C86394|TC21	related RAS viral (r-ras) oncogene 2	protein-coding	3.3	4.43	4.34	5.43	5.06	4.89	4.75	5.36	4.19	37.6593	102.669	87.42	110.038	34.1818	96.1972	78.6337	81.8202	32.823	93.4684	89.8673	113.574	29.2097	61.6278	59.722	57.7297	-1.00533	7.56912	1.07427e-36	1.95741e-35
Btg1	PID_chr10_96822819	chr10	96822320	96823320	+	135	Intergenic	L1MB5|LINE|L1	205819	NM_007569	12226	Mm.23811	NM_007569	ENSMUSG00000036478	AI426953|AW546738	B cell translocation gene 1, anti-proliferative	protein-coding	0.86	3.5	3.35	5.41	5.17	3.57	3.2	5.93	4.19	457.985	196.11	99.0067	50.4924	446.76	193.632	113.637	88.9099	448.687	202.413	97.4403	47.7833	439.742	194.497	167.578	152.318	1.64218	10.1351	8.25205e-71	1.15493e-68
Cxcr4	PID_chr1_128602760	chr1	128602261	128603261	+	135	Intergenic	Intergenic	-10462	NM_009911	12767	Mm.1401	NM_009911	ENSMUSG00000045382	CD184|CXC-R4|CXCR-4|Cmkar4|LESTR|PB-CKR|PBSF/SDF-1|Sdf1r|b2b220Clo	chemokine (C-X-C motif) receptor 4	protein-coding	3.08	4.8	4.69	5.31	5.14	5.77	5.17	5.33	3.72	147.117	70.0574	27.8346	23.2737	161.608	109.019	39.9557	38.5022	104.139	79.6293	26.1445	22.7032	98.1486	121.928	59.1974	50.1798	1.1142	7.51249	4.30165e-18	2.27497e-17
Mis18bp1	PID_chr12_65172715	chr12	65172216	65173216	+	135	promoter-TSS (NM_172578)	promoter-TSS (NM_172578)	-136	NM_172578	217653	Mm.21144	NM_172578	ENSMUSG00000047534	6720403H11|C79407|Knl2|mKIAA1903	MIS18 binding protein 1	protein-coding	3.78	4.26	3.71	5.29	4.96	5.02	4.65	5.22	4.06	0.864816	1.4138	3.32184	10.0084	0.833974	1.51559	1.61887	5.87251	0.718164	1.1219	3.2095	11.3883	1.54274	2.61217	1.34679	5.26945	-1.14035	3.59769	6.90909e-06	1.39002e-05
Spdl1	PID_chr11_34833758	chr11	34833259	34834259	+	134	promoter-TSS (NM_027411)	promoter-TSS (NM_027411)	-118	NM_027411	70385	Mm.194368	NM_027411	ENSMUSG00000069910	1700018I02Rik|2600001J17Rik|2810049B11Rik|AA409762|Ccdc99	spindle apparatus coiled-coil protein 1	protein-coding	2.84	4.16	3.83	5.41	5.34	3.84	3.56	5.5	4.1	1.16217	4.06946	5.23612	15.0816	1.58374	5.04402	3.2419	9.7965	1.17436	3.87347	6.12191	17.3683	2.41945	6.9564	2.89725	6.37635	-1.4744	3.79501	2.32699e-19	1.34265e-18
Pde4b	PID_chr4_102507112	chr4	102506613	102507613	+	133	intron (NM_019840, intron 5 of 14)	intron (NM_019840, intron 5 of 14)	-62947	NM_001177980	18578	Mm.20181	NM_019840	ENSMUSG00000028525	Dpde4|R74983|dunce	phosphodiesterase 4B, cAMP specific	protein-coding	3.01	3.81	3.58	5.13	4.77	4.54	4.55	4.95	3.8	55.0151	35.4954	17.2811	9.05963	61.1689	33.1809	23.0666	17.4034	50.8228	32.1151	15.0247	7.62995	63.2526	38.4702	26.5164	22.5363	1.53147	6.99218	1.4606e-68	1.80833e-66
Rras2	PID_chr7_114117716	chr7	114117217	114118217	+	133	promoter-TSS (NM_025846)	promoter-TSS (NM_025846)	64	NM_025846	66922	Mm.276572	NM_025846	ENSMUSG00000055723	2610016H24Rik|C86394|TC21	related RAS viral (r-ras) oncogene 2	protein-coding	3.65	3.67	4.21	4.88	4.79	4.32	4.36	5.07	3.88	37.6593	102.669	87.42	110.038	34.1818	96.1972	78.6337	81.8202	32.823	93.4684	89.8673	113.574	29.2097	61.6278	59.722	57.7297	-1.00533	7.56912	1.07427e-36	1.95741e-35
Atp10a	PID_chr7_58677672	chr7	58677173	58678173	+	132	intron (NM_009728, intron 1 of 20)	intron (NM_009728, intron 1 of 20)	19471	NM_009728	11982	Mm.135129	NM_009728	ENSMUSG00000025324	Atp10c|pfatp	ATPase, class V, type 10A	protein-coding	2.2	3.16	2.41	5.39	4.78	2.77	3.07	5.54	2.99	6.91557	14.1145	14.0907	20.5721	7.12946	7.52378	10.6746	15.243	7.57605	15.7725	15.051	21.9603	6.48432	5.52519	7.89269	10.59	-1.08124	6.11031	4.96126e-37	9.24921e-36
Cmss1	PID_chr16_57585193	chr16	57584694	57585694	+	132	intron (NM_025599, intron 1 of 9)	intron (NM_025599, intron 1 of 9)	21673	NM_025599	66497	Mm.425976	NM_025599	ENSMUSG00000022748	1110001A06Rik|2610528E23Rik|4930572F24Rik|AV099812|AV122629	cms small ribosomal subunit 1	protein-coding	0.74	0.81	1.84	4.91	3.48	2.21	1.85	5.2	2.59	4.09522	4.11185	8.54446	16.7334	2.89205	4.95255	7.22968	8.17352	3.61074	3.33599	9.92618	16.8731	3.96215	4.48654	4.68741	6.11056	-1.49487	3.0754	6.62848e-38	1.3171e-36
Bcat1	PID_chr6_144902810	chr6	144902311	144903311	+	131	Intergenic	Intergenic	146001	NM_001024468	12035	Mm.4606	NM_007532	ENSMUSG00000030268	BCATc|Eca39	branched chain aminotransferase 1, cytosolic	protein-coding	3.08	3.83	3.52	4.73	4.96	4.19	4.24	4.96	3.53	0.315897	0.391544	1.53492	5.27975	0.359191	0.43318	0.637148	1.60764	0.287235	0.262458	2.3882	5.55366	0.742091	0.666446	0.502743	0.802848	-2.82059	3.24643	1.73692e-23	1.33546e-22
Id3	PID_chr4_136145115	chr4	136144616	136145616	+	131	3' UTR (NM_008321, exon 3 of 3)	3' UTR (NM_008321, exon 3 of 3)	1294	NM_008321	15903	Mm.110	NM_008321	ENSMUSG00000007872	Hlh462|Idb3|bHLHb25	inhibitor of DNA binding 3	protein-coding	1.82	3.2	3.49	5.35	5.26	3.31	3.62	5.13	3.65	22.4101	21.8316	25.3489	17.5621	25.6907	39.6095	34.0247	30.8288	10.2255	25.1532	23.7146	12.0424	14.2006	37.2178	35.8585	32.8114	1.41713	4.58063	1.16151e-09	3.22504e-09
Chsy1	PID_chr7_66104739	chr7	66104240	66105240	+	129	Intergenic	Intergenic	-4752	NM_001081163	269941	Mm.333916	NM_001081163	ENSMUSG00000032640	-	chondroitin sulfate synthase 1	protein-coding	2.47	3.15	2.31	5.38	4.06	2.98	2.51	4.87	2.79	24.2639	12.5263	19.5335	42.9863	20.379	11.4336	15.815	25.8662	32.0058	16.7949	27.1578	52.4583	25.049	13.357	17.7455	24.5593	-1.12447	6.72135	4.16396e-29	4.72519e-28
Lef1	PID_chr3_131154093	chr3	131153594	131154594	+	129	intron (NM_010703, intron 3 of 11)	intron (NM_010703, intron 3 of 11)	41303	NM_001276403	16842	Mm.255219	NM_010703	ENSMUSG00000027985	3000002B05|AI451430|Lef-1	lymphoid enhancer binding factor 1	protein-coding	3.58	4.09	3.52	5.38	5.24	4.89	4.76	4.99	3.99	126.844	193.397	133.72	72.1626	109.243	149.158	156.669	126.288	121.463	139.346	109.107	63.6083	91.3457	133.388	170.772	154.594	1.25058	9.00678	3.58269e-22	2.50167e-21
Xkrx	PID_chrX_134158201	chrX	134157702	134158702	+	129	intron (NM_183319, intron 1 of 2)	intron (NM_183319, intron 1 of 2)	4757	NM_183319	331524	Mm.235055	NM_183319	ENSMUSG00000031258	A630026F04	X-linked Kx blood group related, X-linked	protein-coding	2.74	2.59	3.67	5.37	4.72	2.68	2.94	5.3	3.65	17.8315	134.706	12.7832	1.89614	6.85856	11.1282	7.12563	4.63031	3.79575	11.5128	3.21267	1.37545	7.11354	8.39588	15.9303	15.1481	3.42598	5.28753	1.76006e-07	4.05847e-07
Rrp1b	PID_chr17_32053871	chr17	32053372	32054372	+	127	exon (NM_028244, exon 10 of 16)	exon (NM_028244, exon 10 of 16)	5587	NM_001163734	72462	Mm.102761	NM_028244	ENSMUSG00000058392	2600005C20Rik|D030064A17|Kiaa0179|mKIAA0179	ribosomal RNA processing 1 homolog B (S. cerevisiae)	protein-coding	2.93	3.07	3.04	5.36	4.58	3.6	3.38	5.05	3.38	8.83071	10.7116	23.7187	27.4351	8.06512	7.56299	17.8067	17.2156	10.3206	11.8063	26.1467	27.613	9.10566	7.73013	13.6569	12.7182	-1.14803	6.19613	2.1357e-52	9.63759e-51
Cbx7	PID_chr15_79956692	chr15	79956193	79957193	+	126	Intergenic	Intergenic	-24047	NM_144811	52609	Mm.323442	NM_144811	ENSMUSG00000053411	1600014J01Rik|AI851678|D15Ertd417e	chromobox 7	protein-coding	1.98	3.59	2.87	5.37	5.16	3.79	3.67	4.73	3.64	39.2259	53.4714	56.6614	31.4375	38.3037	56.0812	68.7031	51.1083	53.1512	60.0305	56.0098	30.5702	39.8664	52.9151	84.2588	67.5925	1.11402	7.15981	7.3618e-36	1.27865e-34
Abcb9	PID_chr5_124084552	chr5	124084053	124085053	+	125	intron (NM_019875, intron 2 of 11)	intron (NM_019875, intron 2 of 11)	11245	NM_019875	56325	Mm.254839	NM_019875	ENSMUSG00000029408	TAPL|mKIAA1520	ATP-binding cassette, sub-family B (MDR/TAP), member 9	protein-coding	3.52	4.29	4.02	5.15	5.32	4.94	5.16	5.15	3.3	5.72818	8.15274	6.50358	13.4469	5.05514	7.92779	5.92252	6.64531	7.94359	15.273	9.48032	16.3823	6.25683	10.1787	6.53519	6.38561	-1.38939	5.03353	5.38026e-14	2.13289e-13
Gpr183	PID_chr14_121954907	chr14	121954408	121955408	+	125	exon (NM_183031, exon 2 of 2)	exon (NM_183031, exon 2 of 2)	10285	NM_183031	321019	Mm.265618	NM_183031	ENSMUSG00000051212	Ebi2	G protein-coupled receptor 183	protein-coding	3.59	4.6	4.73	5.1	4.88	5.04	5.05	4.84	3.75	59.7701	16.3351	8.73838	7.45706	60.8755	17.305	13.4921	10.2769	54.0876	19.7866	9.56575	8.77398	61.2563	29.9742	25.1542	20.8777	1.22052	6.13869	8.94706e-22	6.11477e-21
Tcp11l2	PID_chr10_84576305	chr10	84575806	84576806	+	124	promoter-TSS (NM_146008)	promoter-TSS (NM_146008)	-641	NM_146008	216198	Mm.296142	NM_146008	ENSMUSG00000020034	E430026E19Rik	t-complex 11 (mouse) like 2	protein-coding	2.44	4.61	4.75	4.6	4.22	5.2	4.98	4.71	3.49	68.8261	43.5917	36.5088	14.3118	66.6441	42.9407	51.4665	35.358	66.2647	42.1737	30.2329	11.4528	57.6577	42.1122	60.5583	48.5529	2.05308	6.79273	4.18109e-117	4.4863e-114
Bach2	PID_chr4_32351578	chr4	32351079	32352079	+	122	Intergenic	Intergenic	-65856	NM_001109661	12014	Mm.491223	NM_007521	ENSMUSG00000040270	E030004N02Rik	BTB and CNC homology, basic leucine zipper transcription factor 2	protein-coding	2.79	4.55	3.37	5.18	5.09	5	4.98	5.15	3.83	25.1161	51.4379	21.9319	11.1739	26.8601	43.2458	25.0513	19.7848	23.8059	43.5663	18.8281	9.65016	21.421	41.054	27.4608	20.9473	1.08767	7.75418	2.81673e-21	1.86182e-20
Ets1	PID_chr9_32699070	chr9	32698571	32699571	+	122	intron (NM_001038642, intron 1 of 6)	intron (NM_001038642, intron 1 of 6)	3029	NM_011808	23871	Mm.292415	NM_011808	ENSMUSG00000032035	AI196000|AI448617|D230050P06|Ets-1|Tpl1|vs	E26 avian leukemia oncogene 1, 5' domain	protein-coding	1.88	3.82	3.53	4.34	4.93	4.29	3.88	4.74	3.72	251.085	277.94	203.956	153.087	236.104	270.143	264.833	227.755	255.316	314.455	188.516	133.901	220.478	311.711	299.34	274.681	1.00669	10.3314	7.37055e-33	1.05043e-31
Pcmtd1	PID_chr1_7455091	chr1	7454592	7455592	+	122	Intergenic	LTRIS4|LTR|ERV1	366172	NM_183028	319263	Mm.21539	NM_183028	ENSMUSG00000051285	8430411F12Rik|A030012M09Rik	protein-L-isoaspartate (D-aspartate) O-methyltransferase domain containing 1	protein-coding	2.7	1.34	1.71	5.29	4.14	1.96	2.19	4.75	2.03	15.1677	21.9163	14.0335	7.64996	14.5651	17.3888	15.0883	12.2929	15.3829	18.3746	12.9901	7.29285	14.5373	19.6376	19.6676	17.78	1.25472	6.14497	1.50719e-21	1.01358e-20
Tnfrsf13b	PID_chr11_61142546	chr11	61142047	61143047	+	122	promoter-TSS (NR_157295)	promoter-TSS (NR_157295)	63	NR_157295	57916	Mm.265915	NM_021349	ENSMUSG00000010142	1200009E08Rik|Taci	tumor necrosis factor receptor superfamily, member 13b	protein-coding	2.2	2.08	2.92	5.3	4.51	3.23	2.96	5.31	3.88	7.7322	10.5329	7.95669	5.63403	11.0547	14.348	12.7752	8.3016	6.53337	7.99814	5.66729	4.66043	13.192	16.5263	14.6142	11.4478	1.26586	2.68448	7.93455e-12	2.62142e-11
A930005H10Rik	PID_chr3_115801690	chr3	115801191	115802191	+	121	Intergenic	Intergenic	86368	NR_027894	68161	Mm.392043	NR_015487	ENSMUSG00000054426	-	RIKEN cDNA A930005H10 gene	ncRNA	1.52	4.08	3.89	4.84	4.74	5.01	4.59	4.93	3.3	13.8611	24.0208	17.8212	9.17584	12.3231	27.838	20.0595	14.3958	13.8599	23.1729	15.3126	8.33032	12.0402	21.5146	23.685	18.5103	1.11837	4.02787	3.45586e-20	2.12433e-19
A930005H10Rik	PID_chr3_115804965	chr3	115804466	115805466	+	121	Intergenic	Intergenic	83093	NR_027894	68161	Mm.392043	NR_015487	ENSMUSG00000054426	-	RIKEN cDNA A930005H10 gene	ncRNA	2.88	3.35	3.27	4.73	4.6	4.52	3.92	4.76	3.53	13.8611	24.0208	17.8212	9.17584	12.3231	27.838	20.0595	14.3958	13.8599	23.1729	15.3126	8.33032	12.0402	21.5146	23.685	18.5103	1.11837	4.02787	3.45586e-20	2.12433e-19
Rrp1b	PID_chr17_32067740	chr17	32067241	32068241	+	121	Intergenic	Intergenic	19456	NM_001163734	72462	Mm.102761	NM_028244	ENSMUSG00000058392	2600005C20Rik|D030064A17|Kiaa0179|mKIAA0179	ribosomal RNA processing 1 homolog B (S. cerevisiae)	protein-coding	2.54	2.7	2.02	5.29	4.32	2.72	2.65	5.17	3.65	8.83071	10.7116	23.7187	27.4351	8.06512	7.56299	17.8067	17.2156	10.3206	11.8063	26.1467	27.613	9.10566	7.73013	13.6569	12.7182	-1.14803	6.19613	2.1357e-52	9.63759e-51
Bach2	PID_chr4_32294956	chr4	32294457	32295457	+	120	Intergenic	(TCTG)n|Simple_repeat|Simple_repeat	-122478	NM_001109661	12014	Mm.491223	NM_007521	ENSMUSG00000040270	E030004N02Rik	BTB and CNC homology, basic leucine zipper transcription factor 2	protein-coding	3.71	5.31	4.14	5.25	5.09	4.53	4.69	5.09	3.55	25.1161	51.4379	21.9319	11.1739	26.8601	43.2458	25.0513	19.7848	23.8059	43.5663	18.8281	9.65016	21.421	41.054	27.4608	20.9473	1.08767	7.75418	2.81673e-21	1.86182e-20
Abcb1b	PID_chr5_8798304	chr5	8797805	8798805	+	119	non-coding (NR_152133, exon 1 of 3)	non-coding (NR_152133, exon 1 of 3)	158	NM_011075	18669	Mm.146649	NM_011075	ENSMUSG00000028970	Abcb1|Mdr1|Mdr1b|Pgy-1|Pgy1|mdr	ATP-binding cassette, sub-family B (MDR/TAP), member 1B	protein-coding	3.07	3.83	3.87	5.13	4.79	3.81	3.96	5.25	3.86	5.65735	5.57528	6.05422	10.4257	6.15378	5.65418	5.48092	6.28897	6.67568	8.28596	7.62518	12.3655	6.84765	9.96213	5.35545	5.67919	-1.15244	4.88084	1.04615e-26	9.89483e-26
Gadd45g	PID_chr13_51936554	chr13	51936055	51937055	+	119	Intergenic	Intergenic	89880	NM_011817	23882	Mm.281298	NM_011817	ENSMUSG00000021453	AI327420|C86281|CR6|DDIT2|OIG37	growth arrest and DNA-damage-inducible 45 gamma	protein-coding	2.15	1.93	1.85	4.97	4.08	3.04	2.78	4.63	2.78	4.7478	7.53151	19.4434	32.325	5.92217	5.95663	5.85677	8.63783	3.68014	9.67888	28.6485	38.0712	6.47248	5.07708	4.75849	6.32479	-2.61802	3.85313	1.58707e-43	4.36649e-42
Wee1	PID_chr7_110122411	chr7	110121912	110122912	+	119	exon (NM_009516, exon 1 of 11)	exon (NM_009516, exon 1 of 11)	353	NM_009516	22390	Mm.287173	NM_009516	ENSMUSG00000031016	Wee1A	WEE 1 homolog 1 (S. pombe)	protein-coding	2.88	3.93	3.96	4.85	4.71	3.51	4.91	4.96	3.72	2.92093	3.02557	8.33021	14.0493	3.94263	3.31547	5.74773	9.82047	1.77168	2.81044	9.54358	14.7936	3.29976	4.04298	3.89205	6.33547	-1.25184	4.44733	1.3327e-16	6.31188e-16
4932438A13Rik	PID_chr3_36861839	chr3	36861340	36862340	+	118	Intergenic	Intergenic	-1266	NM_172679	229227	Mm.207907	NM_172679	ENSMUSG00000037270	4732443H21|B830039D19Rik|D630029K19Rik|FSA|Kiaa1109|Tweek	RIKEN cDNA 4932438A13 gene	protein-coding	0.25	2.69	2.6	4.94	3.5	3.34	3.54	4.73	3.64	33.2056	33.8589	27.9373	16.797	34.1402	23.8112	29.7726	28.9039	31.6398	32.6558	24.1948	15.8553	27.3298	28.5355	36.2558	33.2812	1.0395	8.51814	4.33653e-10	1.24859e-09
Icosl	PID_chr10_78069875	chr10	78069376	78070376	+	118	intron (NM_015790, intron 1 of 6)	intron (NM_015790, intron 1 of 6)	508	NM_015790	50723	Mm.17819	NM_015790	ENSMUSG00000000732	AU044799|B7-H2|B7RP-1|B7h|BG071784|GI50|GL50|GL50-B|ICOS-L|Icoslg|LICOS|Ly115l|mKIAA0653	icos ligand	protein-coding	2.75	4.16	3.5	5.25	5.16	3.87	3.46	5.31	4.03	9.49049	9.13714	8.86249	4.2595	16.7022	17.5583	15.2054	9.54916	9.87462	8.42765	7.29037	4.38961	18.6916	20.0217	24.7836	11.7544	1.39107	4.68949	1.93463e-22	1.3788e-21
Klf2	PID_chr8_72295740	chr8	72295241	72296241	+	117	Intergenic	Intergenic	-23321	NM_008452	16598	Mm.26938	NM_008452	ENSMUSG00000055148	Lklf	Kruppel-like factor 2 (lung)	protein-coding	2.93	3.7	3.63	4.66	5.08	4.31	4.27	4.88	3.47	543.402	387.043	240.2	83.4273	637.823	424.917	334.565	188.291	494.637	404.374	202.663	67.3552	386.145	336.226	320.45	224.687	1.70813	9.25435	6.32913e-40	1.42472e-38
Klrc2	PID_chr6_129660510	chr6	129660011	129661011	+	117	promoter-TSS (NM_010653)	promoter-TSS (NM_010653)	45	NM_010653	16642	Mm.347927	NM_010653	ENSMUSG00000052736	NKG2C	killer cell lectin-like receptor subfamily C, member 2	protein-coding	2.52	4.01	2.44	5.19	3.69	2.84	3.53	4.55	3.05	3.36472	3.56434	4.79189	7.83081	1.22698	1.28952	2.01049	5.41806	6.0927	8.23908	8.4366	12.5174	1.60616	2.15941	2.08698	5.17581	-1.30473	1.73212	1.46579e-08	3.72797e-08
Sfxn3	PID_chr19_45058590	chr19	45058091	45059091	+	117	Intergenic	Intergenic	11015	NM_053197	94280	Mm.36169	NM_053197	ENSMUSG00000025212	-	sideroflexin 3	protein-coding	2.73	3.61	4.07	5.13	4.97	4.04	4.34	5.35	4.17	32.807	78.6635	39.6688	17.4363	30.2481	68.6044	51.9238	32.3039	41.9669	68.6355	36.7479	15.5315	35.0098	64.8171	60.3611	42.5221	1.42227	7.01494	1.27965e-37	2.47647e-36
Fcrla	PID_chr1_170941744	chr1	170941245	170942245	+	116	Intergenic	RLTR4_Mm|LTR|ERV1	-14162	NM_001160215	98752	Mm.1850	NM_145141	ENSMUSG00000038421	BB219290|FCRL|FCRL1|FREB|Fcrlm1|Fcrx|Freb1|mFREB|mFcrX	Fc receptor-like A	protein-coding	3.27	4.24	3.31	5.26	4.97	3.64	4.11	5.08	3.98	10.9742	10.6426	5.12454	2.30991	23.0463	27.159	17.2033	9.26346	6.01199	5.59878	1.91542	0.831096	19.5786	24.8322	19.0924	12.5317	3.88404	3.87258	3.04554e-16	1.40856e-15
A930024E05Rik	PID_chr5_122995281	chr5	122994782	122995782	+	115	intron (NR_045820, intron 2 of 2)	intron (NR_045820, intron 2 of 2)	5928	NR_045820	109202	Mm.30769	NM_175405	ENSMUSG00000056735	-	RIKEN cDNA A930024E05 gene	ncRNA	1.69	2.79	3.18	4.7	4.88	4.01	3.71	5.21	3.89	6.05173	4.56847	2.882	1.92431	6.40138	5.71626	4.52111	4.91641	5.68808	7.18135	2.89022	1.93459	6.57767	9.94643	6.8896	5.93418	1.5839	3.19019	1.88471e-20	1.18109e-19
Chsy1	PID_chr7_66109395	chr7	66108896	66109896	+	115	promoter-TSS (NM_001081163)	promoter-TSS (NM_001081163)	-96	NM_001081163	269941	Mm.333916	NM_001081163	ENSMUSG00000032640	-	chondroitin sulfate synthase 1	protein-coding	3.2	3.31	3.25	4.86	4.87	4.38	4.16	4.55	3.55	24.2639	12.5263	19.5335	42.9863	20.379	11.4336	15.815	25.8662	32.0058	16.7949	27.1578	52.4583	25.049	13.357	17.7455	24.5593	-1.12447	6.72135	4.16396e-29	4.72519e-28
Hemgn	PID_chr4_46403970	chr4	46403471	46404471	+	115	exon (NM_053149, exon 1 of 4)	exon (NM_053149, exon 1 of 4)	212	NM_053149	93966	Mm.25793	NM_053149	ENSMUSG00000028332	4921524M03Rik|AI317176|EDAG|Hgn|mNDR	hemogen	protein-coding	2.61	3.55	3.22	5.13	4.79	3.84	3.89	4.78	3.53	0.425921	0.128536	1.7685	7.04089	0.368121	0.179701	0.87757	4.9321	0.314227	0.153602	2.04336	6.73667	2.53849	1.46583	0.207097	1.70254	-2.01194	2.43795	1.94069e-09	5.30164e-09
Mad2l1	PID_chr6_66415052	chr6	66414553	66415553	+	115	Intergenic	Intergenic	-120168	NM_001355624	56150	Mm.489653	NM_019499	ENSMUSG00000029910	AA673185|MAD2	MAD2 mitotic arrest deficient-like 1	protein-coding	1.84	2.78	2.3	5.2	4.52	2.37	3.08	4.99	3.5	7.98384	10.4508	28.6508	69.169	8.6527	12.4262	18.564	44.8085	8.55879	10.9724	33.5625	79.2437	13.7088	16.3874	14.4691	33.009	-1.29244	5.56906	7.39837e-20	4.42665e-19
Plekhg2	PID_chr7_28375763	chr7	28375264	28376264	+	115	Intergenic	Intergenic	-3102	NM_001083912	101497	Mm.235700	NM_138752	ENSMUSG00000037552	AI194308|Clg|Cslg	pleckstrin homology domain containing, family G (with RhoGef domain) member 2	protein-coding	3.47	4.47	4.05	4.82	4.74	4.71	5.16	5.02	4.02	25.3287	25.0848	16.6825	10.0427	27.4597	27.5348	23.8592	19.2928	26.854	25.1011	14.8443	9.47247	24.8329	28.4185	28.9064	22.6189	1.2261	6.76333	1.93494e-47	6.44335e-46
C1qtnf6	PID_chr15_78528282	chr15	78527783	78528783	+	114	intron (NM_001204152, intron 1 of 3)	intron (NM_001204152, intron 1 of 3)	1368	NM_028331	72709	Mm.34776	NM_028331	ENSMUSG00000022440	2810036M19Rik|Adiq|CTRP6	C1q and tumor necrosis factor related protein 6	protein-coding	2.72	3.96	3.64	4.42	4.83	4.49	4.45	4.72	3.48	1.14115	2.74003	3.25191	7.96647	0.938632	2.61276	2.72448	5.5611	1.33198	4.38406	4.50528	10.5211	1.02999	2.17498	2.36479	3.93231	-1.45186	3.18252	4.73194e-15	2.01394e-14
Ccl5	PID_chr11_83537153	chr11	83536654	83537654	+	114	Intergenic	Intergenic	-6636	NM_013653	20304	Mm.284248	NM_013653	ENSMUSG00000035042	MuRantes|RANTES|SISd|Scya5|TCP228	chemokine (C-C motif) ligand 5	protein-coding	3.19	3.8	3.38	5.24	4.34	4.02	3.95	4.82	3.03	380.753	213.074	124.508	102.265	269.879	196.041	136.95	146.162	866.328	544.393	240.982	139.12	563.214	373.18	371.737	363.806	1.35575	7.219	2.75372e-08	6.82214e-08
Slc28a2	PID_chr2_122444496	chr2	122443997	122444997	+	114	intron (NM_001356532, intron 3 of 17)	intron (NM_001356532, intron 3 of 17)	3677	NM_001356532	269346	Mm.29510	NM_172980	ENSMUSG00000027219	2010208B10Rik|B430217P18|BB152493|Cnt2|SPNT	solute carrier family 28 (sodium-coupled nucleoside transporter), member 2	protein-coding	2.66	3.22	3.24	4.83	4.72	3.45	3.27	4.84	3.83	38.7007	54.7968	52.6307	34.6885	37.4143	57.6101	66.3045	64.1478	41.9369	57.4199	45.5749	30.2418	37.5113	58.4195	74.604	77.1467	1.3211	7.54555	8.20836e-35	1.31239e-33
Arid4a	PID_chr12_71017243	chr12	71016744	71017744	+	113	intron (NM_001081195, intron 2 of 23)	intron (NM_001081195, intron 2 of 23)	1277	NM_001081195	238247	Mm.241601	NM_001081195	ENSMUSG00000048118	A630009N03|A630067N03Rik|Rbbp1	AT rich interactive domain 4A (RBP1-like)	protein-coding	2.47	3.27	2.81	5.12	4.67	3.22	3.59	5.05	3.26	29.9489	54.463	30.7793	16.6559	30.4167	34.2066	29.8437	25.9003	27.5994	36.1845	27.1819	16.2953	26.6296	34.7926	37.9671	34.3648	1.04595	7.29719	1.07188e-10	3.25099e-10
Gpr68	PID_chr12_100857922	chr12	100857423	100858423	+	113	intron (NM_001361020, intron 11 of 13)	intron (NM_001361020, intron 11 of 13)	41601	NM_001177674	238377	Mm.32160	NM_175493	ENSMUSG00000047415	BB131428|Ogr1	G protein-coupled receptor 68	protein-coding	1.97	2.66	1.72	5.14	5.4	3.35	3.26	5.51	3.55	16.6995	37.0103	32.7266	16.6021	13.8455	41.9314	40.5053	36.4595	18.207	39.3371	31.1902	15.6002	12.9037	42.3707	40.3955	32.0307	1.00682	6.64654	3.74097e-18	1.98716e-17
Lrrc32	PID_chr7_98564993	chr7	98564494	98565494	+	113	Intergenic	Intergenic	70772	NM_001113379	434215	Mm.323057	NM_001113379	ENSMUSG00000090958	AI426318|D11S833Eh|D7H11S833E|EG434215|Garp	leucine rich repeat containing 32	protein-coding	1.97	2.73	1.76	5.18	4.09	2.69	2.34	5.09	3.1	1.88462	3.77399	5.10581	10.7582	2.02725	3.90829	1.90599	1.43449	1.24829	3.37092	4.05679	10.1161	2.01287	5.05181	2.46029	2.12785	-2.27833	3.74468	4.30951e-16	1.96864e-15
Rrp1b	PID_chr17_32037389	chr17	32036890	32037890	+	113	intron (NM_028244, intron 1 of 15)	B3|SINE|B2	1228	NM_028244	72462	Mm.102761	NM_028244	ENSMUSG00000058392	2600005C20Rik|D030064A17|Kiaa0179|mKIAA0179	ribosomal RNA processing 1 homolog B (S. cerevisiae)	protein-coding	2.43	2.41	2.7	5.11	4.56	2.37	2.85	5.07	3.34	8.83071	10.7116	23.7187	27.4351	8.06512	7.56299	17.8067	17.2156	10.3206	11.8063	26.1467	27.613	9.10566	7.73013	13.6569	12.7182	-1.14803	6.19613	2.1357e-52	9.63759e-51
Ipcef1	PID_chr10_6983043	chr10	6982544	6983544	+	112	intron (NM_001039652, intron 4 of 5)	intron (NM_001039652, intron 4 of 5)	-2579	NM_001170802	320495	Mm.331674	NM_001033391	ENSMUSG00000064065	A130090K04Rik	interaction protein for cytohesin exchange factors 1	protein-coding	2.49	3.92	2.88	5.08	4.69	4.6	3.75	4.78	3.74	51.0603	36.9342	42.9346	27.4622	48.4822	34.0499	41.3225	44.5617	51.5249	33.5424	38.7442	23.7864	46.496	39.7652	51.2167	52.362	1.10784	7.79709	2.61784e-32	3.59608e-31
Pik3ip1	PID_chr11_3332484	chr11	3331985	3332985	+	112	intron (NM_178149, intron 3 of 5)	CpG-1656	1754	NM_178149	216505	Mm.390323	NM_178149	ENSMUSG00000034614	1500004A08Rik|5830455E04Rik|Crkd|Hgfl	phosphoinositide-3-kinase interacting protein 1	protein-coding	3.72	4.68	3.87	4.87	4.78	4.54	4.89	5.07	3.96	59.1893	51.7188	50.67	25.7157	55.2487	60.8918	65.714	53.8016	56.6477	55.7196	46.7358	20.241	45.6646	59.4337	78.3983	73.6821	1.83334	7.02235	9.23719e-64	8.41543e-62
Trib2	PID_chr12_16009415	chr12	16008916	16009916	+	112	Intergenic	Intergenic	-192631	NM_144551	217410	Mm.491136	NM_144551	ENSMUSG00000020601	AW319517|TRB-2|TRB2	tribbles pseudokinase 2	protein-coding	2.66	2.62	3.18	4.27	4.43	3.35	3.12	4.6	3.36	30.9141	36.4773	26.7788	8.94091	28.153	31.9124	39.1913	23.4268	28.4601	38.0906	22.2994	7.27163	27.9937	30.312	40.9551	31.2067	2.07073	7.03917	4.9444e-44	1.39207e-42
Zbtb38	PID_chr9_96720045	chr9	96719546	96720546	+	112	promoter-TSS (NM_001359960)	promoter-TSS (NM_001359960)	-196	NM_001359959	245007	Mm.485954	NM_175537	ENSMUSG00000040433	A930014K01Rik|CIBZ	zinc finger and BTB domain containing 38	protein-coding	3.57	3.71	3.95	4.88	4.64	3.72	4.25	4.72	3.68	9.3872	5.93728	5.17389	3.70522	9.32644	5.35375	6.28547	5.82051	10.3804	6.12706	5.33507	3.74413	10.0515	8.3908	8.89934	8.00804	1.06649	4.65214	4.32161e-20	2.63304e-19
D930028M14Rik	PID_chr7_25181718	chr7	25181219	25182219	+	111	Intergenic	Intergenic	26650	NR_045848	434147	Mm.59171	NM_001033781	ENSMUSG00000074274	EG434147	RIKEN cDNA D930028M14 gene	ncRNA	2.95	3.16	3.69	5.05	4.35	3.67	3.7	4.52	3.25	3.11673	1.7989	3.06687	1.15937	1.76143	4.10073	5.15541	3.42271	2.96962	2.94472	2.61664	0.970876	2.28412	2.9068	5.86171	4.37611	2.14344	1.67696	9.71009e-19	5.37058e-18
Hist1h4d	PID_chr13_23581698	chr13	23581199	23582199	+	111	exon (NM_175654, exon 1 of 1)	exon (NM_175654, exon 1 of 1)	131	NM_175654	319156	Mm.260530	NM_175654	ENSMUSG00000061482	-	histone cluster 1, H4d	protein-coding	3.78	4.55	4.53	5.16	5.42	4.92	4.58	5.14	4.13	2.64203	1.50182	3.89877	10.4512	2.22671	1.39801	1.78405	4.29788	2.31406	1.31743	5.53068	9.88823	2.86348	1.45448	1.74607	2.95761	-1.76126	0.367136	9.04352e-14	3.50173e-13
Klhdc1	PID_chr12_69256262	chr12	69255763	69256763	+	111	intron (NM_178253, intron 6 of 12)	intron (NM_178253, intron 6 of 12)	14431	NM_178253	271005	Mm.180969	NM_178253	ENSMUSG00000051890	-	kelch domain containing 1	protein-coding	2.62	3.56	2.55	4.91	4.37	4.33	3.89	4.79	3.61	8.44002	19.3793	12.2608	5.91434	6.79328	15.4037	13.7108	10.7092	9.41465	21.2533	10.9482	5.56393	6.53569	12.87	13.8761	11.8413	1.05812	4.57554	8.25536e-15	3.46617e-14
5031425E22Rik	PID_chr5_23387092	chr5	23386593	23387593	+	110	Intergenic	Intergenic	47260	NR_040469	269630	Mm.425231	NR_040469	ENSMUSG00000073147	-	RIKEN cDNA 5031425E22 gene	ncRNA	2.39	4.43	4.11	5.06	5.08	4.95	5.1	5.25	4.03	18.8356	15.4357	12.61	7.39164	17.4175	15.4902	14.7095	11.8914	15.0206	15.6523	10.2509	5.94524	15.667	15.2291	15.9024	14.2729	1.23295	4.99579	2.49913e-18	1.34302e-17
Il2rb	PID_chr15_78510919	chr15	78510420	78511420	+	110	Intergenic	Intergenic	-15854	NM_008368	16185	Mm.35287	NM_008368	ENSMUSG00000068227	CD122|IL-15Rbeta|IL15Rbeta|Il-2/15Rbeta|Il-2Rbeta|p70	interleukin 2 receptor, beta chain	protein-coding	3.06	3.83	3.68	5.05	4.46	4.04	3.83	4.48	2.95	174.384	203.184	251.829	435.14	130.612	159.616	173.379	263.78	224.309	335.922	306.13	469.523	130.692	143.94	143.605	185.605	-1.36847	9.42563	1.42771e-27	1.43619e-26
Gramd1a	PID_chr7_31150993	chr7	31150494	31151494	+	109	non-coding (NR_153431, exon 1 of 19)	non-coding (NR_153431, exon 1 of 19)	177	NM_001360351	52857	Mm.27366	NM_027898	ENSMUSG00000001248	1300003M23Rik|AI415002|AW547240|D7Bwg0611e	GRAM domain containing 1A	protein-coding	2.25	3.62	3.75	4.49	4.82	4.25	4.46	4.77	3.65	162.391	96.0126	92.223	45.1528	167.761	116.915	137.533	96.6745	177.881	112.069	81.814	42.7506	138.456	112.683	140.309	111.16	1.34804	8.2659	3.56408e-34	5.47191e-33
Itgae	PID_chr11_73094800	chr11	73094301	73095301	+	109	intron (NM_008399, intron 1 of 30)	intron (NM_008399, intron 1 of 30)	4218	NM_001361245	16407	Mm.96	NM_008399	ENSMUSG00000005947	A530055J10|CD103|aM290|alpha-E1|alpha-M290	integrin alpha E, epithelial-associated	protein-coding	2.92	3.38	3.77	5.05	5.19	4.27	4.09	5.1	3.89	31.2998	17.201	9.34826	3.04779	36.3743	31.7924	28.2939	20.6054	35.8679	18.6135	7.58029	2.32315	32.4661	39.1071	36.1072	20.3239	3.09919	6.50133	5.70756e-29	6.36465e-28
Mapkapk2	PID_chr1_131089881	chr1	131089382	131090382	+	109	intron (NM_008551, intron 1 of 9)	intron (NM_008551, intron 1 of 9)	7961	NM_008551	17164	Mm.221235	NM_008551	ENSMUSG00000016528	AA960234|MAPKAP-K2|MK-2|MK2|Rps6kc1	MAP kinase-activated protein kinase 2	protein-coding	2.03	2.99	3.06	5.2	4.65	2.93	3.39	4.97	3.89	47.3393	42.8179	38.4067	63.7344	54.1738	57.3209	32.2258	40.1142	45.164	56.8825	45.5897	70.689	61.0474	62.6653	31.7832	33.9223	-1.08927	6.95789	9.44012e-20	5.59971e-19
Nop56	PID_chr2_130274327	chr2	130273828	130274828	+	109	promoter-TSS (NM_024193)	promoter-TSS (NM_024193)	-84	NR_149733	67134	Mm.29363	NM_024193	ENSMUSG00000027405	2310044F10Rik|Nol5a	NOP56 ribonucleoprotein	protein-coding	2.65	4.42	3.99	4.92	4.83	4.48	4.82	4.88	3.79	95.8535	104.298	154.35	195.971	99.9565	87.2551	130.182	128.561	101.292	93.1411	173.366	209.778	93.1218	77.6975	91.631	96.5816	-1.14889	7.8603	2.60401e-36	4.64822e-35
St6gal1	PID_chr16_23285015	chr16	23284516	23285516	+	109	intron (NM_145933, intron 2 of 7)	intron (NM_145933, intron 2 of 7)	-5454	NM_001252506	20440	Mm.149029	NM_145933	ENSMUSG00000022885	AW742324|Siat1|St6Gal-I|St6gal|St6galI	beta galactoside alpha 2,6 sialyltransferase 1	protein-coding	2.28	2.5	2.53	5.13	5.23	3.18	3.15	5.52	3.82	35.8417	31.8611	30.6148	18.0086	40.8568	42.9773	44.0081	38.2326	38.0468	32.7903	27.1881	15.9088	45.3467	50.2916	55.081	47.8284	1.55803	7.36492	7.6144e-62	6.23155e-60
Tmem158	PID_chr9_123271904	chr9	123271405	123272405	+	109	Intergenic	Lx2|LINE|L1	-11116	NM_001002267	72309	Mm.8569	NM_001002267	ENSMUSG00000054871	2310037P21Rik|Ris1	transmembrane protein 158	protein-coding	2.58	2.68	1.42	4.97	4.07	2.49	2.7	4.92	2.52	1.13126	0.960593	2.93167	3.34044	1.00262	0.943249	2.13528	1.91779	0.624515	1.40128	3.16775	3.44168	1.24191	0.92872	2.26333	1.32158	-1.40908	1.80213	5.11361e-07	1.13784e-06
Mir6907	PID_chr10_78399490	chr10	78398991	78399991	+	108	TTS (NM_010925)	TTS (NM_010925)	9054	NR_105872	102465547		NR_105872	ENSMUSG00000098376	Gm27351|mmu-mir-6907	microRNA 6907	ncRNA	3.1	3.42	2.88	5.12	4.8	3.46	3.53	5.19	3.88	4.67162	0.994542	1.42233	0.268078	4.33054	2.26063	0.919653	2.14742	3.75259	1.93644	0.70573	1.02277	4.48785	0.462165	1.09977	0.473235	-1.14066	-2.57785	0.213161	0.252063
Nup205	PID_chr6_35177531	chr6	35177032	35178032	+	108	promoter-TSS (NM_027513)	promoter-TSS (NM_027513)	-84	NM_027513	70699	Mm.261208	NM_027513	ENSMUSG00000038759	3830404O05Rik|AV248391|mKIAA0225	nucleoporin 205	protein-coding	3.71	3.99	3.26	4.78	4.93	4.55	5	4.96	3.67	11.0325	13.0099	26.8949	44.7811	12.1563	13.6054	21.8651	30.6461	11.843	13.4843	28.9042	45.4381	13.2651	13.661	14.8596	19.9666	-1.21528	7.0384	2.81947e-66	2.92771e-64
Smarca2	PID_chr19_26646326	chr19	26645827	26646827	+	108	intron (NM_011416, intron 5 of 32)	intron (NM_011416, intron 5 of 32)	41167	NM_011416	67155	Mm.491146	NM_011416	ENSMUSG00000024921	2610209L14Rik|SNF2alpha|Snf2l2|brahma|brm	SWI/SNF related, matrix associated, actin dependent regulator of chromatin, subfamily a, member 2	protein-coding	2.07	3.18	2.86	5.11	4.64	3.75	3.36	5.13	3.42	33.0461	28.8175	26.9339	17.3497	34.5244	22.0638	33.1281	29.3274	35.3199	26.5233	24.5271	16.4024	31.2005	26.7039	36.8235	33.823	1.01405	7.28562	1.64239e-23	1.26682e-22
D630039A03Rik	PID_chr4_57915763	chr4	57915264	57916264	+	107	exon (NM_178727, exon 1 of 2)	exon (NM_178727, exon 1 of 2)	500	NM_178727	242484	Mm.23214	NM_178727	ENSMUSG00000052117	-	RIKEN cDNA D630039A03 gene	protein-coding	2.47	3.05	2.49	4.67	3.6	3.16	3.28	4.72	2.7	0.252639	2.07912	5.35861	7.78444	0.178068	0.672432	2.13888	2.64932	0.18147	2.0087	5.33995	8.73613	0.599112	0.300487	0.815066	1.10595	-3.00773	2.99901	1.59454e-16	7.49606e-16
Tgm2	PID_chr2_158166760	chr2	158166261	158167261	+	107	Intergenic	Intergenic	-20369	NM_009373	21817	Mm.330731	NM_009373	ENSMUSG00000037820	G[a]h|TG2|TGase2|tTG|tTGas	transglutaminase 2, C polypeptide	protein-coding	3.13	3.8	3.72	5.13	4.79	3.79	3.99	4.92	3.9	2.19314	0.853081	1.67806	27.4531	4.02771	3.30924	2.18934	4.60405	1.61526	0.973778	2.15864	25.1554	6.39357	4.59234	3.02836	6.26976	-2.03203	4.59809	5.88243e-08	1.41662e-07
Rras2	PID_chr7_114139716	chr7	114139217	114140217	+	106	Intergenic	Intergenic	-21936	NM_025846	66922	Mm.276572	NM_025846	ENSMUSG00000055723	2610016H24Rik|C86394|TC21	related RAS viral (r-ras) oncogene 2	protein-coding	2.81	3.19	3.62	4.98	4.43	3	3.51	5.16	3.6	37.6593	102.669	87.42	110.038	34.1818	96.1972	78.6337	81.8202	32.823	93.4684	89.8673	113.574	29.2097	61.6278	59.722	57.7297	-1.00533	7.56912	1.07427e-36	1.95741e-35
Larp1	PID_chr11_57958431	chr11	57957932	57958932	+	105	Intergenic	Intergenic	-50632	NM_028451	73158	Mm.248843	NM_028451	ENSMUSG00000037331	1810024J12Rik|3110040D16Rik|Larp|mKIAA0731	La ribonucleoprotein domain family, member 1	protein-coding	3.1	4.31	3.58	4.79	5.07	3.77	3.95	4.94	3.89	56.103	88.3653	84.7101	116.996	55.2475	75.2386	63.0827	72.2413	60.7746	85.0486	91.8915	121.253	56.4966	56.0585	53.5453	54.5486	-1.18233	8.95827	6.71197e-54	3.22475e-52
Ap3m2	PID_chr8_22807153	chr8	22806654	22807654	+	104	Intergenic	Intergenic	-1500	NM_029505	64933	Mm.390023	NM_029505	ENSMUSG00000031539	5830445E16Rik|AP-3B	adaptor-related protein complex 3, mu 2 subunit	protein-coding	2.85	3.57	4.02	4.73	4.58	3.96	4.36	5.07	3.83	9.39615	9.44754	11.8659	5.92411	9.2357	7.4816	13.1321	11.9494	12.261	11.2994	11.5783	5.82086	8.98407	8.8224	17.5521	13.9111	1.22603	5.18252	3.43467e-36	6.08598e-35
Bambi-ps1	PID_chr2_122469554	chr2	122469055	122470055	+	104	Intergenic	B3A|SINE|B2	-1758	NR_027919	81913	Mm.122640	NR_027919		-	BMP and activin membrane-bound inhibitor, pseudogene (Xenopus laevis)	pseudo	2.69	3.87	3.36	4.9	4.97	4.68	4.34	4.96	3.79	33.1518	29.0119	13.1793	8.42955	32.1657	32.7279	22.7414	20.4697	24.3466	24.4601	11.6952	5.87668	27.3302	32.3659	30.0793	31.2235	2.37764	4.9109	1.21782e-80	2.94013e-78
Ipcef1	PID_chr10_6928077	chr10	6927578	6928578	+	104	intron (NM_001033391, intron 6 of 7)	RSINE1|SINE|B4	52203	NM_001347225	320495	Mm.331674	NM_001033391	ENSMUSG00000064065	A130090K04Rik	interaction protein for cytohesin exchange factors 1	protein-coding	1.52	1.92	2.16	5.11	3.7	2.91	2.89	5.15	3.53	51.0603	36.9342	42.9346	27.4622	48.4822	34.0499	41.3225	44.5617	51.5249	33.5424	38.7442	23.7864	46.496	39.7652	51.2167	52.362	1.10784	7.79709	2.61784e-32	3.59608e-31
Pfdn1	PID_chr18_36415590	chr18	36415091	36416091	+	104	intron (NM_026027, intron 3 of 3)	intron (NM_026027, intron 3 of 3)	38904	NM_026027	67199	Mm.30184	NM_026027	ENSMUSG00000024346	2700086I23Rik|AA408327|AU044714	prefoldin 1	protein-coding	2.17	2.37	2.03	5.07	4.36	2.43	2.43	5.11	3.15	19.5227	20.0348	28.7454	47.2289	16.8218	21.0737	21.4913	25.57	19.2086	17.7135	30.982	49.655	19.6264	18.1413	18.2354	23.0388	-1.13809	4.83738	1.30307e-24	1.08387e-23
Tgtp1	PID_chr11_49006570	chr11	49006071	49007071	+	104	Intergenic	Intergenic	-14325	NM_011579	21822	Mm.15793	NM_011579	ENSMUSG00000078922	Gtp2|Ifggb6|Irgb6|Mg21|Tgtp|Tgtp2	T cell specific GTPase 1	protein-coding	3.53	3.49	3.68	5.02	5.03	3.79	4.11	5.09	3.88	27.3788	156.92	203.846	108.263	27.7501	160.576	165.987	165.371	29.2337	118.924	166.084	84.3149	40.0842	82.6572	123.102	179.554	1.06073	8.36918	7.86388e-11	2.41237e-10
Cd69	PID_chr6_129284570	chr6	129284071	129285071	+	102	Intergenic	Intergenic	-9202	NM_001033122	12515	Mm.74745	NM_001033122	ENSMUSG00000030156	5830438K24Rik|AI452015|AIM|VEA	CD69 antigen	protein-coding	1.55	4.07	3.38	5.04	4.94	4.88	4.77	5.29	4.12	493.188	45.2333	33.37	44.392	549.327	48.7101	20.9276	28.1115	230.414	52.2917	41.1777	48.4783	257.216	52.8548	17.8406	23.8878	-1.05032	7.53538	1.6319e-07	3.7783e-07
Fasl	PID_chr1_161706593	chr1	161706094	161707094	+	100	Intergenic	Intergenic	81901	NM_010177	14103	Mm.3355	NM_010177	ENSMUSG00000000817	APT1LG1|CD178|CD95-L|CD95L|Fas-L|Faslg|Tnfsf6|Tnlg1a|gld	Fas ligand (TNF superfamily, member 6)	protein-coding	2.61	2.5	2.07	4.66	4.93	2.97	2.42	4.9	3.84	4.95394	10.4001	5.93486	13.2702	3.90101	5.84206	3.08752	5.23596	9.41133	22.4898	12.2662	19.6569	5.60885	7.82837	6.16105	7.14317	-1.49027	4.15058	6.545e-10	1.85624e-09
Hemk1	PID_chr9_107338303	chr9	107337804	107338804	+	100	promoter-TSS (NM_133984)	promoter-TSS (NM_133984)	46	NM_133984	69536	Mm.259467	NM_133984	ENSMUSG00000032579	2310008M14Rik|AW049265	HemK methyltransferase family member 1	protein-coding	3.18	3.37	3.14	4.99	4.87	4.11	4.05	5.32	3.79	1.64585	3.00617	2.25227	4.83638	1.90812	4.55218	1.72613	2.40796	1.68788	3.80331	3.21868	5.61693	1.70478	3.67349	1.77332	1.77758	-1.68858	2.63034	5.60251e-37	1.03646e-35
Il2ra	PID_chr2_11642596	chr2	11642097	11643097	+	100	promoter-TSS (NM_008367)	promoter-TSS (NM_008367)	-195	NM_008367	16184	Mm.915	NM_008367	ENSMUSG00000026770	CD25|Il2r|Ly-43	interleukin 2 receptor, alpha chain	protein-coding	3.11	3.72	3.19	4.96	4.37	3.71	3.06	4.86	3.06	4.81319	41.5065	25.7565	61.9179	3.88902	13.513	9.50284	15.7506	3.01247	14.2458	30.7822	70.8817	5.16624	11.3102	13.2044	14.1803	-2.35215	6.39969	4.17963e-11	1.31005e-10
Pik3ip1	PID_chr11_3336016	chr11	3335517	3336517	+	100	intron (NM_178149, intron 5 of 5)	intron (NM_178149, intron 5 of 5)	5286	NM_178149	216505	Mm.390323	NM_178149	ENSMUSG00000034614	1500004A08Rik|5830455E04Rik|Crkd|Hgfl	phosphoinositide-3-kinase interacting protein 1	protein-coding	2.49	4	4.23	5.07	5.09	4.69	4.77	5.1	4	59.1893	51.7188	50.67	25.7157	55.2487	60.8918	65.714	53.8016	56.6477	55.7196	46.7358	20.241	45.6646	59.4337	78.3983	73.6821	1.83334	7.02235	9.23719e-64	8.41543e-62
Zc3h6	PID_chr2_128967253	chr2	128966754	128967754	+	100	promoter-TSS (NM_178404)	promoter-TSS (NM_178404)	-148	NM_178404	78751	Mm.26377	NM_178404	ENSMUSG00000042851	4631426G04Rik|4833425H18Rik|AU024389|AW060453|Zc3hdc6|mKIAA2035	zinc finger CCCH type containing 6	protein-coding	2.68	3.98	4.08	4.67	4.56	4.46	4.47	4.46	3.46	2.71639	6.44518	3.81335	1.89645	2.41166	4.90967	4.08338	3.47391	4.28265	5.0332	3.56512	1.91388	3.72068	4.96367	6.60521	5.54555	1.50489	4.1393	2.197e-19	1.27045e-18
Itgae	PID_chr11_73101547	chr11	73101048	73102048	+	99	intron (NM_008399, intron 1 of 30)	intron (NM_008399, intron 1 of 30)	10965	NM_001361245	16407	Mm.96	NM_008399	ENSMUSG00000005947	A530055J10|CD103|aM290|alpha-E1|alpha-M290	integrin alpha E, epithelial-associated	protein-coding	1.27	2.48	2.96	5.02	5.06	2.13	2.69	5.3	3.66	31.2998	17.201	9.34826	3.04779	36.3743	31.7924	28.2939	20.6054	35.8679	18.6135	7.58029	2.32315	32.4661	39.1071	36.1072	20.3239	3.09919	6.50133	5.70756e-29	6.36465e-28
Lgals3	PID_chr14_47358031	chr14	47357532	47358532	+	99	Intergenic	MTD|LTR|ERVL-MaLR	-15828	NM_001145953	16854	Mm.248615	NM_010705	ENSMUSG00000050335	GBP|L-34|Mac-2|gal3	lectin, galactose binding, soluble 3	protein-coding	2.26	2.4	2.24	5.03	4.56	2.63	2.99	4.74	3.45	16.9427	35.1778	19.0201	26.9578	26.878	81.6421	38.1486	42.2944	18.8912	38.2049	16.653	23.1733	37.0483	95.7668	48.3432	54.9553	1.216	5.5543	2.9735e-07	6.7438e-07
Gpr183	PID_chr14_121949987	chr14	121949488	121950488	+	98	intron (NM_026861, intron 4 of 8)	intron (NM_026861, intron 4 of 8)	15205	NM_183031	321019	Mm.265618	NM_183031	ENSMUSG00000051212	Ebi2	G protein-coupled receptor 183	protein-coding	1.6	3.39	3.5	5.01	4.54	3.86	4.03	4.94	3.44	59.7701	16.3351	8.73838	7.45706	60.8755	17.305	13.4921	10.2769	54.0876	19.7866	9.56575	8.77398	61.2563	29.9742	25.1542	20.8777	1.22052	6.13869	8.94706e-22	6.11477e-21
Icosl	PID_chr10_78075233	chr10	78074734	78075734	+	98	exon (NM_015790, exon 5 of 7)	exon (NM_015790, exon 5 of 7)	5866	NM_015790	50723	Mm.17819	NM_015790	ENSMUSG00000000732	AU044799|B7-H2|B7RP-1|B7h|BG071784|GI50|GL50|GL50-B|ICOS-L|Icoslg|LICOS|Ly115l|mKIAA0653	icos ligand	protein-coding	2.27	3.66	3.08	5.04	4.58	4.08	3.51	4.75	3.34	9.49049	9.13714	8.86249	4.2595	16.7022	17.5583	15.2054	9.54916	9.87462	8.42765	7.29037	4.38961	18.6916	20.0217	24.7836	11.7544	1.39107	4.68949	1.93463e-22	1.3788e-21
St8sia6	PID_chr2_13757632	chr2	13757133	13758133	+	98	intron (NM_145838, intron 2 of 7)	intron (NM_145838, intron 2 of 7)	35887	NM_145838	241230	Mm.330004	NM_145838	ENSMUSG00000003418	1700007J08Rik|AI314453|AI875066|ST8SiaVI|Siat8f	ST8 alpha-N-acetyl-neuraminide alpha-2,8-sialyltransferase 6	protein-coding	2.26	3.75	3.06	5.05	4.74	4.27	3.67	4.97	3.96	2.29926	6.48207	1.25062	0.377349	3.39587	6.98276	3.53756	1.29021	1.45505	3.53663	0.791985	0.211681	3.48501	6.28372	4.45848	2.17927	3.33624	2.85309	4.83406e-38	9.72553e-37
Tmem37	PID_chr1_120056877	chr1	120056378	120057378	+	98	intron (NM_001311077, intron 11 of 12)	(GA)n|Simple_repeat|Simple_repeat	16902	NM_019432	170706	Mm.24750	NM_019432	ENSMUSG00000050777	AI173373|AW540203|Pr|Pr1	transmembrane protein 37	protein-coding	2.46	2.66	2.07	4.5	3.62	2.9	3.55	3.98	2.75	0.652125	1.93025	5.12392	5.30408	0.484098	1.31416	2.31422	2.36673	1.19019	4.64783	7.79846	6.8176	0.554616	0.638656	1.47072	2.03672	-1.77358	1.76897	9.23226e-15	3.86291e-14
Zfp260	PID_chr7_30099375	chr7	30098876	30099876	+	98	intron (NM_011981, intron 1 of 2)	intron (NM_011981, intron 1 of 2)	4300	NM_011981	26466	Mm.195092	NM_011981	ENSMUSG00000049421	AI480997|Ozrf1|PEX1|Zfp63|Znf260	zinc finger protein 260	protein-coding	2.33	3.29	3.02	5.02	4.21	3.59	3.63	4.76	3.32	12.7599	28.5132	23.1905	13.8602	11.4746	23.1199	24.7123	20.6205	12.2916	23.9679	19.828	13.1629	12.5509	24.7496	30.4402	32.2471	1.26177	6.08686	7.0872e-23	5.22451e-22
A930005H10Rik	PID_chr3_115805910	chr3	115805411	115806411	+	97	Intergenic	Intergenic	82148	NR_027894	68161	Mm.392043	NR_015487	ENSMUSG00000054426	-	RIKEN cDNA A930005H10 gene	ncRNA	0.06	2.29	0.45	4.98	3.94	2.2	2.54	5.28	2.84	13.8611	24.0208	17.8212	9.17584	12.3231	27.838	20.0595	14.3958	13.8599	23.1729	15.3126	8.33032	12.0402	21.5146	23.685	18.5103	1.11837	4.02787	3.45586e-20	2.12433e-19
Cd300a	PID_chr11_114885365	chr11	114884866	114885866	+	97	Intergenic	Intergenic	-4675	NM_170758	217303	Mm.294439	NM_170758	ENSMUSG00000034652	B230315M08Rik|Clm8|LMIR1|MAIR-1|MAIR-I|MAIR-Ia|MMAC8|Pigr4|mcpir1	CD300A molecule	protein-coding	2.26	1.97	3.52	5.02	4.52	2.41	3.19	4.95	3.48	4.25903	7.0884	1.63996	0.652954	5.02675	2.26905	1.87787	1.28027	3.59697	1.61909	1.29282	0.689487	7.1703	3.29304	3.21562	2.87141	2.02742	3.57984	6.14373e-07	1.35642e-06
Tha1	PID_chr11_117878478	chr11	117877979	117878979	+	97	Intergenic	Intergenic	-4953	NM_027919	71776	Mm.3200	NM_027919	ENSMUSG00000017713	1300017K07Rik|GLY1	threonine aldolase 1	protein-coding	3.43	3.92	3.11	4.99	4.82	3.95	4.15	5.05	3.79	2.87586	7.1723	7.95743	4.54462	1.92543	7.40882	8.69368	7.92094	3.38257	8.18573	6.46405	3.5461	2.79446	6.85583	9.11363	8.54434	1.23738	3.56513	8.53992e-23	6.26196e-22
Gm12185	PID_chr11_48933640	chr11	48933141	48934141	+	96	Intergenic	Intergenic	-6459	NM_001045540	620913	Mm.452174	NM_001045540	ENSMUSG00000048852	Irgb2b1	predicted gene 12185	protein-coding	3.5	3.63	3.69	4.87	5.02	3.9	4.05	5.04	3.72	3.3146	10.1054	11.0459	5.86279	3.25806	8.97707	10.3556	9.78325	3.78908	7.19617	9.0267	5.38604	4.38754	6.59588	9.49793	11.2951	1.0385	5.24895	1.65927e-07	3.83797e-07
Irf4	PID_chr13_30748101	chr13	30747602	30748602	+	96	Intergenic	Intergenic	-1131	NM_013674	16364	Mm.4677	NM_013674	ENSMUSG00000021356	AI385587|IRF-4|LSIRF|NF-EM5|Spip	interferon regulatory factor 4	protein-coding	2.67	2.89	3.36	5.04	4.02	3.85	3.9	4.94	3.34	25.6689	17.7217	8.5687	19.3706	47.1212	22.1998	7.10166	7.90404	12.2024	15.2946	9.40081	19.4317	37.8535	27.0079	9.78054	8.01223	-1.30848	6.2399	3.5637e-09	9.55166e-09
C1qtnf6	PID_chr15_78515967	chr15	78515468	78516468	+	95	Intergenic	Intergenic	13683	NM_028331	72709	Mm.34776	NM_028331	ENSMUSG00000022440	2810036M19Rik|Adiq|CTRP6	C1q and tumor necrosis factor related protein 6	protein-coding	3.24	3.94	3.81	4.98	5.09	5	4.78	4.87	3.84	1.14115	2.74003	3.25191	7.96647	0.938632	2.61276	2.72448	5.5611	1.33198	4.38406	4.50528	10.5211	1.02999	2.17498	2.36479	3.93231	-1.45186	3.18252	4.73194e-15	2.01394e-14
Cd9	PID_chr6_125516528	chr6	125516029	125517029	+	95	Intergenic	Intergenic	-21769	NM_007657	12527	Mm.210676	NM_007657	ENSMUSG00000030342	Tspan29	CD9 antigen	protein-coding	2.05	3.24	2.25	4.97	4.14	3.31	2.88	4.76	3.45	27.2924	39.9471	22.2907	13.5116	40.4248	75.8336	29.4954	27.4382	29.3522	40.6675	21.5374	11.7988	53.145	96.3088	44.5296	38.1734	1.66151	5.38699	3.1808e-55	1.69707e-53
Lrrc32	PID_chr7_98533912	chr7	98533413	98534413	+	95	Intergenic	Intergenic	39691	NM_001113379	434215	Mm.323057	NM_001113379	ENSMUSG00000090958	AI426318|D11S833Eh|D7H11S833E|EG434215|Garp	leucine rich repeat containing 32	protein-coding	1.27	1.56	2.48	4.35	3.72	3.01	2.65	4.36	2.81	1.88462	3.77399	5.10581	10.7582	2.02725	3.90829	1.90599	1.43449	1.24829	3.37092	4.05679	10.1161	2.01287	5.05181	2.46029	2.12785	-2.27833	3.74468	4.30951e-16	1.96864e-15
S1pr1	PID_chr3_115689523	chr3	115689024	115690024	+	95	Intergenic	Intergenic	25531	NM_007901	13609	Mm.982	NM_007901	ENSMUSG00000045092	AI849002|Edg1|Lpb1|S1p|S1p1	sphingosine-1-phosphate receptor 1	protein-coding	1.59	3.18	3.3	4.69	4.21	3.64	2.97	4.55	3.41	183.069	247.226	129.065	57.1008	158.956	207.694	168.768	119.22	200.531	228.937	107.593	47.7228	160.421	189.602	190.116	162.786	1.73984	8.97487	4.75337e-46	1.49522e-44
Smad7	PID_chr18_75392735	chr18	75392236	75393236	+	95	intron (NM_001042660, intron 3 of 3)	intron (NM_001042660, intron 3 of 3)	25371	NM_001042660	17131	Mm.34407	NM_008543	ENSMUSG00000025880	Madh7	SMAD family member 7	protein-coding	3.42	3.75	3.59	4.95	4.83	3.81	3.89	4.84	3.67	60.4122	35.118	22.3014	10.0596	64.3449	41.7916	30.976	20.0001	59.588	36.3584	20.0711	9.44386	37.5836	37.386	36.5822	28.5672	1.56627	7.37526	4.77934e-28	4.96281e-27
Zfp658	PID_chr7_43562251	chr7	43561752	43562752	+	94	promoter-TSS (NM_001008549)	promoter-TSS (NM_001008549)	-118	NM_001008549	210104	Mm.333821	NM_001008549	ENSMUSG00000056592	-	zinc finger protein 658	protein-coding	2.29	3.62	3.54	4.92	4.7	4.21	4.33	4.86	3.45	2.46	4.41988	4.15065	2.617	2.84209	3.9013	5.15789	4.08624	2.10309	4.82333	3.68698	2.32848	2.37778	4.55388	5.49044	5.1383	1.11039	3.6667	5.17107e-37	9.58484e-36
Ifng	PID_chr10_118419282	chr10	118418783	118419783	+	93	Intergenic	Intergenic	-21763	NM_008337	15978	Mm.240327	NM_008337	ENSMUSG00000055170	IFN-g|Ifg	interferon gamma	protein-coding	2.5	4.37	3.49	4.93	4.45	4.75	4.48	4.77	3.23	10.9915	2.79324	35.211	64.1996	8.47339	2.37095	4.34117	10.9245	14.6158	2.78718	59.4557	70.6496	12.8308	2.41485	4.49829	9.49693	-2.9249	4.39112	3.19138e-18	1.6999e-17
St6gal1	PID_chr16_23286677	chr16	23286178	23287178	+	93	intron (NM_145933, intron 2 of 7)	intron (NM_145933, intron 2 of 7)	-3792	NM_001252506	20440	Mm.149029	NM_145933	ENSMUSG00000022885	AW742324|Siat1|St6Gal-I|St6gal|St6galI	beta galactoside alpha 2,6 sialyltransferase 1	protein-coding	3.15	3.68	3.4	4.86	4.65	3.63	3.92	5.08	3.68	35.8417	31.8611	30.6148	18.0086	40.8568	42.9773	44.0081	38.2326	38.0468	32.7903	27.1881	15.9088	45.3467	50.2916	55.081	47.8284	1.55803	7.36492	7.6144e-62	6.23155e-60
Gm5069	PID_chr1_180403801	chr1	180403302	180404302	+	92	intron (NM_001081175, intron 2 of 7)	intron (NM_001081175, intron 2 of 7)	-73253	NR_003623	277333	Mm.389223	NM_199472		EG277333	glyceraldehyde-3-phosphate dehydrogenase pseudogene	pseudo	2.63	5.15	4.48	4.87	5.05	5.6	5.26	5.03	3.64	4.92125	3.44052	7.47237	14.2687	5.27638	3.80652	6.14997	8.51465	4.72319	3.40988	8.31764	14.1687	5.92202	4.82499	4.7834	6.02483	-1.26245	4.6395	2.99107e-30	3.6563e-29
Arhgef18	PID_chr8_3355896	chr8	3355397	3356397	+	91	intron (NM_001370668, intron 1 of 28)	B3|SINE|B2	2460	NM_001370668	102098	Mm.170461	NM_133962	ENSMUSG00000004568	A430078G23Rik|AI467246|D030053O22Rik	rho/rac guanine nucleotide exchange factor (GEF) 18	protein-coding	2.87	4.26	3.89	4.84	4.62	4.58	4.37	5.14	3.62	43.776	58.6966	61.1571	31.5456	43.8318	61.4502	79.4581	60.8079	48.9383	67.8199	55.6253	27.561	37.5027	60.7845	90.7176	69.7637	1.31004	8.24194	1.02615e-46	3.3821e-45
Osbpl3	PID_chr6_50394357	chr6	50393858	50394858	+	91	intron (NM_001347213, intron 2 of 23)	intron (NM_001347213, intron 2 of 23)	-11521	NM_027881	71720	Mm.44153	NM_027881	ENSMUSG00000029822	1200014M06Rik|6720421I08Rik|A530055M08|ORP-3|ORP3|OSBP3	oxysterol binding protein-like 3	protein-coding	2.75	3.75	2.04	4.97	4.18	3.6	3.22	4.79	3.54	1.43876	1.3341	3.58243	7.80881	1.43763	1.02992	2.8033	6.33127	2.77348	2.04302	4.59185	9.16781	2.70916	1.83235	2.76306	4.03833	-1.21351	4.53765	9.32544e-20	5.53848e-19
Tha1	PID_chr11_117882014	chr11	117881515	117882515	+	91	Intergenic	Intergenic	-8489	NM_027919	71776	Mm.3200	NM_027919	ENSMUSG00000017713	1300017K07Rik|GLY1	threonine aldolase 1	protein-coding	3.15	2.84	3.61	4.92	4.68	3.33	3.2	5.19	3.33	2.87586	7.1723	7.95743	4.54462	1.92543	7.40882	8.69368	7.92094	3.38257	8.18573	6.46405	3.5461	2.79446	6.85583	9.11363	8.54434	1.23738	3.56513	8.53992e-23	6.26196e-22
Amigo2	PID_chr15_97455854	chr15	97455355	97456355	+	90	Intergenic	Intergenic	-208568	NM_001164563	105827	Mm.24005	NM_178114	ENSMUSG00000048218	AI415330|AMIGO-2|AW208913|Ali1	adhesion molecule with Ig like domain 2	protein-coding	3.11	2.89	3.23	4.77	4.51	4.22	4.14	4.57	3.47	5.77402	6.08927	5.02848	3.17128	5.92928	10.2893	6.98546	7.36342	5.58793	6.37227	3.94052	2.3149	5.57118	8.24269	5.52034	5.66711	1.25969	4.17393	1.44022e-16	6.80106e-16
Mfsd2a	PID_chr4_122931075	chr4	122930576	122931576	+	90	Intergenic	B2_Mm2|SINE|B2	30112	NM_029662	76574	Mm.331842	NM_029662	ENSMUSG00000028655	1700018O18Rik|Mfsd2|NLS1	major facilitator superfamily domain containing 2A	protein-coding	0.98	1.51	1.55	4.9	4.06	2.67	1.78	4.96	3.5	1.50524	1.09243	3.48391	6.37491	1.66509	1.16897	1.52129	2.29837	1.34064	1.56879	4.65357	7.63868	1.58682	1.0835	0.815262	1.16277	-2.74562	2.41875	7.36845e-40	1.65098e-38
Ccdc125	PID_chr13_100662988	chr13	100662489	100663489	+	89	intron (NM_027592, intron 2 of 4)	B1_Mur4|SINE|Alu	-6492	NM_183115	76041	Mm.23977	NM_183115	ENSMUSG00000048924	5830436D01Rik|AL023012	coiled-coil domain containing 125	protein-coding	3.58	4.17	4.72	4.65	3.55	4.16	4.33	4.87	3.75	6.26918	6.33404	6.55332	4.80381	6.25767	7.17218	9.74869	8.86664	8.38255	6.47418	6.41906	4.67393	6.68808	7.09484	11.444	10.7751	1.17325	4.23124	3.79595e-42	9.49677e-41
Hist1h2bj	PID_chr13_22051239	chr13	22050740	22051740	+	89	Intergenic	CpG	8042	NM_178198	319183	Mm.371766	NM_178198	ENSMUSG00000069300	-	histone cluster 1, H2bj	protein-coding	2.75	3.76	3.4	4.68	4.71	3.7	4.14	4.83	3.76	1.01297	0.234522	2.6552	8.85018	1.12726	0.528508	1.17816	2.50817	0.984324	0.519838	4.54516	8.6087	1.52899	0.888459	0.9382	3.10409	-1.49308	0.248593	2.07784e-12	7.18428e-12
Bcl11b	PID_chr12_107976317	chr12	107975818	107976818	+	88	intron (NM_001079883, intron 2 of 3)	intron (NM_001079883, intron 2 of 3)	27096	NM_021399	58208	Mm.392694	NM_021399	ENSMUSG00000048251	9130430L19Rik|AI604821|B630002E05Rik|BCL-11B|Ctip2|Rit1	B cell leukemia/lymphoma 11B	protein-coding	2.84	3.43	4.05	4.87	4.28	3.6	3.57	4.5	3.38	40.2874	38.3844	37.286	25.3754	32.7661	31.4233	40.3898	39.4394	44.1755	32.496	33.4066	22.9963	40.4714	34.6499	50.9975	48.421	1.04407	8.27741	2.97395e-30	3.63998e-29
Fam189b	PID_chr3_89187873	chr3	89187374	89188374	+	88	intron (NM_001014995, intron 9 of 11)	intron (NM_001014995, intron 9 of 11)	4731	NM_001355760	68521	Mm.274708	NM_001014995	ENSMUSG00000032657	1110013L07Rik	family with sequence similarity 189, member B	protein-coding	1.69	3.92	3.68	4.29	4.69	4.49	4.31	4.63	3.53	39.1546	26.1334	41.692	28.7791	30.7568	29.2848	50.857	46.5253	44.4071	33.8609	38.7047	25.44	34.343	34.4468	58.19	56.5643	1.12276	6.93774	6.56267e-22	4.51394e-21
Fasl	PID_chr1_161705187	chr1	161704688	161705688	+	88	Intergenic	Intergenic	83307	NM_010177	14103	Mm.3355	NM_010177	ENSMUSG00000000817	APT1LG1|CD178|CD95-L|CD95L|Fas-L|Faslg|Tnfsf6|Tnlg1a|gld	Fas ligand (TNF superfamily, member 6)	protein-coding	2.1	2.88	3.33	4.64	4.36	3.56	3.69	4.94	3.01	4.95394	10.4001	5.93486	13.2702	3.90101	5.84206	3.08752	5.23596	9.41133	22.4898	12.2662	19.6569	5.60885	7.82837	6.16105	7.14317	-1.49027	4.15058	6.545e-10	1.85624e-09
Mir7038	PID_chr5_140439051	chr5	140438552	140439552	+	88	intron (NM_133916, intron 13 of 18)	intron (NM_133916, intron 13 of 18)	11713	NR_106005	102466792		NR_106005	ENSMUSG00000098319	Gm27955|mmu-mir-7038	microRNA 7038	ncRNA	3.42	4.67	4.45	4.63	4.54	4.42	4.78	4.78	3.42	3.47477	2.54839	9.50799	12.9905	3.30953	5.60028	6.60837	7.61032	6.5168	5.02535	8.82204	10.9279	4.26175	5.84033	4.03301	5.59706	-1.00454	-1.03802	0.00203414	0.00318685
Mad2l1	PID_chr6_66413235	chr6	66412736	66413736	+	87	Intergenic	Intergenic	-121985	NM_001355624	56150	Mm.489653	NM_019499	ENSMUSG00000029910	AA673185|MAD2	MAD2 mitotic arrest deficient-like 1	protein-coding	0.63	0.95	1.61	4.81	4.18	2.92	2.07	4.84	3.08	7.98384	10.4508	28.6508	69.169	8.6527	12.4262	18.564	44.8085	8.55879	10.9724	33.5625	79.2437	13.7088	16.3874	14.4691	33.009	-1.29244	5.56906	7.39837e-20	4.42665e-19
Rpph1	PID_chr14_50803312	chr14	50802813	50803813	+	87	Intergenic	B2_Mm2|SINE|B2	4458	NR_002142	85029		NR_002142	ENSMUSG00000092837	Gm24821|H1RNA|Rmrp5|Rpr	ribonuclease P RNA component H1	ncRNA	1.83	2.58	2.39	4.85	3.8	2.33	1.85	4.64	3.4	21.3261	14.9315	9.8605	25.0524	14.0467	21.7725	2.55107	5.80333	6.13839	14.1476	16.5349	24.0152	15.1548	17.6611	19.6956	9.3272	-1.39298	2.15761	0.0206711	0.0286729
Itga4	PID_chr2_79259593	chr2	79259094	79260094	+	85	intron (NM_010576, intron 2 of 27)	intron (NM_010576, intron 2 of 27)	4168	NM_010576	16401	Mm.31903	NM_010576	ENSMUSG00000027009	CD49D|Itga4B	integrin alpha 4	protein-coding	2.09	2.67	2.58	4.45	4.26	3.46	3.18	4.42	3.26	73.2794	110.515	54.3828	25.7069	76.6316	70.0494	68.0245	53.0798	75.8766	73.6193	46.5333	21.9194	86.3317	85.7701	100.522	81.6047	1.86518	9.20169	1.09398e-31	1.44919e-30
Atp10a	PID_chr7_58399334	chr7	58398835	58399835	+	84	Intergenic	tRNA-Glu-GAG_|tRNA|tRNA	-258867	NM_009728	11982	Mm.135129	NM_009728	ENSMUSG00000025324	Atp10c|pfatp	ATPase, class V, type 10A	protein-coding	3.03	4.56	4.19	4.79	4.32	4.56	4.55	4.95	3.89	6.91557	14.1145	14.0907	20.5721	7.12946	7.52378	10.6746	15.243	7.57605	15.7725	15.051	21.9603	6.48432	5.52519	7.89269	10.59	-1.08124	6.11031	4.96126e-37	9.24921e-36
Gpr83	PID_chr9_14844029	chr9	14843530	14844530	+	84	Intergenic	RLTR24|LTR|ERV1	-16180	NM_010287	14608	Mm.4672	NM_010287	ENSMUSG00000031932	AW045253|Gir|Gpr72|RP105|RP39|RP82	G protein-coupled receptor 83	protein-coding	1.78	2.75	2.51	4.89	4.36	3	3.34	5.22	4.13	0.967041	7.07992	3.51415	1.08152	0.755674	2.59719	2.00196	1.28887	0.62806	5.88503	2.21204	0.471699	0.6648	2.30548	2.23274	1.44336	1.58018	2.59825	7.02637e-10	1.98542e-09
Ikbke	PID_chr1_131378981	chr1	131378482	131379482	+	83	intron (NM_001081011, intron 4 of 22)	intron (NM_001081011, intron 4 of 22)	-99419	NM_019777	56489	Mm.386783	NM_019777	ENSMUSG00000042349	AW558201|IKK-E|IKK-i|IKKepsilon|Ikki	inhibitor of kappaB kinase epsilon	protein-coding	2.85	2.55	1.71	4.84	4.64	2.89	2.06	5.14	3.73	58.3731	93.8368	58.9958	27.5509	57.9419	110.035	66.4032	53.7443	69.0931	93.9439	52.5183	23.4178	53.44	104.16	74.0111	63.2273	1.40247	7.66223	3.55367e-50	1.43589e-48
Ikbke	PID_chr1_131366122	chr1	131365623	131366623	+	83	intron (NM_001081011, intron 4 of 22)	ORR1E|LTR|ERVL-MaLR	-86560	NM_019777	56489	Mm.386783	NM_019777	ENSMUSG00000042349	AW558201|IKK-E|IKK-i|IKKepsilon|Ikki	inhibitor of kappaB kinase epsilon	protein-coding	2.13	2.55	2.06	4.77	4.3	3.2	2.84	4.37	3.23	58.3731	93.8368	58.9958	27.5509	57.9419	110.035	66.4032	53.7443	69.0931	93.9439	52.5183	23.4178	53.44	104.16	74.0111	63.2273	1.40247	7.66223	3.55367e-50	1.43589e-48
Kif21b	PID_chr1_136140274	chr1	136139775	136140775	+	83	intron (NR_153829, intron 1 of 35)	intron (NR_153829, intron 1 of 35)	8885	NR_153829	16565	Mm.276135	NM_019962	ENSMUSG00000041642	2610511N21Rik|mKIAA0449	kinesin family member 21B	protein-coding	2.57	4.12	3.92	4.71	4.76	4.22	4.31	4.44	3.36	90.4638	55.2419	60.5545	29.4668	89.9997	54.2058	90.0985	64.8273	106.673	57.5036	51.8941	27.1392	84.7878	62.8767	108.232	78.7937	1.50735	9.17963	5.96984e-54	2.88253e-52
Cbx7	PID_chr15_79950439	chr15	79949940	79950940	+	82	Intergenic	Intergenic	-17794	NM_144811	52609	Mm.323442	NM_144811	ENSMUSG00000053411	1600014J01Rik|AI851678|D15Ertd417e	chromobox 7	protein-coding	2.91	3.6	3.48	4.75	4.9	4.37	4.15	4.59	3.53	39.2259	53.4714	56.6614	31.4375	38.3037	56.0812	68.7031	51.1083	53.1512	60.0305	56.0098	30.5702	39.8664	52.9151	84.2588	67.5925	1.11402	7.15981	7.3618e-36	1.27865e-34
Eno1	PID_chr4_150237285	chr4	150236786	150237786	+	82	promoter-TSS (NM_023119)	promoter-TSS (NM_023119)	89	NM_023119	13806	Mm.70666	NM_023119	ENSMUSG00000063524	0610008I15|AL022784|Eno-1|MBP-1	enolase 1, alpha non-neuron	protein-coding	3.22	4.17	3.07	4.51	4.82	4.21	4.11	5.05	3.93	142.358	160.941	425.625	653.409	132.832	148.867	385.202	383.243	170.378	201.975	495.611	715.123	160.296	134.147	245.638	260.154	-1.48849	9.20803	1.08911e-55	6.04458e-54
Gadd45g	PID_chr13_51846647	chr13	51846148	51847148	+	82	promoter-TSS (NM_011817)	promoter-TSS (NM_011817)	-27	NM_011817	23882	Mm.281298	NM_011817	ENSMUSG00000021453	AI327420|C86281|CR6|DDIT2|OIG37	growth arrest and DNA-damage-inducible 45 gamma	protein-coding	2.81	2.58	2.78	4.24	4.46	4.07	3.82	4.66	3.52	4.7478	7.53151	19.4434	32.325	5.92217	5.95663	5.85677	8.63783	3.68014	9.67888	28.6485	38.0712	6.47248	5.07708	4.75849	6.32479	-2.61802	3.85313	1.58707e-43	4.36649e-42
Gpr68	PID_chr12_100895605	chr12	100895106	100896106	+	82	intron (NM_175493, intron 1 of 2)	intron (NM_175493, intron 1 of 2)	3918	NM_001177674	238377	Mm.32160	NM_175493	ENSMUSG00000047415	BB131428|Ogr1	G protein-coupled receptor 68	protein-coding	3.04	4.14	3.8	4.79	4.74	4.68	4.55	4.69	3.56	16.6995	37.0103	32.7266	16.6021	13.8455	41.9314	40.5053	36.4595	18.207	39.3371	31.1902	15.6002	12.9037	42.3707	40.3955	32.0307	1.00682	6.64654	3.74097e-18	1.98716e-17
Utrn	PID_chr10_12824035	chr10	12823536	12824536	+	82	intron (NM_011682, intron 1 of 73)	intron (NM_011682, intron 1 of 73)	37699	NM_011682	22288	Mm.331784	NM_011682	ENSMUSG00000019820	AA589569|DRP|Dmdl	utrophin	protein-coding	2.45	4.15	3.28	4.73	3.86	4.29	4.18	4.73	3.35	37.4162	34.733	36.5575	21.0265	36.4453	25.1256	38.4146	40.0518	36.1989	37.2624	32.5196	18.3039	31.0464	34.3183	48.6424	43.9489	1.23359	8.6015	3.05758e-19	1.75149e-18
Chd2	PID_chr7_73479741	chr7	73479242	73480242	+	81	intron (NM_001081345, intron 19 of 38)	intron (NM_001081345, intron 19 of 38)	62004	NM_001081345	244059	Mm.34539	NM_001081345	ENSMUSG00000078671	2810013C04Rik|2810040A01Rik|5630401D06Rik|AI851092|BC029703|CHD-2	chromodomain helicase DNA binding protein 2	protein-coding	2.63	2.68	2.39	4.78	4.11	3.27	3.23	4.48	3.14	48.7287	39.1083	24.3292	16.9385	50.3352	32.1547	26.0482	26.0299	45.6753	35.2377	21.3388	16.1338	43.3655	36.7293	34.0698	33.3438	1.01674	8.05946	1.19065e-16	5.65575e-16
Cnga1	PID_chr5_72622255	chr5	72621756	72622756	+	81	intron (NM_007723, intron 1 of 8)	intron (NM_007723, intron 1 of 8)	20496	NM_007723	12788	Mm.436652	NM_007723	ENSMUSG00000067220	Cncg	cyclic nucleotide gated channel alpha 1	protein-coding	2.02	2.46	2.53	4.71	3.78	3.09	2.44	4.21	3.18	4.53432	5.20733	2.96503	1.60326	3.30603	3.65113	4.68038	3.40155	3.63174	4.22511	1.94627	1.17837	3.12298	4.45504	5.70776	4.65302	1.94854	3.38739	4.30863e-29	4.8779e-28
Ext1	PID_chr15_53216623	chr15	53216124	53217124	+	81	intron (NM_010162, intron 1 of 10)	intron (NM_010162, intron 1 of 10)	129559	NM_010162	14042	Mm.309395	NM_010162	ENSMUSG00000061731	AA409028	exostoses (multiple) 1	protein-coding	1.52	3.32	3.28	4.73	3.5	3	2.83	4.98	3.58	11.189	4.56516	4.54271	2.72837	11.9297	5.8946	5.51048	4.62925	9.18412	4.54545	3.71722	2.28821	9.32038	7.53011	6.01694	5.47832	1.22812	4.35288	1.6281e-34	2.56485e-33
Setbp1	PID_chr18_79259108	chr18	79258609	79259609	+	81	Intergenic	Intergenic	-149718	NM_053099	240427	Mm.312871	NM_053099	ENSMUSG00000024548	C130092E12|Seb|mKIAA0437	SET binding protein 1	protein-coding	1.82	3.05	2.51	4.7	3.8	2.78	3.07	4.36	3.34	1.58814	3.48979	5.08263	6.1951	1.9429	1.32921	2.36483	3.10272	1.83353	4.20806	6.38777	7.06065	2.92602	2.31145	2.00934	1.95317	-1.88233	4.97485	2.99307e-28	3.19735e-27
Slfn5	PID_chr11_82952814	chr11	82952315	82953315	+	81	intron (NM_183201, intron 1 of 5)	intron (NM_183201, intron 1 of 5)	713	NM_183201	327978	Mm.42147	NM_183201	ENSMUSG00000054404	AI956840	schlafen 5	protein-coding	2.41	3.84	3.28	4.49	4.37	4.07	3.92	4.82	3.33	10.1867	7.53083	8.72255	4.05168	11.004	9.65521	7.69432	5.92584	8.56509	4.86337	5.34549	2.56451	9.24229	6.43333	7.78065	7.04363	1.42701	5.43881	1.77039e-10	5.26537e-10
Cnr2	PID_chr4_135911781	chr4	135911282	135912282	+	80	5' UTR (NM_001305278, exon 1 of 2)	5' UTR (NM_001305278, exon 1 of 2)	102	NM_001305278	12802	Mm.297251	NM_009924	ENSMUSG00000062585	CB-2|CB2|CB2-R	cannabinoid receptor 2 (macrophage)	protein-coding	2.6	3.49	2.89	4.4	4.21	3.52	4.07	4.21	3.02	11.9431	10.4343	12.6941	8.53337	13.4399	14.6276	18.2725	15.7982	11.6331	12.8806	12.4242	7.51555	13.7595	15.396	21.5065	19.0082	1.30904	5.7882	1.63774e-32	2.2691e-31
Cyp4f13	PID_chr17_32947404	chr17	32946905	32947905	+	80	promoter-TSS (NM_130882)	promoter-TSS (NM_130882)	-44	NM_130882	170716	Mm.254838	NM_130882	ENSMUSG00000024055	0610030I10Rik|Cypf13	cytochrome P450, family 4, subfamily f, polypeptide 13	protein-coding	1.33	3.66	3.34	4.72	4.71	3.66	3.99	4.89	3.66	9.1627	10.8116	8.70645	4.58427	8.97044	13.6276	10.1525	7.1806	10.9982	11.8131	7.55608	4.02172	9.88871	12.629	13.3259	10.8413	1.39999	3.94494	1.64342e-26	1.53338e-25
Mtfr2	PID_chr10_20347876	chr10	20347377	20348377	+	80	promoter-TSS (NM_027930)	promoter-TSS (NM_027930)	58	NM_027930	71804	Mm.262151	NM_027930	ENSMUSG00000019992	2610016C23Rik|4933412C16Rik|Dufd1|Fam54a	mitochondrial fission regulator 2	protein-coding	2.51	3.04	3.31	4.69	3.99	3.98	4.05	4.59	3.3	0.961876	0.774933	3.1807	9.88505	1.22521	0.960449	1.66923	5.79746	0.771314	0.619468	3.57839	10.5664	1.52289	1.47488	1.33571	3.78772	-1.50886	2.91899	1.60876e-10	4.79648e-10
Tox	PID_chr4_6970741	chr4	6970242	6971242	+	80	intron (NM_145711, intron 1 of 8)	intron (NM_145711, intron 1 of 8)	19981	NM_145711	252838	Mm.435828	NM_145711	ENSMUSG00000041272	1700007F02Rik	thymocyte selection-associated high mobility group box	protein-coding	2.38	2.5	2.47	4.7	3.96	3.55	3.19	4.59	3.1	16.7936	10.4957	7.73142	6.28984	16.9789	8.60254	12.2169	11.1166	18.5405	11.4265	8.39646	5.66221	24.2324	18.3637	20.2424	18.8144	1.7017	5.24864	4.52143e-48	1.59356e-46
Add3	PID_chr19_53142387	chr19	53141888	53142888	+	79	promoter-TSS (NM_001277100)	promoter-TSS (NM_001277100)	-368	NM_001277100	27360	Mm.426080	NM_013758	ENSMUSG00000025026	AI463285|R75380	adducin 3 (gamma)	protein-coding	2.92	3.78	4.42	4.56	5.08	4.39	4.75	5	3.84	66.8333	64.6703	76.1372	45.1306	60.3554	63.1055	105.341	81.8092	74.5651	61.5259	63.1729	41.1977	62.33	65.5729	113.631	96.1016	1.19172	8.39142	3.41647e-63	2.99935e-61
Melk	PID_chr4_44281504	chr4	44281005	44282005	+	79	Intergenic	Intergenic	-19412	NM_010790	17279	Mm.268668	NM_010790	ENSMUSG00000035683	AI327312|MPK38|mKIAA0175	maternal embryonic leucine zipper kinase	protein-coding	2.84	2.39	1.49	4.68	4.41	2.6	2.83	5.35	3.11	1.04369	1.11378	4.50458	14.6926	1.29498	1.74928	2.74415	9.80052	1.09484	1.33428	5.7158	16.213	2.69747	3.67664	2.02655	6.41786	-1.36529	3.93399	1.60162e-13	6.05118e-13
Rrp9	PID_chr9_106477152	chr9	106476653	106477653	+	79	promoter-TSS (NM_145619)	promoter-TSS (NM_145619)	-156	NM_145620	27966	Mm.239997	NM_145620	ENSMUSG00000041506	55kDa|D19435|D9Wsu10e|Rnu3ip2|U3-55k	RRP9, small subunit (SSU) processome component, homolog (yeast)	protein-coding	3.05	3.43	3.36	4.48	4.24	4.51	3.89	4.55	3.28	33.0069	25.0668	47.5624	57.9364	30.1241	26.075	40.4353	34.2171	29.9682	28.1302	52.8348	58.958	26.4384	22.0186	27.7449	27.1327	-1.14996	5.8486	3.36397e-53	1.57698e-51
Sgms1	PID_chr19_32266999	chr19	32266500	32267500	+	79	intron (NM_001168525, intron 2 of 9)	intron (NM_001168525, intron 2 of 9)	-55987	NM_001168526	208449	Mm.329810	NM_144792	ENSMUSG00000040451	9530058O11Rik|AI841905|C80702|Mob|Sms1|Sor1|Tmem23	sphingomyelin synthase 1	protein-coding	2.51	3.12	3.05	4.19	4.1	3.06	3.62	4.41	3.12	13.6254	7.08821	5.66098	3.57206	16.2353	8.22991	7.01403	6.71558	12.271	6.40035	4.67053	3.33517	13.5762	9.05002	9.94854	9.20988	1.43509	4.98844	9.59134e-71	1.32319e-68
Trib2	PID_chr12_16015093	chr12	16014594	16015594	+	79	Intergenic	Intergenic	-198309	NM_144551	217410	Mm.491136	NM_144551	ENSMUSG00000020601	AW319517|TRB-2|TRB2	tribbles pseudokinase 2	protein-coding	2.86	3.62	3.4	4.75	4.97	3.37	3.09	5.23	3.62	30.9141	36.4773	26.7788	8.94091	28.153	31.9124	39.1913	23.4268	28.4601	38.0906	22.2994	7.27163	27.9937	30.312	40.9551	31.2067	2.07073	7.03917	4.9444e-44	1.39207e-42
Zfp457	PID_chr13_67306455	chr13	67305956	67306956	+	79	promoter-TSS (NM_001003666)	promoter-TSS (NM_001003666)	-44	NM_001003666	431706	Mm.439456	NM_001003666	ENSMUSG00000055341	Rslcan-6	zinc finger protein 457	protein-coding	3.1	3.68	3.83	4.74	4.72	3.82	3.61	4.77	3.58	9.85102	57.0659	6.89545	1.7061	5.28529	6.00285	6.75002	2.74168	5.4277	5.13922	7.68838	2.42535	10.966	14.2439	22.6904	17.4354	2.81377	4.45082	0.00013463	0.000240274
Znrf1	PID_chr8_111570621	chr8	111570122	111571122	+	79	intron (NM_001363489, intron 1 of 4)	intron (NM_001363489, intron 1 of 4)	32279	NM_001363489	170737	Mm.271578	NM_133206	ENSMUSG00000033545	B830022L21Rik|Rnf42|Zrfp1|nin283	zinc and ring finger 1	protein-coding	3.41	3.64	3.67	4.71	4.61	3.7	3.88	4.87	3.8	26.6333	30.6032	21.4902	13.0275	27.1468	33.2577	26.709	21.398	31.0151	31.8374	19.9411	12.1043	28.8734	35.1675	36.3537	30.159	1.28678	7.1916	4.47742e-66	4.59984e-64
Ccl5	PID_chr11_83535252	chr11	83534753	83535753	+	78	Intergenic	Intergenic	-4735	NM_013653	20304	Mm.284248	NM_013653	ENSMUSG00000035042	MuRantes|RANTES|SISd|Scya5|TCP228	chemokine (C-C motif) ligand 5	protein-coding	1.65	3.97	2.74	4.66	4.04	3.85	3.86	4.32	3.03	380.753	213.074	124.508	102.265	269.879	196.041	136.95	146.162	866.328	544.393	240.982	139.12	563.214	373.18	371.737	363.806	1.35575	7.219	2.75372e-08	6.82214e-08
Cxxc5	PID_chr18_35849940	chr18	35849441	35850441	+	78	intron (NM_001357458, intron 1 of 2)	intron (NM_001357458, intron 1 of 2)	-4746	NM_001357459	67393	Mm.94560	NM_133687	ENSMUSG00000046668	4930415K17Rik	CXXC finger 5	protein-coding	2.77	3.68	3.89	4.57	4.35	4.17	4.26	4.35	3.01	13.5667	8.80647	6.42737	5.29426	14.9048	15.0519	12.7618	11.7099	13.1386	7.7904	4.97902	3.64465	13.1484	13.4335	11.2489	10.6339	1.51329	4.61805	5.21711e-23	3.88747e-22
Impdh2	PID_chr9_108541084	chr9	108540585	108541585	+	78	intron (NM_175143, intron 3 of 9)	B1_Mur4|SINE|Alu	-19351	NM_011830	23918	Mm.6065	NM_011830	ENSMUSG00000062867	IMPD|IMPD 2|IMPDH-II	inosine monophosphate dehydrogenase 2	protein-coding	1.48	3.01	2.81	4.71	4.37	2.98	3.23	4.91	3.62	121.59	84.389	182.285	241.397	109.528	94.7491	144.861	161.991	122.999	104.518	206.321	250.424	118.156	104.32	98.9314	114.637	-1.15675	7.91273	5.55212e-39	1.19414e-37
Rapgef4	PID_chr2_72083170	chr2	72082671	72083671	+	78	intron (NM_001355478, intron 1 of 26)	intron (NM_001355478, intron 1 of 26)	28554	NM_001204166	56508	Mm.196153	NM_019688	ENSMUSG00000049044	1300003D15Rik|5730402K07Rik|6330581N18Rik|EPAC 2|Epac-2|Epac2|mKIAA4040	Rap guanine nucleotide exchange factor (GEF) 4	protein-coding	1.94	2.9	2.59	4.71	3.87	2.72	2.93	4.66	3.28	14.8981	6.53171	13.398	5.95474	14.9144	5.11277	15.8649	12.5065	16.2204	6.68164	10.4181	4.99834	12.0074	7.04664	19.5881	16.8396	1.72191	5.45381	6.6447e-50	2.61637e-48
Zfp36	PID_chr7_28384327	chr7	28383828	28384828	+	78	TTS (NM_026042)	TTS (NM_026042)	-5100	NM_011756	22695	Mm.389856	NM_011756	ENSMUSG00000044786	Gos24|Nup475|TIS11D|TISII|Tis11|Ttp|Zfp-36	zinc finger protein 36	protein-coding	2.36	4.12	3.69	4.81	4.84	3.5	3.79	5.15	3.49	328.616	81.2904	75.1161	42.5496	451.031	96.3636	90.747	66.8126	309.079	76.0433	64.5379	36.1564	467.17	96.6072	97.0399	81.8415	1.14869	7.96593	2.076e-21	1.38644e-20
Ets1	PID_chr9_32661890	chr9	32661391	32662391	+	77	Intergenic	Intergenic	-34151	NM_001038642	23871	Mm.292415	NM_011808	ENSMUSG00000032035	AI196000|AI448617|D230050P06|Ets-1|Tpl1|vs	E26 avian leukemia oncogene 1, 5' domain	protein-coding	1.68	2.64	3.45	4.79	3.99	3.23	3.25	4.44	2.98	251.085	277.94	203.956	153.087	236.104	270.143	264.833	227.755	255.316	314.455	188.516	133.901	220.478	311.711	299.34	274.681	1.00669	10.3314	7.37055e-33	1.05043e-31
P2ry14	PID_chr3_59120180	chr3	59119681	59120681	+	77	intron (NM_001287119, intron 1 of 2)	intron (NM_001287119, intron 1 of 2)	10581	NM_001287124	140795	Mm.439021	NM_133200	ENSMUSG00000036381	A330108O13Rik|Gpr105|P2Y14	purinergic receptor P2Y, G-protein coupled, 14	protein-coding	2.75	2.86	2.96	4.65	3.92	3.24	3.46	4.77	3.53	5.19385	2.29924	0.794069	3.40853	8.27979	2.90024	1.13583	1.28243	4.5379	1.8961	0.747321	3.72968	8.65533	3.77084	1.33562	1.52222	-1.32124	2.393	5.68388e-05	0.000105739
Tomm40	PID_chr7_19716054	chr7	19715555	19716555	+	77	promoter-TSS (NM_016871)	promoter-TSS (NM_016871)	-626	NM_016871	53333	Mm.61682	NM_016871	ENSMUSG00000002984	AW539759|Mom35|Tom40	translocase of outer mitochondrial membrane 40	protein-coding	2.5	3.66	3.12	4.3	4.16	4.2	4.33	4.28	3.24	23.062	23.2002	46.5165	76.4666	22.3474	29.8328	40.144	45.2346	25.5876	27.1974	55.1142	81.3843	26.6526	28.841	29.0616	30.3084	-1.45468	6.05115	5.80558e-55	2.9981e-53
Zfp831	PID_chr2_174602357	chr2	174601858	174602858	+	77	Intergenic	Intergenic	-41176	NM_001099328	100043757	Mm.48711	NM_001099328	ENSMUSG00000050600	-	zinc finger protein 831	protein-coding	3.35	3.35	4.13	4.67	4.6	4.37	4.36	4.54	3.46	11.5653	9.06296	7.29055	3.94188	12.3926	7.8449	9.34736	8.72096	13.534	9.39242	6.53709	3.41053	12.6673	10.6584	14.1386	11.9915	1.78376	6.44781	6.24041e-77	1.25549e-74
Cd69	PID_chr6_129275500	chr6	129275001	129276001	+	76	promoter-TSS (NM_001033122)	promoter-TSS (NM_001033122)	-132	NM_001033122	12515	Mm.74745	NM_001033122	ENSMUSG00000030156	5830438K24Rik|AI452015|AIM|VEA	CD69 antigen	protein-coding	2.28	3.59	3.26	4.7	4.33	4.04	4.12	4.75	3.64	493.188	45.2333	33.37	44.392	549.327	48.7101	20.9276	28.1115	230.414	52.2917	41.1777	48.4783	257.216	52.8548	17.8406	23.8878	-1.05032	7.53538	1.6319e-07	3.7783e-07
Il2ra	PID_chr2_11641525	chr2	11641026	11642026	+	76	Intergenic	Intergenic	-1266	NM_008367	16184	Mm.915	NM_008367	ENSMUSG00000026770	CD25|Il2r|Ly-43	interleukin 2 receptor, alpha chain	protein-coding	1.87	2.59	1.8	4.67	3.71	3.17	2.51	4.46	2.54	4.81319	41.5065	25.7565	61.9179	3.88902	13.513	9.50284	15.7506	3.01247	14.2458	30.7822	70.8817	5.16624	11.3102	13.2044	14.1803	-2.35215	6.39969	4.17963e-11	1.31005e-10
Orai2	PID_chr5_136173828	chr5	136173329	136174329	+	76	Intergenic	B3A|SINE|B2	-3173	NM_178751	269717	Mm.308396	NM_178751	ENSMUSG00000039747	A730041O15Rik|Tmem142b	ORAI calcium release-activated calcium modulator 2	protein-coding	2.8	2.89	3.49	4.61	4.5	3.67	3.55	4.37	3.24	76.3498	66.1926	65.6036	34.5407	70.3605	80.63	91.6883	70.9991	92.3908	73.9733	60.9973	30.9845	71.2287	69.465	95.433	84.2981	1.41356	8.07635	7.2985e-48	2.5172e-46
Pcna	PID_chr2_132253226	chr2	132252727	132253727	+	76	promoter-TSS (NM_011045)	promoter-TSS (NM_011045)	-47	NM_011045	18538	Mm.7141	NM_011045	ENSMUSG00000027342	-	proliferating cell nuclear antigen	protein-coding	2.18	4.18	4.21	4.2	4.53	4.73	4.69	4.74	3.69	216.772	113.005	318.834	529.67	209.484	130.774	228.209	367.175	190.028	120.338	367.786	555.965	204.827	130.804	160.175	268.106	-1.0814	8.43011	2.00596e-33	2.95298e-32
Adrb2	PID_chr18_62164590	chr18	62164091	62165091	+	75	Intergenic	MER103C|DNA|hAT-Charlie	15390	NM_007420	11555	Mm.5598	NM_007420	ENSMUSG00000045730	Adrb-2|Badm|Gpcr7	adrenergic receptor, beta 2	protein-coding	2.91	3.62	3.26	4.63	4.8	3.94	3.98	4.84	3.58	14.8238	7.98266	5.80882	3.29853	19.367	9.74771	8.40241	6.39399	11.4008	8.38296	5.22919	2.92247	13.6555	8.62537	10.1995	9.07459	1.6042	4.43059	1.18336e-35	2.01192e-34
Bcl2l1	PID_chr2_152803325	chr2	152802826	152803826	+	75	intron (NM_001289716, intron 2 of 2)	MER34A|LTR|ERV1	25163	NR_149254	12048	Mm.238213	NM_009743	ENSMUSG00000007659	Bcl(X)L|Bcl-XL|Bcl2l|BclX|bcl-x|bcl2-L-1	BCL2-like 1	protein-coding	1.86	3.01	3.01	4.6	4.5	3.24	2.86	4.57	3.15	7.31123	13.003	21.2408	37.0653	7.44983	17.5116	17.4238	27.3209	7.84017	18.5188	27.661	38.5812	7.64189	16.3168	11.6961	14.228	-1.46764	5.52908	5.12413e-46	1.60661e-44
Cd163l1	PID_chr7_140214040	chr7	140213541	140214541	+	75	Intergenic	L1MDa|LINE|L1	-4226	NM_172909	244233	Mm.19283	NM_172909	ENSMUSG00000025461	B430307C05|E430002D04Rik|Scart1	CD163 molecule-like 1	protein-coding	2.75	4	3.49	4.68	4.73	4.69	3.42	4.89	3.37	1.25047	1.24052	1.5292	1.43743	0.460256	0.67452	0.773586	1.16897	1.71467	2.23235	1.97814	1.94952	0.360685	0.327006	0.334528	0.252041	-2.9841	2.66669	1.14482e-13	4.38363e-13
Rras2	PID_chr7_114161289	chr7	114160790	114161790	+	75	Intergenic	Intergenic	-43509	NM_025846	66922	Mm.276572	NM_025846	ENSMUSG00000055723	2610016H24Rik|C86394|TC21	related RAS viral (r-ras) oncogene 2	protein-coding	3.05	3.86	2.73	4.82	4.42	3.52	3.66	4.86	3.83	37.6593	102.669	87.42	110.038	34.1818	96.1972	78.6337	81.8202	32.823	93.4684	89.8673	113.574	29.2097	61.6278	59.722	57.7297	-1.00533	7.56912	1.07427e-36	1.95741e-35
Vamp1	PID_chr6_125222322	chr6	125221823	125222823	+	75	TTS (NM_001080557)	TTS (NM_001080557)	6742	NM_009496	22317	Mm.32321	NM_009496	ENSMUSG00000030337	Syb-1|Syb1|VAMP-1|lew	vesicle-associated membrane protein 1	protein-coding	2.68	3.96	3.9	4.69	5.18	4.77	4.55	5.2	4.2	5.9246	8.70442	10.121	6.45225	6.03664	9.51639	16.3846	15.6167	5.97194	8.47108	8.56943	5.55511	5.91422	10.628	21.2412	19.1862	1.75654	4.80457	1.52686e-53	7.26351e-52
Cdkn1b	PID_chr6_134917251	chr6	134916752	134917752	+	74	Intergenic	Intergenic	-3149	NM_009875	12576	Mm.2958	NM_009875	ENSMUSG00000003031	AA408329|AI843786|Kip1|p27|p27Kip1	cyclin-dependent kinase inhibitor 1B	protein-coding	2.92	3.24	3.83	4.45	3.61	4.07	3.93	4.51	3.48	81.1015	87.6136	45.1004	28.1129	79.0972	70.7289	55.535	45.67	71.2538	72.1788	44.551	26.7932	75.2682	78.9502	80.7123	78.8864	1.52692	7.36513	1.71265e-49	6.64219e-48
H2-Ob	PID_chr17_34239947	chr17	34239448	34240448	+	74	intron (NM_010389, intron 1 of 5)	intron (NM_010389, intron 1 of 5)	1043	NM_010389	15002	Mm.327358	NM_010389	ENSMUSG00000041538	A-beta-2|A-beta2|H-2Ab|H-2I|H-2Ob|H2-Ab|H2-Ab2|H2-IAb2|Ob|vic1	histocompatibility 2, O region beta locus	protein-coding	1.82	4.26	4.19	4.47	4.55	3.9	3.83	4.46	3.26	42.5128	26.7901	18.0313	5.97741	61.7113	37.1162	35.5621	17.1094	32.076	20.6097	11.7483	3.81256	51.065	33.6095	46.4919	29.3601	2.91436	6.06001	1.7844e-114	1.43599e-111
Kpna2	PID_chr11_106999602	chr11	106999103	107000103	+	73	promoter-TSS (NM_010655)	promoter-TSS (NM_010655)	-78	NM_010655	16647	Mm.12508	NM_010655	ENSMUSG00000018362	2410044B12Rik|IPOA1|PTAC58|Rch1	karyopherin (importin) alpha 2	protein-coding	2.7	4.35	3.69	4.54	4.25	3.8	4.26	4.32	3.28	15.6672	30.8417	51.8125	178.095	17.6486	33.7323	37	99.7439	13.6528	29.7406	55.4401	196.261	23.7844	41.691	29.4418	65.4313	-1.61392	6.91284	3.39597e-36	6.02847e-35
Pold4	PID_chr19_4232051	chr19	4231552	4232552	+	73	promoter-TSS (NR_132280)	promoter-TSS (NR_132280)	159	NM_027196	69745	Mm.32518	NM_027196	ENSMUSG00000024854	2410012M21Rik|AI463381|AW060307|Polds|p12	polymerase (DNA-directed), delta 4	protein-coding	3.21	4.45	3.28	4.55	4.55	4.45	4.53	4.75	3.74	35.6688	28.9961	20.2155	15.4065	47.0199	40.1612	32.1814	25.9449	35.3482	35.0025	19.5471	15.0182	46.512	43.9631	40.2646	32.9891	1.10538	4.82888	1.90498e-31	2.49951e-30
Mir7115	PID_chr11_70435687	chr11	70435188	70436188	+	71	intron (NM_145429, intron 2 of 14)	intron (NM_145429, intron 2 of 14)	-2567	NR_106064	102465670		NR_106064	ENSMUSG00000099109	Gm27902|mmu-mir-7115	microRNA 7115	ncRNA	3.05	3.75	3.36	4.59	4.45	4.1	3.72	4.6	3.41	15.3344	15.8453	19.9784	10.5864	14.3362	27.9476	28.4928	22.5511	21.1305	17.2415	14.4787	10.5246	13.6333	20.6863	34.9601	23.5076	1.1243	0.276349	5.05688e-05	9.46035e-05
Aqp9	PID_chr9_71163133	chr9	71162634	71163634	+	70	promoter-TSS (NM_001271843)	promoter-TSS (NM_001271843)	155	NM_022026	64008	Mm.449427	NM_022026	ENSMUSG00000032204	1700020I22Rik|AI266899|AQP-9	aquaporin 9	protein-coding	1.15	2.92	3.01	4.53	4.11	3.07	3.28	4.29	3.03	0.906248	0.876635	7.07698	11.9891	0.517749	0.349724	3.12545	5.55337	2.36535	2.10067	11.7794	16.5822	1.22037	0.658708	3.53162	6.31267	-1.41935	4.13163	2.7618e-05	5.29913e-05
Cox7a2l	PID_chr17_83457334	chr17	83456835	83457835	+	70	intron (NM_001286567, intron 18 of 23)	intron (NM_001286567, intron 18 of 23)	56998	NM_001159529	20463	Mm.30072	NM_009187	ENSMUSG00000024248	COX7AR|COX7RP|EB1|SIG-81|SIG81|Silg81	cytochrome c oxidase subunit 7A2 like	protein-coding	1.94	2.75	2.21	4.61	4.35	3.76	3.11	4.38	2.83	382.37	310.643	235.962	167.565	353.943	328.804	284.996	247.416	366.223	337.415	221.995	148.603	336.841	304.615	331.288	310.12	1.03076	8.48244	3.33644e-52	1.49167e-50
Fes	PID_chr7_80387491	chr7	80386992	80387992	+	70	intron (NM_010194, intron 1 of 18)	intron (NM_010194, intron 1 of 18)	454	NM_010194	14159	Mm.48757	NM_010194	ENSMUSG00000053158	AI586313|BB137047|FPS|c-fes	feline sarcoma oncogene	protein-coding	2.12	3.51	2.93	4.63	4.23	3.13	3.06	4.23	3.1	6.25201	2.94377	1.34071	1.16535	9.43428	3.9902	2.50695	2.37171	5.88177	2.9708	1.18221	0.776198	12.5099	4.83504	3.46918	2.83881	1.83856	3.22772	1.29446e-15	5.73421e-15
Il7r	PID_chr15_9529766	chr15	9529267	9530267	+	70	5' UTR (NM_008372, exon 1 of 8)	5' UTR (NM_008372, exon 1 of 8)	109	NM_008372	16197	Mm.389	NM_008372	ENSMUSG00000003882	CD127|IL-7Ralpha	interleukin 7 receptor	protein-coding	2.29	4.16	3.52	4.59	4.22	4.26	3.73	4.64	3.44	98.7769	201.993	90.9916	37.1214	80.1702	159.681	102.988	70.6471	94.8382	160.837	80.26	32.2465	67.1572	165.072	179.181	156.256	2.24524	8.57813	6.02861e-44	1.68749e-42
Itpr2	PID_chr6_146530389	chr6	146529890	146530890	+	70	Intergenic	Intergenic	-28167	NM_010586	16439	Mm.7800	NM_010586	ENSMUSG00000030287	AI649341|InsP3R-2|InsP3R-5|Ip3r2|Itpr5|insP3R2	inositol 1,4,5-triphosphate receptor 2	protein-coding	2	2.03	2.87	4.6	3.92	2.73	2.82	4.3	2.79	23.3237	11.7151	15.5444	10.2289	23.018	9.70288	17.7134	17.4576	23.9984	13.097	13.9817	8.81099	21.088	12.1765	21.1051	18.8303	1.06569	7.51761	1.52835e-25	1.34543e-24
St6gal1	PID_chr16_23280123	chr16	23279624	23280624	+	70	intron (NM_145933, intron 2 of 7)	intron (NM_145933, intron 2 of 7)	-10346	NM_001252506	20440	Mm.149029	NM_145933	ENSMUSG00000022885	AW742324|Siat1|St6Gal-I|St6gal|St6galI	beta galactoside alpha 2,6 sialyltransferase 1	protein-coding	3.04	3.14	3.08	4.62	4.65	3.53	3.06	4.91	3.59	35.8417	31.8611	30.6148	18.0086	40.8568	42.9773	44.0081	38.2326	38.0468	32.7903	27.1881	15.9088	45.3467	50.2916	55.081	47.8284	1.55803	7.36492	7.6144e-62	6.23155e-60
Cxcr4	PID_chr1_128790835	chr1	128790336	128791336	+	69	Intergenic	ID_B1|SINE|B4	-198537	NM_009911	12767	Mm.1401	NM_009911	ENSMUSG00000045382	CD184|CXC-R4|CXCR-4|Cmkar4|LESTR|PB-CKR|PBSF/SDF-1|Sdf1r|b2b220Clo	chemokine (C-X-C motif) receptor 4	protein-coding	2.25	3.18	3.08	4.43	4.25	3.66	3.73	4.68	3.21	147.117	70.0574	27.8346	23.2737	161.608	109.019	39.9557	38.5022	104.139	79.6293	26.1445	22.7032	98.1486	121.928	59.1974	50.1798	1.1142	7.51249	4.30165e-18	2.27497e-17
Cyp2s1	PID_chr7_25835699	chr7	25835200	25836200	+	69	Intergenic	ID_B1|SINE|B4	-19175	NM_028775	74134	Mm.275188	NM_028775	ENSMUSG00000040703	1200011C15Rik|AU041727|C79779|CYPIIS1	cytochrome P450, family 2, subfamily s, polypeptide 1	protein-coding	1.16	3.92	3.23	4.53	4.2	4.35	3.61	4.43	3.25	1.9875	3.25775	6.10611	1.74094	1.80045	2.73762	3.85866	3.54768	3.31081	2.61652	6.42296	1.93987	2.86009	3.1976	6.26455	5.79703	1.54704	3.10074	7.48828e-08	1.78466e-07
Eif2s2	PID_chr2_154892972	chr2	154892473	154893473	+	69	promoter-TSS (NM_026030)	promoter-TSS (NM_026030)	-67	NM_026030	67204	Mm.377134	NM_026030	ENSMUSG00000074656	2810026E11Rik|38kDa|AA408636|AA571381|AA986487|AW822225|D2Ertd303e|EIF2|EIF2B	eukaryotic translation initiation factor 2, subunit 2 (beta)	protein-coding	3.08	3.84	4.18	4.42	4.44	4.27	4.22	4.59	3.4	71.1744	86.7145	76.9758	110.466	70.0166	77.5282	55.7838	58.3448	60.1788	59.1572	79.0364	115.439	68.2655	65.544	48.4476	55.7424	-1.08059	7.40003	8.91231e-15	3.73389e-14
Gpr183	PID_chr14_121960705	chr14	121960206	121961206	+	69	intron (NM_183031, intron 1 of 1)	intron (NM_183031, intron 1 of 1)	4487	NM_183031	321019	Mm.265618	NM_183031	ENSMUSG00000051212	Ebi2	G protein-coupled receptor 183	protein-coding	3.37	3.57	3.92	4.51	4.59	3.58	3.53	4.49	2.77	59.7701	16.3351	8.73838	7.45706	60.8755	17.305	13.4921	10.2769	54.0876	19.7866	9.56575	8.77398	61.2563	29.9742	25.1542	20.8777	1.22052	6.13869	8.94706e-22	6.11477e-21
Tcf7	PID_chr11_52318659	chr11	52318160	52319160	+	69	Intergenic	Intergenic	-35646	NM_001313981	21414	Mm.31630	NM_009331	ENSMUSG00000000782	AI465550|TCF-1|Tcf1	transcription factor 7, T cell specific	protein-coding	1.88	4.45	4.02	4.63	4.66	4.6	4.64	4.62	3.53	473.296	442.169	321.311	202.078	406.936	457.943	447.458	404.672	532.493	408.109	290.374	171.972	427.404	516.163	539.829	472.221	1.42721	9.84313	3.29385e-81	8.37072e-79
Fasl	PID_chr1_161799086	chr1	161798587	161799587	+	68	Intergenic	Intergenic	-10592	NM_001205243	14103	Mm.3355	NM_010177	ENSMUSG00000000817	APT1LG1|CD178|CD95-L|CD95L|Fas-L|Faslg|Tnfsf6|Tnlg1a|gld	Fas ligand (TNF superfamily, member 6)	protein-coding	2.28	2.92	3.45	4.54	3.87	3.68	3.11	4.62	3.3	4.95394	10.4001	5.93486	13.2702	3.90101	5.84206	3.08752	5.23596	9.41133	22.4898	12.2662	19.6569	5.60885	7.82837	6.16105	7.14317	-1.49027	4.15058	6.545e-10	1.85624e-09
Prkcz	PID_chr4_155352742	chr4	155352243	155353243	+	68	intron (NM_008860, intron 4 of 17)	intron (NM_008860, intron 4 of 17)	-6954	NM_001039079	18762	Mm.28561	NM_008860	ENSMUSG00000029053	AI098070|C80388|Pkcz|R74924|aPKCzeta|nPKC-zeta|zetaPKC	protein kinase C, zeta	protein-coding	2.45	3.55	2.73	4.53	4.21	3.46	3.62	4.65	3.05	4.44605	6.73535	3.25914	1.57617	3.06812	5.55544	3.7102	2.3121	5.38591	8.23301	3.59541	1.52364	4.57239	8.68235	7.55623	5.42138	1.80112	4.27712	7.63164e-26	6.81764e-25
Ybx3	PID_chr6_131353677	chr6	131353178	131354178	+	68	Intergenic	Intergenic	34772	NM_011733	56449	Mm.458000	NM_011733	ENSMUSG00000030189	Csda|Dpba|MSY3|MSY4|Yb2|dbpA|oxyR	Y box protein 3	protein-coding	3	4.1	4.03	4.48	3.87	3.81	4.23	4.33	3.19	24.7889	37.2656	59.8721	137.619	29.7221	34.7714	36.6331	60.9689	28.1018	34.6044	86.4635	159.328	40.0415	51.3091	28.1194	38.7993	-2.06842	6.70077	6.87413e-31	8.73467e-30
Btg1	PID_chr10_96697935	chr10	96697436	96698436	+	67	Intergenic	Intergenic	80935	NM_007569	12226	Mm.23811	NM_007569	ENSMUSG00000036478	AI426953|AW546738	B cell translocation gene 1, anti-proliferative	protein-coding	2.85	4.18	3.63	4.46	4.88	4.13	4.3	4.99	3.91	457.985	196.11	99.0067	50.4924	446.76	193.632	113.637	88.9099	448.687	202.413	97.4403	47.7833	439.742	194.497	167.578	152.318	1.64218	10.1351	8.25205e-71	1.15493e-68
Setbp1	PID_chr18_79301073	chr18	79300574	79301574	+	67	Intergenic	Intergenic	-191683	NM_053099	240427	Mm.312871	NM_053099	ENSMUSG00000024548	C130092E12|Seb|mKIAA0437	SET binding protein 1	protein-coding	1.37	3.06	0.78	4.55	3.09	1.59	2.13	4.44	2.42	1.58814	3.48979	5.08263	6.1951	1.9429	1.32921	2.36483	3.10272	1.83353	4.20806	6.38777	7.06065	2.92602	2.31145	2.00934	1.95317	-1.88233	4.97485	2.99307e-28	3.19735e-27
Tmem140	PID_chr6_34863043	chr6	34862544	34863544	+	67	promoter-TSS (NM_001368365)	promoter-TSS (NM_001368365)	-102	NM_197986	68487	Mm.248440	NM_197986	ENSMUSG00000057137	1110007F12Rik	transmembrane protein 140	protein-coding	2.49	4.04	3.56	4.53	4.05	4.15	3.88	4.61	3.52	0.945359	3.02601	6.94506	3.54327	1.33346	4.38965	4.16699	5.52818	1.04633	3.71917	6.69197	2.79818	1.81588	5.35728	5.43223	6.10285	1.09571	3.31806	8.51913e-09	2.20857e-08
Ttyh3	PID_chr5_140638108	chr5	140637609	140638609	+	67	intron (NM_175274, intron 1 of 13)	intron (NM_175274, intron 1 of 13)	10922	NM_001308040	78339	Mm.28947	NM_175274	ENSMUSG00000036565	2900029G13Rik|AI414930|TTY3|mTTY3	tweety family member 3	protein-coding	2.66	3.8	2.74	4.57	4.24	3.7	2.79	4.46	2.9	31.13	38.8103	37.9281	22.3944	35.7091	46.0732	52.7531	40.3554	37.2412	43.1256	36.3337	19.1597	37.4682	50.9853	63.4747	49.1707	1.32978	7.57974	3.00357e-61	2.2839e-59
Ttyh3	PID_chr5_140636853	chr5	140636354	140637354	+	67	intron (NM_175274, intron 1 of 13)	intron (NM_175274, intron 1 of 13)	12177	NM_001308040	78339	Mm.28947	NM_175274	ENSMUSG00000036565	2900029G13Rik|AI414930|TTY3|mTTY3	tweety family member 3	protein-coding	3.37	3.58	2.68	4.53	4.28	4.05	3.51	5	3.15	31.13	38.8103	37.9281	22.3944	35.7091	46.0732	52.7531	40.3554	37.2412	43.1256	36.3337	19.1597	37.4682	50.9853	63.4747	49.1707	1.32978	7.57974	3.00357e-61	2.2839e-59
Ube2h	PID_chr6_30312216	chr6	30311717	30312717	+	67	Intergenic	MIR|SINE|MIR	-7678	NM_001169576	22214	Mm.332967	NM_009459	ENSMUSG00000039159	1500009C23Rik|AI181839|AI326965|AI462483|AW227540|E2-20K|Gid3|N28148|Ubc8	ubiquitin-conjugating enzyme E2H	protein-coding	1.62	3.3	2.97	4.52	4.15	3.31	3.16	4.47	3.27	54.478	69.975	35.2071	24.5284	51.1224	60.9796	46.48	41.9177	52.7606	74.7011	32.5326	23.2462	47.4712	58.6716	57.801	52.2295	1.13753	7.95297	1.82084e-57	1.06569e-55
Zfp677	PID_chr17_21370625	chr17	21370126	21371126	+	66	Intergenic	RLTR13E|LTR|ERVK	-13122	NM_172486	210503	Mm.33443	NM_172486	ENSMUSG00000062743	A830058L05Rik|Tce8	zinc finger protein 677	protein-coding	2.66	1.76	2.94	4.43	3.86	2.83	2.6	4.6	3.23	3.07817	6.78403	4.14414	2.53239	2.88894	5.54983	3.76378	2.55837	2.52913	4.80829	3.36537	2.43913	2.64	5.28386	5.20318	5.04229	1.01585	3.38803	4.6502e-06	9.49809e-06
E2f1	PID_chr2_154570087	chr2	154569588	154570588	+	65	promoter-TSS (NM_007891)	promoter-TSS (NM_007891)	-196	NM_007891	13555	Mm.18036	NM_007891	ENSMUSG00000027490	E2F-1|Tg(Wnt1-cre)2Sor|mKIAA4009	E2F transcription factor 1	protein-coding	2.86	3.57	2.95	4.07	3.9	4.16	4.81	4.32	3.23	3.78206	2.93002	18.608	23.4881	4.45561	3.06766	11.3164	16.768	3.29826	2.30217	23.9337	24.6596	6.38129	3.51296	6.51887	9.84132	-1.35319	4.76558	1.41943e-19	8.32268e-19
Fasl	PID_chr1_161788330	chr1	161787831	161788831	+	65	5' UTR (NM_010177, exon 1 of 4)	5' UTR (NM_010177, exon 1 of 4)	164	NM_010177	14103	Mm.3355	NM_010177	ENSMUSG00000000817	APT1LG1|CD178|CD95-L|CD95L|Fas-L|Faslg|Tnfsf6|Tnlg1a|gld	Fas ligand (TNF superfamily, member 6)	protein-coding	2.62	3.8	3.59	4.45	4.18	4.1	4.34	4.55	3.14	4.95394	10.4001	5.93486	13.2702	3.90101	5.84206	3.08752	5.23596	9.41133	22.4898	12.2662	19.6569	5.60885	7.82837	6.16105	7.14317	-1.49027	4.15058	6.545e-10	1.85624e-09
Kdm5b	PID_chr1_134575146	chr1	134574647	134575647	+	65	intron (NM_152895, intron 1 of 26)	RLTR24|LTR|ERV1	14969	NM_152895	75605	Mm.28995	NM_152895	ENSMUSG00000042207	2010009J12Rik|2210016I17Rik|AW556288|D1Ertd202e|Jarid1b|PLU-1|PUT1|Plu1|RBBP2H1A|Rb-Bp2|mKIAA4034	lysine (K)-specific demethylase 5B	protein-coding	1.11	2.84	1.15	4.59	3.41	2.5	2.51	4.56	3.06	13.953	16.7781	9.20728	4.83464	15.5384	16.3677	12.247	9.32847	12.7896	17.5319	8.11896	4.01955	13.6403	18.0623	15.0941	11.6224	1.50087	6.25518	1.16674e-54	5.9615e-53
Mcm6	PID_chr1_128368821	chr1	128368322	128369322	+	65	intron (NM_177445, intron 12 of 15)	intron (NM_177445, intron 12 of 15)	-9117	NM_001313695	17219	Mm.4933	NM_008567	ENSMUSG00000026355	ASP-l1|D1Wsu22e|Mcmd6	minichromosome maintenance complex component 6	protein-coding	2.76	3.05	2.46	4.55	3.46	2.52	2.33	4.29	2.5	37.3046	48.189	139.424	190.232	40.7269	56.5499	97.8928	135.254	38.3435	53.5218	156.538	195.277	53.4822	64.2739	69.2392	90.2216	-1.14292	8.12101	2.84168e-49	1.06778e-47
Nek6	PID_chr2_38473111	chr2	38472612	38473612	+	65	Intergenic	Intergenic	-38585	NM_021606	59126	Mm.143818	NM_021606	ENSMUSG00000026749	1300007C09Rik	NIMA (never in mitosis gene a)-related expressed kinase 6	protein-coding	2.04	2.98	2.93	4.45	3.31	2.7	2.48	3.97	2.54	3.49221	2.69983	4.69891	8.38736	6.45743	4.20419	4.07854	5.39074	4.12138	3.05944	7.0756	8.7603	8.4405	6.42287	4.49426	3.7773	-1.24361	3.76882	9.39088e-09	2.42545e-08
Slc6a19	PID_chr13_73728749	chr13	73728250	73729250	+	65	Intergenic	Intergenic	-27970	NM_028878	74338	Mm.271635	NM_028878	ENSMUSG00000021565	4632401C08Rik|B<0>AT1	solute carrier family 6 (neurotransmitter transporter), member 19	protein-coding	1.63	3.04	3.45	4.46	4.39	2.96	2.64	4.96	3.29	17.5609	28.6645	28.9866	18.5194	15.3518	33.0541	33.2012	40.7017	18.9005	30.9301	28.6577	15.0434	22.2833	48.6836	54.9457	59.2942	1.94797	6.09986	1.24816e-21	8.42898e-21
A930024E05Rik	PID_chr5_122989231	chr5	122988732	122989732	+	64	promoter-TSS (NR_045820)	promoter-TSS (NR_045820)	-122	NR_045820	109202	Mm.30769	NM_175405	ENSMUSG00000056735	-	RIKEN cDNA A930024E05 gene	ncRNA	2.68	4.88	4.86	4.51	4.45	5.47	5.8	4.6	3.21	6.05173	4.56847	2.882	1.92431	6.40138	5.71626	4.52111	4.91641	5.68808	7.18135	2.89022	1.93459	6.57767	9.94643	6.8896	5.93418	1.5839	3.19019	1.88471e-20	1.18109e-19
Atp1b1	PID_chr1_164413929	chr1	164413430	164414430	+	64	intron (NM_138314, intron 13 of 13)	intron (NM_138314, intron 13 of 13)	44425	NM_009721	11931	Mm.4550	NM_009721	ENSMUSG00000026576	Atp4b|Atpb|Atpb-1|NKbeta1	ATPase, Na+/K+ transporting, beta 1 polypeptide	protein-coding	2.51	3.73	3.05	4.54	3.68	3.39	3.36	4.51	3.36	27.4526	28.0925	21.3567	15.6103	26.0041	30.0174	30.1263	27.5535	22.5366	23.7316	15.1232	10.5031	22.5234	29.9421	31.1729	29.4299	1.45479	6.04258	1.38111e-41	3.38513e-40
Ccl3	PID_chr11_83639438	chr11	83638939	83639939	+	64	Intergenic	Intergenic	9939	NM_011337	20302	Mm.1282	NM_011337	ENSMUSG00000000982	AI323804|G0S19-1|LD78alpha|MIP-1alpha|MIP1-(a)|MIP1-alpha|Mip1a|Scya3	chemokine (C-C motif) ligand 3	protein-coding	3.17	3.28	3.42	4.4	3.92	2.83	3.13	4.33	3.02	16.7522	4.33565	45.8479	52.753	22.194	6.51403	10.8079	21.5796	13.2898	2.79705	79.5162	54.4075	26.9253	6.27245	8.54106	16.0503	-1.79074	4.16274	1.0969e-08	2.81723e-08
Runx1	PID_chr16_92818754	chr16	92818255	92819255	+	64	intron (NM_001111021, intron 2 of 7)	intron (NM_001111021, intron 2 of 7)	7319	NM_001111021	12394	Mm.4081	NM_009821	ENSMUSG00000022952	AML1|CBF-alpha-2|Cbfa2|Pebp2a2|Pebpa2b	runt related transcription factor 1	protein-coding	1.99	3.93	3.45	4.45	4.34	3.99	4.5	4.69	3.6	8.48618	5.6032	5.22307	4.45448	9.6169	5.23774	7.58025	7.28153	8.16227	4.44238	4.01212	3.68513	9.40474	6.65161	8.70076	8.3522	1.15087	5.52859	8.43142e-37	1.54795e-35
2310001H17Rik	PID_chr6_129210525	chr6	129210026	129211026	+	63	Intergenic	Intergenic	27519	NR_040265	76432	Mm.261738	NR_040265	ENSMUSG00000097354	AI646108	RIKEN cDNA 2310001H17 gene	ncRNA	1.36	2.78	3.31	4.47	4.65	3.68	3.87	5.01	3.83	8.02867	7.72677	6.33358	4.59776	7.37165	11.1569	11.371	7.5701	7.95988	10.667	6.87102	4.06348	9.4604	14.3502	14.6504	11.8489	1.50941	2.70666	4.23983e-20	2.58812e-19
4932438A13Rik	PID_chr3_36863181	chr3	36862682	36863682	+	63	promoter-TSS (NM_172679)	promoter-TSS (NM_172679)	76	NM_172679	229227	Mm.207907	NM_172679	ENSMUSG00000037270	4732443H21|B830039D19Rik|D630029K19Rik|FSA|Kiaa1109|Tweek	RIKEN cDNA 4932438A13 gene	protein-coding	2.87	3.81	4.43	4.47	4.55	4.54	4.93	4.87	3.07	33.2056	33.8589	27.9373	16.797	34.1402	23.8112	29.7726	28.9039	31.6398	32.6558	24.1948	15.8553	27.3298	28.5355	36.2558	33.2812	1.0395	8.51814	4.33653e-10	1.24859e-09
Bach2	PID_chr4_32339606	chr4	32339107	32340107	+	63	Intergenic	Intergenic	-77828	NM_001109661	12014	Mm.491223	NM_007521	ENSMUSG00000040270	E030004N02Rik	BTB and CNC homology, basic leucine zipper transcription factor 2	protein-coding	0.79	3.26	2.67	4.51	3.94	3.21	3.23	4.46	3.26	25.1161	51.4379	21.9319	11.1739	26.8601	43.2458	25.0513	19.7848	23.8059	43.5663	18.8281	9.65016	21.421	41.054	27.4608	20.9473	1.08767	7.75418	2.81673e-21	1.86182e-20
Sntb1	PID_chr15_55828645	chr15	55828146	55829146	+	63	intron (NM_016667, intron 1 of 6)	intron (NM_016667, intron 1 of 6)	78303	NM_016667	20649	Mm.309425	NM_016667	ENSMUSG00000060429	-	syntrophin, basic 1	protein-coding	1.76	2.78	3.08	4.23	4	2.61	2.65	4.08	2.92	12.2609	17.9146	14.7211	7.1815	10.8621	16.2209	14.614	13.1799	13.6741	20.7654	14.3603	6.59783	11.2142	22.7899	19.7488	16.8505	1.32178	4.82863	1.56283e-26	1.46243e-25
5031425E22Rik	PID_chr5_23365496	chr5	23364997	23365997	+	62	Intergenic	LTRIS2|LTR|ERV1	68856	NR_040469	269630	Mm.425231	NR_040469	ENSMUSG00000073147	-	RIKEN cDNA 5031425E22 gene	ncRNA	3.3	3.64	3.51	4.43	3.85	3.42	3.35	4.57	3.24	18.8356	15.4357	12.61	7.39164	17.4175	15.4902	14.7095	11.8914	15.0206	15.6523	10.2509	5.94524	15.667	15.2291	15.9024	14.2729	1.23295	4.99579	2.49913e-18	1.34302e-17
Btbd11	PID_chr10_85563796	chr10	85563297	85564297	+	62	intron (NM_028709, intron 3 of 16)	intron (NM_028709, intron 3 of 16)	-34614	NM_001017525	74007	Mm.36544	NM_028709	ENSMUSG00000020042	6330404E16Rik	BTB (POZ) domain containing 11	protein-coding	0.74	2.61	3.22	4.41	3.41	2.72	2.58	4.14	2.54	16.3066	5.34804	6.95123	5.3361	15.2912	5.65656	10.3033	8.75886	19.21	6.37917	7.61471	5.41317	14.9934	8.14503	14.5349	12.9416	1.22833	5.94151	8.10499e-42	1.99668e-40
Chd2	PID_chr7_73531023	chr7	73530524	73531524	+	62	intron (NM_001081345, intron 2 of 38)	intron (NM_001081345, intron 2 of 38)	10722	NM_001081345	244059	Mm.34539	NM_001081345	ENSMUSG00000078671	2810013C04Rik|2810040A01Rik|5630401D06Rik|AI851092|BC029703|CHD-2	chromodomain helicase DNA binding protein 2	protein-coding	3	3.89	3.82	4.35	4.17	4.08	4.09	4.63	3.51	48.7287	39.1083	24.3292	16.9385	50.3352	32.1547	26.0482	26.0299	45.6753	35.2377	21.3388	16.1338	43.3655	36.7293	34.0698	33.3438	1.01674	8.05946	1.19065e-16	5.65575e-16
Ly6d	PID_chr15_74769334	chr15	74768835	74769835	+	62	Intergenic	Intergenic	-5768	NM_010742	17068	Mm.878	NM_010742	ENSMUSG00000034634	Ly-61|Ly61|Thb	lymphocyte antigen 6 complex, locus D	protein-coding	3.2	2.3	3.75	4.4	4.53	2.69	3.38	4.75	3.71	66.8653	37.4231	19.9671	7.82035	110.81	76.4141	49.8581	31.553	32.1528	19.1889	9.83694	3.3277	104.687	70.6921	45.9329	39.5349	3.53994	4.4642	6.69347e-14	2.62866e-13
Maf	PID_chr8_115189994	chr8	115189495	115190495	+	62	intron (NM_019573, intron 8 of 8)	intron (NM_019573, intron 8 of 8)	516899	NM_001025577	17132	Mm.275549	NM_001025577	ENSMUSG00000055435	2810401A20Rik|A230108G15Rik|AW047063|c-maf	avian musculoaponeurotic fibrosarcoma oncogene homolog	protein-coding	1.74	2.95	3.5	4.5	4.31	3.76	4.03	4.42	3.14	2.43677	1.94001	0.824816	0.718949	3.76044	2.76604	1.97622	1.81145	2.3532	2.1744	0.973206	0.781872	6.42197	4.85972	4.04181	4.05047	2.34074	3.10059	2.64244e-16	1.22979e-15
Atp10a	PID_chr7_58674638	chr7	58674139	58675139	+	61	intron (NM_009728, intron 1 of 20)	intron (NM_009728, intron 1 of 20)	16437	NM_009728	11982	Mm.135129	NM_009728	ENSMUSG00000025324	Atp10c|pfatp	ATPase, class V, type 10A	protein-coding	1.86	1.86	2.77	4.45	3.64	2.68	2.85	4.45	2.26	6.91557	14.1145	14.0907	20.5721	7.12946	7.52378	10.6746	15.243	7.57605	15.7725	15.051	21.9603	6.48432	5.52519	7.89269	10.59	-1.08124	6.11031	4.96126e-37	9.24921e-36
Ipo11	PID_chr13_106936908	chr13	106936409	106937409	+	61	promoter-TSS (NM_001360897)	promoter-TSS (NM_001360897)	49	NM_001360897	76582	Mm.132208	NM_029665	ENSMUSG00000042590	1700081H05Rik|2510001A17Rik|AI314624|AW555235|E330021B14Rik|Ranbp11	importin 11	protein-coding	2.64	3.4	3.59	4.51	3.8	3.96	4.13	4.32	3.22	5.43167	6.02836	11.1839	18.0882	5.51574	5.94455	8.11362	10.8015	4.94998	5.62752	11.2856	18.2541	5.39093	5.93871	6.547	8.89804	-1.06593	5.23334	1.34838e-29	1.5841e-28
Pid1	PID_chr1_84319635	chr1	84319136	84320136	+	61	Intergenic	Intergenic	-34991	NM_001003948	98496	Mm.187470	NM_001003948	ENSMUSG00000045658	5033414K04Rik|NYGGF4|P-CLI1	phosphotyrosine interaction domain containing 1	protein-coding	0.12	1.56	1.98	4.43	2.75	1.92	1.89	3.88	2.38	3.34348	0.524011	0.319202	0.128795	5.94968	0.911285	0.386275	0.218307	3.45648	0.634178	0.351572	0.212608	6.22488	0.872889	0.739812	0.60202	1.46803	1.71838	1.15454e-07	2.70681e-07
Ets1	PID_chr9_32725865	chr9	32725366	32726366	+	60	intron (NM_001038642, intron 1 of 6)	intron (NM_001038642, intron 1 of 6)	29824	NM_011808	23871	Mm.292415	NM_011808	ENSMUSG00000032035	AI196000|AI448617|D230050P06|Ets-1|Tpl1|vs	E26 avian leukemia oncogene 1, 5' domain	protein-coding	2.1	2.92	3.19	4.18	4.12	3.85	3.85	4.41	3.41	251.085	277.94	203.956	153.087	236.104	270.143	264.833	227.755	255.316	314.455	188.516	133.901	220.478	311.711	299.34	274.681	1.00669	10.3314	7.37055e-33	1.05043e-31
Lef1	PID_chr3_131173708	chr3	131173209	131174209	+	60	intron (NM_010703, intron 3 of 11)	intron (NM_010703, intron 3 of 11)	60918	NM_001276403	16842	Mm.255219	NM_010703	ENSMUSG00000027985	3000002B05|AI451430|Lef-1	lymphoid enhancer binding factor 1	protein-coding	1.97	2.69	3.6	4.35	4.15	3.15	3.62	4.39	3.17	126.844	193.397	133.72	72.1626	109.243	149.158	156.669	126.288	121.463	139.346	109.107	63.6083	91.3457	133.388	170.772	154.594	1.25058	9.00678	3.58269e-22	2.50167e-21
Odc1	PID_chr12_17523870	chr12	17523371	17524371	+	60	Intergenic	Intergenic	-21002	NM_013614	18263	Mm.34102	NM_013614	ENSMUSG00000011179	ODC	ornithine decarboxylase, structural 1	protein-coding	2.42	1.96	2.1	4.31	2.36	2.4	2.25	4.27	2.71	160.727	139.665	82.8646	165.761	157.018	143.375	52.7235	74.1117	169.19	188.153	105.688	184.413	186.287	289.574	39.6408	53.1391	-1.82488	8.30942	7.71446e-59	4.86918e-57
Arntl	PID_chr7_113207902	chr7	113207403	113208403	+	59	intron (NM_001357070, intron 1 of 19)	CpG	392	NM_001368412	11865	Mm.33970	NM_007489	ENSMUSG00000055116	Arnt3|BMAL1b|Bmal1|MOP3|bHLHe5|bmal1b'	aryl hydrocarbon receptor nuclear translocator-like	protein-coding	2.79	3.59	3.56	4.09	4.1	4	4.01	4.37	3.11	13.3148	12.5141	6.91062	4.96695	14.1695	13.1735	9.22062	8.47867	11.1411	12.1911	5.72644	4.57989	11.9109	12.9674	9.95632	9.60477	1.03799	4.81699	3.29342e-31	4.27481e-30
Irf4	PID_chr13_30833564	chr13	30833065	30834065	+	59	intron (NM_001360093, intron 24 of 28)	intron (NM_001360093, intron 24 of 28)	84332	NM_001347508	16364	Mm.4677	NM_013674	ENSMUSG00000021356	AI385587|IRF-4|LSIRF|NF-EM5|Spip	interferon regulatory factor 4	protein-coding	2.82	2.87	2.44	4.32	3.57	2.03	3.31	4.11	2.73	25.6689	17.7217	8.5687	19.3706	47.1212	22.1998	7.10166	7.90404	12.2024	15.2946	9.40081	19.4317	37.8535	27.0079	9.78054	8.01223	-1.30848	6.2399	3.5637e-09	9.55166e-09
Ext1	PID_chr15_53346409	chr15	53345910	53346910	+	58	promoter-TSS (NM_010162)	promoter-TSS (NM_010162)	-227	NM_010162	14042	Mm.309395	NM_010162	ENSMUSG00000061731	AA409028	exostoses (multiple) 1	protein-coding	3.02	3.11	4.55	4.33	4.7	4.41	4.41	4.41	3.35	11.189	4.56516	4.54271	2.72837	11.9297	5.8946	5.51048	4.62925	9.18412	4.54545	3.71722	2.28821	9.32038	7.53011	6.01694	5.47832	1.22812	4.35288	1.6281e-34	2.56485e-33
Itga4	PID_chr2_79272270	chr2	79271771	79272771	+	58	intron (NM_010576, intron 2 of 27)	intron (NM_010576, intron 2 of 27)	16845	NM_010576	16401	Mm.31903	NM_010576	ENSMUSG00000027009	CD49D|Itga4B	integrin alpha 4	protein-coding	1.75	2.06	2.5	4.31	3.96	2.39	2.32	4.24	2.67	73.2794	110.515	54.3828	25.7069	76.6316	70.0494	68.0245	53.0798	75.8766	73.6193	46.5333	21.9194	86.3317	85.7701	100.522	81.6047	1.86518	9.20169	1.09398e-31	1.44919e-30
Mir5113	PID_chr15_80934572	chr15	80934073	80935073	+	58	3' UTR (NM_144812, exon 25 of 25)	3' UTR (NM_144812, exon 25 of 25)	-5466	NR_039573	100628612		NR_039573	ENSMUSG00000092868	mir-5113|mmu-mir-5113|mu-mir-5113	microRNA 5113	ncRNA	2.2	2.79	2.53	4.3	4.18	2.86	2.63	4.08	3.01	14.0556	19.965	23.3648	14.2585	12.7096	29.3558	23.7029	20.8611	13.1892	29.1581	17.0891	12.5051	14.8005	26.9924	33.9257	29.3044	1.18687	0.618259	1.57735e-05	3.08474e-05
Myc	PID_chr15_61983483	chr15	61982984	61983984	+	58	Intergenic	Intergenic	-1857	NM_010849	17869	Mm.2444	NM_010849	ENSMUSG00000022346	AU016757|Myc2|Niard|Nird|bHLHe39	myelocytomatosis oncogene	protein-coding	2.3	3.26	2.8	4.27	4.02	3.34	3.61	4.23	3.17	55.8807	135.901	131.221	115.752	76.98	71.6944	111.428	84.7518	28.3842	125.793	139.103	110.563	43.339	52.6319	60.417	55.9235	-1.01328	7.7869	1.34562e-09	3.71807e-09
Setbp1	PID_chr18_79330117	chr18	79329618	79330618	+	58	Intergenic	ID2|SINE|ID	-220727	NM_053099	240427	Mm.312871	NM_053099	ENSMUSG00000024548	C130092E12|Seb|mKIAA0437	SET binding protein 1	protein-coding	1.65	1.87	1.8	4.27	3.33	2.39	2.6	4.08	2.67	1.58814	3.48979	5.08263	6.1951	1.9429	1.32921	2.36483	3.10272	1.83353	4.20806	6.38777	7.06065	2.92602	2.31145	2.00934	1.95317	-1.88233	4.97485	2.99307e-28	3.19735e-27
Asprv1	PID_chr6_86645250	chr6	86644751	86645751	+	57	Intergenic	Intergenic	17077	NM_026414	67855	Mm.183043	NM_026414	ENSMUSG00000033508	2300003P22Rik|AA986851|SASP|SASPase|Taps	aspartic peptidase, retroviral-like 1	protein-coding	2.05	3.45	2.74	4.39	4.5	2.65	2.99	4.65	3.49	2.07819	0.328148	1.62262	0.171881	2.97112	0.702821	3.77016	1.29351	2.26493	0.504618	1.75116	0.107715	4.72345	1.11628	8.90223	2.33146	4.39012	1.29451	2.80376e-25	2.42616e-24
Cit	PID_chr5_115852987	chr5	115852488	115853488	+	57	intron (NM_007708, intron 2 of 46)	intron (NM_007708, intron 2 of 46)	7332	NM_007708	12704	Mm.8321	NM_007708	ENSMUSG00000029516	C030025P15Rik|CRIK|CRIK-SK|Cit-k	citron	protein-coding	1.68	3.14	2.74	4.38	4.33	2.88	3.1	4	2.85	0.804403	0.749043	3.12736	8.62011	0.887622	0.806472	1.88171	6.75344	0.990441	0.859629	3.84536	9.34868	1.79917	1.89956	1.51813	4.38364	-1.12046	4.43106	1.17407e-09	3.25806e-09
Incenp	PID_chr19_9916205	chr19	9915706	9916706	+	57	Intergenic	Intergenic	-16717	NM_001369356	16319	Mm.29755	NM_016692	ENSMUSG00000024660	2700067E22Rik|AU019509|C130081E20|C77457	inner centromere protein	protein-coding	1.39	1.98	2.44	4.26	3.24	2.5	2.75	3.95	2.47	8.88657	16.5538	25.8443	71.9382	11.0411	13.8377	18.3651	50.0171	10.176	12.5801	28.6104	76.6666	15.1237	20.2973	17.2227	36.4286	-1.10281	6.5087	2.47829e-11	7.90384e-11
Larp1	PID_chr11_57954961	chr11	57954462	57955462	+	57	Intergenic	Intergenic	-54102	NM_028451	73158	Mm.248843	NM_028451	ENSMUSG00000037331	1810024J12Rik|3110040D16Rik|Larp|mKIAA0731	La ribonucleoprotein domain family, member 1	protein-coding	3.06	2.67	2.56	4.33	4.69	3.1	3.54	4.41	3.31	56.103	88.3653	84.7101	116.996	55.2475	75.2386	63.0827	72.2413	60.7746	85.0486	91.8915	121.253	56.4966	56.0585	53.5453	54.5486	-1.18233	8.95827	6.71197e-54	3.22475e-52
Rad51ap1	PID_chr6_126939552	chr6	126939053	126940053	+	57	promoter-TSS (NM_001347455)	promoter-TSS (NM_001347455)	34	NM_001347455	19362	Mm.204634	NM_009013	ENSMUSG00000030346	2510006L10Rik|RAB22	RAD51 associated protein 1	protein-coding	1.59	3.69	3.18	4.4	3.19	3.96	3.92	3.99	2.71	1.18988	1.3645	10.986	22.2446	1.46817	2.57921	6.19064	14.8862	1.31282	1.76058	13.4373	23.5696	2.70827	3.25303	3.68481	9.65603	-1.31552	3.90939	4.712e-11	1.47024e-10
Cmah	PID_chr13_24419879	chr13	24419380	24420380	+	56	intron (NM_001111110, intron 4 of 16)	B4A|SINE|B4	4758	NM_001284520	12763	Mm.8396	NM_007717	ENSMUSG00000016756	-	cytidine monophospho-N-acetylneuraminic acid hydroxylase	protein-coding	2.87	3.57	3.22	4.33	4.65	3.31	3.83	4.46	3.07	52.1204	63.1287	65.5775	30.1695	45.0476	48.1755	70.9473	58.7727	59.4446	52.4201	52.4503	24.6209	50.0387	46.3897	81.3122	67.9547	1.43424	8.85069	8.3525e-31	1.05236e-29
Il12rb2	PID_chr6_67378286	chr6	67377787	67378787	+	56	Intergenic	Intergenic	-2099	NM_008354	16162	Mm.188337	NM_008354	ENSMUSG00000018341	A930027I18Rik|IL-12RB2|Ifnm	interleukin 12 receptor, beta 2	protein-coding	2.36	1.48	2.35	4.31	3.8	3.13	2.16	4.15	2.91	2.3674	17.4354	12.417	27.0783	2.82984	11.9002	3.6667	10.4037	2.39899	21.3147	12.3589	27.5708	2.41494	7.78283	2.13959	5.5584	-2.34069	5.06613	8.20942e-23	6.02419e-22
Map3k8	PID_chr18_4312559	chr18	4312060	4313060	+	56	Intergenic	Intergenic	40393	NM_007746	26410	Mm.3275	NM_007746	ENSMUSG00000024235	Cot|Cot/Tpl2|Est|Estf|Tpl-2|Tpl2|c-COT	mitogen-activated protein kinase kinase kinase 8	protein-coding	1.88	3.8	2.04	4.31	3.77	2.76	3.08	4.11	2.58	13.6168	9.26233	14.7138	16.2534	14.5216	7.69168	7.7381	10.4678	11.9876	12.2264	16.7222	15.69	12.8167	6.6361	6.76981	7.9341	-1.0117	4.80024	1.39623e-12	4.91457e-12
Pecam1	PID_chr11_106668049	chr11	106667550	106668550	+	56	intron (NM_001305157, intron 14 of 15)	intron (NM_001305157, intron 14 of 15)	47231	NM_001305157	18613	Mm.343951	NM_008816	ENSMUSG00000020717	C85791|Cd31|PECAM-1|Pecam	platelet/endothelial cell adhesion molecule 1	protein-coding	2.72	3.23	2.6	4.34	4.25	2.8	3.42	4.31	3.13	38.8964	60.0177	47.2069	26.3123	40.0893	67.0235	54.1835	47.157	37.681	55.0099	40.9198	20.3399	36.3704	61.1684	56.2769	51.0254	1.29656	7.2615	1.99343e-58	1.21839e-56
Sat1	PID_chrX_155216336	chrX	155215837	155216837	+	56	5' UTR (NM_001291865, exon 1 of 7)	5' UTR (NM_001291865, exon 1 of 7)	112	NM_001291865	20229	Mm.2734	NM_009121	ENSMUSG00000025283	AA617398|SSAT|Sat	spermidine/spermine N1-acetyl transferase 1	protein-coding	2.34	3.55	3.23	4.35	3.2	3.96	3.69	4.02	2.9	85.7019	60.88	33.7727	23.0049	107.787	86.5187	47.5681	35.2738	81.0812	63.5398	34.7742	23.5946	109.308	86.9611	66.0427	56.5377	1.229	6.0484	1.72505e-52	7.89518e-51
9330175E14Rik	PID_chr8_94422485	chr8	94421986	94422986	+	55	Intergenic	Intergenic	12617	NR_015514	320377	Mm.486022	NR_015514		A630085K21	RIKEN cDNA 9330175E14 gene	ncRNA	2.74	3.56	3.38	4.42	4.44	3.64	3.37	4.49	3.48	0.928167	4.47027	7.08729	3.58324	0.935643	3.36953	6.33981	6.4903	0.911022	3.97811	5.11741	2.66453	1.30225	3.00266	5.8153	5.75213	1.07784	2.40182	1.79555e-07	4.13241e-07
Abcb9	PID_chr5_124076011	chr5	124075512	124076512	+	55	intron (NM_019875, intron 9 of 11)	intron (NM_019875, intron 9 of 11)	19786	NM_019875	56325	Mm.254839	NM_019875	ENSMUSG00000029408	TAPL|mKIAA1520	ATP-binding cassette, sub-family B (MDR/TAP), member 9	protein-coding	3.15	3.69	3.5	4.24	4.1	4.05	4.26	4.55	3.33	5.72818	8.15274	6.50358	13.4469	5.05514	7.92779	5.92252	6.64531	7.94359	15.273	9.48032	16.3823	6.25683	10.1787	6.53519	6.38561	-1.38939	5.03353	5.38026e-14	2.13289e-13
Gm10640	PID_chr7_31160990	chr7	31160491	31161491	+	55	Intergenic	Intergenic	-1367	NR_046062	100038516	Mm.387223	NR_046062	ENSMUSG00000100985	EG668322	predicted gene 10640	ncRNA	2.87	3.57	3.54	4.26	4.09	3.77	3.62	4.22	3.12	1.00645	3.23254	3.46785	0.892158	0.875349	3.37292	4.81171	3.3415	1.37842	3.80921	2.40507	0.694398	0.784902	4.31854	7.07009	4.71314	2.72798	1.7159	8.76319e-37	1.59974e-35
Il7r	PID_chr15_9528170	chr15	9527671	9528671	+	55	intron (NM_001355680, intron 1 of 7)	intron (NM_001355680, intron 1 of 7)	1705	NM_008372	16197	Mm.389	NM_008372	ENSMUSG00000003882	CD127|IL-7Ralpha	interleukin 7 receptor	protein-coding	1.99	3.16	3.03	3.7	3.49	4.17	3.73	3.9	2.54	98.7769	201.993	90.9916	37.1214	80.1702	159.681	102.988	70.6471	94.8382	160.837	80.26	32.2465	67.1572	165.072	179.181	156.256	2.24524	8.57813	6.02861e-44	1.68749e-42
Irf4	PID_chr13_30792534	chr13	30792035	30793035	+	55	Intergenic	Intergenic	43302	NM_001347508	16364	Mm.4677	NM_013674	ENSMUSG00000021356	AI385587|IRF-4|LSIRF|NF-EM5|Spip	interferon regulatory factor 4	protein-coding	2.95	3.98	2.96	4.31	4.32	4.14	3.69	4.28	3.18	25.6689	17.7217	8.5687	19.3706	47.1212	22.1998	7.10166	7.90404	12.2024	15.2946	9.40081	19.4317	37.8535	27.0079	9.78054	8.01223	-1.30848	6.2399	3.5637e-09	9.55166e-09
Sept11	PID_chr5_93093199	chr5	93092700	93093700	+	55	promoter-TSS (NM_001310671)	promoter-TSS (NM_001310671)	-216	NM_001310671	52398	Mm.394184	NM_001009818	ENSMUSG00000058013	6230410I01Rik|AW548875|D5Ertd606e	septin 11	protein-coding	2.33	3.16	3.45	3.86	3.7	4.29	4.13	4.51	3.28	19.467	18.8505	41.507	69.7005	19.7851	20.0751	35.1105	49.8698	19.1175	17.563	45.8667	72.8992	19.0328	19.8409	23.6857	29.7642	-1.32215	7.43244	1.11883e-47	3.76974e-46
Trib2	PID_chr12_15998289	chr12	15997790	15998790	+	55	Intergenic	Lx7|LINE|L1	-181505	NM_144551	217410	Mm.491136	NM_144551	ENSMUSG00000020601	AW319517|TRB-2|TRB2	tribbles pseudokinase 2	protein-coding	1.13	1.13	1.66	4.02	4.27	2.09	1.87	4.85	3.41	30.9141	36.4773	26.7788	8.94091	28.153	31.9124	39.1913	23.4268	28.4601	38.0906	22.2994	7.27163	27.9937	30.312	40.9551	31.2067	2.07073	7.03917	4.9444e-44	1.39207e-42
Espl1	PID_chr15_102296433	chr15	102295934	102296934	+	54	intron (NM_001014976, intron 1 of 30)	CpG	141	NM_001356312	105988	Mm.288324	NM_001014976	ENSMUSG00000058290	AL024103|AU045071|Cerp|ESP1|PRCE|SSE	extra spindle pole bodies 1, separase	protein-coding	2.55	3.79	3.41	4.1	3.7	3.47	3.71	4.16	3.12	1.03781	0.819236	4.846	17.3042	1.4294	1.3932	2.82677	11.4396	1.18468	1.04901	5.52004	18.6827	2.76769	2.77467	1.97922	6.65455	-1.51738	5.14186	1.85299e-14	7.58877e-14
Gm5069	PID_chr1_180365587	chr1	180365088	180366088	+	54	intron (NM_001081175, intron 2 of 7)	intron (NM_001081175, intron 2 of 7)	-35039	NR_003623	277333	Mm.389223	NM_199472		EG277333	glyceraldehyde-3-phosphate dehydrogenase pseudogene	pseudo	2.27	4.13	3.79	4.17	4.3	4.35	4.18	4.17	3.01	4.92125	3.44052	7.47237	14.2687	5.27638	3.80652	6.14997	8.51465	4.72319	3.40988	8.31764	14.1687	5.92202	4.82499	4.7834	6.02483	-1.26245	4.6395	2.99107e-30	3.6563e-29
P2rx7	PID_chr5_122650351	chr5	122649852	122650852	+	54	promoter-TSS (NM_001284402)	promoter-TSS (NM_001284402)	-31	NM_001284402	18439	Mm.42026	NM_011027	ENSMUSG00000029468	AI467586|P2X(7)|P2X7R	purinergic receptor P2X, ligand-gated ion channel, 7	protein-coding	2.11	3.05	3.4	4.18	3.69	3.01	3.64	4.06	2.98	3.86645	0.604733	0.702684	0.486193	4.00151	0.721683	1.16675	1.3678	3.24081	0.511644	0.767784	0.501293	6.34862	1.27651	3.23897	3.76853	2.87957	3.30694	3.46346e-24	2.79187e-23
Chsy1	PID_chr7_66180430	chr7	66179931	66180931	+	53	Intergenic	MIRb|SINE|MIR	70939	NM_001081163	269941	Mm.333916	NM_001081163	ENSMUSG00000032640	-	chondroitin sulfate synthase 1	protein-coding	3.02	3.49	3.17	4.19	4.59	3.8	3.87	4.42	3.34	24.2639	12.5263	19.5335	42.9863	20.379	11.4336	15.815	25.8662	32.0058	16.7949	27.1578	52.4583	25.049	13.357	17.7455	24.5593	-1.12447	6.72135	4.16396e-29	4.72519e-28
Abca1	PID_chr4_53160176	chr4	53159677	53160677	+	52	promoter-TSS (NM_013454)	promoter-TSS (NM_013454)	-282	NM_013454	11303	Mm.277376	NM_013454	ENSMUSG00000015243	ABC-1|Abc1	ATP-binding cassette, sub-family A (ABC1), member 1	protein-coding	2.58	3.11	3.34	4.15	3.45	3.75	4.05	3.91	2.82	4.28671	3.73819	0.886266	0.559401	5.4007	5.27523	1.49839	1.26458	3.91359	3.40257	0.760378	0.442243	4.19806	5.78564	1.76822	1.43227	1.66136	4.72254	1.82657e-19	1.06388e-18
Ets1	PID_chr9_32694987	chr9	32694488	32695488	+	52	Intergenic	Intergenic	-1054	NM_001038642	23871	Mm.292415	NM_011808	ENSMUSG00000032035	AI196000|AI448617|D230050P06|Ets-1|Tpl1|vs	E26 avian leukemia oncogene 1, 5' domain	protein-coding	2.24	3.31	3.02	4.28	4.22	3.02	3.12	5.03	3.17	251.085	277.94	203.956	153.087	236.104	270.143	264.833	227.755	255.316	314.455	188.516	133.901	220.478	311.711	299.34	274.681	1.00669	10.3314	7.37055e-33	1.05043e-31
Il6st	PID_chr13_112438122	chr13	112437623	112438623	+	52	Intergenic	RCHARR1|DNA|hAT-Charlie	-25947	NM_010560	16195	Mm.4364	NM_010560	ENSMUSG00000021756	5133400A03Rik|AA389424|BB405851|CD130|D13Ertd699e|gp130	interleukin 6 signal transducer	protein-coding	2.22	4.06	3.82	4.15	4.07	4.4	4.29	4.35	3.28	48.0284	42.8656	47.0452	28.3153	40.5718	38.2515	55.2341	49.5428	57.5126	44.6757	41.6763	24.0347	49.1892	50.0826	69.3376	57.5354	1.22941	7.94913	6.13004e-38	1.22563e-36
Enpp1	PID_chr10_24754626	chr10	24754127	24755127	+	51	Intergenic	Intergenic	-42468	NM_001308327	18605	Mm.27254	NM_008813	ENSMUSG00000037370	4833416E15Rik|AI428932|C76301|CD203c|E-NPP 1|E-NPP1|Ly-41|M6S1|NPP1|Npps|PC-1|Pca|Pca-1|Pdnp1|ttw|twy	ectonucleotide pyrophosphatase/phosphodiesterase 1	protein-coding	2.23	3.42	3.92	4.15	4.13	4.29	4.17	4.67	3.35	3.99635	2.91323	2.00828	1.60951	4.9354	3.35302	2.97049	2.48304	4.77572	3.06118	2.258	1.64656	6.96767	4.38708	4.30803	3.38524	1.01045	3.3378	2.42757e-16	1.13142e-15
Fam78a	PID_chr2_32084743	chr2	32084244	32085244	+	51	promoter-TSS (NR_151493)	promoter-TSS (NR_151493)	-75	NR_151493	241303	Mm.250441	NM_175511	ENSMUSG00000050592	A130092J06Rik	family with sequence similarity 78, member A	protein-coding	2.71	3.5	3.91	4.34	4.68	4.26	4.12	4.52	3.4	41.99	65.8519	97.2323	69.7079	38.2774	79.3106	133.316	128.288	51.6416	74.9096	90.3629	59.4245	41.3727	95.7284	159.048	152.903	1.33359	8.53016	7.61286e-48	2.61628e-46
Hmgcr	PID_chr13_96697883	chr13	96697384	96698384	+	51	Intergenic	B3A|SINE|B2	-26948	NM_001360166	15357	Mm.316652	NM_008255	ENSMUSG00000021670	HMG-CoAR|Red	3-hydroxy-3-methylglutaryl-Coenzyme A reductase	protein-coding	2.35	2.35	2.24	4.11	3.02	2.39	2.26	3.85	2.28	20.7194	21.7175	23.1487	42.0905	21.9043	27.5198	23.5959	29.0453	19.2465	22.1846	24.5541	46.9402	23.3467	31.4254	20.5416	20.8257	-1.20208	6.82613	1.90904e-55	1.04156e-53
Il2ra	PID_chr2_11645514	chr2	11645015	11646015	+	51	intron (NM_008367, intron 1 of 7)	intron (NM_008367, intron 1 of 7)	2723	NM_008367	16184	Mm.915	NM_008367	ENSMUSG00000026770	CD25|Il2r|Ly-43	interleukin 2 receptor, alpha chain	protein-coding	1.71	2.53	0.36	4.08	3.6	2.73	2.67	4.13	2.51	4.81319	41.5065	25.7565	61.9179	3.88902	13.513	9.50284	15.7506	3.01247	14.2458	30.7822	70.8817	5.16624	11.3102	13.2044	14.1803	-2.35215	6.39969	4.17963e-11	1.31005e-10
Lrig1	PID_chr6_94690459	chr6	94689960	94690960	+	51	intron (NM_001355269, intron 1 of 17)	intron (NM_001355269, intron 1 of 17)	9685	NM_001355269	16206	Mm.245210	NM_008377	ENSMUSG00000030029	D6Bwg0781e|Img|LIG-1	leucine-rich repeats and immunoglobulin-like domains 1	protein-coding	2.23	2.64	2.78	4.19	3.51	2.5	2.4	4.16	2.62	13.4138	11.6826	6.69612	3.6524	15.6826	12.7946	9.42066	6.52551	11.1103	12.3736	6.1604	2.9731	13.3753	17.9433	12.3424	9.90605	1.7069	5.63941	3.74926e-53	1.7407e-51
Pgpep1l	PID_chr7_68190278	chr7	68189779	68190779	+	51	intron (NM_010513, intron 10 of 20)	intron (NM_010513, intron 10 of 20)	73954	NM_030101	78444	Mm.425468	NM_030101	ENSMUSG00000030553	C330024D12Rik	pyroglutamyl-peptidase I-like	protein-coding	2.6	3.5	3.32	4.24	3.91	3.46	3.4	4.75	2.96	2.28525	14.1399	15.0236	6.08045	2.25782	11.9543	13.3807	9.90058	2.29684	19.8748	15.3923	5.90161	2.23076	11.7974	15.6425	12.5658	1.05871	3.2231	1.25704e-08	3.21739e-08
Fasl	PID_chr1_161766090	chr1	161765591	161766591	+	50	Intergenic	Intergenic	22404	NM_010177	14103	Mm.3355	NM_010177	ENSMUSG00000000817	APT1LG1|CD178|CD95-L|CD95L|Fas-L|Faslg|Tnfsf6|Tnlg1a|gld	Fas ligand (TNF superfamily, member 6)	protein-coding	2.91	3.08	3.2	4.11	3.72	4.17	4.37	4.55	2.82	4.95394	10.4001	5.93486	13.2702	3.90101	5.84206	3.08752	5.23596	9.41133	22.4898	12.2662	19.6569	5.60885	7.82837	6.16105	7.14317	-1.49027	4.15058	6.545e-10	1.85624e-09
Pde4b	PID_chr4_102607795	chr4	102607296	102608296	+	50	TTS (NM_019840)	TTS (NM_019840)	17953	NM_001177981	18578	Mm.20181	NM_019840	ENSMUSG00000028525	Dpde4|R74983|dunce	phosphodiesterase 4B, cAMP specific	protein-coding	2.16	3.31	3.1	3.98	3.66	3.64	3.32	4.49	2.69	55.0151	35.4954	17.2811	9.05963	61.1689	33.1809	23.0666	17.4034	50.8228	32.1151	15.0247	7.62995	63.2526	38.4702	26.5164	22.5363	1.53147	6.99218	1.4606e-68	1.80833e-66
Adamtsl4	PID_chr3_95681864	chr3	95681365	95682365	+	49	intron (NM_001301705, intron 7 of 17)	intron (NM_001301705, intron 7 of 17)	6052	NM_001301705	229595	Mm.490574	NM_144899	ENSMUSG00000015850	ADAMTSL-4|Tsrc1	ADAMTS-like 4	protein-coding	2.42	3.05	3.31	4.16	4.25	3.44	3.91	4.53	3.2	0.557183	5.17584	1.65806	0.489555	0.740661	2.88371	1.79566	1.10258	0.641737	4.3892	1.40833	0.36073	0.726932	1.32648	1.77565	1.10831	1.5839	2.8184	1.20224e-17	6.17552e-17
Car12	PID_chr9_66713356	chr9	66712857	66713857	+	49	promoter-TSS (NM_178396)	promoter-TSS (NM_178396)	-329	NM_001306148	76459	Mm.277921	NM_178396	ENSMUSG00000032373	2310047E01Rik|AI314958|CA-XII|Ca12	carbonic anhydrase 12	protein-coding	2.12	3.35	3.15	4.2	3.32	3.77	3.51	4.46	3.07	1.79762	0.770508	7.28498	8.15198	1.31409	0.36595	5.29557	3.72787	2.28663	0.928395	7.8477	9.1194	2.0274	0.287589	3.05733	2.33895	-1.99258	3.63435	5.47228e-27	5.27404e-26
Chd2	PID_chr7_73524627	chr7	73524128	73525128	+	47	intron (NM_001081345, intron 2 of 38)	intron (NM_001081345, intron 2 of 38)	17118	NM_001081345	244059	Mm.34539	NM_001081345	ENSMUSG00000078671	2810013C04Rik|2810040A01Rik|5630401D06Rik|AI851092|BC029703|CHD-2	chromodomain helicase DNA binding protein 2	protein-coding	1.98	3.15	3.26	4.03	3.86	4.01	3.96	4.28	3.04	48.7287	39.1083	24.3292	16.9385	50.3352	32.1547	26.0482	26.0299	45.6753	35.2377	21.3388	16.1338	43.3655	36.7293	34.0698	33.3438	1.01674	8.05946	1.19065e-16	5.65575e-16
Zbtb38	PID_chr9_96705022	chr9	96704523	96705523	+	47	intron (NM_001359959, intron 2 of 2)	intron (NM_001359959, intron 2 of 2)	14422	NM_001359960	245007	Mm.485954	NM_175537	ENSMUSG00000040433	A930014K01Rik|CIBZ	zinc finger and BTB domain containing 38	protein-coding	2.55	2.89	2.82	4.08	3.01	2.52	3.33	4.04	2.61	9.3872	5.93728	5.17389	3.70522	9.32644	5.35375	6.28547	5.82051	10.3804	6.12706	5.33507	3.74413	10.0515	8.3908	8.89934	8.00804	1.06649	4.65214	4.32161e-20	2.63304e-19
Cxcr4	PID_chr1_128675916	chr1	128675417	128676417	+	46	Intergenic	Intergenic	-83618	NM_009911	12767	Mm.1401	NM_009911	ENSMUSG00000045382	CD184|CXC-R4|CXCR-4|Cmkar4|LESTR|PB-CKR|PBSF/SDF-1|Sdf1r|b2b220Clo	chemokine (C-X-C motif) receptor 4	protein-coding	2.49	3.21	3.02	4.1	3.65	2.57	3.3	4.24	2.76	147.117	70.0574	27.8346	23.2737	161.608	109.019	39.9557	38.5022	104.139	79.6293	26.1445	22.7032	98.1486	121.928	59.1974	50.1798	1.1142	7.51249	4.30165e-18	2.27497e-17
Ets1	PID_chr9_32702883	chr9	32702384	32703384	+	45	intron (NM_001038642, intron 1 of 6)	intron (NM_001038642, intron 1 of 6)	6842	NM_011808	23871	Mm.292415	NM_011808	ENSMUSG00000032035	AI196000|AI448617|D230050P06|Ets-1|Tpl1|vs	E26 avian leukemia oncogene 1, 5' domain	protein-coding	1.98	3.28	3.28	4.09	3.6	3.83	3.78	4.38	3.37	251.085	277.94	203.956	153.087	236.104	270.143	264.833	227.755	255.316	314.455	188.516	133.901	220.478	311.711	299.34	274.681	1.00669	10.3314	7.37055e-33	1.05043e-31
Abcg3	PID_chr5_104986922	chr5	104986423	104987423	+	44	Intergenic	Intergenic	-4206	NM_030239	27405	Mm.389663	NM_030239	ENSMUSG00000029299	Abcp2|Mxr2	ATP binding cassette subfamily G member 3	protein-coding	2.59	1.76	1.3	4.19	3.39	2.66	2.47	4.22	2.54	7.72118	3.6061	6.4381	4.10821	9.64871	3.21143	7.53641	8.28852	8.06773	3.61488	5.35097	3.94508	11.6715	4.7899	9.61925	11.0677	1.4575	4.33889	2.93962e-27	2.89377e-26
Chd2	PID_chr7_73523370	chr7	73522871	73523871	+	44	intron (NM_001081345, intron 2 of 38)	intron (NM_001081345, intron 2 of 38)	18375	NM_001081345	244059	Mm.34539	NM_001081345	ENSMUSG00000078671	2810013C04Rik|2810040A01Rik|5630401D06Rik|AI851092|BC029703|CHD-2	chromodomain helicase DNA binding protein 2	protein-coding	2.56	3.32	3.29	3.91	4.02	4.46	4.18	4.3	2.86	48.7287	39.1083	24.3292	16.9385	50.3352	32.1547	26.0482	26.0299	45.6753	35.2377	21.3388	16.1338	43.3655	36.7293	34.0698	33.3438	1.01674	8.05946	1.19065e-16	5.65575e-16
Ets1	PID_chr9_32747939	chr9	32747440	32748440	+	44	intron (NM_011808, intron 6 of 7)	intron (NM_011808, intron 6 of 7)	51898	NM_011808	23871	Mm.292415	NM_011808	ENSMUSG00000032035	AI196000|AI448617|D230050P06|Ets-1|Tpl1|vs	E26 avian leukemia oncogene 1, 5' domain	protein-coding	3.03	3.77	3.51	4.05	4.34	4.28	4.18	4.32	3.29	251.085	277.94	203.956	153.087	236.104	270.143	264.833	227.755	255.316	314.455	188.516	133.901	220.478	311.711	299.34	274.681	1.00669	10.3314	7.37055e-33	1.05043e-31
Phgdh	PID_chr3_98348298	chr3	98347799	98348799	+	43	Intergenic	MLT1D|LTR|ERVL-MaLR	-8330	NM_016966	236539	Mm.16898	NM_016966	ENSMUSG00000053398	3-PGDH|3PGDH|4930479N23|A10|PGAD|PGD|PGDH|SERA	3-phosphoglycerate dehydrogenase	protein-coding	2.16	3.32	3.8	4.11	4.27	4	3.78	4.12	3.12	39.3949	24.3156	107.638	178.679	42.2892	34.0743	83.0791	106.354	39.7761	29.8303	126.897	187.541	47.6073	42.0646	50.4613	66.1482	-1.53299	7.23643	1.32946e-36	2.41781e-35
BC055324	PID_chr1_163994713	chr1	163994214	163995214	+	42	promoter-TSS (NM_027279)	promoter-TSS (NM_027279)	82	NM_001357049	381306	Mm.28152	NM_201364	ENSMUSG00000041406	-	cDNA sequence BC055324	protein-coding	2.45	4.22	3.49	3.95	4.43	3.78	3.86	4.11	3.08	1.0629	2.25296	4.59861	9.25025	1.18524	2.77556	3.03084	5.63887	0.846325	2.22862	5.54227	9.33967	1.31437	3.09835	2.10233	3.73849	-1.34823	3.4896	4.6031e-27	4.47205e-26
Itgae	PID_chr11_73093051	chr11	73092552	73093552	+	42	intron (NM_008399, intron 1 of 30)	intron (NM_008399, intron 1 of 30)	2469	NM_001361245	16407	Mm.96	NM_008399	ENSMUSG00000005947	A530055J10|CD103|aM290|alpha-E1|alpha-M290	integrin alpha E, epithelial-associated	protein-coding	2.19	2.83	3.3	3.98	4.4	2.64	2.92	4.2	3.08	31.2998	17.201	9.34826	3.04779	36.3743	31.7924	28.2939	20.6054	35.8679	18.6135	7.58029	2.32315	32.4661	39.1071	36.1072	20.3239	3.09919	6.50133	5.70756e-29	6.36465e-28
Bcl11b	PID_chr12_107990604	chr12	107990105	107991105	+	41	intron (NM_001079883, intron 1 of 3)	intron (NM_001079883, intron 1 of 3)	12809	NM_021399	58208	Mm.392694	NM_021399	ENSMUSG00000048251	9130430L19Rik|AI604821|B630002E05Rik|BCL-11B|Ctip2|Rit1	B cell leukemia/lymphoma 11B	protein-coding	1.65	3.22	3.11	4.07	4.19	3.47	3.43	4.32	2.87	40.2874	38.3844	37.286	25.3754	32.7661	31.4233	40.3898	39.4394	44.1755	32.496	33.4066	22.9963	40.4714	34.6499	50.9975	48.421	1.04407	8.27741	2.97395e-30	3.63998e-29
Ckap2l	PID_chr2_129264810	chr2	129264311	129265311	+	40	Intergenic	RMER19A|LTR|ERVK	32401	NM_181589	70466	Mm.45785	NM_181589	ENSMUSG00000048327	2010016H04Rik|2610318C08Rik|AV070319|radmis|rdm	cytoskeleton associated protein 2-like	protein-coding	2.25	3.5	2.44	3.85	2.56	3.58	4.32	4.33	3.18	1.61419	2.3586	7.41115	25.6685	2.0332	3.10934	4.1206	17.3745	1.64821	1.92158	7.76643	29.1003	3.68861	5.58496	3.431	12.4314	-1.25562	4.69488	7.95136e-08	1.89036e-07
Nr4a3	PID_chr4_48039715	chr4	48039216	48040216	+	40	Intergenic	Intergenic	-5589	NM_015743	18124	Mm.247261	NM_015743	ENSMUSG00000028341	AI573420|CHN|CSMF|MINOR|NOR-1|Nor1|TEC	nuclear receptor subfamily 4, group A, member 3	protein-coding	2.78	3.45	2.98	4.03	3.5	3.55	3.88	4.13	3.11	56.2349	16.1383	9.04657	11.7897	58.2237	13.0378	4.36495	5.72619	44.4602	16.5563	12.9023	12.3828	44.5638	28.1585	5.49978	3.46716	-1.86524	5.02256	9.49053e-14	3.66747e-13
Setbp1	PID_chr18_79460054	chr18	79459555	79460555	+	40	Intergenic	Intergenic	-350664	NM_053099	240427	Mm.312871	NM_053099	ENSMUSG00000024548	C130092E12|Seb|mKIAA0437	SET binding protein 1	protein-coding	0.69	0.55	0.24	3.92	3.37	0.76	0.9	4.84	1.66	1.58814	3.48979	5.08263	6.1951	1.9429	1.32921	2.36483	3.10272	1.83353	4.20806	6.38777	7.06065	2.92602	2.31145	2.00934	1.95317	-1.88233	4.97485	2.99307e-28	3.19735e-27
Crebl2	PID_chr6_134843659	chr6	134843160	134844160	+	38	intron (NM_177687, intron 1 of 4)	intron (NM_177687, intron 1 of 4)	13461	NM_177687	232430	Mm.267010	NM_177687	ENSMUSG00000032652	AI046348|B230205M03	cAMP responsive element binding protein-like 2	protein-coding	1.5	1.69	1.52	3.84	3.25	2.68	2.65	4.27	2.76	6.26056	16.9482	13.1664	5.54624	5.72474	16.039	13.4947	10.0258	7.7955	20.0226	12.3308	4.88497	6.69905	15.9731	17.1302	14.7151	1.55918	4.9246	6.05215e-34	9.17513e-33
Faah	PID_chr4_116015595	chr4	116015096	116016096	+	38	intron (NR_151700, intron 1 of 14)	ID_B1|SINE|B4	2328	NR_151700	14073	Mm.256025	NM_010173	ENSMUSG00000034171	AW412498	fatty acid amide hydrolase	protein-coding	1.41	2.8	2.38	3.93	4.2	3.48	3.18	4.31	3.29	21.1272	28.6227	28.974	13.5776	18.3414	25.769	30.3893	21.6612	25.1538	31.5258	24.5564	11.7881	18.5088	30.2102	33.2282	24.0895	1.00108	6.4236	1.67466e-23	1.28965e-22
Bphl	PID_chr13_34046636	chr13	34046137	34047137	+	36	intron (NM_026512, intron 2 of 6)	intron (NM_026512, intron 2 of 6)	8996	NM_026512	68021	Mm.140243	NM_026512	ENSMUSG00000038286	2010012D11Rik|5730533B08Rik|AI115341	biphenyl hydrolase-like (serine hydrolase, breast epithelial mucin-associated antigen)	protein-coding	1.99	2.07	2.24	3.86	3.17	3.26	2.53	3.71	2.69	5.21415	3.3682	3.4638	2.91462	5.73771	4.94517	6.01203	4.84269	5.21046	4.56497	3.61407	2.90436	5.99485	5.5153	6.69857	6.05091	1.03012	2.56992	4.41089e-14	1.75944e-13
Nfil3	PID_chr13_52979702	chr13	52979203	52980203	+	36	intron (NM_017373, intron 1 of 1)	intron (NM_017373, intron 1 of 1)	1336	NM_017373	18030	Mm.136604	NM_017373	ENSMUSG00000056749	AV225605|E4BP4	nuclear factor, interleukin 3, regulated	protein-coding	2.23	2.22	2.13	3.84	2.96	2.61	2.91	4.17	2.69	22.8356	4.94365	4.60713	10.5259	23.746	5.87613	3.68542	5.79226	23.6436	7.23913	6.38747	13.0107	23.1639	7.34666	3.56692	4.33522	-1.6165	4.22146	4.65661e-19	2.63284e-18
Gm12070	PID_chr11_26705152	chr11	26704653	26705653	+	35	Intergenic	Intergenic	-79955	NR_002890	654472	Mm.347777	NR_002890		-	glyceraldehyde-3-phosphate dehydrogenase pseudogene	pseudo	1.4	1.17	0.31	3.65	3.31	1.16	1.73	4.04	1.81	176.493	105.551	261.119	475.725	165.786	130.945	206.211	284.425	166.188	119.231	285.39	484.96	203.977	167.495	159.842	215.573	-1.19961	8.58961	2.20479e-35	3.67098e-34
Mettl8	PID_chr2_71047152	chr2	71046653	71047653	+	35	intron (NM_001110512, intron 1 of 9)	intron (NM_001110512, intron 1 of 9)	8453	NM_145524	228019	Mm.490343	NM_145524	ENSMUSG00000041975	BC004636|Tip	methyltransferase like 8	protein-coding	1.83	2.99	2.63	3.74	4.14	3.46	3.32	4.11	2.67	8.2655	7.63432	8.70729	6.62366	8.50334	5.87158	10.2803	10.836	9.7329	7.07253	8.0793	5.80854	9.03813	7.703	11.6424	12.1712	1.03644	4.36759	2.78523e-22	1.96328e-21
