# Supplementary material for: Tyrosine phosphorylation of both STAT5A and STAT5B is necessary for maximal IL-2 signaling and T cell proliferation
Source: Nat Commun. 2024 Aug 27;15:7372. doi: 10.1038/s41467-024-50925-6 (PMC11349758; doi:10.1038/s41467-024-50925-6)
Supplement: Supplementary file 7 — Supplementary Data 4 [file 41467_2024_50925_MOESM7_ESM.xlsx]

## Sheet: Total Proteins (6450)
Lumos 12 HighpH Fractions -- Global Protein - 1% FDR, proteins in 8+ samples -- AbsLog2FC >0.4, pvalue <0.05 colored																				(5a-KI_Day1) / (5a-KI_Control)			(5a-KI_Day2) / (5a-KI_Control)			(5a-KI_Day2) / (5a-KI_Day1)			(WT_Day1) / (WT_Control)			(WT_Day2 / (WT_Control)			(WT_Day2) / (WT_Day1)			(5a-KI_Control) / (WT_Control)			(5a-KI_Day1) / (WT_Day1)			(5a-KI_Day2) / (WT_Day2)			% CV
Accession	Description	Gene	Coverage [%]	# Peptides	# PSMs	# Unique Peptides	# AAs	MW [kDa]	calc. pI	Exp. q-value: Combined	Sum PEP Score	Score Sequest HT: Sequest HT	Biological Process	Cellular Component	Molecular Function	KEGG Pathways	WikiPathways	Reactome Pathways	# Protein Pathway Groups	Log2FC	pvalue	Adj.pvalue	Log2FC	pvalue	Adj.pvalue	Log2FC	pvalue	Adj.pvalue	Log2FC	pvalue	Adj.pvalue	Log2FC	pvalue	Adj.pvalue	Log2FC	pvalue	Adj.pvalue	Log2FC	pvalue	Adj.pvalue	Log2FC	pvalue	Adj.pvalue	Log2FC	pvalue	Adj.pvalue	5a-KI_Control	5a-KI_Day1	5a-KI_Day2
Q60584	F-box/WD repeat-containing protein 2	Fbxw2	5	1	1	1	422	47.9	6.79	0.007	2.919	0		other cell component				Neddylation; Antigen processing: Ubiquitination & Proteasome degradation	2	0.03			-0.42			-0.45	0.383353	1	6.64			6.64			-0.86	0.0732734	1	6.64			-0.41	0.447047	1	0	1	1		5.97	1.14
Q99K90	TGF-beta-activated kinase 1 and MAP3K7-binding protein 2	Tab2	4	2	2	2	693	76.4	8.59	0	9.068	0	developmental processes;other biological processes	other membranes;cytosol;nucleus;other cytoplasmic organelle	other molecular function	MAPK signaling pathway; NF-kappa B signaling pathway; Osteoclast differentiation; Toll-like receptor signaling pathway; NOD-like receptor signaling pathway; IL-17 signaling pathway; TNF signaling pathway; Alcoholic liver disease; Salmonella infection; Yersinia infection; Leishmaniasis; Toxoplasmosis; Hepatitis B; Measles; Herpes simplex virus 1 infection; Epstein-Barr virus infection; Human immun…	IL-1 signaling pathway; Mapk signaling pathway; Exercise-induced circadian regulation; Toll-like receptor signaling	Downstream TCR signaling; FCERI mediated NF-kB activation; CLEC7A (Dectin-1) signaling; TNFR1-induced NFkappaB signaling pathway; NOD1/2 Signaling Pathway; activated TAK1 mediates p38 MAPK activation; TAK1-dependent IKK and NF-kappa-B activation ; JNK (c-Jun kinases) phosphorylation and activation mediated by activated human TAK1; IRAK2 mediated activation of TAK1 complex; TRAF6-mediated inductio…	36	0.23			0.02			-0.2			6.64			6.64			0.05			6.64			0.04			-0.21				18.01
Q9CQL6	39S ribosomal protein L35, mitochondrial	Mrpl35	8	2	2	2	188	21.5	11.47	0.001	4.362	2.05	protein metabolism;other metabolic processes	other membranes;mitochondrion;translational apparatus	other molecular function	Ribosome		Mitochondrial translation elongation; Mitochondrial translation termination	3	0.02	0.999824	1	0.21	0.49184	1	0.2	0.580051	1	6.64			6.64			0.09	0.99819	1	6.64			-0.77	0.0225874	0.643783	-0.67	0.146848	0.791039	9.34	3.51	24.9
Q9CWD8	Iron-sulfur protein NUBPL	Nubpl	14	4	6	4	319	34.1	9.07	0	12.037	0	cell organization and biogenesis;other metabolic processes	plasma membrane;other membranes	other molecular function			Complex I biogenesis	1	-0.29	0.925912	1	-0.27	0.992499	1	0.02	0.998397	1	3.11	4.18693e-07	0.00102631	2.93	1.02486e-06	0.000317376	-0.18	0.92295	1	3.39	3.98395e-07	0.000995059	-0.01	0.94117	1	0.18	0.996725	1	18.09	15.54	7.03
Q91W67	Ubiquitin-like protein 7	Ubl7	16	4	5	4	380	40.4	5.01	0	11.681	4.62	protein metabolism;other metabolic processes	cytosol	other molecular function				0	-0.19	0.962207	1	-0.03	1	1	0.16	0.97156	1	0.23	0.737618	1	0.21	0.411297	1	-0.01	0.989954	1	3.23	6.68811e-08	0.00050114	2.81	4.27011e-07	0.00320088	2.98	3.70007e-07	0.00277246	2.99	3.92	6.57
Q8VEB4	Group XV phospholipase A2	Pla2g15	7	2	3	2	412	47.3	6.47	0.001	6.229	0	other metabolic processes	non-structural extracellular;other membranes;nucleus;other cytoplasmic organelle;other cell component	other molecular function	Glycerophospholipid metabolism; Lysosome		Hydrolysis of LPC	3	-0.14	0.557911	1	-0.36	0.200018	1	-0.22	0.962507	1	2.03	5.47363e-07	0.00102631	1.79	2.00178e-06	0.000468854	-0.24	0.758352	1	2.23	1.69008e-07	0.000633187	0.06	0.998795	1	0.07	0.999974	1	19.66	10.89	8.05
Q924L1	LETM1 domain-containing protein 1	Letmd1	23	7	9	7	360	41.7	10.54	0	36.716	4.62	cell organization and biogenesis;other biological processes	other membranes;mitochondrion;nucleus	translation activity				0	0.1	0.89697	1	0.53	0.345021	1	0.43	0.883452	1	2.11	1.13689e-05	0.00614529	2.01	2.46864e-05	0.00260598	-0.1	0.98382	1	2.03	1.27889e-05	0.0191655	0.02	0.929935	1	0.56	0.155541	0.816153	15.16	41.02	6.88
Q61730	Interleukin-1 receptor accessory protein	Il1rap	4	2	2	2	570	65.7	7.77	0	6.55	2	cell adhesion;cell-cell signaling;cell organization and biogenesis;stress response;signal transduction;other biological processes	non-structural extracellular;plasma membrane;other membranes;other cell component	signal transduction activity or receptor binding;other molecular function	MAPK signaling pathway; Cytokine-cytokine receptor interaction; Th17 cell differentiation; Inflammatory mediator regulation of TRP channels	IL-1 signaling pathway	Interleukin-1 signaling; PIP3 activates AKT signaling; PI5P, PP2A and IER3 Regulate PI3K/AKT Signaling; Receptor-type tyrosine-protein phosphatases; Interleukin-33 signaling; Interleukin-36 pathway	11	-1.21			-1.29			-0.08			0.42			0.92	0.0671957	0.564609	0.51			1.74			0.12			-0.47	0.316297	1			8.91
Q3UJP5	Protein C8orf37 homolog	Q3UJP5	26	5	6	5	209	23.8	6.86	0	19.269	2.91	developmental processes	plasma membrane;other membranes;cytosol;other cell component					0	-0.26	0.949948	1	-0.52	0.721069	1	-0.26	0.992366	1	0.28	0.605602	1	1.52	0.00812445	0.133245	1.24	0.120054	1	1.72	0.00344114	1	1.18	0.201057	1	-0.32	0.942548	1	4.27	8.46	5.53
P01837	Immunoglobulin kappa constant	Igkc	44	4	6	4	107	11.9	5.9	0	20.819	2.65	cell organization and biogenesis;stress response;transport;signal transduction;other biological processes	non-structural extracellular;plasma membrane;other membranes;other cell component	signal transduction activity or receptor binding;other molecular function				0	-1.34	0.151646	1	-1.63	0.0217865	0.618108	-0.28	0.840248	1	-0.17	0.998651	1	-0.46	0.744468	1	-0.29	0.914096	1	1.46	0.0610436	1	0.3	0.926678	1	0.3	0.970178	1	41.66	58.31	1.96
Q8R1A4	Dedicator of cytokinesis protein 7	Dock7	2	4	5	1	2130	241.3	6.71	0	12.452	0	cell cycle OR cell proliferation;cell organization and biogenesis;transport;developmental processes;signal transduction;other biological processes	nucleus;other cell component	enzyme regulator activity;other molecular function			CDC42 GTPase cycle; RAC1 GTPase cycle; Factors involved in megakaryocyte development and platelet production; MET activates RAP1 and RAC1	4	-0.57			-1.11			-0.54			0.51			0.44			-0.06	0.999931	1	1.42			0.35	0.976972	1	-0.13				26.63
Q9Z2A7	Diacylglycerol O-acyltransferase 1	Dgat1	7	3	3	3	498	56.8	9.39	0	8.917	0	cell-cell signaling;cell organization and biogenesis;other metabolic processes;transport;other biological processes	plasma membrane;other membranes;ER/Golgi;other cell component	other molecular function	Glycerolipid metabolism; Retinol metabolism; Metabolic pathways; Fat digestion and absorption	Statin pathway; Triacylglyceride synthesis; Glycerolipids and glycerophospholipids	Neutrophil degranulation; Acyl chain remodeling of DAG and TAG; Triglyceride biosynthesis	10	0.13	0.993249	1	0.22	0.973349	1	0.09	0.999947	1	0.69	0.0652108	1	1.5	0.00138132	0.0384871	0.81	0.251651	1	1.36	0.00330276	1	0.8	0.255702	1	0.08	0.999961	1	11.3	5.13	8.85
Q9WVF8	Tumor suppressor candidate 2	Tusc2	23	1	1	1	110	12.1	9.69	0.001	5.235	0	stress response;transport;other biological processes	mitochondrion					0	0.45	0.99669	1	-0.11	0.787473	1	-0.56	0.5376	1	1.84			1.46			-0.38	1	1	1.31			-0.08	0.998477	1	-0.26	0.759875	1	40.66	22.5	20.11
Q8R0Y6	Cytosolic 10-formyltetrahydrofolate dehydrogenase	Aldh1l1	2	1	1	1	902	98.6	5.91	0.001	4.536	0	other metabolic processes	cytosol;other cell component	other molecular function	One carbon pool by folate; Metabolic pathways	One-carbon metabolism	Metabolism of folate and pterines	4	-0.34			-1			-0.66			0.5			-0.24			-0.74	0.139597	1	1.3			0.46			0.54	0.218598	0.98791			13.64
Q3UN04	Ubiquitin carboxyl-terminal hydrolase 30	Usp30	8	2	2	2	517	58.2	8.46	0.001	6.349	0	cell organization and biogenesis;protein metabolism;other metabolic processes;other biological processes	other membranes;cytosol;mitochondrion;nucleus	other molecular function	Mitophagy		Ub-specific processing proteases; Pexophagy	3	-0.29			-0.54	0.947098	1	-0.25			0.66	0.992057	1	-0.08			-0.75			1.27	0.648653	1	0.32			0.81			62.01		29.51
Q8BWJ3	Phosphorylase b kinase regulatory subunit alpha, liver isoform	Phka2	1	1	1	1	1235	138.4	6.37	0.001	5.313	2.21	protein metabolism;other metabolic processes	plasma membrane;other membranes;other cell component	other molecular function	Calcium signaling pathway; Insulin signaling pathway; Glucagon signaling pathway	Glycogen metabolism	Glycogen breakdown (glycogenolysis)	5	-0.29	0.925463	1	-0.86	0.108688	1	-0.58	0.577973	1	0.67	0.612678	1	0.99	0.318605	1	0.32	0.990743	1	1.19	0.0447367	1	0.24	0.973575	1	-0.66	0.603978	1	21.83	14.61	24.89
Q9DBY1	E3 ubiquitin-protein ligase synoviolin	Syvn1	4	2	5	2	612	67.3	6.95	0	11.202	6.04	protein metabolism;other metabolic processes;stress response;transport;developmental processes;signal transduction;other biological processes	other membranes;ER/Golgi;nucleus;other cell component	other molecular function	Ubiquitin mediated proteolysis; Protein processing in endoplasmic reticulum		Hedgehog ligand biogenesis	3	0.32	0.745952	1	0.13	0.999878	1	-0.19	0.859192	1	1.68	1.54692e-05	0.00761789	1.45	4.1676e-05	0.00354956	-0.23	0.959475	1	1.16	0.000301737	0.251213	-0.2	0.933423	1	-0.17	0.809942	1	15.96	19.45	8.82
Q9JKK7	Tropomodulin-2	Tmod2	4	2	12	1	351	39.5	5.35	0.001	5.674	1.79	cell-cell signaling;cell organization and biogenesis;other biological processes	cytoskeleton;other cell component	cytoskeletal activity			Striated Muscle Contraction	1	-1.26	0.072039	1	-0.55	0.737243	1	0.7	0.523028	1	-0.02	0.963555	1	-0.38	0.809367	1	-0.36	0.997111	1	1.01	0.330915	1	-0.22	0.99993	1	0.84	0.395941	1	28.05	7.1	10.43
P04186	Complement factor B	Cfb	2	1	1	1	761	85	7.37	0.004	3.594	0	cell cycle OR cell proliferation;protein metabolism;stress response;other biological processes	non-structural extracellular;plasma membrane;other membranes	other molecular function			Regulation of Complement cascade; Alternative complement activation; Activation of C3 and C5	3	0.15	0.986313	1	0.55	0.482867	1	0.4	0.828335	1	1.06	0.18376	1	1.17	0.0472884	0.447508	0.11	0.953567	1	1.01	0.140699	1	0.11	0.961368	1	0.39	0.845225	1	17.32	39.23	9.8
Q9DCP9	DAZ-associated protein 2	Dazap2	9	1	2	1	168	17.3	7.33	0.001	5.145	0	cell organization and biogenesis;other biological processes	nucleus;other cell component	signal transduction activity or receptor binding;enzyme regulator activity;other molecular function		Exercise-induced circadian regulation		1	-0.68	0.772958	1	-0.78	0.489249	1	-0.1	0.999345	1	1.34	0.157802	1	1.34	0.381798	1	0	0.97258	1	0.93	0.508799	1	-1.09	0.306575	1	-1.19	0.351878	1	16.15	18.32	13.09
Q4G5Y1	Kelch domain-containing protein 2	Klhdc2	4	2	2	2	406	45.9	6.61	0.003	3.799	0	protein metabolism;other metabolic processes	other membranes;nucleus;other cell component	other molecular function				0	-0.1	0.856871	1	-0.27	0.998389	1	-0.16	0.972511	1	1	0.257493	1	0.72	0.57993	1	-0.27	0.982914	1	0.92	0.618065	1	-0.18	0.463979	1	-0.07	0.996655	1	15.08	49.46	3.95
Q9CQG6	Transmembrane protein 147	Tmem147	8	1	1	1	224	25.3	7.77	0	7.388	2.45		plasma membrane;other membranes;ER/Golgi;other cell component	translation activity				0	-0.95	0.860755	1	-0.62	0.993202	1	0.33	0.989933	1	0.67	0.895044	1	0.99	0.286683	1	0.32	0.826976	1	0.9	0.761043	1	-0.72	0.955434	1	-0.71	0.700096	1	40.94	37.55	32.39
Q8BZM0	Kelch-like protein 12	Klhl12	2	1	1	1	568	63.2	5.39	0.005	3.323	0	cell-cell signaling;cell organization and biogenesis;protein metabolism;other metabolic processes;transport;developmental processes;signal transduction;other biological processes	other membranes;cytoskeleton;ER/Golgi;other cell component	other molecular function			Degradation of DVL	1	0.05	0.999992	1	-0.22	0.993611	1	-0.27	0.983066	1	0.46	0.844469	1	0.53			0.07			0.89	0.400025	1	0.48	0.792467	1	0.14			3.39	47.49	23.29
Q9D6T1	Tubulin epsilon chain	Tube1	3	1	1	1	475	52.6	6.76	0.004	3.505	0	cell cycle OR cell proliferation;cell organization and biogenesis	cytoskeleton;other cell component	cytoskeletal activity;other molecular function				0	-0.17	0.998443	1	0.57			0.74			0.36	0.897033	1	0.58	0.514114	1	0.22	0.939335	1	0.88	0.41166	1	0.36	0.961965	1	0.87			11.57	24.6
P01646	Ig kappa chain V-V region HP 123E6	P01646	6	1	1	1	108	12	7.97	0.008	2.848	0	other biological processes	non-structural extracellular;other cell component					0	-1.01	0.539619	1	-1.05	0.186464	1	-0.05	0.959637	1	0.26	0.999254	1	-0.55	0.505753	1	-0.81	0.697836	1	0.87	0.605693	1	-0.4	0.999904	1	0.36	0.948811	1	52.86	47.1	6.6
Q8K4M5	COMM domain-containing protein 1	Commd1	27	3	3	3	188	21	7.59	0	14.16	0	DNA metabolism;other metabolic processes;stress response;transport;other biological processes	other membranes;cytosol;nucleus;other cytoplasmic organelle;other cell component	signal transduction activity or receptor binding;other molecular function			Neddylation	1	-0.55	0.63086	1	-0.42	0.84112	1	0.13	0.998387	1	0.87	0.471044	1	1.05	0.268281	1	0.18	0.997392	1	0.87	0.308491	1	-0.54	0.813752	1	-0.6	0.792943	1	38.39	40.23	30.11
P01867	Ig gamma-2B chain C region	Igh-3	4	1	1	1	404	44.2	6.52	0.001	4.752	0	cell organization and biogenesis;stress response;transport;signal transduction;other biological processes	non-structural extracellular;plasma membrane;other membranes;other cell component	signal transduction activity or receptor binding;other molecular function			Initial triggering of complement; Classical antibody-mediated complement activation; FCGR activation; Regulation of actin dynamics for phagocytic cup formation; Role of phospholipids in phagocytosis; Regulation of Complement cascade	6	-0.65	0.567139	1	-0.67	0.433195	1	-0.02	0.999845	1	0.02	0.986238	1	-0.17	0.705331	1	-0.19	0.960622	1	0.86	0.62625	1	0.19	0.993834	1	0.36	0.875811	1	38.64	31.49	12.98
Q8BHB0	Nucleotide-binding oligomerization domain-containing protein 1	Nod1	9	5	5	5	953	107.7	7.71	0	21.35	0	other metabolic processes;stress response;signal transduction;other biological processes	plasma membrane;other membranes;cytosol;other cell component	other molecular function	NOD-like receptor signaling pathway; Salmonella infection; Pertussis		Ovarian tumor domain proteases; NOD1/2 Signaling Pathway; activated TAK1 mediates p38 MAPK activation; JNK (c-Jun kinases) phosphorylation and activation mediated by activated human TAK1	7	-0.28	0.918348	1	-0.07	0.999999	1	0.22	0.940879	1	1.06	0.0693744	1	0.72	0.301473	1	-0.34	0.923884	1	0.86	0.304511	1	-0.48	0.428859	1	0.08	0.999999	1	1.74	23.15	5.96
Q8BSS9	Liprin-alpha-2	Ppfia2	4	5	6	2	1257	143.1	6.11	0	14.738	2.12	cell organization and biogenesis;transport;other biological processes	cytosol;other cell component	other molecular function			Receptor-type tyrosine-protein phosphatases; Dopamine Neurotransmitter Release Cycle; Serotonin Neurotransmitter Release Cycle; Norepinephrine Neurotransmitter Release Cycle; Glutamate Neurotransmitter Release Cycle; Acetylcholine Neurotransmitter Release Cycle	6	-0.13	0.999629	1	-0.02	0.999821	1	0.11	1	1	0.37	0.290273	1	1.15	0.00243207	0.0557442	0.78	0.0994726	1	0.86	0.0201993	1	0.36	0.74394	1	-0.32	0.651688	1	7.96	9.53	6.95
Q9JLT4	Thioredoxin reductase 2, mitochondrial	Txnrd2	15	6	11	5	524	56.6	8.46	0	32.688	12.19	stress response;developmental processes;other biological processes	cytosol;mitochondrion;other cell component	other molecular function	Selenocompound metabolism; Pathways in cancer; Hepatocellular carcinoma	Selenium metabolism / selenoproteins; Folic acid network; Oxidative stress response	Detoxification of Reactive Oxygen Species	7	-0.03	1	1	-0.05	0.852699	1	-0.03	0.876831	1	1	0.000324824	0.0658777	0.83	0.000558064	0.0202062	-0.16	0.99883	1	0.82	0.000379871	0.258761	-0.2	0.999977	1	-0.06	0.943228	1	12.62	9.33	9.97
Q9DBF1	Alpha-aminoadipic semialdehyde dehydrogenase	Aldh7a1	24	9	13	9	539	58.8	7.47	0	40.026	2.42	other metabolic processes	cytosol;nucleus	other molecular function	Glycolysis / Gluconeogenesis; Ascorbate and aldarate metabolism; Fatty acid degradation; Glycine, serine and threonine metabolism; Valine, leucine and isoleucine degradation; Lysine degradation; Arginine and proline metabolism; Histidine metabolism; Tryptophan metabolism; beta-Alanine metabolism; Glycerolipid metabolism; Pyruvate metabolism; Metabolic pathways; Alcoholic liver disease		Lysine catabolism; Choline catabolism	16	-0.29	0.119783	1	-0.27	0.155049	1	0.01	0.999978	1	-0.01	0.997898	1	-0.12	0.957387	1	-0.12	0.80859	1	0.82	2.65641e-05	0.028435	0.54	0.00255899	0.376121	0.67	0.000303275	0.0252949	1.97	9.94	3.66
Q8CHH5	BRD4-interacting chromatin-remodeling complex-associated protein-like	Bicral	1	1	1	1	1074	114.3	6.62	0.004	3.504	0	cell organization and biogenesis;other biological processes	nucleus;other cell component					0	-0.19	0.997933	1	-0.38	0.999879	1	-0.19	0.984287	1	0.09	0.720609	1	0.56	0.356922	1	0.47	0.982138	1	0.81	0.36855	1	0.52	0.886869	1	-0.14	0.9998	1	34.27	4.66	8.39
P01878	Ig alpha chain C region	P01878	17	4	7	4	344	36.9	5.06	0	26.1	14.49	other biological processes	ER/Golgi	signal transduction activity or receptor binding;other molecular function				0	-1.08	0.228557	1	-0.98	0.25141	1	0.1	1	1	-0.06	1	1	-0.01	0.999997	1	0.05	1	1	0.81	0.360058	1	-0.21	0.999739	1	-0.16	0.999986	1	125.91	34.57	19.29
Q80UW3	Ras and Rab interactor-like protein	Rinl	5	2	3	2	563	62.3	6.2	0.001	5.328	0	transport	cytosol;cytoskeleton;other cell component	enzyme regulator activity;other molecular function			RAB GEFs exchange GTP for GDP on RABs	1	-0.37	0.960617	1	-0.62	0.929685	1	-0.25	0.999994	1	0.36	0.937286	1	0.38	0.997997	1	0.02	0.992476	1	0.81	0.621449	1	0.09	1	1	-0.18	0.99864	1	43.93	8.2	30.8
A2AHC3	Calmodulin-regulated spectrin-associated protein 1	Camsap1	1	1	1	1	1581	175.8	6.95	0.001	5.134	0	cell organization and biogenesis;developmental processes;other biological processes	cytoskeleton;other cell component	cytoskeletal activity;other molecular function				0	-0.38	0.69758	1	-1.22	0.133679	1	-0.84	0.763079	1	0.68	0.405697	1	0.65	0.320279	1	-0.02	1	1	0.8	0.307545	1	-0.26	0.77232	1	-1.08	0.140087	0.767834	21.11	39.98	15.77
Q9ES34	Ubiquitin-protein ligase E3B	Ube3b	6	5	5	5	1070	122.7	8.32	0	12.969	0	protein metabolism;other metabolic processes		other molecular function	Ubiquitin mediated proteolysis		Antigen processing: Ubiquitination & Proteasome degradation	2	0.11	0.999109	1	-0.47	0.783823	1	-0.58	0.588928	1	0.76	0.959105	1	0.37	0.999853	1	-0.39	0.991069	1	0.79	0.751247	1	0.14	0.941813	1	-0.05	0.999966	1	18.26	3.95	16.49
Q6DFV7	Nuclear receptor coactivator 7	Ncoa7	3	2	2	2	943	106.3	5.43	0.001	4.728	0	RNA metabolism OR transcription;stress response;other biological processes	nucleus	other molecular function	Lysosome			1	-0.96	0.728924	1	0.14	0.999819	1	1.09	0.602815	1	0.16	0.996638	1	-0.11	0.980926	1	-0.26	0.999913	1	0.78	0.622112	1	-0.34	0.99849	1	1.02	0.846097	1	2.45	9.56	34.46
Q3U1F9	Phosphoprotein associated with glycosphingolipid-enriched microdomains 1	Pag1	35	9	23	9	429	46.5	4.81	0	59.305	17.21	signal transduction;other biological processes	plasma membrane;other membranes	other molecular function			Phosphorylation of CD3 and TCR zeta chains; GAB1 signalosome	2	0.13	0.840689	1	0.25	0.546468	1	0.12	0.993002	1	0.46	0.11727	1	0.93	0.00407575	0.0810779	0.47	0.386824	1	0.77	0.00388719	1	0.43	0.0629411	0.776509	0.09	0.530045	1	2.5	6.25	1.48
Q8C3F2	Constitutive coactivator of PPAR-gamma-like protein 2	Fam120c	6	5	8	3	1091	119.6	8.46	0	17.951	4.66		nucleus					0	-0.62	0.770715	1	-0.53			0.09			0.62	0.818243	1	-0.02	1	1	-0.64	0.800654	1	0.75	0.691158	1	-0.49	0.89285	1	0.24			31.85	16.87
Q3U133	Zinc finger protein 746	Znf746	4	1	1	1	652	69.8	6.79	0.002	4.1	0	cell organization and biogenesis;RNA metabolism OR transcription;other biological processes	cytosol;nucleus;other cell component	nucleic acid binding activity;other molecular function	Herpes simplex virus 1 infection		Generic Transcription Pathway	2	-0.5			-0.21			0.29			0.14			0.15	0.975314	1	0.01			0.71			0.07			0.35				35.22
Q5SVR0	TBC1 domain family member 9B	Tbc1d9b	10	12	15	12	1263	141.7	5.29	0	37.59	6.1	other biological processes	other membranes	enzyme regulator activity;other molecular function				0	-0.27	0.701517	1	-0.17	0.38618	1	0.1	0.991026	1	0.73	0.00150318	0.162848	0.81	0.00195484	0.0486761	0.07	0.999976	1	0.71	0.00142582	0.712245	-0.3	0.720353	1	-0.26	0.490327	1	8.02	17.61	6.1
P97784	Cryptochrome-1	Cry1	7	4	5	4	606	68	7.97	0	12.822	2.21	other metabolic processes;stress response;signal transduction;other biological processes	cytosol;mitochondrion;nucleus;other cell component	nucleic acid binding activity;other molecular function	Circadian rhythm	Exercise-induced circadian regulation		2	-0.05	0.921489	1	-0.14	0.716388	1	-0.09	0.996856	1	0.81	0.000268209	0.0648892	0.71	0.000190502	0.00958261	-0.1	0.999849	1	0.7	0.00077807	0.441963	-0.16	0.562365	1	-0.14	0.233641	1	1.89	8.1	5.43
Q9D842	Aprataxin and PNK-like factor	Aplf	5	2	2	2	499	54.9	5.21	0.001	5.888	0	cell organization and biogenesis;DNA metabolism;other metabolic processes;stress response;developmental processes;other biological processes	cytosol;nucleus;other cell component	other molecular function				0	-0.55	0.219702	1	-0.27	0.925529	1	0.27	0.680584	1	0.5	0.468096	1	0.38	0.693365	1	-0.13	0.998343	1	0.66	0.131042	1	-0.39	0.659089	1	0.01	0.99897	1	16.68	4.24	6.66
Q01768	Nucleoside diphosphate kinase B	Nme2	84	12	118	7	152	17.4	7.5	0	110.057	30.89	protein metabolism;RNA metabolism OR transcription;other metabolic processes;signal transduction;other biological processes	other membranes;cytoskeleton;mitochondrion;nucleus;other cell component	nucleic acid binding activity;kinase activity;other molecular function	Purine metabolism; Pyrimidine metabolism; Drug metabolism; Metabolic pathways; Nucleotide metabolism; Biosynthesis of cofactors	Mechanisms associated with pluripotency; Purine metabolism	Neutrophil degranulation; Azathioprine ADME; Interconversion of nucleotide di- and triphosphates; Ribavirin ADME	12	-0.11	0.994947	1	-0.04	0.998349	1	0.07	0.999997	1	0.27	0.831994	1	0.82	0.0954556	0.707656	0.55	0.514287	1	0.65	0.619922	1	0.27	0.938859	1	-0.2	0.915735	1	29.44	8.09	6.91
Q8BJ56	Patatin-like phospholipase domain-containing protein 2	Pnpla2	3	1	1	1	486	53.6	6.46	0.005	3.372	0	cell organization and biogenesis;other metabolic processes;other biological processes	plasma membrane;other membranes;cytosol;nucleus;other cell component	other molecular function	Glycerolipid metabolism; Metabolic pathways; Thermogenesis; Regulation of lipolysis in adipocytes	Fatty acid beta-oxidation; Triacylglyceride synthesis; Glycerolipids and glycerophospholipids	Regulation of Insulin-like Growth Factor (IGF) transport and uptake by Insulin-like Growth Factor Binding Proteins (IGFBPs); Post-translational protein phosphorylation; Acyl chain remodeling of DAG and TAG	10	-0.95	0.455216	1	0.06	1	1	1.01	0.475076	1	0.59	0.925171	1	0.93	0.543469	1	0.34	0.967206	1	0.65	0.994115	1	-0.89	0.261645	1	-0.21	0.811467	1	38.62	28.01	52.22
O70445	BRCA1-associated RING domain protein 1	Bard1	2	1	1	1	765	84.2	8.37	0.006	3.24	0	cell cycle OR cell proliferation;protein metabolism;DNA metabolism;other metabolic processes;stress response;signal transduction;other biological processes	nucleus;other cell component	nucleic acid binding activity;other molecular function	Homologous recombination	mRNA processing	Regulation of TP53 Activity through Phosphorylation; UCH proteinases; Metalloprotease DUBs; Recruitment and ATM-mediated phosphorylation of repair and signaling proteins at DNA double strand breaks; HDR through Single Strand Annealing (SSA); Resolution of D-loop Structures through Holliday Junction Intermediates; Processing of DNA double-strand break ends; Presynaptic phase of homologous DNA pair…	14	-0.48	0.805423	1	-0.23	0.939178	1	0.25	0.996227	1	0.44	0.85255	1	0.79	0.574537	1	0.35	0.993461	1	0.64	0.70654	1	-0.27	0.923226	1	-0.38	0.883312	1	40.2	36.26	28.94
Q9D083	Kinetochore protein Spc24	Spc24	13	2	2	2	201	23.4	4.64	0.001	5.246	0	cell cycle OR cell proliferation;signal transduction;other biological processes	nucleus;other cell component				Separation of Sister Chromatids; Amplification of signal from unattached kinetochores via a MAD2 inhibitory signal; Resolution of Sister Chromatid Cohesion; RHO GTPases Activate Formins; EML4 and NUDC in mitotic spindle formation	6	-0.76			-0.25			0.5			0.02	0.999988	1	2.03	0.000471721	0.0184143	2.01	0.000500868	0.0587267	0.64			-0.15			-1.65	0.00133781	0.0553823			21.56
Q810L3	E3 ubiquitin-protein ligase CHFR	Chfr	12	6	7	6	664	73.8	5.35	0	20.114	2.11	cell cycle OR cell proliferation;protein metabolism;other metabolic processes;signal transduction;other biological processes	nucleus	other molecular function				0	-0.34	0.523591	1	-0.83	0.119072	1	-0.49	0.883152	1	0.25	0.968262	1	1.47	0.118854	0.797595	1.21	0.364399	1	0.64	0.303886	1	0.04	0.999408	1	-1.67	0.0422507	0.390363	48.08	13.36	6.02
P01738	T-cell receptor alpha chain V region PHDS58	P01738	15	2	2	2	130	14.3	8.82	0	8.014	2.64	other biological processes	plasma membrane;other membranes					0	0	0.999999	1	0.14	0.987634	1	0.13	0.977734	1	0.25	0.755311	1	0.76	0.0101355	0.156954	0.52	0.096789	1	0.63	0.060318	1	0.39	0.494216	1	0	0.997265	1	13.74	10.12	13.28
Q9CQQ8	U6 snRNA-associated Sm-like protein LSm7	Lsm7	65	5	18	5	103	11.6	5.27	0	21.756	10.56	RNA metabolism OR transcription;other metabolic processes	nucleus;other cell component	nucleic acid binding activity;other molecular function	RNA degradation; Spliceosome	mRNA processing	mRNA Splicing - Major Pathway; mRNA decay by 5' to 3' exoribonuclease	5	-0.22	0.967597	1	-0.23	0.959541	1	-0.02	1	1	0.42	0.0974139	1	0.4	0.0899592	0.681055	-0.02	1	1	0.63	0.0233908	1	-0.01	0.999999	1	0	1	1	5.46	0.48	2.74
P61025	Cyclin-dependent kinases regulatory subunit 1	Cks1b	41	4	6	3	79	9.7	8.94	0	10.883	1.85	cell cycle OR cell proliferation;other biological processes	other cell component	enzyme regulator activity;other molecular function	Pathways in cancer; Small cell lung cancer		SCF(Skp2)-mediated degradation of p27/p21; Cyclin D associated events in G1	4	-0.12	0.999403	1	0.89	0.0047963	0.292067	1.01	0.00816918	1	0.46	0.208864	1	2.92	2.73859e-07	0.000177766	2.46	2.88888e-06	0.00216781	0.63	0.533928	1	0.05	0.998239	1	-1.4	0.000421067	0.0292624	19.78	10.41	4.43
Q8K298	Anillin	Anln	2	1	1	1	1121	122.7	6.98	0.006	3.113	0	cell cycle OR cell proliferation;cell organization and biogenesis;other biological processes	cytoskeleton;nucleus;other cell component	cytoskeletal activity			RHOA GTPase cycle; RHOC GTPase cycle; RHOB GTPase cycle	3	-0.57	1	1	1.16	0.0201211	0.588699	1.72	0.0221502	1	0.78	0.399127	1	3.37	3.11384e-05	0.0030282	2.59	0.000456835	0.0560394	0.63	0.95029	1	-0.71	0.880071	1	-1.58	0.0388866	0.375459	20.71	55.02	24.85
A6X935	Inter alpha-trypsin inhibitor, heavy chain 4	Itih4	3	4	13	3	942	104.6	6.4	0	12.733	0	other metabolic processes;stress response;other biological processes	non-structural extracellular;plasma membrane;other membranes;other cell component	enzyme regulator activity			Platelet degranulation	1	0.54	0.622928	1	-0.02	0.996484	1	-0.56	0.865885	1	-0.16	0.941824	1	0.37	0.416409	1	0.53	0.884846	1	0.61	0.575124	1	1.31	0.243594	1	0.21	0.999969	1	12.36	14.54	20.78
Q8BTR5	Dual specificity phosphatase 28	Dusp28	14	2	3	2	163	17.5	7.75	0	9.192	6.26	protein metabolism;other metabolic processes		other molecular function				0	-0.39	0.238432	1	-0.25	0.765712	1	0.15	0.892459	1	0.46	0.637528	1	0.36	0.905615	1	-0.1	0.992745	1	0.61	0.179759	1	-0.24	0.744414	1	0	0.999891	1	7.7	9.49	8.05
Q7TNP2	Serine/threonine-protein phosphatase 2A 65 kDa regulatory subunit A beta isoform	Ppp2r1b	34	17	45	10	601	65.9	5.1	0	93.52	39.36	protein metabolism;other metabolic processes;other biological processes	other membranes;other cell component	enzyme regulator activity	mRNA surveillance pathway; Sphingolipid signaling pathway; Oocyte meiosis; PI3K-Akt signaling pathway; AMPK signaling pathway; Adrenergic signaling in cardiomyocytes; TGF-beta signaling pathway; Hippo signaling pathway; Tight junction; Dopaminergic synapse; Long-term depression; Chagas disease; Hepatitis C; Human papillomavirus infection	Focal adhesion: PI3K-Akt-mTOR signaling pathway; Glycogen metabolism; IL-6 signaling pathway; Wnt signaling pathway and pluripotency	Separation of Sister Chromatids; Cyclin A/B1/B2 associated events during G2/M transition; PI5P, PP2A and IER3 Regulate PI3K/AKT Signaling; Amplification of signal from unattached kinetochores via a MAD2 inhibitory signal; Resolution of Sister Chromatid Cohesion; RHO GTPases Activate Formins; EML4 and NUDC in mitotic spindle formation; Negative regulation of MAPK pathway; DARPP-32 events; Platelet…	39	-0.37	0.273769	1	-0.21	0.565918	1	0.16	0.989415	1	0.61	0.00138586	0.155134	0.61	0.00071887	0.0239464	-0.01	0.997648	1	0.61	0.0016178	0.757634	-0.37	0.23776	1	-0.2	0.300077	1	7.57	11.92	0.39
P41242	Megakaryocyte-associated tyrosine-protein kinase	Matk	11	5	11	4	505	56	8.81	0	19.857	2.08	protein metabolism;other metabolic processes	other membranes;other cell component	kinase activity;other molecular function	Neurotrophin signaling pathway	IL-3 signaling pathway; Kit receptor signaling pathway	Downregulation of ERBB2 signaling	4	0.03	0.994931	1	-0.46			-0.49			-0.02	0.999988	1	0.38			0.39			0.61	0.8693	1	0.66	0.70941	1	-0.22			22.67	8.31
Q3UTQ7	PR domain zinc finger protein 10	Prdm10	4	6	7	6	1184	133.7	6.77	0	15.079	2.74	other metabolic processes;other biological processes	nucleus;other cell component	nucleic acid binding activity;other molecular function				0	0.01	0.999998	1	-0.15	0.552639	1	-0.16	0.610547	1	-0.05	1	1	-0.03	0.999364	1	0.02	0.999752	1	0.61	0.000688593	0.429969	0.67	0.000735178	0.281985	0.49	0.00607885	0.133184	10.16	8.86	0.87
Q9CZB6	Mediator of RNA polymerase II transcription subunit 7	Med7	18	2	2	2	233	27.2	5.66	0	7.414	2.07	cell organization and biogenesis;protein metabolism;RNA metabolism OR transcription;other metabolic processes;other biological processes	nucleus;other cell component	other molecular function				0	0.23			-0.29			-0.52			-0.1			-0.36			-0.25			0.58			0.91			0.64			10.88
P29699	Alpha-2-HS-glycoprotein	Ahsg	2	1	9	1	345	37.3	6.51	0.001	4.719	0	cell organization and biogenesis;stress response;developmental processes;other biological processes	non-structural extracellular;extracellular matrix;ER/Golgi;other cell component	enzyme regulator activity			Neutrophil degranulation; Platelet degranulation ; Regulation of Insulin-like Growth Factor (IGF) transport and uptake by Insulin-like Growth Factor Binding Proteins (IGFBPs); Post-translational protein phosphorylation	4	-1.11	0.673966	1	-1.11	0.705305	1	0	1	1	-1.79	0.542542	1	-1.05	0.989826	1	0.73	0.85812	1	0.58	0.856672	1	1.26	0.744516	1	0.52	0.999651	1	25.29	27.93	35.63
Q07813	Apoptosis regulator BAX	Bax	44	8	28	8	192	21.4	4.98	0	71.635	8.92	cell cycle OR cell proliferation;cell organization and biogenesis;protein metabolism;other metabolic processes;stress response;transport;developmental processes;signal transduction;other biological processes	other membranes;cytosol;mitochondrion;ER/Golgi;nucleus;other cell component	transporter activity;other molecular function	EGFR tyrosine kinase inhibitor resistance; Endocrine resistance; Platinum drug resistance; Sphingolipid signaling pathway; p53 signaling pathway; Protein processing in endoplasmic reticulum; Apoptosis; Longevity regulating pathway; Apoptosis; Necroptosis; Neurotrophin signaling pathway; Non-alcoholic fatty liver disease; AGE-RAGE signaling pathway in diabetic complications; Parkinson disease; Amy…	Apoptosis; IL-5 signaling pathway; BDNF pathway; IL-7 signaling pathway; IL-3 signaling pathway; Peroxiredoxin 2 induced ovarian failure	Release of apoptotic factors from the mitochondria; Pyroptosis; TP53 Regulates Transcription of Genes Involved in G2 Cell Cycle Arrest; Activation, translocation and oligomerization of BAX	58	-0.08	0.993725	1	-0.18	0.831014	1	-0.1	0.982681	1	0.31	0.421025	1	0.46	0.03815	0.383805	0.14	0.630124	1	0.58	0.0104191	1	0.19	0.494346	1	-0.05	0.997745	1	2.63	8.58	5.41
Q8BVP5	Casein kinase I isoform gamma-2	Csnk1g2	27	8	9	2	415	47.6	9.06	0	22.727	2.17	cell-cell signaling;protein metabolism;other metabolic processes;transport;signal transduction;other biological processes	plasma membrane;other membranes;nucleus;other cell component	kinase activity;other molecular function	Hedgehog signaling pathway			1	-1.01	0.102803	1	-0.7	0.346587	1	0.3	0.958454	1	0	0.995818	1	0.25	0.981106	1	0.25	0.999952	1	0.56	0.402439	1	-0.44	0.714924	1	-0.39	0.962827	1	23.69	24.1	12.48
Q60972	Histone-binding protein RBBP4	Rbbp4	34	14	66	7	425	47.6	4.89	0	92.057	37.38	cell cycle OR cell proliferation;cell organization and biogenesis;protein metabolism;DNA metabolism;other metabolic processes;developmental processes;other biological processes	cytosol;nucleus;other cell component	nucleic acid binding activity;other molecular function	Cellular senescence	Mechanisms associated with pluripotency	Deposition of new CENPA-containing nucleosomes at the centromere; Oxidative Stress Induced Senescence; PKMTs methylate histone lysines; Transcriptional Regulation by E2F6; HDACs deacetylate histones; Regulation of TP53 Activity through Acetylation; RNA Polymerase I Transcription Initiation; Regulation of PTEN gene transcription; PRC2 methylates histones and DNA; G0 and Early G1	12	-0.05	0.99965	1	-0.12	0.959542	1	-0.07	0.994057	1	0.02	0.99925	1	0.05	0.999943	1	0.02	0.999991	1	0.56	0.00767923	1	0.48	0.00707773	0.549962	0.39	0.0214983	0.270012	5.99	12.46	7.46
Q9CQZ1	Heat shock factor-binding protein 1	Hsbp1	49	3	3	3	76	8.6	4.31	0	9.159	0	RNA metabolism OR transcription;stress response;transport;developmental processes;other biological processes	cytosol;cytoskeleton;nucleus;other cell component	other molecular function			Attenuation phase	2	-1.08	0.0774025	1	-1.47	0.0208858	0.603995	-0.39	0.851205	1	-0.36	0.998349	1	0.03	0.793201	1	0.39	0.944758	1	0.55	0.250066	1	-0.17	0.839512	1	-0.95	0.0983933	0.636734	5.41	3.65	10.08
Q9DBS1	Transmembrane protein 43	Tmem43	51	15	38	15	400	44.8	7.36	0	99.482	31.57	cell organization and biogenesis;stress response	other membranes;ER/Golgi;nucleus	other molecular function				0	0.02	0.985763	1	-0.04	0.999963	1	-0.06	0.996963	1	0.62	0.00131949	0.154628	0.48	0.0139252	0.191152	-0.14	0.699107	1	0.54	0.0101071	1	-0.07	0.987028	1	0.01	0.998787	1	16.94	5.15	5.13
Q5SUC9	Protein SCO1 homolog, mitochondrial	Sco1	8	3	3	3	284	31.6	8.47	0	7.324	0	cell organization and biogenesis;protein metabolism;other metabolic processes;other biological processes	other membranes;cytoskeleton;mitochondrion	other molecular function		Electron transport chain	Cytoprotection by HMOX1; TP53 Regulates Metabolic Genes; Respiratory electron transport	4	-0.29	0.145063	1	-0.34	0.0475922	0.900166	-0.05	0.980524	1	0.42	0.00831108	0.494707	0.39	0.0233787	0.273787	-0.04	0.987723	1	0.53	0.00261337	1	-0.18	0.396863	1	-0.19	0.364151	1	12.78	8.92	9.2
P62075	Mitochondrial import inner membrane translocase subunit Tim13	Timm13	45	4	17	4	95	10.5	8.18	0	41.308	9.1	cell organization and biogenesis;transport	other membranes;mitochondrion;nucleus	other molecular function				0	-0.16	0.821295	1	-0.23	0.756837	1	-0.07	0.999994	1	0.04	0.999984	1	0.47	0.410285	1	0.43	0.33696	1	0.52	0.0601798	1	0.32	0.310358	1	-0.19	1	1	10.7	3.97	3.45
Q91VY5	Lysine-specific demethylase 4B	Kdm4b	3	3	3	2	1086	121.5	7.42	0	8.453	0	cell organization and biogenesis;protein metabolism;other metabolic processes;developmental processes;other biological processes	cytosol;nucleus;other cell component	other molecular function			HDMs demethylate histones; Recruitment and ATM-mediated phosphorylation of repair and signaling proteins at DNA double strand breaks	2	-0.03	1	1	-0.37	0.94353	1	-0.35	0.94411	1	0.44	0.320876	1	0.39	0.779346	1	-0.05	0.949009	1	0.52	0.592325	1	0.06	0.993871	1	-0.24	0.992726	1	22.62	12.67	23.81
Q9WU28	Prefoldin subunit 5	Pfdn5	53	8	16	8	154	17.3	6.33	0	41.194	17.43	developmental processes;other biological processes	cytosol;cytoskeleton;nucleus;other cell component	other molecular function				0	-0.31	0.608917	1	-0.29	0.708079	1	0.02	0.999971	1	0.21	0.994244	1	0.5	0.416725	1	0.28	0.706223	1	0.52	0.0966049	1	-0.01	0.955526	1	-0.27	0.997608	1	28.2	18.94	20.8
Q9JHJ3	Glycosylated lysosomal membrane protein	Glmp	10	2	3	2	404	43.8	6.14	0	9.499	4.21	other biological processes	other membranes;cytosol;nucleus;other cytoplasmic organelle					0	-0.31	0.886655	1	-0.25	0.981108	1	0.06	0.998604	1	0.36	0.612698	1	0.61	0.338435	1	0.25	0.994236	1	0.52	0.58116	1	-0.15	0.906431	1	-0.34	0.853879	1	19.74	25.81	2.1
Q61704	Inter-alpha-trypsin inhibitor heavy chain H3	Itih3	4	4	5	4	889	99.3	6.05	0	10.984	4.58	other metabolic processes	non-structural extracellular	enzyme regulator activity			Platelet degranulation	1	0.55	0.367116	1	0.1	0.904278	1	-0.45	0.893694	1	0.19	0.759852	1	0.34	0.358519	1	0.15	0.972769	1	0.5	0.789788	1	0.86	0.394936	1	0.26	0.999912	1	12.97	17.91	16.73
Q9DBA6	Peroxisomal leader peptide-processing protease	Tysnd1	3	1	1	1	568	59	7.23	0.001	5.114	0	protein metabolism;other metabolic processes;other biological processes	other cytoplasmic organelle	other molecular function			TYSND1 cleaves peroxisomal proteins	2	-0.41	0.649129	1	-0.06	1	1	0.34	0.677411	1	0.23	0.901761	1	0.43	0.782719	1	0.19	0.999736	1	0.5	0.858579	1	-0.14	0.71203	1	0.01	0.999925	1	14.79	16.82	20.16
O35744	Chitinase-like protein 3	Chil3	13	5	5	5	398	44.4	5.69	0	14.9	2.15	other metabolic processes;stress response;other biological processes	non-structural extracellular;ER/Golgi;nucleus;other cell component	other molecular function				0	-1.45	0.000548223	0.14665	-1.62	7.74759e-05	0.0276331	-0.17	0.725973	1	-0.74	0.0416457	1	-0.95	0.0142246	0.19314	-0.21	0.985733	1	0.5	0.310267	1	-0.2	0.99558	1	-0.17	0.801836	1	28.59	11.65	3.71
P04945	Ig kappa chain V-VI region NQ2-6.1	P04945	15	1	2	1	108	11.7	8.84	0	8.42	0	other biological processes	non-structural extracellular;other cell component					0	-0.13	0.999974	1	-0.14	0.849194	1	-0.01	0.914325	1	0.06	0.99998	1	-0.05	0.997171	1	-0.11	0.999674	1	0.49	0.860709	1	0.3	0.864178	1	0.4	0.997887	1	97.13	104.37	24.76
Q9JHP7	Protein O-glucosyltransferase 2	Poglut2	4	1	1	1	502	57.9	7.9	0.002	4.049	0	protein metabolism;other metabolic processes	cytosol;ER/Golgi;nucleus;other cell component	other molecular function				0	0.3	0.995316	1	-0.4	0.677415	1	-0.7	0.504409	1	0.8	0.276615	1	0.95	0.375523	1	0.15	0.999692	1	0.49	0.536429	1	-0.01	0.999999	1	-0.86	0.500429	1	39.3	1.35	22.05
P01029	Complement C4-B	C4b	2	3	4	3	1738	192.8	7.53	0	9.877	0	stress response;other biological processes	non-structural extracellular;plasma membrane;other membranes;other cell component	enzyme regulator activity;other molecular function	Complement and coagulation cascades; Alcoholic liver disease; Pertussis; Staphylococcus aureus infection; Coronavirus disease; Systemic lupus erythematosus	SIDS susceptibility pathways; Oxidative damage response; Complement activation, classical pathway	Initial triggering of complement; Regulation of Complement cascade; Regulation of Insulin-like Growth Factor (IGF) transport and uptake by Insulin-like Growth Factor Binding Proteins (IGFBPs); Post-translational protein phosphorylation; Activation of C3 and C5	14	0.27	0.954319	1	0.04	1	1	-0.23	0.962619	1	0.34	0.731488	1	0.18	0.537165	1	-0.16	0.999204	1	0.48	0.419949	1	0.41	0.728216	1	0.34	0.9998	1	11.99	13.1	17.08
Q9Z0H8	CAP-Gly domain-containing linker protein 2	Clip2	6	7	11	2	1047	115.8	6.48	0	22.14	8.58	cell organization and biogenesis	cytoskeleton;nucleus;other cell component	cytoskeletal activity				0	0.29	0.966843	1	0.47	0.819098	1	0.17	0.996665	1	0.59	0.550809	1	0.84	0.431282	1	0.26	0.999735	1	0.48	0.806586	1	0.19	0.996192	1	0.1	0.97327	1	4.4	28.85	5.19
P61969	LIM domain transcription factor LMO4	Lmo4	19	2	2	2	165	18	8.34	0	8.735	0	cell organization and biogenesis;RNA metabolism OR transcription;developmental processes;other biological processes	nucleus;other cell component	other molecular function				0	-0.43	0.399921	1	-0.41	0.889236	1	0.02	0.929674	1	0.45	0.547877	1	0.48	0.447217	1	0.03	0.999962	1	0.47	0.410536	1	-0.41	0.535835	1	-0.42	0.914214	1	9.91	4.32	21.09
P14602	Heat shock protein beta-1	Hspb1	9	2	2	2	209	23	6.55	0	6.808	0	stress response;transport;signal transduction;other biological processes	plasma membrane;other membranes;cytoskeleton;nucleus;other cell component	other molecular function	MAPK signaling pathway; VEGF signaling pathway; Amoebiasis	p38 Mapk signaling pathway; IL-3 signaling pathway; IL-6 signaling pathway; Mapk signaling pathway; FAS pathway and stress induction of HSP regulation	MAPK6/MAPK4 signaling; Extra-nuclear estrogen signaling; VEGFA-VEGFR2 Pathway; AUF1 (hnRNP D0) binds and destabilizes mRNA	12	-0.27	0.999255	1	-0.18	0.99999	1	0.09	0.996113	1	0.39	0.795406	1	1.66	0.0176661	0.22404	1.27	0.144777	1	0.47	0.992921	1	-0.2	0.886929	1	-1.38	0.0560234	0.464876	24.59	34.51	22.43
P0DOV2	Interferon-activable protein 204	Ifi204	21	11	33	1	619	69.4	8.69	0	49.97	2.23	cell organization and biogenesis;protein metabolism;RNA metabolism OR transcription;other metabolic processes;stress response;signal transduction;other biological processes	cytosol;nucleus;other cell component	nucleic acid binding activity;other molecular function	NOD-like receptor signaling pathway		Neutrophil degranulation	2	-0.15	0.999676	1	-0.11	0.999943	1	0.05	0.999999	1	0.12	0.999991	1	0.15	0.999992	1	0.04	0.999732	1	0.46	0.966327	1	0.19	0.999157	1	0.19	0.980741	1	13.12	70.3	49.54
Q8BFS6	Serine/threonine-protein phosphatase CPPED1	Cpped1	5	1	1	1	312	35.2	5.34	0.001	5.178	0		plasma membrane;other membranes;cytosol	other molecular function			Neutrophil degranulation	1	-0.32	0.988174	1	-0.42	0.996141	1	-0.1	0.999992	1	0.48	0.564361	1	0.88	0.216019	1	0.4	0.96982	1	0.46	0.979472	1	-0.33	0.611211	1	-0.83	0.293193	1	30.54	19.9	12.9
P32261	Antithrombin-III	Serpinc1	12	5	6	5	465	52	6.46	0	18.713	2	stress response;other biological processes	non-structural extracellular	enzyme regulator activity;other molecular function	Complement and coagulation cascades		Regulation of Insulin-like Growth Factor (IGF) transport and uptake by Insulin-like Growth Factor Binding Proteins (IGFBPs); Post-translational protein phosphorylation; Common Pathway of Fibrin Clot Formation; Intrinsic Pathway of Fibrin Clot Formation	5	0.17	0.782449	1	0.21	0.577528	1	0.04	0.998879	1	0.44	0.608871	1	0.24	0.584574	1	-0.2	1	1	0.45	0.721124	1	0.17	0.873388	1	0.41	0.714328	1	19.95	4.1	6.99
P61957	Small ubiquitin-related modifier 2	Sumo2	29	3	20	1	95	10.9	5.5	0	16.62	0	protein metabolism;other metabolic processes;other biological processes	nucleus	other molecular function	Nucleocytoplasmic transport; Fluid shear stress and atherosclerosis		SUMOylation of DNA damage response and repair proteins; SUMOylation of SUMOylation proteins; SUMOylation of chromatin organization proteins; SUMOylation of RNA binding proteins; SUMOylation of DNA replication proteins; Formation of Incision Complex in GG-NER; SUMOylation of transcription cofactors; Processing of DNA double-strand break ends; Vitamin D (calciferol) metabolism; SUMOylation of trans…	14	-0.3	0.302838	1	-0.27	0.490705	1	0.02	0.998553	1	0.52	0.104701	1	0.15	0.972045	1	-0.37	0.318781	1	0.45	0.0928726	1	-0.37	0.334461	1	0.02	0.997792	1	6.46	4.01	6.23
Q0KL01	UBX domain-containing protein 2B	Ubxn2b	9	3	3	3	331	37.4	5.94	0	9.381	5.42	cell cycle OR cell proliferation;cell organization and biogenesis;protein metabolism;other metabolic processes;other biological processes	cytosol;cytoskeleton;ER/Golgi;nucleus	other molecular function				0	-0.27	0.0848724	1	-0.4	0.00366229	0.243937	-0.13	0.454914	1	0.41	0.00118668	0.145676	0.4	0.00104627	0.0312538	-0.02	0.999999	1	0.45	0.000371131	0.258761	-0.23	0.279755	1	-0.34	0.0115538	0.187387	3.37	6.61	3.2
Q921J4	Ubiquitin-conjugating enzyme E2 S	Ube2s	9	2	4	2	223	24.2	7.91	0	6.555	4.25	cell cycle OR cell proliferation;cell organization and biogenesis;protein metabolism;other metabolic processes;other biological processes	nucleus	other molecular function	Ubiquitin mediated proteolysis		Separation of Sister Chromatids; Antigen processing: Ubiquitination & Proteasome degradation; Inactivation of APC/C via direct inhibition of the APC/C complex; APC/C:Cdc20 mediated degradation of Cyclin B; Autodegradation of Cdh1 by Cdh1:APC/C; APC/C:Cdc20 mediated degradation of Securin; APC/C:Cdh1 mediated degradation of Cdc20 and other APC/C:Cdh1 targeted proteins in late mitosis/early G1; Cdc…	18	-0.59	0.105416	1	-0.6	0.0784257	1	-0.01	0.999964	1	-0.18	0.982524	1	0.65	0.455718	1	0.82	0.184493	1	0.45	0.17978	1	0.04	0.99937	1	-0.79	0.22857	1	60.06	23.72	11.69
Q6PDG8	Vacuolar fusion protein MON1 homolog A	Mon1a	7	2	3	2	556	62.1	6.1	0	10.671	0	transport;other biological processes	other cytoplasmic organelle	enzyme regulator activity			RAB GEFs exchange GTP for GDP on RABs	1	-0.26	0.997312	1	-0.25	0.914951	1	0	0.993122	1	0.22	0.915122	1	0.09	0.999818	1	-0.13	0.974228	1	0.44	0.925162	1	-0.05	0.99626	1	0.09	0.999669	1	9.56	5.39	41.78
Q9ERL7	Glia maturation factor gamma	Gmfg	50	7	31	6	142	16.7	5.71	0	57.273	19.27	signal transduction;other biological processes		signal transduction activity or receptor binding;cytoskeletal activity;other molecular function			Neutrophil degranulation	1	-0.14	0.760666	1	-0.14	0.555111	1	0	0.998917	1	0.48	0.00746325	0.451406	0.34	0.0746991	0.611732	-0.15	0.741823	1	0.44	0.0188061	1	-0.18	0.452595	1	-0.04	0.944192	1	6.75	1.87	5.99
Q9JI10	Serine/threonine-protein kinase 3	Stk3	24	10	61	2	497	56.8	4.98	0	75.002	15.91	cell-cell signaling;cell cycle OR cell proliferation;cell organization and biogenesis;protein metabolism;other metabolic processes;stress response;transport;developmental processes;signal transduction;other biological processes	nucleus;other cell component	kinase activity;other molecular function	MAPK signaling pathway; Hippo signaling pathway; Hippo signaling pathway	Mapk signaling pathway	Signaling by Hippo	5	-0.4	0.990721	1	-0.42	0.997981	1	-0.02	0.99998	1	-0.05	0.990997	1	-0.08	0.999958	1	-0.03	0.969156	1	0.43	0.967288	1	0.07	0.998687	1	0.08	0.992974	1	28.29	11.61	15.73
Q9CZH3	Proteasome assembly chaperone 3	Psmg3	30	3	7	3	122	13.3	8.66	0	15.781	4.35	cell organization and biogenesis	other cell component	other molecular function				0	-0.43	0.131538	1	-0.47	0.0738511	1	-0.04	0.999025	1	0.22	0.956753	1	0.5	0.349272	1	0.28	0.794395	1	0.43	0.144171	1	-0.22	0.943174	1	-0.54	0.194633	0.924785	6.66	15.22	3.44
P19221	Prothrombin	F2	5	3	3	3	618	70.2	6.43	0	8.012	0	protein metabolism;other metabolic processes;stress response;signal transduction;other biological processes	non-structural extracellular;plasma membrane;other membranes;other cell component	signal transduction activity or receptor binding;other molecular function	Phospholipase D signaling pathway; Neuroactive ligand-receptor interaction; Complement and coagulation cascades; Platelet activation; Regulation of actin cytoskeleton; Coronavirus disease; Pathways in cancer	Blood clotting cascade; Regulation of actin cytoskeleton	Common Pathway of Fibrin Clot Formation; Cell surface interactions at the vascular wall; Regulation of Complement cascade; G alpha (q) signalling events; Peptide ligand-binding receptors; Thrombin signalling through proteinase activated receptors (PARs); Intrinsic Pathway of Fibrin Clot Formation; Platelet Aggregation (Plug Formation); Gamma-carboxylation of protein precursors; Transport of gamma…	20	0.06	0.94662	1	0.06	0.989737	1	0	0.9997	1	0.63	0.153483	1	0.22	0.703407	1	-0.41	0.816293	1	0.41	0.410357	1	-0.16	0.999973	1	0.25	0.864564	1	9.58	9.44	4.15
P57722	Poly(rC)-binding protein 3	Pcbp3	38	11	56	4	371	39.3	7.52	0	85.925	62.95	RNA metabolism OR transcription;other biological processes	nucleus;other cell component	nucleic acid binding activity;other molecular function		mRNA processing		1	-0.33	0.946213	1	-0.46	0.959512	1	-0.13	1	1	0.19	0.993433	1	-0.04	0.992818	1	-0.23	0.879601	1	0.41	0.660384	1	-0.12	0.999997	1	-0.02	0.804352	1	24.61	5.42	23.67
Q924T3	DNA repair protein XRCC4	Xrcc4	33	9	9	9	326	37	5.19	0	35.405	9.15	cell cycle OR cell proliferation;cell organization and biogenesis;DNA metabolism;other metabolic processes;stress response;developmental processes;other biological processes	cytosol;nucleus;other cell component	nucleic acid binding activity;other molecular function	Non-homologous end-joining		SUMOylation of DNA damage response and repair proteins; Nonhomologous End-Joining (NHEJ)	3	-0.26	0.590286	1	-0.13	0.988213	1	0.14	0.898631	1	0.01	1	1	0.49	0.109203	0.757644	0.49	0.0990966	1	0.41	0.134362	1	0.14	0.84078	1	-0.21	0.972635	1	7.76	5.68	3.29
Q8BLY7	Hermansky-Pudlak syndrome 6 protein homolog	Hps6	9	5	5	5	805	87.3	6.8	0	25.637	0	cell organization and biogenesis;stress response;transport;other biological processes	other membranes;cytosol;ER/Golgi;other cytoplasmic organelle;other cell component	other molecular function				0	-0.55	0.991046	1	-0.45	0.987829	1	0.11	1	1	-0.16	0.999988	1	0.39	0.94508	1	0.55	0.901453	1	0.41	1	1	0.01	0.997586	1	-0.43	0.673472	1	39.25	2.52	38.22
O35450	FK506-binding protein-like	Fkbpl	4	1	1	1	347	38.3	7.74	0.001	6.236	2.32	developmental processes;other biological processes	non-structural extracellular				The role of GTSE1 in G2/M progression after G2 checkpoint	1	-0.24	0.99377	1	-0.38	0.546413	1	-0.14	0.834468	1	0.45	0.985324	1	0.65	0.515441	1	0.2	0.859121	1	0.41	0.913664	1	-0.28	0.999963	1	-0.62	0.197651	0.933254	33.09	21.78	32.35
Q3T9E4	T-cell-specific guanine nucleotide triphosphate-binding protein 2	Tgtp2	45	16	57	16	415	47.1	5.74	0	112.946	57.66	stress response;other biological processes	other membranes;ER/Golgi	other molecular function				0	-0.69	0.0501807	1	-0.04	0.999935	1	0.65	0.0355464	1	0.48	0.48445	1	1.05	0.00106092	0.0314292	0.57	0.0207828	0.768245	0.41	0.324267	1	-0.76	0.0860407	0.850995	-0.69	0.0508395	0.43736	17.11	6.34	11.95
P08226	Apolipoprotein E	Apoe	3	1	1	1	311	35.8	5.68	0.006	3.278	1.64	cell organization and biogenesis;protein metabolism;other metabolic processes;stress response;transport;developmental processes;signal transduction;other biological processes	non-structural extracellular;extracellular matrix;plasma membrane;other membranes;cytosol;cytoskeleton;ER/Golgi;nucleus;other cytoplasmic organelle;other cell component	signal transduction activity or receptor binding;transporter activity;enzyme regulator activity;cytoskeletal activity;other molecular function	Cholesterol metabolism; Alzheimer disease	Statin pathway; Alzheimer's disease; ApoE and miR-146 in inflammation and atherosclerosis	Retinoid metabolism and transport; Regulation of Insulin-like Growth Factor (IGF) transport and uptake by Insulin-like Growth Factor Binding Proteins (IGFBPs); Post-translational protein phosphorylation; Scavenging by Class A Receptors; Chylomicron assembly; Chylomicron remodeling; Chylomicron clearance; HDL remodeling	13	-1.58	8.24712e-05	0.0686344	-1.53	3.8715e-05	0.0207125	0.05	0.989993	1	-1.29	0.00114867	0.145676	-1.46	0.000419945	0.0170134	-0.18	0.981985	1	0.4	0.0550293	1	0.11	0.694561	1	0.34	0.647091	1	20.29	31.84	5.98
Q9D0M1	Phosphoribosyl pyrophosphate synthase-associated protein 1	Prpsap1	64	20	46	17	356	39.4	7.2	0	111.494	36.96	other metabolic processes;other biological processes	other cell component	enzyme regulator activity;other molecular function				0	0.52	0.997878	1	0.37	1	1	-0.15	0.998802	1	0.07	0.999993	1	0.64	0.999231	1	0.57	0.996327	1	0.4	0.973823	1	0.86	0.787674	1	0.13	0.997365	1	22.84	31.86	25.22
Q9D8T2	Gasdermin-D	Gsdmdc1	51	18	35	18	487	53.2	5.1	0	103.155	29.14	cell organization and biogenesis;stress response;transport;other biological processes	non-structural extracellular;plasma membrane;other membranes;cytosol;nucleus	transporter activity;other molecular function	Neutrophil extracellular trap formation; NOD-like receptor signaling pathway; Salmonella infection		Neutrophil degranulation; Regulation of TLR by endogenous ligand; Release of apoptotic factors from the mitochondria; Pyroptosis; Interleukin-1 processing	8	-0.19	0.555695	1	-0.19	0.423037	1	0.01	0.999846	1	0.12	0.876109	1	0.09	0.872493	1	-0.03	1	1	0.4	0.026398	1	0.09	0.926107	1	0.13	0.979236	1	4.9	5.84	4.26
Q569L8	Centromere protein J	Cenpj	3	3	3	3	1344	153	6.55	0	10.965	0	cell cycle OR cell proliferation;cell organization and biogenesis;RNA metabolism OR transcription;signal transduction;other biological processes	cytoskeleton;nucleus;other cell component	cytoskeletal activity;other molecular function			Anchoring of the basal body to the plasma membrane; Regulation of PLK1 Activity at G2/M Transition; Loss of Nlp from mitotic centrosomes; Recruitment of mitotic centrosome proteins and complexes; Recruitment of NuMA to mitotic centrosomes; AURKA Activation by TPX2; TP53 regulates transcription of additional cell cycle genes whose exact role in the p53 pathway remain uncertain	8	-0.14	0.998482	1	-0.13	0.852511	1	0	0.970086	1	0.07	0.998825	1	0.24	0.885946	1	0.18	0.979172	1	0.4	0.759255	1	0.19	0.990789	1	0.02	0.946129	1	6.88	10.3	54.15
O88947	Coagulation factor X	F10	2	2	2	2	481	54	5.66	0.01	2.633	0	protein metabolism;other metabolic processes;stress response;other biological processes	non-structural extracellular;other membranes;ER/Golgi;other cell component	other molecular function	Complement and coagulation cascades	Blood clotting cascade	Common Pathway of Fibrin Clot Formation; Intrinsic Pathway of Fibrin Clot Formation; Extrinsic Pathway of Fibrin Clot Formation; Gamma-carboxylation of protein precursors; Transport of gamma-carboxylated protein precursors from the endoplasmic reticulum to the Golgi apparatus; Removal of aminoterminal propeptides from gamma-carboxylated proteins	8	-0.46	0.177559	1	-0.4	0.296765	1	0.05	0.99906	1	-0.27	0.625799	1	0.03	1	1	0.29	0.665493	1	0.4	0.5162	1	0.21	0.96666	1	-0.03	0.998694	1	14.1	14.28	2.96
Q921I2	Kelch domain-containing protein 4	Klhdc4	17	7	8	7	584	64.8	5.73	0	33.178	4.42							0	-0.35	0.0256298	0.879695	-0.29	0.0585753	0.987863	0.06	0.995583	1	0.12	0.949962	1	0.19	0.303484	1	0.07	0.755651	1	0.4	0.0131944	1	-0.07	0.996638	1	-0.09	0.770352	1	3.05	3.76	1.91
Q9Z0V8	Mitochondrial import inner membrane translocase subunit Tim17-A	Timm17a	13	1	1	1	171	18.1	7.9	0.007	2.963	0	cell organization and biogenesis;transport;other biological processes	other membranes;mitochondrion;nucleus	transporter activity;other molecular function				0	0.14	0.964502	1	-0.64	0.988545	1	-0.78	0.730545	1	0.28	0.997816	1	0.47	0.978055	1	0.19	0.999701	1	0.4	0.999988	1	0.26	0.99991	1	-0.71	0.696858	1	23.66	23.63	45.54
Q8BG55	Probable G-protein coupled receptor 171	Gpr171	14	4	6	4	319	36.7	8.92	0	15.117	2.32	signal transduction;other biological processes	plasma membrane;other membranes	other molecular function		GPCRs, odorant		1	1.12	0.13362	1	1.21	0.00911081	0.381229	0.09	0.606278	1	0.5	0.824262	1	0.53	0.86632	1	0.03	0.999999	1	0.4	0.97835	1	1.02	0.285431	1	1.08	0.018277	0.244246	18.61	45.85	4.97
P09535	Insulin-like growth factor II	Igf2	14	2	2	2	180	20	9.16	0	7.138	1.64	cell cycle OR cell proliferation;other metabolic processes;developmental processes;signal transduction;other biological processes	non-structural extracellular	signal transduction activity or receptor binding;enzyme regulator activity	MAPK signaling pathway; Ras signaling pathway; PI3K-Akt signaling pathway; Pathways in cancer; Proteoglycans in cancer; Hepatocellular carcinoma	Hedgehog signaling pathway; Apoptosis; Endochondral ossification	Platelet degranulation ; Regulation of Insulin-like Growth Factor (IGF) transport and uptake by Insulin-like Growth Factor Binding Proteins (IGFBPs); Signaling by Type 1 Insulin-like Growth Factor 1 Receptor (IGF1R); IRS-related events triggered by IGF1R; SHC-related events triggered by IGF1R	14	0.89	0.0475344	1	0.67	0.275307	1	-0.21	0.866081	1	0.69	0.155062	1	0.66	0.0853455	0.659893	-0.03	0.998779	1	0.39	0.708779	1	0.59	0.32195	1	0.41	0.982111	1	10.46	17.3	21.95
Q00558	40-kDa huntingtin-associated protein	F8a1	7	2	3	2	380	40.5	6.89	0	13.832	4.78							0	-0.24	0.989045	1	-0.06	1	1	0.18	0.987359	1	0.17	0.871132	1	0.07	0.985235	1	-0.09	0.996699	1	0.39	0.592409	1	-0.01	1	1	0.26	0.904222	1	19.51	18.1	12.39
Q9CWU6	Ubiquinol-cytochrome-c reductase complex assembly factor 1	Uqcc1	17	4	5	4	295	34.3	8.48	0	15.378	0	cell organization and biogenesis	other membranes;mitochondrion;other cell component					0	-0.43	0.180825	1	-0.28	0.382991	1	0.15	0.993394	1	0.03	0.997902	1	0.24	0.94077	1	0.21	0.773086	1	0.39	0.573347	1	-0.06	0.996303	1	-0.13	0.805035	1	6.33	8.68	11.56
Q9R1C6	Diacylglycerol kinase epsilon	Dgke	9	4	5	4	564	63.6	7.44	0	14.1	0	other metabolic processes;signal transduction;other biological processes	other membranes;cytosol;nucleus;other cell component	kinase activity;other molecular function	Glycerolipid metabolism; Glycerophospholipid metabolism; Metabolic pathways; Phosphatidylinositol signaling system; Phospholipase D signaling pathway; Choline metabolism in cancer		Effects of PIP2 hydrolysis	7	-0.23	0.783401	1	-0.59	0.233546	1	-0.36	0.873785	1	0.2	0.997858	1	0.33	0.663415	1	0.13	0.875555	1	0.39	0.689749	1	-0.04	0.999835	1	-0.53	0.21825	0.986935	11	14.95	12.88
Q8C142	Low density lipoprotein receptor adapter protein 1	Ldlrap1	39	11	21	11	308	34	6.58	0	45.725	2.03	protein metabolism;other metabolic processes;transport;other biological processes	plasma membrane;other membranes;cytosol;cytoskeleton;other cytoplasmic organelle;other cell component	signal transduction activity or receptor binding;other molecular function	Endocytosis; Cholesterol metabolism		Cargo recognition for clathrin-mediated endocytosis; Transport of RCbl within the body; Chylomicron clearance; LDL clearance	7	-0.34	0.0409282	1	-0.36	0.0207505	0.602408	-0.02	0.998275	1	-0.06	0.946707	1	-0.35	0.00566888	0.10189	-0.29	0.0243587	0.803604	0.38	0.0104289	1	0.11	0.566793	1	0.37	0.00291527	0.0935157	7.47	5.71	3
P42867	UDP-N-acetylglucosamine--dolichyl-phosphate N-acetylglucosaminephosphotransferase	Dpagt1	4	2	3	2	410	46.4	7.87	0.002	4.123	4.5	protein metabolism;other metabolic processes	other membranes;ER/Golgi;other cell component	other molecular function	N-Glycan biosynthesis; Metabolic pathways		Biosynthesis of the N-glycan precursor (dolichol lipid-linked oligosaccharide, LLO) and transfer to a nascent protein	3	0.02	1	1	-0.21	0.779435	1	-0.23	0.747093	1	-0.25	0.730668	1	-0.19	0.781478	1	0.07	0.999999	1	0.38	0.570834	1	0.65	0.0733384	0.803508	0.36	0.573112	1	6.95	15.92	9.66
Q80XU3	Nuclear ubiquitous casein and cyclin-dependent kinase substrate 1	Nucks1	31	7	16	7	234	26.3	5.14	0	41.764	12.5	cell organization and biogenesis;DNA metabolism;RNA metabolism OR transcription;other metabolic processes;stress response;other biological processes	nucleus;other cell component	nucleic acid binding activity;other molecular function				0	0.14	0.99776	1	0.09	1	1	-0.05	0.996209	1	0.52	0.0128453	0.625584	0.21	0.262032	1	-0.3	0.469768	1	0.38	0.0592013	1	0	0.995959	1	0.25	0.939658	1	5.27	13.12	10.61
Q91YP1	RNA 5'-monophosphate methyltransferase	Bcdin3d	5	1	1	1	285	32	6.65	0.001	4.508	2.21	RNA metabolism OR transcription;other metabolic processes;other biological processes	cytosol;nucleus;other cell component	nucleic acid binding activity;other molecular function				0	-0.44	0.420021	1	-0.37	0.456422	1	0.07	1	1	0.17	0.99982	1	-0.07	0.999407	1	-0.24	0.990989	1	0.38	0.72745	1	-0.23	0.961252	1	0.08	0.999981	1	27.11	29.82	15.09
Q61542	StAR-related lipid transfer protein 3	Stard3	9	2	3	2	446	50.4	7.49	0	8.621	0	cell organization and biogenesis;other metabolic processes;transport	other membranes;mitochondrion;ER/Golgi;nucleus;other cytoplasmic organelle;other cell component	transporter activity;other molecular function	Cholesterol metabolism		Pregnenolone biosynthesis	2	-0.31	0.999928	1	-0.56	0.667879	1	-0.25	0.782138	1	-0.09	0.920115	1	-0.15	0.904263	1	-0.06	1	1	0.38	1	1	0.16	0.961414	1	-0.03	0.997252	1	34.16	19.75	18.48
E9Q6P5	Tetratricopeptide repeat protein 7B	Ttc7b	2	1	1	1	843	94.1	6.9	0.008	2.817	0	other metabolic processes;other biological processes	plasma membrane;other membranes;cytosol					0	0.27	0.999995	1	-0.18	0.780456	1	-0.45	0.839595	1	0.8	0.475375	1	0.23	0.965397	1	-0.57	0.886842	1	0.38	0.76275	1	-0.16	0.98589	1	-0.04	0.97127	1	24.36	14.88	4.84
Q924M7	Mannose-6-phosphate isomerase	Mpi	30	9	9	9	423	46.5	5.95	0	38.592	2.91	other metabolic processes	cytosol	other molecular function	Fructose and mannose metabolism; Amino sugar and nucleotide sugar metabolism; Metabolic pathways; Biosynthesis of cofactors; Biosynthesis of nucleotide sugars		Synthesis of GDP-mannose	6	-0.43	0.04009	1	-0.3	0.234882	1	0.14	0.870292	1	0.35	0.328226	1	0.33	0.192399	1	-0.02	0.998752	1	0.38	0.189047	1	-0.4	0.0765061	0.816912	-0.25	0.238883	1	5.63	5.43	3.69
Q9CQM2	ER lumen protein-retaining receptor 2	Kdelr2	18	3	5	1	212	24.4	8.72	0	15.899	6.31	transport;other biological processes	other membranes;ER/Golgi	other molecular function			COPI-dependent Golgi-to-ER retrograde traffic; COPI-mediated anterograde transport	2	-0.23	0.999999	1	-0.15	0.999782	1	0.08	0.999202	1	0.68	0.65745	1	0.67	0.127951	0.836823	-0.01	0.799295	1	0.38	0.759562	1	-0.53	0.999998	1	-0.44	0.551621	1	19.72	24.33	10.37
Q9WVS7	Dual specificity mitogen-activated protein kinase kinase 5	Map2k5	9	3	3	3	448	50.1	6.34	0	13.117	0	protein metabolism;other metabolic processes;developmental processes;signal transduction;other biological processes	cytosol;cytoskeleton;nucleus	enzyme regulator activity;kinase activity;other molecular function	MAPK signaling pathway; Gap junction; Neurotrophin signaling pathway; Oxytocin signaling pathway; Fluid shear stress and atherosclerosis	MicroRNAs in cardiomyocyte hypertrophy; ESC pluripotency pathways; Mapk signaling pathway; EGFR1 signaling pathway; Integrin-mediated cell adhesion; Insulin signaling; Focal adhesion		12	-0.46	0.919178	1	-0.29	0.999844	1	0.18	0.82216	1	0.39	0.631055	1	0.77	0.266439	1	0.38	0.974466	1	0.38	0.999912	1	-0.48	0.257769	1	-0.68	0.481402	1	31.65	11.81	16.46
Q5HZK1	Centrosomal protein of 44 kDa	Cep44	7	2	2	2	386	43.2	5.5	0.001	6.042	2.29	cell cycle OR cell proliferation;cell organization and biogenesis	cytoskeleton;other cell component	cytoskeletal activity				0	-0.51	0.809321	1	-0.12	1	1	0.39	0.839135	1	0.05	0.911052	1	0.01	0.929939	1	-0.04	1	1	0.37	0.568114	1	-0.18	0.992158	1	0.24	0.980716	1	19.02	11.85	17.63
O35345	Importin subunit alpha-7	Kpna6	27	12	19	6	536	59.9	4.94	0	52.38	14.04	RNA metabolism OR transcription;other metabolic processes;transport;other biological processes	cytosol;nucleus;other cell component	other molecular function	Nucleocytoplasmic transport; Influenza A; Chemical carcinogenesis		Assembly of the ORC complex at the origin of replication	4	-0.21	0.186251	1	-0.2	0.490834	1	0.01	0.974827	1	-0.06	0.999332	1	0.05	0.997883	1	0.11	0.999999	1	0.37	0.0052514	1	0.22	0.483579	1	0.12	0.208876	0.960506	5.85	3.83	3.88
Q8BZ98	Dynamin-3	Dnm3	16	16	48	1	863	97.1	8.35	0	79.482	27.56	cell organization and biogenesis;transport;developmental processes;other biological processes	non-structural extracellular;plasma membrane;other membranes;cytoskeleton;ER/Golgi;other cell component	signal transduction activity or receptor binding;cytoskeletal activity;other molecular function	Phospholipase D signaling pathway; Endocytosis; Synaptic vesicle cycle; Endocrine and other factor-regulated calcium reabsorption; Bacterial invasion of epithelial cells		Clathrin-mediated endocytosis; MHC class II antigen presentation; Recycling pathway of L1; Toll Like Receptor 4 (TLR4) Cascade	9	-0.41	0.73134	1	-0.34	0.842076	1	0.08	0.999907	1	0.46	0.232881	1	-0.03	0.802425	1	-0.5	0.857271	1	0.37	0.199377	1	-0.51	0.787028	1	0.06	1	1	5.72	7.04	15.26
Q9R1C7	Pre-mRNA-processing factor 40 homolog A	Prpf40a	34	33	78	33	953	108.4	7.69	0	172.43	45.87	cell organization and biogenesis;RNA metabolism OR transcription;other metabolic processes;other biological processes	nucleus	nucleic acid binding activity;other molecular function	Spliceosome	mRNA processing	mRNA Splicing - Major Pathway	3	-0.11	0.950962	1	-0.13	0.92927	1	-0.02	0.999999	1	0.3	0.25605	1	0.23	0.212962	1	-0.06	0.999994	1	0.37	0.0667856	1	-0.04	1	1	0.01	0.999938	1	8.69	2.62	3.01
Q8K211	High affinity copper uptake protein 1	Slc31a1	6	1	1	1	196	21.9	7.28	0.001	4.272	0	transport;other biological processes	plasma membrane;other membranes;other cytoplasmic organelle;other cell component	transporter activity;other molecular function	Platinum drug resistance; Mineral absorption		Metal ion SLC transporters	3	-0.29	0.919326	1	-0.31	0.468986	1	-0.02	0.942265	1	-0.01	0.953682	1	0.06	0.996108	1	0.08	0.770321	1	0.37	0.612941	1	0.09	0.686443	1	-0.01	0.973467	1	7.95	18.48	15.35
Q7TMQ7	WD repeat-containing protein 91	Wdr91	13	9	11	9	748	83.4	6.64	0	30.165	2.44	transport;other biological processes	other membranes;cytosol;other cytoplasmic organelle	enzyme regulator activity				0	-0.24	0.738171	1	-0.12	0.997686	1	0.11	0.924816	1	0.45	0.326816	1	0.25	0.888524	1	-0.2	0.876367	1	0.37	0.403895	1	-0.32	0.645512	1	-0.01	0.995355	1	10.46	4.49	0.46
Q3U7U3	F-box only protein 7	Fbxo7	16	6	8	6	523	57.6	5.83	0	31.788	3	cell organization and biogenesis;protein metabolism;other metabolic processes;transport;other biological processes	cytosol;mitochondrion;nucleus;other cell component	other molecular function			Neddylation; Antigen processing: Ubiquitination & Proteasome degradation	2	-0.37	0.035137	0.989384	-0.16	0.409514	1	0.2	0.615173	1	0.4	0.0715667	1	0.23	0.126511	0.834648	-0.17	0.999096	1	0.37	0.0199097	1	-0.4	0.123496	0.898474	-0.02	0.949468	1	9.07	5.82	8.45
Q9CQR5	Zinc finger matrin-type protein 5	Zmat5	32	4	4	4	170	19.9	8.34	0	10.453	0	RNA metabolism OR transcription;other metabolic processes	nucleus	other molecular function			mRNA Splicing - Minor Pathway	1	-0.25	0.147227	1	-0.15	0.311629	1	0.1	0.994661	1	0.31	0.277595	1	0.29	0.777499	1	-0.02	0.921098	1	0.37	0.210074	1	-0.2	0.197967	1	-0.08	0.900119	1	4.37	7.98	9.99
P59048	p53 and DNA damage-regulated protein 1	Pdrg1	10	1	2	1	133	15.4	8.1	0.001	4.584	0	other biological processes	other cell component	other molecular function				0	-0.49	0.34673	1	-0.61	0.32746	1	-0.12	1	1	0.09	0.999994	1	0.05	0.999964	1	-0.04	1	1	0.37	0.492695	1	-0.21	0.997947	1	-0.29	0.994499	1	96.23	3.3	14.34
Q9D5R2	WD repeat-containing protein 20	Wdr20	9	3	3	3	567	62.7	8.48	0	10.289	0							0	-0.44	0.978461	1	-0.49	0.999812	1	-0.05	0.997219	1	-0.08	0.999998	1	0.32	0.90734	1	0.4	0.870332	1	0.37	1	1	0.01	0.994053	1	-0.44	0.836244	1	28.32	19.51	46.07
Q01339	Beta-2-glycoprotein 1	Apoh	4	2	2	2	345	38.6	8.22	0.002	4.215	0	protein metabolism;other metabolic processes;stress response;transport;other biological processes	non-structural extracellular;plasma membrane;other membranes;other cell component	enzyme regulator activity;other molecular function	Cholesterol metabolism		Platelet degranulation	2	0.63	0.609987	1	0.9	0.379951	1	0.26	0.997735	1	0.55	0.391033	1	0.46	0.392221	1	-0.09	1	1	0.36	0.895147	1	0.45	0.985638	1	0.8	0.885718	1	15.19	22.16	2.25
Q6RI63	Constitutive coactivator of peroxisome proliferator-activated receptor gamma	Fam120b	3	2	2	2	786	89.3	6.52	0	9.164	0	signal transduction;other biological processes	nucleus					0	-0.41	0.0915545	1	-0.27	0.294703	1	0.15	0.967898	1	0.4	0.678957	1	0.09	0.990391	1	-0.31	0.938368	1	0.36	0.357865	1	-0.46	0.230041	1	0	0.974429	1	2.78	12.92	10.88
Q8BPB0	MOB kinase activator 1B	Mob1b	25	5	13	5	216	25.1	6.73	0	25.774	14.43	signal transduction;other biological processes	cytosol;nucleus;other cell component	enzyme regulator activity;other molecular function	Hippo signaling pathway; Hippo signaling pathway		Signaling by Hippo	3	-0.33	0.0761508	1	-0.31	0.133354	1	0.02	0.999148	1	0.31	0.534429	1	0.2	0.52255	1	-0.11	1	1	0.36	0.0887649	1	-0.29	0.482646	1	-0.15	0.667323	1	4.09	5.28	5.39
P56375	Acylphosphatase-2	Acyp2	15	1	1	1	106	11.9	9.26	0.001	4.639	0			other molecular function	Pyruvate metabolism; Metabolic pathways			2	-0.84	0.999864	1	-1.13	0.999993	1	-0.29	0.998853	1	-0.52	0.99165	1	-0.29	0.965329	1	0.23	0.999911	1	0.36	0.912319	1	0.04	0.999957	1	-0.48	0.999239	1	72.87	18.02	26.78
Q78T81	Protein FAM102A	Fam102a	26	7	7	7	392	42.8	8.56	0	33.013	5.45							0	-0.41	0.0346832	0.987745	-0.09	0.996032	1	0.32	0.0773473	1	0.55	0.00263782	0.224815	0.48	0.00452941	0.0868233	-0.07	0.99929	1	0.36	0.0756258	1	-0.6	0.0012658	0.281985	-0.21	0.320426	1	6.86	12.55	6.63
P42225	Signal transducer and activator of transcription 1	Stat1	51	33	181	33	749	87.1	5.58	0	293.615	82.01	cell cycle OR cell proliferation;RNA metabolism OR transcription;other metabolic processes;stress response;developmental processes;signal transduction;other biological processes	cytosol;nucleus;other cell component	signal transduction activity or receptor binding;nucleic acid binding activity;other molecular function			Signaling by SCF-KIT; Downstream signal transduction; Interleukin-20 family signaling; Regulation of IFNA/IFNB signaling; Interleukin-4 and Interleukin-13 signaling; Interleukin-35 Signalling; Interleukin-27 signaling; Regulation of IFNG signaling; Interleukin-6 signaling; ISG15 antiviral mechanism; Interleukin-9 signaling; Interleukin-21 signaling	14	0.06	0.999758	1	-0.05	0.999993	1	-0.11	0.999991	1	0.61	0.483118	1	1.29	0.00337242	0.0721908	0.68	0.0715914	1	0.36	0.709225	1	-0.19	0.98245	1	-0.97	0.0295371	0.324518	7.66	31.74	21.75
O88842	FYVE, RhoGEF and PH domain-containing protein 3	Fgd3	34	19	33	19	733	80.6	5.76	0	88.393	32.7	cell organization and biogenesis	cytoskeleton;other cell component	enzyme regulator activity;other molecular function			CDC42 GTPase cycle; NRAGE signals death through JNK; G alpha (12/13) signalling events	3	0.04	0.859868	1	0.03	0.971168	1	-0.01	0.998668	1	0.26	0.720273	1	0	0.983324	1	-0.26	0.361486	1	0.35	0.0655453	1	0.13	0.103953	0.87554	0.38	0.0061664	0.134674	3.89	11.12	5.06
Q80TZ9	Arginine-glutamic acid dipeptide repeats protein	Rere	1	2	4	2	1558	171.6	7.69	0	7.528	0	cell cycle OR cell proliferation;cell organization and biogenesis;RNA metabolism OR transcription;developmental processes	nucleus	nucleic acid binding activity;other molecular function				0	-0.22	0.107156	1	-0.25	0.334425	1	-0.03	0.968474	1	0.21	0.82385	1	-0.06	0.885743	1	-0.26	0.274337	1	0.35	0.112906	1	-0.08	0.808274	1	0.16	0.501015	1	2.59	14.76	3.22
P20065	Thymosin beta-4	Tmsb4x	26	3	7	3	50	5.7	5.06	0.002	4.003	0	cell organization and biogenesis;other biological processes	cytosol;cytoskeleton;nucleus;other cell component	cytoskeletal activity;other molecular function	Regulation of actin cytoskeleton	Regulation of actin cytoskeleton	Platelet degranulation	3	-0.84	0.528698	1	-0.7	0.703126	1	0.14	0.999537	1	-0.53	0.745819	1	-0.51	0.950057	1	0.03	0.994823	1	0.35	0.832784	1	0.04	0.960577	1	0.15	0.988582	1	30.68	23.23	5.81
Q8CI03	FLYWCH-type zinc finger-containing protein 1	Flywch1	3	2	2	2	673	77	9.91	0.005	3.438	2.09	RNA metabolism OR transcription;stress response;other biological processes	cytosol;nucleus;other cell component	nucleic acid binding activity;other molecular function				0	-0.2	0.988747	1	-0.3	0.876594	1	-0.1	0.9958	1	0.13	0.998104	1	-0.09	0.906238	1	-0.22	0.716113	1	0.35	0.932717	1	0.01	0.999999	1	0.13	0.952978	1	16.83	4.61	9.6
Q9EQU5	Protein SET	Set	61	16	64	16	289	33.4	4.32	0	102.129	26.68	cell organization and biogenesis;other biological processes	cytosol;ER/Golgi;nucleus;other cell component	nucleic acid binding activity;other molecular function			Condensation of Prophase Chromosomes; HuR (ELAVL1) binds and stabilizes mRNA	2	-0.16	0.999998	1	-0.15	0.999458	1	0.01	0.999921	1	-0.3	0.949129	1	0.08	0.930167	1	0.38	0.503878	1	0.35	0.831525	1	0.49	0.322868	1	0.12	0.990752	1	22.69	3.33	1.98
Q8BMG1	ATR-interacting protein	Atrip	3	2	2	2	785	85.5	6.25	0.001	5.515	2.27	DNA metabolism;other metabolic processes;stress response;signal transduction;other biological processes	nucleus	other molecular function	Fanconi anemia pathway		Processing of DNA double-strand break ends; Fanconi Anemia Pathway; Regulation of TP53 Activity through Phosphorylation; HDR through Single Strand Annealing (SSA); G2/M DNA damage checkpoint; Activation of ATR in response to replication stress	7	-0.08	0.968226	1	0.19	0.999339	1	0.27	0.873911	1	0.32	0.695933	1	0.44	0.618704	1	0.11	0.999992	1	0.35	0.610445	1	-0.05	0.987564	1	0.11	0.999188	1	22.82	12.39	11.8
P49935	Pro-cathepsin H	Ctsh	14	3	4	3	333	37.1	8.4	0	12.39	0	protein metabolism;other metabolic processes;developmental processes;signal transduction;other biological processes	non-structural extracellular;cytosol;cytoskeleton;other cytoplasmic organelle;other cell component	enzyme regulator activity;other molecular function	Lysosome; Apoptosis		Neutrophil degranulation; MHC class II antigen presentation; Surfactant metabolism	5	-1.29	0.00139199	0.236457	-1.43	0.00056302	0.0810965	-0.14	0.98934	1	-0.81	0.0200385	0.811853	-1.08	0.00605432	0.10677	-0.27	0.976331	1	0.35	0.677457	1	-0.14	0.999989	1	0	1	1	24.49	12.03	4.22
Q8BVR6	RING finger and SPRY domain-containing protein 1	Rspry1	9	3	3	3	576	64.3	5.5	0	13.656	0	protein metabolism;other metabolic processes	non-structural extracellular;other cell component	other molecular function				0	-0.26	0.927249	1	-0.08	0.999967	1	0.17	0.863591	1	0.31	0.815803	1	0.32	0.842827	1	0	1	1	0.35	0.884805	1	-0.22	0.871324	1	-0.05	0.999999	1	17.37	27.77	4.99
Q66JV4	RNA-binding protein 12B-B	Rbm12b2	24	17	21	2	834	96.4	7.85	0	59.297	11.73	other biological processes	nucleus;other cell component	nucleic acid binding activity		mRNA processing		1	-0.56	0.6197	1	-0.72	0.860061	1	-0.15	0.996767	1	-0.39	0.648017	1	-0.26	0.482186	1	0.13	0.999625	1	0.35	0.999937	1	0.17	0.999984	1	-0.11	0.937368	1	17.28	13.95	37.4
Q9CZ92	Centromere protein P	Cenpp	4	1	1	1	286	33.3	5.25	0.008	2.799	0	cell organization and biogenesis	nucleus;other cell component				Deposition of new CENPA-containing nucleosomes at the centromere; Separation of Sister Chromatids; Amplification of signal from unattached kinetochores via a MAD2 inhibitory signal; Resolution of Sister Chromatid Cohesion; RHO GTPases Activate Formins; EML4 and NUDC in mitotic spindle formation	7	0.3	0.74941	1	-0.09	0.999481	1	-0.39	0.572475	1	0.21	0.963252	1	0.48	0.127884	0.836823	0.26	0.399826	1	0.35	0.568903	1	0.44	0.287868	1	-0.22	0.715254	1	10.03	10.46	28.55
Q9D8C8	Protein phosphatase 1 regulatory subunit 35	Ppp1r35	13	2	3	2	260	28.3	6.81	0	9.874	2.06	developmental processes;other biological processes	cytoskeleton;other cell component	enzyme regulator activity;other molecular function				0	0.21	0.761676	1	0.28	0.550936	1	0.06	0.998779	1	0.17	0.999982	1	0.2	1	1	0.04	0.999912	1	0.34	0.999988	1	0.38	0.59169	1	0.41	0.503273	1	48.71	18.28	22.61
Q61703	Inter-alpha-trypsin inhibitor heavy chain H2	Itih2	6	6	8	6	946	105.9	7.27	0	27.05	4.85	other metabolic processes	non-structural extracellular	enzyme regulator activity;other molecular function			Regulation of Insulin-like Growth Factor (IGF) transport and uptake by Insulin-like Growth Factor Binding Proteins (IGFBPs); Post-translational protein phosphorylation	2	0.98	0.0916024	1	0.53	0.257707	1	-0.44	0.981873	1	0.77	0.371279	1	0.63	0.115193	0.785595	-0.14	0.961965	1	0.34	0.975818	1	0.55	0.578223	1	0.24	0.999957	1	17.56	19.32	17.99
Q68FF7	SLAIN motif-containing protein 1	Slain1	6	3	3	2	579	61.3	7.64	0	12.008	4.5	cell organization and biogenesis;other biological processes	cytoskeleton;other cell component					0	-0.34	0.549502	1	-0.44	0.497	1	-0.1	0.999999	1	-0.03	0.999975	1	-0.21	0.374181	1	-0.19	0.459356	1	0.34	0.866204	1	0.03	0.997686	1	0.11	0.751959	1	6.75	9.86	10.89
Q9WV54	Acid ceramidase	Asah1	24	9	11	9	394	44.6	8.46	0	30.697	10.64	RNA metabolism OR transcription;other metabolic processes;developmental processes;other biological processes	non-structural extracellular;nucleus;other cytoplasmic organelle	other molecular function	Sphingolipid metabolism; Metabolic pathways; Sphingolipid signaling pathway; Lysosome		Neutrophil degranulation; Glycosphingolipid metabolism	6	-0.35	0.723596	1	-0.28	0.720517	1	0.07	1	1	0.02	0.993226	1	-0.04	0.985733	1	-0.06	0.999998	1	0.34	0.973122	1	-0.03	0.999993	1	0.1	1	1	36.67	6.93	12.18
Q8VDH1	F-box only protein 21	Fbxo21	3	1	1	1	627	72.1	6.06	0.006	3.212	0			nucleic acid binding activity			Antigen processing: Ubiquitination & Proteasome degradation; Neddylation	2	0.23	0.973394	1	-0.19	1	1	-0.42	0.963924	1	0.36	0.926276	1	0.07	0.998332	1	-0.29	0.75611	1	0.34	0.998736	1	0.21	0.999977	1	0.07	0.975515	1	26.79	21.72	26.67
P45878	Peptidyl-prolyl cis-trans isomerase FKBP2	Fkbp2	63	7	11	7	140	15.3	8.88	0	32.178	2.77	protein metabolism;other metabolic processes;other biological processes	other membranes;ER/Golgi	other molecular function				0	-0.15	0.999599	1	-0.25	0.947277	1	-0.11	0.99121	1	0.24	0.60286	1	0.46	0.0221436	0.266399	0.21	0.295157	1	0.34	0.54758	1	-0.05	0.999942	1	-0.37	0.0913025	0.605961	15.74	1.07	4.27
P31254	Ubiquitin-like modifier-activating enzyme 1 Y	Uba1y	12	12	75	1	1058	118	5.55	0	89.915	41.64	protein metabolism;other metabolic processes;stress response	nucleus;other cell component	other molecular function				0	0.13	0.982984	1	0.44	0.725206	1	0.31	0.97256	1	0.65	0.988578	1	0.33	1	1	-0.32	0.982335	1	0.33	0.999974	1	-0.2	0.999891	1	0.43	0.592585	1	5.93	70.01	58.05
P16125	L-lactate dehydrogenase B chain	Ldhb	51	18	56	17	334	36.5	6.05	0	128.147	27.2	other metabolic processes	other membranes;cytosol;mitochondrion;other cell component	other molecular function	Glycolysis / Gluconeogenesis; Cysteine and methionine metabolism; Pyruvate metabolism; Propanoate metabolism; Metabolic pathways; HIF-1 signaling pathway; Glucagon signaling pathway; Central carbon metabolism in cancer	Glycolysis and gluconeogenesis	Pyruvate metabolism	10	-0.24	0.93209	1	-0.25	0.571737	1	-0.02	0.971575	1	0.16	0.9584	1	-0.25	0.337916	1	-0.41	0.099599	1	0.33	0.17053	1	-0.06	0.950172	1	0.33	0.0833637	0.576772	7.17	16.09	3.14
Q07968	Coagulation factor XIII B chain	F13b	2	1	1	1	669	76.1	6.92	0.001	4.492	0	protein metabolism;other metabolic processes;stress response	non-structural extracellular		Complement and coagulation cascades; Coronavirus disease	Blood clotting cascade; Steroid biosynthesis	Common Pathway of Fibrin Clot Formation	5	-0.42	0.998261	1	-0.35	0.991169	1	0.06	0.999975	1	-0.33	0.618817	1	-0.25	0.7821	1	0.08	0.999613	1	0.33	0.999981	1	0.24	0.899646	1	0.22	0.991665	1	53.87	11.3	10.98
P49182	Heparin cofactor 2	Serpind1	3	2	2	2	478	54.5	7.34	0.004	3.452	0	stress response;other biological processes	non-structural extracellular	enzyme regulator activity;other molecular function	Complement and coagulation cascades		Regulation of Insulin-like Growth Factor (IGF) transport and uptake by Insulin-like Growth Factor Binding Proteins (IGFBPs); Post-translational protein phosphorylation; Common Pathway of Fibrin Clot Formation; Intrinsic Pathway of Fibrin Clot Formation	5	0.28	0.855733	1	0.21	0.987189	1	-0.06	0.994324	1	0.3	0.711075	1	0.34	0.354507	1	0.04	0.983491	1	0.33	0.71804	1	0.31	0.861072	1	0.2	1	1	9.25	16.81	11.81
Q60929	Myocyte-specific enhancer factor 2A	Mef2a	6	3	3	1	498	53.5	7.11	0	8.38	0	cell organization and biogenesis;RNA metabolism OR transcription;other metabolic processes;developmental processes;signal transduction;other biological processes	cytosol;nucleus;other cell component	nucleic acid binding activity;other molecular function	cGMP-PKG signaling pathway; Apelin signaling pathway; Parathyroid hormone synthesis, secretion and action; Fluid shear stress and atherosclerosis	Adipogenesis genes	Myogenesis	6	-0.3	0.0663413	1	-0.1	0.845389	1	0.2	0.382981	1	0.28	0.114986	1	0.24	0.283219	1	-0.03	0.989134	1	0.33	0.0338324	1	-0.25	0.213715	1	-0.02	0.999971	1	13.55	10.2	3.76
Q9QXK3	Coatomer subunit gamma-2	Copg2	28	20	39	17	871	97.6	5.8	0	88.325	20.29	transport	other membranes;cytosol;ER/Golgi;other cell component	other molecular function			COPI-dependent Golgi-to-ER retrograde traffic; COPI-mediated anterograde transport	2	-0.15	0.902847	1	-0.04	0.986245	1	0.11	0.998553	1	0.41	0.103742	1	0.35	0.0641981	0.548649	-0.06	0.999625	1	0.33	0.128453	1	-0.24	0.850242	1	-0.07	0.88875	1	2.73	10.93	2.96
O35382	Exocyst complex component 4	Exoc4	29	23	31	23	975	110.5	6.49	0	98.737	20.94	cell-cell signaling;cell cycle OR cell proliferation;cell organization and biogenesis;transport;developmental processes;other biological processes	plasma membrane;other membranes;cytoskeleton;ER/Golgi;other cytoplasmic organelle;other cell component	signal transduction activity or receptor binding;other molecular function	Salmonella infection		VxPx cargo-targeting to cilium; Insulin processing	3	-0.2	0.506111	1	-0.13	0.857277	1	0.07	0.984025	1	0.28	0.120659	1	0.3	0.0137699	0.189683	0.03	0.779059	1	0.33	0.0550953	1	-0.15	0.774706	1	-0.11	0.41602	1	7.35	1.94	2.65
Q9D009	Putative lipoyltransferase 2, mitochondrial	Lipt2	11	2	2	2	231	24.9	8.6	0	8.441	2.2	protein metabolism;other metabolic processes;other biological processes		other molecular function	Lipoic acid metabolism; Metabolic pathways; Biosynthesis of cofactors		Glyoxylate metabolism and glycine degradation	4	-0.13	0.999576	1	-0.2	0.999997	1	-0.07	0.998162	1	0.17	0.933824	1	0.29	0.425666	1	0.13	0.90245	1	0.33	0.814219	1	0.03	0.988043	1	-0.16	0.958892	1	22.35	10.45	17.21
Q3TJM4	Centromere protein T	Cenpt	4	1	2	1	515	56.2	9.57	0.001	5.727	0	cell cycle OR cell proliferation;cell organization and biogenesis;other biological processes	nucleus;other cell component	nucleic acid binding activity;other molecular function			Separation of Sister Chromatids; Amplification of signal from unattached kinetochores via a MAD2 inhibitory signal; Resolution of Sister Chromatid Cohesion; RHO GTPases Activate Formins; EML4 and NUDC in mitotic spindle formation; Deposition of new CENPA-containing nucleosomes at the centromere	7	-0.53	0.999983	1	-0.38	0.999997	1	0.15	1	1	0.49	0.563277	1	0.16	0.996716	1	-0.32	0.813425	1	0.33	0.999996	1	-0.69	0.585815	1	-0.21	0.998135	1	46.34	26.77	34.99
Q09014	Neutrophil cytosol factor 1	Ncf1	55	18	31	18	390	44.6	9.01	0	73.348	27.82	cell cycle OR cell proliferation;other metabolic processes;stress response;transport;other biological processes	plasma membrane;other membranes;cytosol;ER/Golgi;other cell component	enzyme regulator activity;other molecular function	Chemokine signaling pathway; Phagosome; Osteoclast differentiation; Neutrophil extracellular trap formation; Fc gamma R-mediated phagocytosis; Leukocyte transendothelial migration; Prion disease; Leishmaniasis; Chemical carcinogenesis; Diabetic cardiomyopathy; Lipid and atherosclerosis; Fluid shear stress and atherosclerosis	Chemokine signaling pathway; Microglia pathogen phagocytosis pathway; Oxidative stress and redox pathway	Detoxification of Reactive Oxygen Species; RAC1 GTPase cycle; RAC2 GTPase cycle; RAC3 GTPase cycle; VEGFA-VEGFR2 Pathway; ROS and RNS production in phagocytes; Cross-presentation of particulate exogenous antigens (phagosomes); RHO GTPases Activate NADPH Oxidases	23	0.18	0.194617	1	0.34	0.0136207	0.465839	0.16	0.603743	1	0.76	2.3903e-05	0.0105454	0.96	3.33501e-06	0.000624049	0.2	0.532614	1	0.33	0.187064	1	-0.25	0.0446924	0.730755	-0.29	0.0362276	0.3657	8.59	4.88	3.59
P61216	Transcription initiation factor TFIID subunit 13	Taf13	17	2	2	2	124	14.3	4.81	0	8.238	0	cell organization and biogenesis;protein metabolism;RNA metabolism OR transcription;other metabolic processes;other biological processes	nucleus	nucleic acid binding activity;other molecular function	Basal transcription factors	Estrogen signaling; Eukaryotic transcription initiation	RNA Polymerase II Pre-transcription Events; Regulation of TP53 Activity through Phosphorylation; RNA polymerase II transcribes snRNA genes; RNA Polymerase II Promoter Escape; RNA Polymerase II Transcription Pre-Initiation And Promoter Opening; RNA Polymerase II Transcription Initiation	10	-0.72	0.3084	1	-0.82	0.233535	1	-0.1	0.999937	1	-0.3	0.999991	1	0.04	1	1	0.34	0.999988	1	0.33	0.80531	1	-0.09	0.983722	1	-0.53	0.907769	1	23.44	31.24	28.05
P62821	Ras-related protein Rab-1A	Rab1A	69	13	44	5	205	22.7	6.21	0	85.017	31.55	cell adhesion;cell-cell signaling;cell organization and biogenesis;other metabolic processes;stress response;transport;other biological processes	other membranes;cytosol;ER/Golgi;other cytoplasmic organelle;other cell component	other molecular function	Autophagy; Amyotrophic lateral sclerosis; Pathways of neurodegeneration; Legionellosis		COPII-mediated vesicle transport; COPI-dependent Golgi-to-ER retrograde traffic; COPI-mediated anterograde transport; RAB GEFs exchange GTP for GDP on RABs; RAB geranylgeranylation; Golgi Cisternae Pericentriolar Stack Reorganization	10	-0.25	0.526897	1	0.02	0.829736	1	0.27	0.0982326	1	0.52	0.00203258	0.1936	0.6	0.000502771	0.0192936	0.08	0.935475	1	0.33	0.0680182	1	-0.43	0.0211745	0.624898	-0.25	0.482342	1	5.4	3.56	11.18
Q8VCH6	Delta(24)-sterol reductase	Dhcr24	8	3	3	3	516	60.1	8.16	0	16.54	5.39	cell organization and biogenesis;protein metabolism;other metabolic processes;stress response;developmental processes;signal transduction;other biological processes	other membranes;cytosol;cytoskeleton;ER/Golgi;nucleus;other cell component	other molecular function	Steroid biosynthesis; Metabolic pathways	Cholesterol metabolism with Bloch and Kandutsch-Russell pathways; Tryptophan metabolism	Cholesterol biosynthesis via desmosterol; Cholesterol biosynthesis via lathosterol	7	0.03	0.585706	1	0.22	0.0743771	1	0.19	0.686735	1	0.66	0.000288708	0.0658777	1.01	6.464e-06	0.000949955	0.34	0.0877037	1	0.33	0.394147	1	-0.3	0.100422	0.871501	-0.45	0.0075335	0.148549	14.89	5.48	5.2
Q3ZT31	Sorting nexin-25	Snx25	2	1	1	1	840	97.1	6.29	0.008	2.794	0	other metabolic processes;transport;other biological processes	other membranes;other cytoplasmic organelle;other cell component	signal transduction activity or receptor binding;other molecular function				0	-6.64			-0.11	0.999645	1	6.64			0.31	0.968306	1	-0.32	1	1	-0.63	0.948781	1	0.32	0.973715	1	-6.64			0.53	0.986873	1	17.66		23.87
Q8BVI5	Syntaxin-16	Stx16	22	7	7	7	326	37.1	5.86	0	22.246	2.16	cell organization and biogenesis;transport	other membranes;cytosol;ER/Golgi;other cell component	other molecular function	SNARE interactions in vesicular transport		Retrograde transport at the Trans-Golgi-Network; Intra-Golgi traffic	3	-0.28	0.699936	1	-0.27	0.646473	1	0.01	0.999999	1	0.18	0.980887	1	-0.1	0.982924	1	-0.28	0.757299	1	0.32	0.522904	1	-0.14	0.998846	1	0.15	0.944503	1	17.35	6.88	5.37
Q91YN1	Protein FAM118A	Fam118a	9	3	3	3	357	40.4	6.25	0	10.819	2.78		other membranes	other molecular function				0	-0.29	0.563029	1	-0.22	0.736059	1	0.07	0.999544	1	0.03	0.95066	1	-0.01	0.999991	1	-0.04	0.912495	1	0.32	0.51904	1	0	0.9305	1	0.11	0.999839	1	9.26	4.52	7.76
Q9D892	Inosine triphosphate pyrophosphatase	Itpa	67	8	20	8	198	21.9	5.87	0	49.465	15.17	cell organization and biogenesis;other metabolic processes	cytosol;nucleus;other cell component	other molecular function	Purine metabolism; Drug metabolism; Metabolic pathways; Nucleotide metabolism	Purine metabolism	Purine catabolism; Ribavirin ADME	7	-0.13	0.909475	1	-0.2	0.338015	1	-0.07	0.862708	1	0.13	0.999968	1	0.02	0.99415	1	-0.1	0.978487	1	0.32	0.346849	1	0.06	0.931961	1	0.09	0.995099	1	2.46	9.11	2.92
Q9D0J8	Parathymosin	Ptms	30	4	7	4	101	11.4	4.22	0	16.829	10.33	other biological processes	cytosol;nucleus	other molecular function				0	-0.53	0.00249939	0.297149	-0.37	0.0229107	0.633215	0.16	0.759635	1	0.06	0.978972	1	-0.12	0.921372	1	-0.18	0.580158	1	0.32	0.126695	1	-0.27	0.081401	0.837689	0.07	1	1	8.21	1.78	5.05
Q8CI32	BAG family molecular chaperone regulator 5	Bag5	40	15	17	15	447	50.9	6.05	0	57.178	4.49	cell organization and biogenesis;other biological processes	other membranes;cytosol;mitochondrion;nucleus;other cell component	other molecular function			Regulation of HSF1-mediated heat shock response	1	-0.22	0.195377	1	-0.26	0.0892385	1	-0.04	0.995278	1	0.13	0.991838	1	0.04	0.996165	1	-0.08	0.999999	1	0.32	0.129486	1	-0.03	0.999613	1	0.02	0.977277	1	3.78	5.99	4.85
Q8CDA1	Phosphatidylinositide phosphatase SAC2	Inpp5f	2	2	2	2	1132	127.5	7.11	0.001	4.397	0	other metabolic processes;stress response;transport;signal transduction;other biological processes	plasma membrane;other membranes;other cytoplasmic organelle;other cell component	other molecular function	Inositol phosphate metabolism; Metabolic pathways; Phosphatidylinositol signaling system		Synthesis of PIPs at the early endosome membrane	4	0.41	0.966267	1	0.55	0.553628	1	0.14	0.931924	1	0.78	0.357789	1	0.85	0.278961	1	0.07	0.99996	1	0.32	0.856634	1	-0.04	0.999979	1	0.02	0.990731	1	22.97	5.93	13.45
Q62511	E3 ubiquitin-protein ligase ZFP91	Zfp91	7	4	4	4	572	63.4	7.49	0	13.356	0	protein metabolism;other metabolic processes;signal transduction;other biological processes	nucleus	other molecular function				0	-0.13	0.991306	1	-0.14	0.822595	1	-0.01	0.984984	1	-0.01	1	1	0.26	0.707612	1	0.27	0.669799	1	0.32	0.269802	1	0.21	0.507935	1	-0.07	0.998989	1	10.53	16.43	4.04
Q9WV35	C->U-editing enzyme APOBEC-2	Apobec2	7	1	1	1	224	25.6	4.79	0.001	5.441	0	DNA metabolism;RNA metabolism OR transcription;other metabolic processes	nucleus;other cell component	nucleic acid binding activity;other molecular function			Formation of the Editosome	2	0.13	0.998427	1	-0.4	0.8955	1	-0.54	0.984867	1	0.22	1	1	0.02	0.999998	1	-0.2	0.999999	1	0.32	0.993691	1	0.23	0.999993	1	-0.1	0.988485	1	8.86	27.77	44.7
Q9Z1S3	RAS guanyl-releasing protein 1	Rasgrp1	8	5	6	5	795	90.2	8.1	0	18.953	0	cell cycle OR cell proliferation;stress response;transport;signal transduction;other biological processes	plasma membrane;other membranes;cytosol;ER/Golgi	enzyme regulator activity;other molecular function	MAPK signaling pathway; Ras signaling pathway; Platelet activation; T cell receptor signaling pathway; Pathways in cancer; PD-L1 expression and PD-1 checkpoint pathway in cancer	Mapk signaling pathway	RAF/MAP kinase cascade; Integrin signaling; Rap1 signalling; Activation of RAS in B cells	11	-0.03	1	1	-0.05	1	1	-0.02	0.999998	1	0.56	0.111741	1	0.38	0.222756	1	-0.18	0.99713	1	0.32	0.543603	1	-0.26	0.833021	1	-0.1	0.984993	1	9.49	7.02	4.58
O35381	Acidic leucine-rich nuclear phosphoprotein 32 family member A	Anp32a	40	12	130	8	247	28.5	4.07	0	94.361	32.2	transport;other biological processes	ER/Golgi;nucleus;other cell component	other molecular function			HuR (ELAVL1) binds and stabilizes mRNA	1	0.24	0.998036	1	-0.26	0.975384	1	-0.5	0.857776	1	0.26	0.999701	1	0.26	1	1	0	0.999233	1	0.32	0.987692	1	0.3	0.971139	1	-0.2	1	1	24.02	17.81	16.31
O70251	Elongation factor 1-beta	Eef1b	73	12	49	10	225	24.7	4.69	0	71.875	44.46	protein metabolism;other metabolic processes;other biological processes	cytosol;ER/Golgi;other cell component	enzyme regulator activity;nucleic acid binding activity		Translation factors	Eukaryotic Translation Elongation	2	-0.27	0.349262	1	-0.19	0.483682	1	0.08	0.999759	1	-0.22	0.502761	1	0.39	0.0430785	0.417149	0.61	0.00219292	0.178866	0.32	0.284239	1	0.27	0.421291	1	-0.26	0.0866779	0.587762	5.48	4.55	4.42
P07758	Alpha-1-antitrypsin 1-1	Serpina1a	2	1	2	1	413	46	5.72	0.009	2.644	2.26	protein metabolism;other metabolic processes;stress response;other biological processes	non-structural extracellular;ER/Golgi;other cell component	enzyme regulator activity;other molecular function	Complement and coagulation cascades			1	-2.07	0.000152705	0.0714849	-2.25	0.000116217	0.0290156	-0.18	0.999941	1	-1.42	0.000698163	0.0987967	-1.64	0.000527003	0.0194576	-0.21	0.999957	1	0.32	0.984215	1	-0.33	0.99817	1	-0.29	0.997906	1	41.09	26.89	12.8
Q9DB52	Protein FAM122A	Fam122a	9	1	1	1	284	30.3	6.79	0	8.102	0	cell cycle OR cell proliferation;signal transduction;other biological processes	nucleus;other cell component	enzyme regulator activity				0	-0.06	0.983198	1	-0.32	0.876256	1	-0.25	0.997644	1	0.39	0.999367	1	0.38	0.63506	1	-0.01	0.811809	1	0.32	0.850903	1	-0.13	0.999978	1	-0.38	0.669894	1	19.45	13.5	28.36
Q9D174	SS18-like protein 2	Ss18l2	13	1	1	1	77	8.9	7.28	0.002	4.23	0	RNA metabolism OR transcription;other biological processes	nucleus	other molecular function				0	-0.77	0.0402618	1	-0.6	0.360357	1	0.17	0.718822	1	0.19	0.736017	1	0.11	0.963731	1	-0.08	0.989696	1	0.32	0.878212	1	-0.64	0.0243513	0.649274	-0.39	0.511222	1	21.83	13.92	9.9
Q8BMD6	Transmembrane protein 260	Tmem260	6	3	4	3	703	78.9	8.29	0	11.552	0		other membranes					0	-0.12	0.985665	1	-1.3	0.0536394	0.938222	-1.19	0.150862	1	0.96	0.138636	1	0.78	0.100813	0.72815	-0.18	0.999943	1	0.32	0.962457	1	-0.76	0.177832	0.980914	-1.76	0.00157584	0.061821	8.29	38.48	40.73
P50543	Protein S100-A11	S100a11	44	4	15	4	98	11.1	5.45	0	29.335	3.87	other biological processes	non-structural extracellular;nucleus;other cell component	other molecular function			Neutrophil degranulation	1	-0.43	0.284772	1	-0.33	0.404518	1	0.09	0.999758	1	-0.28	0.922884	1	-0.36	0.562144	1	-0.08	0.973842	1	0.31	0.282451	1	0.17	0.921072	1	0.34	0.413794	1	17.91	9.42	10.25
Q9D273	Corrinoid adenosyltransferase	Mmab	30	6	9	6	237	26.3	9.2	0	27.314	14.96	other metabolic processes		other molecular function	Porphyrin metabolism; Metabolic pathways; Biosynthesis of cofactors		Cobalamin (Cbl) metabolism	4	0.28	0.988938	1	0.04	0.999635	1	-0.25	0.99951	1	-0.22	0.999999	1	0.04	0.835475	1	0.25	0.869592	1	0.31	0.933352	1	0.81	0.702582	1	0.31	1	1	10.22	19.17	19.36
Q5SVD0	Refilin-B	Rflnb	17	3	7	3	216	23.4	5.9	0	16.394	2.42	cell organization and biogenesis;developmental processes;other biological processes	cytoskeleton;other cell component	cytoskeletal activity				0	-0.53	0.0024839	0.297149	-0.55	0.00644148	0.328209	-0.02	0.990113	1	-0.43	0.0425228	1	-0.56	0.00168836	0.0448734	-0.13	0.418885	1	0.31	0.0742783	1	0.21	0.720304	1	0.31	0.0184213	0.244466	6.27	4.08	12.86
Q8QZY2	Glycerate kinase	Glyctk	12	6	8	6	523	55.3	6.67	0	27.55	5	protein metabolism;other metabolic processes	cytosol;ER/Golgi;other cell component	kinase activity;other molecular function	Pentose phosphate pathway; Glycine, serine and threonine metabolism; Glycerolipid metabolism; Glyoxylate and dicarboxylate metabolism; Metabolic pathways; Carbon metabolism		Fructose catabolism	7	-0.24	0.666671	1	-0.24	0.265227	1	0	0.96339	1	0.13	0.999993	1	-0.14	0.587281	1	-0.27	0.513972	1	0.31	0.487099	1	-0.06	0.999959	1	0.21	0.843052	1	10.27	4.58	9.79
Q62348	Translin	Tsn	39	11	17	11	228	26.2	6.44	0	34.441	6.96	RNA metabolism OR transcription;other metabolic processes	ER/Golgi;nucleus;other cell component	nucleic acid binding activity;other molecular function		mRNA processing	Small interfering RNA (siRNA) biogenesis	2	-0.01	0.97454	1	-0.03	0.999999	1	-0.01	0.95771	1	0.19	0.999783	1	0.12	0.999872	1	-0.06	1	1	0.31	0.981029	1	0.11	0.57408	1	0.16	0.958082	1	22.64	14.73	5.36
Q9DAW9	Calponin-3	Cnn3	17	7	10	5	330	36.4	5.72	0	24.464	6.61	cell organization and biogenesis;other biological processes	cytosol;cytoskeleton;other cell component	cytoskeletal activity;other molecular function				0	-0.45	0.217871	1	-0.5	0.183669	1	-0.05	0.999996	1	0.01	1	1	-0.29	0.492457	1	-0.31	0.482726	1	0.31	0.495162	1	-0.14	0.984766	1	0.11	0.883581	1	15.88	3.73	9.08
Q9ESX4	Nucleolar protein of 40 kDa	Zcchc17	29	7	9	7	241	27.5	9.63	0	29.381	6.51	other biological processes	cytosol;translational apparatus;nucleus	nucleic acid binding activity;other molecular function				0	-0.3	0.433614	1	-0.26	0.83964	1	0.05	0.971348	1	0.31	0.567895	1	-0.01	0.961884	1	-0.32	0.204326	1	0.31	0.554324	1	-0.3	0.446013	1	0.07	0.765419	1	13.3	3.71	4.31
P04212	T-cell receptor beta chain V region LB2	P04212	18	2	2	2	136	15.4	7.78	0	8.067	0	signal transduction;other biological processes	plasma membrane;other membranes					0	0.19	0.436761	1	0.2	0.387482	1	0.01	0.999998	1	0.58	0.0359848	1	0.49	0.0309849	0.33176	-0.09	0.999999	1	0.31	0.689289	1	-0.08	0.999975	1	0.02	0.999981	1	15.34	7.61	2.12
Q8BWG9	Calcium release-activated calcium channel protein 1	Orai1	11	3	4	3	304	33	7.06	0	11.494	4.61	transport;other biological processes	plasma membrane;other membranes;other cell component	transporter activity;other molecular function	Calcium signaling pathway; cAMP signaling pathway; Platelet activation; Renin secretion; Aldosterone synthesis and secretion; Cortisol synthesis and secretion; Cushing syndrome; Primary immunodeficiency			8	-0.29	0.997638	1	-0.25	0.924537	1	0.03	0.99415	1	0.33	0.950056	1	0.04	1	1	-0.28	0.952349	1	0.31	0.943909	1	-0.31	0.99823	1	0.01	0.999999	1	19.84	20.05	4.46
P70671	Interferon regulatory factor 3	Irf3	31	12	26	12	419	46.8	5.43	0	44.649	9.93	RNA metabolism OR transcription;stress response;signal transduction;other biological processes	cytosol;mitochondrion;nucleus;other cell component	nucleic acid binding activity;other molecular function	Toll-like receptor signaling pathway; NOD-like receptor signaling pathway; RIG-I-like receptor signaling pathway; Cytosolic DNA-sensing pathway; Alcoholic liver disease; Pertussis; Yersinia infection; Hepatitis C; Hepatitis B; Measles; Human cytomegalovirus infection; Influenza A; Human papillomavirus infection; Kaposi sarcoma-associated herpesvirus infection; Herpes simplex virus 1 infection; Ep…	Apoptosis; White fat cell differentiation; Fibrin complement receptor 3 signaling pathway; Toll-like receptor signaling	LRR FLII-interacting protein 1 (LRRFIP1) activates type I IFN production; TRAF3-dependent IRF activation pathway; TRAF6 mediated IRF7 activation; Regulation of innate immune responses to cytosolic DNA; Negative regulators of DDX58/IFIH1 signaling; Activation of IRF3/IRF7 mediated by TBK1/IKK epsilon; ISG15 antiviral mechanism; TICAM1-dependent activation of IRF3/IRF7; IRF3 mediated activation of …	35	-0.31	0.0462507	1	-0.32	0.0493492	0.914915	-0.01	1	1	0.13	0.999981	1	0.04	0.999992	1	-0.09	1	1	0.31	0.229298	1	-0.13	0.952909	1	-0.05	0.95569	1	6.14	5.03	4.67
P61963	DDB1- and CUL4-associated factor 7	Dcaf7	35	11	19	11	342	38.9	5.52	0	52.637	11.01	protein metabolism;other metabolic processes	cytosol;nucleus;other cell component				Neddylation	1	-0.17	0.469455	1	-0.17	0.586018	1	0	0.999929	1	0.24	0.566026	1	0.36	0.0178268	0.225696	0.12	0.270051	1	0.31	0.0698816	1	-0.1	0.998665	1	-0.21	0.210566	0.966181	2.46	2.45	2.69
Q8VD00	Sigma intracellular receptor 2	Tmem97	7	1	4	1	176	20.8	9.28	0.001	4.622	0	other biological processes	plasma membrane;other membranes;ER/Golgi;nucleus;other cytoplasmic organelle		Neuroactive ligand-receptor interaction			1	-0.12	0.519197	1	0.2	0.999004	1	0.31	0.337393	1	0.51	0.0488217	1	0.9	0.00338078	0.0721908	0.39	0.613685	1	0.31	0.374759	1	-0.32	0.0774048	0.821429	-0.4	0.178258	0.885193	7.72	12.33	10.7
Q60751	Insulin-like growth factor 1 receptor	Igf1r	1	2	2	2	1373	155.7	5.74	0.008	2.786	0	cell cycle OR cell proliferation;cell organization and biogenesis;protein metabolism;other metabolic processes;transport;developmental processes;signal transduction;other biological processes	plasma membrane;other membranes;nucleus;other cell component	signal transduction activity or receptor binding;transporter activity;enzyme regulator activity;kinase activity;other molecular function	EGFR tyrosine kinase inhibitor resistance; Endocrine resistance; MAPK signaling pathway; Ras signaling pathway; Rap1 signaling pathway; HIF-1 signaling pathway; FoxO signaling pathway; Oocyte meiosis; Autophagy; Endocytosis; mTOR signaling pathway; PI3K-Akt signaling pathway; AMPK signaling pathway; Longevity regulating pathway; Longevity regulating pathway; Focal adhesion; Adherens junction; Sig…	Endochondral ossification; MicroRNAs in cardiomyocyte hypertrophy; Focal adhesion: PI3K-Akt-mTOR signaling pathway; ID signaling pathway; Insulin signaling	Extra-nuclear estrogen signaling; Signaling by Type 1 Insulin-like Growth Factor 1 Receptor (IGF1R); IRS-related events triggered by IGF1R; SHC-related events triggered by IGF1R	38	0.18	0.395475	1	0.23	0.600334	1	0.05	0.99873	1	0.4	0.221864	1	0.28	0.831615	1	-0.12	0.814371	1	0.3	0.840238	1	0.08	0.970952	1	0.25	0.611227	1	17.36	25.19	10.8
O35980	Endonuclease III-like protein 1	Nthl1	6	1	2	1	300	33.6	9.61	0.001	5.609	2.19	DNA metabolism;other metabolic processes;stress response	mitochondrion;nucleus	nucleic acid binding activity;other molecular function	Base excision repair		Cleavage of the damaged pyrimidine ; Displacement of DNA glycosylase by APEX1	3	0.07	0.993102	1	-0.31	0.624289	1	-0.39	0.338136	1	0.41	0.550007	1	-0.17	0.999996	1	-0.58	0.616167	1	0.3	0.971361	1	-0.03	0.997843	1	0.16	0.925492	1	19.17	20.77	41.01
P59999	Actin-related protein 2/3 complex subunit 4	Arpc4	60	9	46	9	168	19.7	8.43	0	43.206	17.81	cell organization and biogenesis	cytoskeleton;nucleus;other cell component	cytoskeletal activity;other molecular function	Endocytosis; Tight junction; Fc gamma R-mediated phagocytosis; Regulation of actin cytoskeleton; Bacterial invasion of epithelial cells; Salmonella infection; Yersinia infection		Regulation of actin dynamics for phagocytic cup formation; Clathrin-mediated endocytosis; EPHB-mediated forward signaling; RHO GTPases Activate WASPs and WAVEs	11	-0.08	0.999308	1	-0.03	0.999206	1	0.05	1	1	-0.22	0.999774	1	0.17	0.999844	1	0.4	0.994796	1	0.3	0.832074	1	0.45	0.505861	1	0.1	0.78497	1	20.73	5.98	4.01
P06240	Proto-oncogene tyrosine-protein kinase LCK	Lck	61	22	109	20	509	57.9	5.25	0	148.846	102.76	protein metabolism;other metabolic processes;stress response;transport;signal transduction;other biological processes	plasma membrane;other membranes;cytosol;cytoskeleton;other cell component	signal transduction activity or receptor binding;enzyme regulator activity;kinase activity;other molecular function	NF-kappa B signaling pathway; Osteoclast differentiation; Natural killer cell mediated cytotoxicity; Th1 and Th2 cell differentiation; Th17 cell differentiation; T cell receptor signaling pathway; Yersinia infection; Human T-cell leukemia virus 1 infection; PD-L1 expression and PD-1 checkpoint pathway in cancer; Primary immunodeficiency	Delta-Notch signaling pathway; IL-3 signaling pathway; IL-2 signaling pathway; Inflammatory response pathway; ID signaling pathway	Downstream TCR signaling; Phosphorylation of CD3 and TCR zeta chains; Translocation of ZAP-70 to Immunological synapse; Generation of second messenger molecules; PD-1 signaling; PIP3 activates AKT signaling; PI5P, PP2A and IER3 Regulate PI3K/AKT Signaling; RHOH GTPase cycle; GPVI-mediated activation cascade; DAP12 signaling; CD28 dependent PI3K/Akt signaling; Regulation of KIT signaling; PECAM1 i…	34	0.21	0.0668212	1	0.31	0.00683871	0.330872	0.1	0.749747	1	0.19	0.0328989	1	0.56	8.45851e-05	0.00546522	0.36	0.0210052	0.772662	0.3	0.0477025	1	0.31	0.0959845	0.868542	0.05	0.997114	1	7.2	4.52	2.35
P70315	Wiskott-Aldrich syndrome protein homolog	Was	48	18	47	18	520	54.2	6.7	0	116.394	71.8	cell organization and biogenesis;stress response;transport;signal transduction;other biological processes	plasma membrane;other membranes;cytosol;cytoskeleton;nucleus;other cell component	cytoskeletal activity;other molecular function	Chemokine signaling pathway; Adherens junction; Tight junction; Fc gamma R-mediated phagocytosis; Yersinia infection; Choline metabolism in cancer	Chemokine signaling pathway; G13 signaling pathway; Regulation of actin cytoskeleton		9	-0.16	0.768974	1	-0.28	0.279741	1	-0.12	0.927717	1	0.12	0.999999	1	-0.02	0.999411	1	-0.14	0.997983	1	0.3	0.332175	1	0.02	0.975527	1	0.04	0.999949	1	8.25	9.09	4.2
O08760	N-glycosylase/DNA lyase	Ogg1	26	9	12	9	345	38.9	8.85	0	32.325	9.77	DNA metabolism;other metabolic processes;stress response;other biological processes	mitochondrion;nucleus;other cell component	cytoskeletal activity;nucleic acid binding activity;other molecular function	Base excision repair		Cleavage of the damaged pyrimidine ; Recognition and association of DNA glycosylase with site containing an affected purine; Cleavage of the damaged purine; Displacement of DNA glycosylase by APEX1; APEX1-Independent Resolution of AP Sites via the Single Nucleotide Replacement Pathway	6	-0.03	0.991459	1	-0.09	0.998249	1	-0.06	0.918727	1	0.42	0.0515974	1	0.24	0.51589	1	-0.18	0.631478	1	0.3	0.225525	1	-0.15	0.998994	1	-0.03	0.999863	1	9.23	9.23	2.93
P70297	Signal transducing adapter molecule 1	Stam	24	10	13	8	548	59.7	4.84	0	39.483	7.18	protein metabolism;other metabolic processes;transport;other biological processes	other membranes;other cytoplasmic organelle;other cell component	other molecular function	Endocytosis; JAK-STAT signaling pathway	IL-7 signaling pathway; IL-2 signaling pathway	Endosomal Sorting Complex Required For Transport (ESCRT); EGFR downregulation; Cargo recognition for clathrin-mediated endocytosis; RHOU GTPase cycle; Metalloprotease DUBs; Negative regulation of MET activity	11	-0.44	0.0271355	0.879848	-0.23	0.368248	1	0.21	0.576085	1	0.3	0.336652	1	0.1	0.970606	1	-0.2	0.741295	1	0.3	0.152018	1	-0.44	0.0682035	0.789305	-0.04	0.999992	1	6.71	6.72	2.13
Q8BXJ2	Transcriptional-regulating factor 1	Trerf1	1	1	1	1	1205	132.3	6.77	0.004	3.716	0	protein metabolism;RNA metabolism OR transcription;other metabolic processes;signal transduction;other biological processes	cytosol;nucleus;other cell component	nucleic acid binding activity;other molecular function				0	-0.12	0.670431	1	-0.25	0.614727	1	-0.13	0.999998	1	-0.26	0.799514	1	0.2	0.950387	1	0.46	0.340984	1	0.3	0.747263	1	0.45	0.862972	1	-0.14	0.876078	1	13.2	19.56	24.87
P61208	ADP-ribosylation factor-like protein 4C	Arl4c	14	2	2	2	192	21.5	9.09	0.001	5.832	0	transport	plasma membrane;other membranes;cytosol;other cell component	cytoskeletal activity;other molecular function				0	-0.21	0.860024	1	-0.37	0.75154	1	-0.17	0.999898	1	0.14	0.908232	1	0.09	0.881106	1	-0.06	1	1	0.3	0.834792	1	-0.05	0.926415	1	-0.16	0.807519	1	21.07	33.85	8.8
Q8R179	Kelch repeat and BTB domain-containing protein 4	Kbtbd4	15	6	7	6	534	59.8	5.74	0	22.675	2.01							0	-0.34	0.484094	1	-0.37	0.16617	1	-0.02	0.964381	1	0.31	0.595606	1	0.17	0.993295	1	-0.14	0.875071	1	0.3	0.823883	1	-0.35	0.284746	1	-0.23	0.423233	1	14.65	6.91	6.33
Q8CHG3	GRIP and coiled-coil domain-containing protein 2	Gcc2	14	23	25	23	1679	194.3	5.12	0	82.313	6.65							0	-0.27	0.404623	1	-0.3	0.344778	1	-0.03	0.999994	1	0.2	0.965732	1	0.25	0.380199	1	0.06	0.804605	1	0.3	0.550995	1	-0.16	0.890463	1	-0.25	0.220134	0.989482	13.2	6.19	4.99
Q8BGD6	Sodium-coupled neutral amino acid transporter 9	Slc38a9	5	1	1	1	560	63.4	7.5	0	6.989	2.41	transport;other biological processes	other membranes;other cytoplasmic organelle	transporter activity;enzyme regulator activity;other molecular function	mTOR signaling pathway		Amino acids regulate mTORC1; Macroautophagy; Regulation of PTEN gene transcription; TP53 Regulates Metabolic Genes; mTORC1-mediated signalling; Energy dependent regulation of mTOR by LKB1-AMPK	8	-0.56	0.9133	1	-0.24	0.988109	1	0.32	0.614272	1	0.44	0.917003	1	0.32	0.911645	1	-0.12	1	1	0.3	0.999593	1	-0.7	0.575495	1	-0.26	0.999999	1	33.91	10.1	36.24
Q3TFK5	G patch domain-containing protein 4	Gpatch4	19	6	6	6	415	46.5	9.39	0	30.152	2.84	other biological processes	nucleus	nucleic acid binding activity				0	-0.56	0.199244	1	-0.27	0.941027	1	0.3	0.610946	1	0.23	0.884836	1	0.31	0.444374	1	0.08	0.954746	1	0.3	0.962935	1	-0.49	0.131038	0.908934	-0.27	0.394965	1	17.38	3.48	4.91
O88668	Protein CREG1	Creg1	5	1	1	1	220	24.4	6.42	0.002	4.012	0	other biological processes	non-structural extracellular;other cell component				Neutrophil degranulation	1	-0.76	0.151154	1	-0.91	0.0764219	1	-0.15	0.997761	1	-0.14	0.941127	1	-0.08	0.981793	1	0.05	0.999908	1	0.3	0.859364	1	-0.33	0.983838	1	-0.53	0.780144	1	51.68	14.51	25.06
P26350	Prothymosin alpha	Ptma	23	5	25	5	111	12.2	3.79	0	41.983	27.75	cell organization and biogenesis;other biological processes	cytosol;nucleus	other molecular function				0	0.54	0.999915	1	-0.25	0.996282	1	-0.8	0.999801	1	0.39	0.677352	1	1.24	0.237222	1	0.85	0.941749	1	0.3	0.758546	1	0.46	0.998935	1	-1.19	0.664404	1	49.62	47.9	46.92
Q8BI66	Zinc finger protein 526	Znf526	2	2	2	2	675	73.9	6.39	0.003	3.948	0	RNA metabolism OR transcription;other biological processes	nucleus	nucleic acid binding activity;other molecular function				0	-0.46	0.0085156	0.574611	0.05	1	1	0.5	0.00918903	1	0.17	0.915682	1	0.03	0.99494	1	-0.14	0.678465	1	0.29	0.224514	1	-0.33	0.0944197	0.866826	0.31	0.1105	0.676451	5.81	12.3	7.23
Q9CQM5	Thioredoxin domain-containing protein 17	Txndc17	48	5	12	5	123	14	4.77	0	22.102	2.4	signal transduction;other biological processes	cytosol	other molecular function				0	-0.25	0.24343	1	-0.36	0.0644611	1	-0.11	0.952467	1	-0.04	0.999996	1	-0.19	0.642545	1	-0.15	0.576374	1	0.29	0.163603	1	0.08	0.999985	1	0.12	0.918937	1	4.56	5.05	1.93
Q9CQW7	Cytochrome c oxidase assembly factor 8	Coa8	10	2	2	2	192	22.7	10.13	0.001	4.837	0	cell organization and biogenesis;stress response;signal transduction;other biological processes	other membranes;mitochondrion					0	-0.29	0.811797	1	-0.31	0.80337	1	-0.02	1	1	0.05	0.999213	1	-0.11	0.990569	1	-0.15	0.999863	1	0.29	0.968786	1	-0.05	0.999993	1	0.09	0.999999	1	52.12	5.28	12.24
Q91VE0	Long-chain fatty acid transport protein 4	Slc27a4	32	17	21	17	643	72.3	8.59	0	67.831	11.48	other metabolic processes;transport;other biological processes	plasma membrane;other membranes;ER/Golgi;other cell component	transporter activity;other molecular function	PPAR signaling pathway; Insulin resistance; Fat digestion and absorption	PPAR signaling pathway	Transport of fatty acids	5	-0.14	0.998323	1	-0.15	0.975539	1	-0.01	0.999418	1	0.12	0.863368	1	0.07	0.974635	1	-0.06	0.998417	1	0.29	0.487969	1	0.03	0.999576	1	0.07	0.998768	1	9.55	5.56	3.38
P13020	Gelsolin	Gsn	43	26	67	26	780	85.9	6.18	0	156.754	49.44	cell organization and biogenesis;protein metabolism;other metabolic processes;stress response;transport;developmental processes;signal transduction;other biological processes	non-structural extracellular;plasma membrane;other membranes;cytosol;cytoskeleton;nucleus;other cell component	cytoskeletal activity;other molecular function	Fc gamma R-mediated phagocytosis; Regulation of actin cytoskeleton; Viral carcinogenesis	Regulation of actin cytoskeleton	Neutrophil degranulation; Caspase-mediated cleavage of cytoskeletal proteins	6	-0.24	0.977903	1	-0.39	0.66708	1	-0.15	0.961549	1	0.03	0.985505	1	-0.14	0.715716	1	-0.17	0.965619	1	0.29	0.880985	1	0.03	0.904822	1	0.04	0.912058	1	26.22	11.58	14.64
Q9D964	Glycine amidinotransferase, mitochondrial	Gatm	15	4	4	4	423	48.3	7.88	0	21.256	4.53	other metabolic processes;other biological processes	other membranes;mitochondrion	other molecular function	Glycine, serine and threonine metabolism; Arginine and proline metabolism; Metabolic pathways		Creatine metabolism	4	-0.4	0.998459	1	-0.26	0.999994	1	0.14	0.999759	1	0	1	1	0.04	0.996062	1	0.04	0.997329	1	0.29	1	1	-0.1	0.99718	1	0	0.987304	1	14.11	58.53	27.54
Q99NF3	Centrosomal protein of 41 kDa	Cep41	38	11	12	11	373	41.4	8.12	0	50.784	4.94	cell organization and biogenesis;protein metabolism;other metabolic processes;transport	cytoskeleton;other cell component				Recruitment of mitotic centrosome proteins and complexes; Anchoring of the basal body to the plasma membrane; Regulation of PLK1 Activity at G2/M Transition; Loss of Nlp from mitotic centrosomes; Recruitment of NuMA to mitotic centrosomes; AURKA Activation by TPX2	7	-0.2	0.647319	1	-0.11	0.865172	1	0.1	0.997795	1	-0.03	0.997951	1	0.22	0.940078	1	0.24	0.772781	1	0.29	0.150993	1	0.11	0.63909	1	-0.04	0.982673	1	9.68	9.21	3.37
P82198	Transforming growth factor-beta-induced protein ig-h3	Tgfbi	3	2	2	2	683	74.6	7.06	0.001	5.553	0	cell adhesion;cell cycle OR cell proliferation;cell organization and biogenesis;developmental processes;other biological processes	non-structural extracellular;extracellular matrix;ER/Golgi	signal transduction activity or receptor binding;other molecular function				0	-0.49	0.0332379	0.966613	-0.26	0.694522	1	0.23	0.328778	1	0.26	0.553498	1	0.08	0.971415	1	-0.18	0.922985	1	0.29	0.271208	1	-0.45	0.0874029	0.854989	-0.04	0.999999	1	10.89	3.97	7.05
Q8VEH3	ADP-ribosylation factor-like protein 8A	Arl8a	39	6	11	2	186	21.4	7.77	0	37.13	8.18	cell cycle OR cell proliferation;transport;other biological processes	other membranes;cytoskeleton;other cytoplasmic organelle;other cell component	other molecular function	Salmonella infection		Neutrophil degranulation	2	-0.28	0.696498	1	-0.12	0.99993	1	0.17	0.577424	1	0.4	0.0935748	1	0.23	0.271932	1	-0.17	0.978769	1	0.29	0.421068	1	-0.39	0.202828	1	-0.05	0.999994	1	12.44	9.78	9.28
Q7TSI1	Pleckstrin homology domain-containing family M member 1	Plekhm1	4	3	3	3	1074	118.5	6.65	0	7.089	0	cell organization and biogenesis;other metabolic processes;transport;other biological processes	other membranes;nucleus;other cytoplasmic organelle;other cell component	other molecular function	Salmonella infection			1	-0.07	0.880029	1	-0.19	0.637964	1	-0.12	0.996157	1	0.15	0.965652	1	0.22	0.973299	1	0.07	1	1	0.29	0.824326	1	0.07	0.984129	1	-0.12	0.878969	1	2.2	8.18	2.78
Q8C6E0	Cilia- and flagella-associated protein 36	Cfap36	9	2	2	2	343	39.6	4.93	0	11.158	2.13		cytoskeleton;nucleus;other cell component					0	-0.64	0.0169484	0.752356	-0.28	0.410347	1	0.36	0.380827	1	0	0.999263	1	0.15	0.510064	1	0.15	0.701678	1	0.29	0.262741	1	-0.35	0.380975	1	-0.14	0.701851	1	6.82	14.98	2.75
Q99KR8	Plasma alpha-L-fucosidase	Fuca2	11	4	4	4	461	53.6	6.61	0	14.916	2.16	other metabolic processes;other biological processes	non-structural extracellular;other cytoplasmic organelle	other molecular function	Other glycan degradation; Lysosome		Neutrophil degranulation; Regulation of Insulin-like Growth Factor (IGF) transport and uptake by Insulin-like Growth Factor Binding Proteins (IGFBPs); Post-translational protein phosphorylation	5	-0.09	0.971641	1	0	0.999998	1	0.1	0.952836	1	0.26	0.703447	1	0.44	0.301518	1	0.18	0.968353	1	0.29	0.863502	1	-0.07	0.885334	1	-0.15	0.913079	1	9.85	12.12	2.39
Q69Z61	PWWP domain-containing protein 2A	Pwwp2a	3	2	2	2	730	79.3	9.28	0.006	3.098	0	cell organization and biogenesis;other biological processes	nucleus	other molecular function				0	-0.43	0.473268	1	0.01	0.948982	1	0.44	0.143901	1	-0.09	0.986342	1	0.46	0.266317	1	0.55	0.101828	1	0.29	0.981918	1	-0.06	0.992738	1	-0.17	0.96853	1	11.16	23.51	7.17
O88811	Signal transducing adapter molecule 2	Stam2	42	16	20	14	523	57.4	5.07	0	66.062	13.64	transport;signal transduction	other membranes;cytosol;nucleus;other cytoplasmic organelle;other cell component	other molecular function	Endocytosis; JAK-STAT signaling pathway	IL-7 signaling pathway; IL-2 signaling pathway	Ub-specific processing proteases; EGFR downregulation; Cargo recognition for clathrin-mediated endocytosis; RHOU GTPase cycle; Negative regulation of MET activity; Endosomal Sorting Complex Required For Transport (ESCRT)	11	-0.35	0.431372	1	-0.52	0.160962	1	-0.17	0.977133	1	-0.17	0.934796	1	-0.02	0.999999	1	0.15	0.957354	1	0.29	0.7306	1	0.11	0.998674	1	-0.21	0.850407	1	12.74	9.21	9.22
O70579	Peroxisomal membrane protein PMP34	Slc25a17	10	2	4	2	307	34.4	10.11	0	8.758	0	other metabolic processes;transport	other membranes;other cytoplasmic organelle	transporter activity;other molecular function	Peroxisome		Alpha-oxidation of phytanate; Class I peroxisomal membrane protein import	3	-0.3	0.973003	1	-0.46	0.290102	1	-0.16	0.671529	1	0.04	0.995149	1	0.14	0.88449	1	0.1	0.991442	1	0.29	0.829724	1	-0.05	1	1	-0.31	0.345045	1	19.03	4.51	18.78
P35545	Ubiquitin-like protein FUBI	Fau	26	1	2	1	74	7.8	4.28	0.001	6.502	2.98	cell organization and biogenesis;stress response	non-structural extracellular;cytosol;translational apparatus;nucleus	other molecular function	Ribosome; Coronavirus disease	Cytoplasmic ribosomal proteins		3	-0.12	0.894332	1	-0.07	0.999996	1	0.05	0.847267	1	0.74	0.032829	1	1.12	0.00432265	0.0837165	0.38	0.823041	1	0.29	0.499212	1	-0.57	0.115361	0.887832	-0.9	0.105932	0.664562	12.74	17.03	21.55
P02798	Metallothionein-2	Mt2	20	1	1	1	61	6.1	7.83	0.001	4.398	2.3	stress response;signal transduction;other biological processes	cytosol;nucleus;other cell component	other molecular function	Mineral absorption	Lung fibrosis	Metallothioneins bind metals	3	0.62	0.154246	1	1.02	0.0236252	0.641133	0.4	0.856469	1	0.56	0.781507	1	0.31	0.835071	1	-0.25	0.999997	1	0.28	1	1	0.34	0.781561	1	1	0.185438	0.901814	40.51	8.16	11.19
Q9D0Y8	39S ribosomal protein L52, mitochondrial	Mrpl52	13	1	1	1	121	13.6	10.93	0.005	3.395	0	protein metabolism;other metabolic processes	other membranes;mitochondrion;translational apparatus;nucleus	other molecular function			Mitochondrial translation elongation; Mitochondrial translation termination	2	-0.7	0.910594	1	0.41	0.989547	1	1.11	0.632108	1	-0.14	0.948448	1	0.2	0.999843	1	0.34	0.987143	1	0.28	0.999951	1	-0.28	0.994446	1	0.49	0.981569	1	66.93	23.36	7.33
Q04857	Collagen alpha-1(VI) chain	Col6a1	3	3	3	3	1025	108.4	5.36	0	8.064	0	cell adhesion;developmental processes;other biological processes	non-structural extracellular;extracellular matrix;plasma membrane;other membranes;other cell component	other molecular function	PI3K-Akt signaling pathway; Focal adhesion; ECM-receptor interaction; Protein digestion and absorption; Human papillomavirus infection		ECM proteoglycans; Signaling by PDGF; Assembly of collagen fibrils and other multimeric structures; Integrin cell surface interactions; NCAM1 interactions; Collagen chain trimerization; Collagen degradation	13	-0.18	0.852403	1	-0.62	0.311877	1	-0.44	0.89691	1	-0.63	0.288131	1	-0.56	0.409451	1	0.07	0.999752	1	0.28	0.982547	1	0.74	0.522392	1	0.23	0.99691	1	10.49	25.12	14.73
Q8CHG5	Apoptosis-resistant E3 ubiquitin protein ligase 1	Arel1	3	2	2	2	823	94.1	7.25	0.001	4.3	0	protein metabolism;other metabolic processes;other biological processes	cytosol;other cell component	other molecular function			Antigen processing: Ubiquitination & Proteasome degradation	1	-0.39	0.960327	1	-0.24	0.999916	1	0.15	0.989557	1	0.01	0.997128	1	-0.11	0.963985	1	-0.12	0.810744	1	0.28	0.967439	1	-0.12	0.995808	1	0.16	0.756094	1	23.48	16.54	35.22
Q91W40	Kinesin light chain 3	Klc3	19	8	10	5	508	56	6.77	0	30.753	6.05	cell organization and biogenesis;transport;other biological processes	cytoskeleton;mitochondrion;other cell component	cytoskeletal activity	Alzheimer disease; Parkinson disease; Amyotrophic lateral sclerosis; Huntington disease; Prion disease; Pathways of neurodegeneration; Salmonella infection		MHC class II antigen presentation; COPI-dependent Golgi-to-ER retrograde traffic; Kinesins; RHO GTPases activate KTN1	11	-0.21	0.308754	1	-0.23	0.207149	1	-0.02	0.999695	1	0.14	0.995388	1	-0.01	0.997735	1	-0.16	0.93326	1	0.28	0.361639	1	-0.07	0.987678	1	0.07	1	1	4.24	15.14	8.34
P28650	Adenylosuccinate synthetase isozyme 1	Adss1	13	6	9	3	457	50.2	8.43	0	17.761	8.09	other metabolic processes	other membranes;other cell component	cytoskeletal activity;other molecular function	Purine metabolism; Alanine, aspartate and glutamate metabolism; Metabolic pathways; Nucleotide metabolism; Biosynthesis of cofactors	Purine metabolism	Purine ribonucleoside monophosphate biosynthesis	7	-0.27	0.607791	1	0.16	0.868024	1	0.44	0.141641	1	0.47	0.354044	1	0.37	0.290108	1	-0.1	0.999987	1	0.28	0.683368	1	-0.47	0.296895	1	0.07	0.999087	1	3.44	5.16	23.08
P15508	Spectrin beta chain, erythrocytic	Sptb	4	9	17	1	2128	245.1	5.33	0	32.604	13.52	cell organization and biogenesis;other metabolic processes;other biological processes	plasma membrane;other membranes;cytosol;cytoskeleton;other cell component	cytoskeletal activity			RAF/MAP kinase cascade; NCAM signaling for neurite out-growth; Interaction between L1 and Ankyrins; COPI-mediated anterograde transport	4	-0.35	0.161218	1	-0.22	0.75621	1	0.13	0.784206	1	0.12	0.727866	1	0.04	0.99424	1	-0.09	0.944968	1	0.28	0.530062	1	-0.19	0.269642	1	0.02	0.999996	1	9.6	16.76	10.11
P97432	Next to BRCA1 gene 1 protein	Nbr1	2	1	1	1	988	109.9	5.1	0.004	3.559	0	other metabolic processes;other biological processes	other membranes;cytosol;cytoskeleton;mitochondrion;nucleus;other cytoplasmic organelle;other cell component	other molecular function	Mitophagy		Pexophagy	2	-0.32	0.969783	1	0.05	0.999998	1	0.37	0.982076	1	0.47	0.74704	1	0.34	0.766959	1	-0.13	1	1	0.28	0.988041	1	-0.51	0.711086	1	-0.01	0.959126	1	10.8	38.41	18.44
P63024	Vesicle-associated membrane protein 3	Vamp3	39	4	9	1	103	11.5	8.5	0	37.445	17.33	cell adhesion;cell organization and biogenesis;stress response;transport;other biological processes	plasma membrane;other membranes;cytosol;other cytoplasmic organelle;other cell component	other molecular function	SNARE interactions in vesicular transport; Phagosome		Cargo recognition for clathrin-mediated endocytosis; RAC1 GTPase cycle; RHOG GTPase cycle; RAC2 GTPase cycle; RAC3 GTPase cycle; RHOA GTPase cycle; RHOB GTPase cycle; RHOC GTPase cycle; RHOF GTPase cycle; RHOD GTPase cycle; RHOQ GTPase cycle; RHOH GTPase cycle; ER-Phagosome pathway; Retrograde transport at the Trans-Golgi-Network	17	-0.35	0.731341	1	-0.36	0.301415	1	-0.01	0.958765	1	-0.1	0.795065	1	0.04	0.992914	1	0.15	0.974808	1	0.28	0.95929	1	0.03	0.979358	1	-0.13	0.951607	1	8.86	18.95	11.15
P53762	Aryl hydrocarbon receptor nuclear translocator	Arnt	7	3	3	3	791	86.9	6.64	0	15.767	0	RNA metabolism OR transcription;stress response;developmental processes;signal transduction;other biological processes	nucleus;other cell component	signal transduction activity or receptor binding;nucleic acid binding activity;other molecular function	HIF-1 signaling pathway; Cushing syndrome; Pathways in cancer; Chemical carcinogenesis; Chemical carcinogenesis; Renal cell carcinoma		Regulation of gene expression by Hypoxia-inducible Factor; Xenobiotics; Aryl hydrocarbon receptor signalling; Endogenous sterols; NPAS4 regulates expression of target genes	12	-0.12	0.585348	1	-0.08	0.305097	1	0.04	0.992556	1	0.28	0.153352	1	0.34	0.0670578	0.564083	0.06	0.994587	1	0.28	0.170723	1	-0.12	0.545615	1	-0.14	0.128452	0.732746	4.27	7.58	16.39
Q6PB51	Coiled-coil domain-containing protein 117	Ccdc117	23	5	6	5	277	30.4	5.88	0	23.369	7.56	other biological processes	cytoskeleton;nucleus;other cell component					0	-0.49	0.00223574	0.293785	-0.35	0.018097	0.56011	0.14	0.795433	1	0.01	0.988689	1	0.08	0.982574	1	0.07	1	1	0.28	0.150208	1	-0.22	0.0705613	0.797779	-0.15	0.423129	1	9.77	4.34	5.1
Q9QXX4	Calcium-binding mitochondrial carrier protein Aralar2	Slc25a13	31	20	34	14	676	74.4	8.6	0	74.757	18.28	other metabolic processes;transport;other biological processes	other membranes;mitochondrion	transporter activity;other molecular function			Gluconeogenesis; Aspartate and asparagine metabolism	2	-0.16	0.99927	1	-0.14	0.998916	1	0.03	1	1	-0.03	0.718126	1	0.34	0.981811	1	0.37	0.972144	1	0.28	0.98701	1	0.15	0.996866	1	-0.19	0.999465	1	10.08	12.25	3.24
Q9CZX7	Type 2 phosphatidylinositol 4,5-bisphosphate 4-phosphatase	Pip4p2	9	1	3	1	257	28	8.68	0.001	6.201	0	other metabolic processes;other biological processes	plasma membrane;other membranes;other cytoplasmic organelle	other molecular function	Phosphatidylinositol signaling system			1	-0.25	0.755578	1	-0.5	0.996359	1	-0.25	0.945534	1	0.41	0.991772	1	0	0.996277	1	-0.41	0.999999	1	0.28	0.999316	1	-0.38	0.626304	1	-0.22	0.987884	1	24.04	48.83	25.54
P62751	60S ribosomal protein L23a	Rpl23a	45	8	35	8	156	17.7	10.45	0	46.632	6.51	cell organization and biogenesis;protein metabolism;other metabolic processes	cytosol;translational apparatus;nucleus;other cell component	nucleic acid binding activity;other molecular function	Ribosome; Coronavirus disease	Cytoplasmic ribosomal proteins	L13a-mediated translational silencing of Ceruloplasmin expression; SRP-dependent cotranslational protein targeting to membrane; Major pathway of rRNA processing in the nucleolus and cytosol; Formation of a pool of free 40S subunits; GTP hydrolysis and joining of the 60S ribosomal subunit; Nonsense Mediated Decay (NMD) independent of the Exon Junction Complex (EJC); Nonsense Mediated Decay (NMD) e…	10	-0.13	0.79395	1	-0.01	0.980211	1	0.12	0.990084	1	0.19	0.862847	1	0.49	0.0255111	0.28883	0.3	0.161649	1	0.28	0.133835	1	-0.04	0.998969	1	-0.23	0.563176	1	9.04	5.27	6.51
Q9D0B5	Thiosulfate sulfurtransferase/rhodanese-like domain-containing protein 3	Tstd3	7	1	1	1	157	17.3	8.13	0.002	4.171	0			other molecular function				0	-0.34	0.0706732	1	-0.51	0.0499814	0.919805	-0.17	0.99993	1	-0.09	0.999999	1	0.04	1	1	0.13	0.999978	1	0.28	0.467203	1	0.03	0.829402	1	-0.27	0.630089	1	14.11	19.35	4.6
Q64253	Lymphocyte antigen 6E	Ly6e	11	1	3	1	130	13.8	7.05	0.001	6.096	2.11							0	-0.08	0.997746	1	0.76	0.00525255	0.301093	0.84	0.0106446	1	1.05	7.91141e-05	0.0260151	1.86	4.47641e-07	0.000218277	0.82	0.00491433	0.299814	0.28	0.684962	1	-0.85	0.0011943	0.281985	-0.82	0.000589482	0.0359566	7.41	19.49	7.2
O70370	Cathepsin S	Ctss	41	10	15	10	340	38.4	6.96	0	33.802	4.31	cell organization and biogenesis;protein metabolism;other metabolic processes;other biological processes	non-structural extracellular;other membranes;other cytoplasmic organelle;other cell component	other molecular function	Lysosome; Phagosome; Apoptosis; Antigen processing and presentation; Tuberculosis		Neutrophil degranulation; MHC class II antigen presentation; Assembly of collagen fibrils and other multimeric structures; Degradation of the extracellular matrix; Trafficking and processing of endosomal TLR	10	0.14	0.308068	1	0.4	0.025034	0.66256	0.25	0.62653	1	0.54	0.0118731	0.605444	0.47	0.00370034	0.0768256	-0.07	0.977682	1	0.27	0.534548	1	-0.13	0.999692	1	0.19	0.989762	1	11.77	7.56	10.44
P14426	H-2 class I histocompatibility antigen, D-K alpha chain	H2-D1	22	8	63	1	362	40.6	5.47	0	54.272	16.59	other biological processes	non-structural extracellular;plasma membrane;other membranes;ER/Golgi;other cytoplasmic organelle;other cell component	signal transduction activity or receptor binding;other molecular function				0	-0.19	0.941958	1	0.25	0.999981	1	0.44	0.891989	1	0.61	0.443425	1	0.41	0.595105	1	-0.2	0.999731	1	0.27	0.911142	1	-0.53	0.499787	1	0.1	0.996115	1	9.98	30.15	30.69
Q8R349	Cell division cycle protein 16 homolog	Cdc16	21	14	18	14	620	71.4	5.76	0	54.146	17.18	cell cycle OR cell proliferation;protein metabolism;other metabolic processes;other biological processes	cytoskeleton;nucleus;other cell component		Cell cycle; Oocyte meiosis; Ubiquitin mediated proteolysis; Progesterone-mediated oocyte maturation; Human T-cell leukemia virus 1 infection		Antigen processing: Ubiquitination & Proteasome degradation; Inactivation of APC/C via direct inhibition of the APC/C complex; APC/C:Cdc20 mediated degradation of Cyclin B; Autodegradation of Cdh1 by Cdh1:APC/C; APC/C:Cdc20 mediated degradation of Securin; APC/C:Cdh1 mediated degradation of Cdc20 and other APC/C:Cdh1 targeted proteins in late mitosis/early G1; Cdc20:Phospho-APC/C mediated degrada…	21	-0.1	0.994573	1	-0.11	0.988714	1	-0.01	0.999999	1	0.24	0.727928	1	0.09	0.947078	1	-0.14	0.993795	1	0.27	0.590723	1	-0.07	0.999739	1	0.06	0.999976	1	3.69	7.75	3.35
O70200	Allograft inflammatory factor 1	Aif1	12	1	1	1	147	16.9	8.76	0.001	5.738	2.64	cell organization and biogenesis;stress response;transport;signal transduction;other biological processes	plasma membrane;other membranes;cytosol;cytoskeleton;nucleus;other cell component	cytoskeletal activity;other molecular function				0	-1.56	0.0291058	0.91066	-1.32	0.127682	1	0.24	0.940781	1	-1.06	0.122055	1	-1.09	0.290893	1	-0.03	0.990531	1	0.27	0.996613	1	-0.23	0.998289	1	0.04	0.999999	1	32.96	13.46	24.44
P70265	6-phosphofructo-2-kinase/fructose-2,6-bisphosphatase 2	Pfkfb2	15	5	5	5	519	59.9	8.12	0	28.102	4.38	other metabolic processes;other biological processes	cytosol;nucleus;other cell component	kinase activity;other molecular function	Fructose and mannose metabolism; Metabolic pathways; AMPK signaling pathway; Thyroid hormone signaling pathway	Focal adhesion: PI3K-Akt-mTOR signaling pathway	Regulation of glycolysis by fructose 2,6-bisphosphate metabolism	6	-0.46	0.169765	1	-0.33	0.562073	1	0.13	0.935529	1	0.09	1	1	-0.09	0.6312	1	-0.17	0.640671	1	0.27	0.99369	1	-0.28	0.368568	1	0.03	0.998103	1	13.28	1.25	0.59
P68033	Actin, alpha cardiac muscle 1	Actc1	47	18	786	1	377	42	5.39	0	189.377	734.53	cell organization and biogenesis;developmental processes;other biological processes	cytoskeleton;other cell component	cytoskeletal activity;other molecular function	Cardiac muscle contraction; Adrenergic signaling in cardiomyocytes; Hypertrophic cardiomyopathy; Dilated cardiomyopathy	Myometrial relaxation and contraction pathways	RHOA GTPase cycle; RHOB GTPase cycle; Striated Muscle Contraction	8	-0.49	0.00457869	0.413186	-0.26	0.149252	1	0.23	0.348494	1	0.17	0.932218	1	0.03	0.999983	1	-0.14	0.967795	1	0.27	0.11321	1	-0.38	0.115356	0.887832	-0.01	1	1	7.04	9.46	0.9
Q9DC29	ATP-binding cassette sub-family B member 6, mitochondrial	Abcb6	4	3	6	2	842	93.7	8.05	0	8.145	8.59	cell organization and biogenesis;other metabolic processes;stress response;transport;developmental processes;other biological processes	non-structural extracellular;plasma membrane;other membranes;cytosol;mitochondrion;ER/Golgi;nucleus;other cytoplasmic organelle	transporter activity;other molecular function	ABC transporters		Mitochondrial ABC transporters	2	-0.06	0.99947	1	-0.1	0.99935	1	-0.04	1	1	-1.18	0.793923	1	0.2	0.569596	1	1.38	0.0984134	1	0.27	0.485269	1	1.39	0.127967	0.902596	-0.03	0.999968	1	13.4	4.68	12.05
Q922R5	Serine/threonine-protein phosphatase 4 regulatory subunit 3B	Ppp4r3b	21	17	24	8	820	93.9	4.86	0	64.906	18.81	protein metabolism;other metabolic processes;stress response;other biological processes	cytoskeleton;nucleus;other cell component	enzyme regulator activity	Glucagon signaling pathway			1	-0.17	0.997129	1	0.06	0.999997	1	0.22	0.992235	1	0.25	0.999989	1	0.36	0.965718	1	0.11	0.932769	1	0.27	0.999988	1	-0.15	0.999982	1	-0.03	0.99392	1	17.63	11.77	11.83
Q8CAB8	Cytosolic arginine sensor for mTORC1 subunit 2	Castor2	5	2	2	2	329	36.1	5.45	0.005	3.386	0	other biological processes	cytosol;other cell component	other molecular function	mTOR signaling pathway		Amino acids regulate mTORC1	2	-0.18	0.874453	1	-0.14	0.880493	1	0.03	1	1	0.66	0.999984	1	0.15	0.983573	1	-0.51	0.995129	1	0.27	0.999389	1	-0.57	0.987706	1	-0.03	0.999998	1	113.18	8.34	9.53
Q9JI44	DNA methyltransferase 1-associated protein 1	Dmap1	30	12	20	12	468	53.1	9.5	0	50.628	17.07	cell organization and biogenesis;protein metabolism;DNA metabolism;RNA metabolism OR transcription;other metabolic processes;stress response;other biological processes	cytosol;nucleus;other cell component	other molecular function				0	-0.1	0.913308	1	-0.1	0.92401	1	0	1	1	0.29	0.313408	1	0.24	0.218114	1	-0.05	0.999803	1	0.27	0.249028	1	-0.12	0.957581	1	-0.08	0.893411	1	7.22	3.26	3.12
Q91V24	ATP-binding cassette sub-family A member 7	Abca7	4	5	10	5	2159	236.7	7.28	0	23.526	2.02	cell organization and biogenesis;protein metabolism;other metabolic processes;transport;signal transduction;other biological processes	plasma membrane;other membranes;ER/Golgi;other cytoplasmic organelle;other cell component	transporter activity;other molecular function	ABC transporters		ABC transporters in lipid homeostasis	2	-0.01	0.965363	1	0.02	0.948596	1	0.04	0.999999	1	0.46	0.121827	1	0.37	0.626684	1	-0.09	0.810429	1	0.27	0.869177	1	-0.2	0.932289	1	-0.08	0.99845	1	10.09	6.39	9.57
O54967	Activated CDC42 kinase 1	Tnk2	5	5	5	5	1055	116.9	7.43	0	10.182	2.04	protein metabolism;other metabolic processes;stress response;transport;signal transduction;other biological processes	plasma membrane;other membranes;cytosol;nucleus;other cytoplasmic organelle;other cell component	signal transduction activity or receptor binding;kinase activity;other molecular function		Oxidative damage response; G13 signaling pathway; EGFR1 signaling pathway; Focal adhesion		4	-0.52	0.279884	1	-0.55	0.086217	1	-0.03	0.967989	1	-0.03	0.969124	1	-0.13	0.671364	1	-0.1	0.973002	1	0.27	0.850736	1	-0.22	0.999122	1	-0.15	0.998688	1	11.2	20.3	12.22
Q61457	G1/S-specific cyclin-E1	Ccne1	9	3	3	3	408	47	5.99	0	9.425	0	cell-cell signaling;cell cycle OR cell proliferation;cell organization and biogenesis;protein metabolism;DNA metabolism;other metabolic processes;signal transduction;other biological processes	cytoskeleton;nucleus;other cell component	kinase activity;other molecular function	Cell cycle; Oocyte meiosis; p53 signaling pathway; PI3K-Akt signaling pathway; Cellular senescence; Cushing syndrome; Hepatitis B; Measles; Human papillomavirus infection; Human T-cell leukemia virus 1 infection; Epstein-Barr virus infection; Pathways in cancer; Viral carcinogenesis; MicroRNAs in cancer; Prostate cancer; Small cell lung cancer; Gastric cancer	Parkinson's disease; G1 to S cell cycle control; ID signaling pathway	CDK-mediated phosphorylation and removal of Cdc6; SCF(Skp2)-mediated degradation of p27/p21; G0 and Early G1; Cyclin D associated events in G1; DNA Damage/Telomere Stress Induced Senescence; Phosphorylation of proteins involved in G1/S transition by active Cyclin E:Cdk2 complexes; PTK6 Regulates Cell Cycle; RHOBTB3 ATPase cycle; TP53 Regulates Transcription of Genes Involved in G1 Cell Cycle Arre…	31	-0.38	0.420525	1	-0.13	0.906115	1	0.25	0.927919	1	0.36	0.759465	1	0.36	0.215804	1	0	0.870551	1	0.27	0.90162	1	-0.47	0.278017	1	-0.22	0.219959	0.989288	14.84	16.67	15.83
Q05816	Fatty acid-binding protein 5	Fabp5	62	9	25	9	135	15.1	6.54	0	59.263	9.48	other metabolic processes;transport;other biological processes	non-structural extracellular;cytosol;nucleus;other cell component	transporter activity;other molecular function	PPAR signaling pathway	PPAR signaling pathway	Neutrophil degranulation; Triglyceride catabolism; Signaling by Retinoic Acid	5	-0.47	0.236698	1	-0.33	0.392317	1	0.14	0.998785	1	0.11	0.941471	1	0.27	0.460124	1	0.16	0.915036	1	0.27	0.949851	1	-0.3	0.225254	1	-0.32	0.087212	0.589783	15.39	12.54	10.88
Q9CQZ7	DNA-directed RNA polymerase III subunit RPC10	Polr3k	50	3	4	3	108	12.3	7.83	0	18.917	0	RNA metabolism OR transcription;other metabolic processes;stress response	nucleus	nucleic acid binding activity;other molecular function	RNA polymerase; Cytosolic DNA-sensing pathway	Purine metabolism; Eukaryotic transcription initiation	RNA Polymerase III Transcription Initiation From Type 1 Promoter; RNA Polymerase III Transcription Initiation From Type 2 Promoter; RNA Polymerase III Transcription Initiation From Type 3 Promoter	7	-0.26	0.463969	1	0.05	0.999961	1	0.31	0.370654	1	0.53	0.101093	1	0.42	0.259518	1	-0.12	0.987622	1	0.27	0.772299	1	-0.53	0.0405277	0.721604	-0.1	0.958862	1	8.84	25.98	11.96
Q9Z0E6	Guanylate-binding protein 2	Gbp2	36	21	62	20	589	66.7	5.71	0	141.898	48.21	stress response;other biological processes	non-structural extracellular;other membranes;cytosol;cytoskeleton;ER/Golgi;nucleus;other cell component	cytoskeletal activity;other molecular function	NOD-like receptor signaling pathway			1	-0.21	0.833742	1	0.11	0.999818	1	0.32	0.70337	1	0.33	0.175451	1	1.53	6.95107e-05	0.00469354	1.2	0.00299135	0.217933	0.27	0.559032	1	-0.28	0.359134	1	-1.15	0.00110323	0.0497982	15.47	5.31	11.42
Q8VCI0	Phospholipase B-like 1	Plbd1	26	12	17	12	550	63	8.87	0	47.956	7.22	other metabolic processes	non-structural extracellular;other cytoplasmic organelle	other molecular function			Acyl chain remodelling of PC; Acyl chain remodelling of PE; Hydrolysis of LPC; Acyl chain remodelling of PI	4	-0.71	0.0263808	0.879695	-0.79	0.00603391	0.320525	-0.08	0.944415	1	-0.44	0.211175	1	-0.66	0.0227344	0.269461	-0.21	0.744043	1	0.26	0.885464	1	-0.01	0.99992	1	0.13	0.999726	1	28.97	2.24	12.05
P47936	Cannabinoid receptor 2	Cnr2	3	1	1	1	347	38.2	8.05	0.001	4.746	0	stress response;signal transduction;other biological processes	plasma membrane;other membranes;ER/Golgi;other cell component	other molecular function	Neuroactive ligand-receptor interaction	GPCRs, non-odorant ; GPCRs, class A rhodopsin-like; GPCRs, small ligand	G alpha (i) signalling events; Class A/1 (Rhodopsin-like receptors)	6	0.09	0.999367	1	0.18	0.984115	1	0.09	0.999373	1	0.58	0.0587769	1	0.4	0.235992	1	-0.18	0.94439	1	0.26	0.427261	1	-0.23	0.909591	1	0.04	0.999932	1	22.79	8.07	13.56
O35621	Phosphomannomutase 1	Pmm1	10	4	5	1	262	29.8	5.47	0	10.015	3.69	protein metabolism;other metabolic processes;other biological processes	cytosol;other cell component	other molecular function	Fructose and mannose metabolism; Amino sugar and nucleotide sugar metabolism; Metabolic pathways; Biosynthesis of cofactors; Biosynthesis of nucleotide sugars		Synthesis of GDP-mannose	6	-0.26	0.601434	1	-0.16	0.944427	1	0.1	0.97243	1	0.15	0.999953	1	0.15	0.999957	1	0	1	1	0.26	0.987141	1	-0.14	0.960625	1	-0.04	1	1	19.99	5.42	4.7
Q05512	Serine/threonine-protein kinase MARK2	Mark2	34	25	31	19	776	86.3	9.67	0	95.842	12.71	cell-cell signaling;cell organization and biogenesis;protein metabolism;other metabolic processes;developmental processes;signal transduction;other biological processes	plasma membrane;other membranes;cytoskeleton;nucleus;other cell component	cytoskeletal activity;kinase activity;other molecular function		Wnt signaling pathway		1	-0.08	0.966809	1	-0.2	0.530187	1	-0.13	0.918622	1	0.28	0.419158	1	0.11	0.821852	1	-0.17	0.97298	1	0.26	0.324482	1	-0.09	0.991012	1	-0.05	0.960652	1	6.55	4.91	3.55
P06745	Glucose-6-phosphate isomerase	Gpi	43	22	120	22	558	62.7	8.13	0	141.047	38.4	other metabolic processes;stress response;developmental processes;signal transduction;other biological processes	plasma membrane;other membranes;cytosol;nucleus;other cell component	signal transduction activity or receptor binding;other molecular function	Glycolysis / Gluconeogenesis; Pentose phosphate pathway; Starch and sucrose metabolism; Amino sugar and nucleotide sugar metabolism; Metabolic pathways; Carbon metabolism; Biosynthesis of nucleotide sugars	Glycolysis and gluconeogenesis	TP53 Regulates Metabolic Genes; Neutrophil degranulation; Gluconeogenesis; Glycolysis	12	-0.22	0.474277	1	-0.12	0.869731	1	0.09	0.972447	1	0.17	1	1	0.19	0.999761	1	0.01	0.999927	1	0.26	0.873875	1	-0.13	0.960422	1	-0.05	0.999712	1	5.52	1.77	5.5
P31786	Acyl-CoA-binding protein	Dbi	48	4	24	4	87	10	8.82	0	44.391	13.14	cell cycle OR cell proliferation;other metabolic processes;stress response;developmental processes;other biological processes	non-structural extracellular;plasma membrane;other membranes;cytoskeleton;ER/Golgi;nucleus;other cell component	signal transduction activity or receptor binding;other molecular function	PPAR signaling pathway	PPAR signaling pathway	Mitochondrial Fatty Acid Beta-Oxidation	3	-0.38	0.633566	1	-0.29	0.828464	1	0.09	0.998927	1	-0.4	0.998902	1	0.02	0.993783	1	0.42	0.940518	1	0.26	0.295151	1	0.27	0.900845	1	-0.06	0.995486	1	3.53	6.38	1.03
Q9CRW3	UPF0538 protein C2orf76 homolog	Q9CRW3	40	5	5	5	126	14.6	7.55	0	20.529	0							0	-0.33	0.0332959	0.966613	-0.37	0.0439626	0.861989	-0.04	0.999978	1	0.18	0.836126	1	-0.06	0.98334	1	-0.24	0.476434	1	0.26	0.315969	1	-0.26	0.167685	0.968913	-0.06	0.988766	1	4.58	10.38	1.16
Q571I4	Inactive tyrosine-protein kinase PRAG1	Prag1	6	6	6	6	1373	147.9	7.36	0	22.566	2.55	protein metabolism;other metabolic processes;other biological processes	nucleus;other cell component	kinase activity;other molecular function			RND2 GTPase cycle	1	-0.4	0.496049	1	-0.41	0.414923	1	-0.01	0.999984	1	0.01	0.815446	1	-0.06	0.722593	1	-0.07	0.999967	1	0.26	0.973599	1	-0.14	0.999984	1	-0.08	0.999966	1	5.33	21.52	11.92
Q9JLQ0	CD2-associated protein	Cd2ap	36	21	32	21	637	70.4	6.38	0	94.634	10.65	cell adhesion;cell cycle OR cell proliferation;cell organization and biogenesis;protein metabolism;other metabolic processes;other biological processes	plasma membrane;other membranes;cytosol;cytoskeleton;nucleus;other cell component	signal transduction activity or receptor binding;other molecular function	Bacterial invasion of epithelial cells	Primary focal segmental glomerulosclerosis (FSGS)		2	-0.36	0.156428	1	-0.25	0.448843	1	0.11	0.969134	1	0.23	0.870867	1	0.13	0.98699	1	-0.1	0.996025	1	0.26	0.519636	1	-0.34	0.397825	1	-0.13	0.970433	1	11.54	9.4	4.8
Q6PD10	Inositol hexakisphosphate kinase 1	Ip6k1	7	2	2	2	433	49.3	7.23	0	10.097	5.03	other metabolic processes;other biological processes	cytosol;nucleus;other cell component	kinase activity;other molecular function	Phosphatidylinositol signaling system		Synthesis of pyrophosphates in the cytosol; Synthesis of IPs in the nucleus	3	-0.18	0.996926	1	-0.31	0.51232	1	-0.13	0.767816	1	0.13	0.956499	1	0.09	0.856617	1	-0.04	0.999505	1	0.26	0.676109	1	-0.05	0.999929	1	-0.14	0.712898	1	14.76	4.47	4.8
Q6A065	Centrosomal protein of 170 kDa	Cep170	7	9	10	8	1588	174.9	7.17	0	29.719	2		cytosol;cytoskeleton;other cell component					0	-0.3	0.394163	1	-0.38	0.0809131	1	-0.08	0.885572	1	0.1	0.532906	1	0.04	0.957716	1	-0.07	0.933969	1	0.26	0.22621	1	-0.15	0.763071	1	-0.16	0.682578	1	15.12	4.12	5.48
Q3TC72	Fumarylacetoacetate hydrolase domain-containing protein 2A	Fahd2	32	6	8	6	313	34.7	8.16	0	27.134	2.06			other molecular function				0	-0.29	0.397265	1	-0.11	0.988792	1	0.17	0.730177	1	0.23	0.506607	1	0.3	0.26378	1	0.08	0.994455	1	0.26	0.84245	1	-0.25	0.166889	0.968913	-0.16	0.535268	1	10.84	1.62	4.61
P59913	Protein-L-isoaspartate O-methyltransferase domain-containing protein 1	Pcmtd1	7	2	2	2	357	40.7	5.66	0.001	5.864	0	protein metabolism;other metabolic processes	other membranes;other cell component	other molecular function				0	-0.37	0.332991	1	-0.08	0.999778	1	0.29	0.461641	1	0.22	0.191702	1	0.4	0.158825	0.960771	0.18	0.999995	1	0.26	0.440065	1	-0.33	0.136197	0.920607	-0.22	0.909995	1	5.38	16.54	7.41
Q80V94	AP-4 complex subunit epsilon-1	Ap4e1	4	4	4	4	1122	124.8	5.72	0	16.086	2.18	transport	other membranes;ER/Golgi	other molecular function	Lysosome		Golgi Associated Vesicle Biogenesis; Lysosome Vesicle Biogenesis	3	0.12	0.930368	1	-0.38	0.608348	1	-0.51	0.186627	1	0.13	0.999999	1	0.19	0.989306	1	0.06	0.994547	1	0.26	0.907922	1	0.26	0.470727	1	-0.31	0.828262	1	10.07	15.38	10.66
Q9D8N6	Protein lin-37 homolog	Lin37	7	1	2	1	246	28.4	9.01	0.001	6.452	0	other biological processes	nucleus;other cell component		Cellular senescence		G0 and Early G1	2	-0.07	0.992254	1	-0.21	0.47616	1	-0.14	0.785704	1	0.02	0.87229	1	0.37	0.0239054	0.276926	0.35	0.14697	1	0.26	0.260953	1	0.17	0.983617	1	-0.32	0.052602	0.448408	8.02	6.17	10.89
Q9CW79	Golgin subfamily A member 1	Golga1	2	2	2	1	758	87.3	5.52	0.001	5.793	0		other membranes;ER/Golgi;other cell component				Retrograde transport at the Trans-Golgi-Network	1	-0.16	0.786571	1	-0.23	0.674082	1	-0.07	0.999931	1	0.38	0.51187	1	0.4	0.547496	1	0.02	1	1	0.26	0.857032	1	-0.29	0.431279	1	-0.38	0.360778	1	11.93	8.9	12.8
Q99N95	39S ribosomal protein L3, mitochondrial	Mrpl3	16	6	8	6	348	39.1	9.55	0	21.448	1.68	protein metabolism;other metabolic processes	other membranes;mitochondrion;translational apparatus	other molecular function	Ribosome		Mitochondrial translation elongation; Mitochondrial translation termination	3	-0.31	0.991484	1	-0.28	0.994096	1	0.04	1	1	0.17	0.995087	1	0.38	0.231381	1	0.22	0.449909	1	0.26	0.998327	1	-0.22	0.98211	1	-0.4	0.192781	0.920067	21.07	2.32	5.18
A2AH22	Activating molecule in BECN1-regulated autophagy protein 1	Ambra1	5	4	4	4	1300	142.8	7.01	0	18.247	0	cell cycle OR cell proliferation;cell organization and biogenesis;protein metabolism;other metabolic processes;stress response;developmental processes;other biological processes	cytosol;cytoskeleton;mitochondrion;ER/Golgi;nucleus;other cytoplasmic organelle;other cell component	other molecular function	Mitophagy; Autophagy; Alzheimer disease; Amyotrophic lateral sclerosis; Huntington disease; Spinocerebellar ataxia; Pathways of neurodegeneration		Macroautophagy	8	-0.03	0.941774	1	-0.03	0.992183	1	0	0.70093	1	0.39	0.881146	1	0.7	0.567731	1	0.3	0.988847	1	0.26	0.999091	1	-0.16	0.999978	1	-0.46	0.454605	1	15.4	26.63	19.97
Q9D2Q2	Probable tRNA (uracil-O(2)-)-methyltransferase	Trmt44	3	2	3	2	713	79.8	7.25	0	6.581	0	RNA metabolism OR transcription;other metabolic processes	other cell component	other molecular function				0	0.12	0.494085	1	-0.46	0.958564	1	-0.58	0.911488	1	0.28	0.996782	1	0.3	0.997943	1	0.02	1	1	0.26	0.870132	1	0.1	0.999839	1	-0.5	0.977698	1	62.85	7.33	27.95
Q9JLG8	Calpain-15	Capn15	3	2	2	2	1095	118.6	6.76	0.001	6.305	0	protein metabolism	other cell component	other molecular function			Degradation of the extracellular matrix	1	-0.5	0.999966	1	0.34			0.83			-0.28	0.956834	1	-0.02	0.999468	1	0.25	0.992725	1	0.25	0.999844	1	0.03	0.96793	1	0.62			43.14	74.22
Q08890	Iduronate 2-sulfatase	Ids	8	4	4	4	552	62.1	5.8	0	18.396	3.43	protein metabolism;other metabolic processes	other cytoplasmic organelle;other cell component	other molecular function	Glycosaminoglycan degradation; Metabolic pathways; Lysosome		HS-GAG degradation; CS/DS degradation	5	-0.14	1	1	0.13	0.686192	1	0.28	0.66929	1	0.43	0.707325	1	-0.09	0.994937	1	-0.52	0.424999	1	0.25	0.999918	1	-0.33	0.804874	1	0.47	0.30752	1	16.18	10.61	10.88
Q9JMG7	Hepatoma-derived growth factor-related protein 3	Hdgfl3	62	9	28	7	202	22.4	8.4	0	54.932	16.33	cell organization and biogenesis;RNA metabolism OR transcription;developmental processes;signal transduction;other biological processes	cytosol;nucleus;other cell component	signal transduction activity or receptor binding;cytoskeletal activity;nucleic acid binding activity;other molecular function				0	-0.17	0.999928	1	-0.05	1	1	0.12	0.999825	1	0.26	0.978521	1	-0.18	0.999896	1	-0.45	0.932539	1	0.25	0.951098	1	-0.18	1	1	0.38	0.864707	1	23.98	26.81	16.5
Q8BJ64	Choline dehydrogenase, mitochondrial	Chdh	8	5	5	5	596	66.4	8.51	0	16.817	7.13	other metabolic processes		other molecular function	Glycine, serine and threonine metabolism; Metabolic pathways	One-carbon metabolism and related pathways; Glutathione and one-carbon metabolism	Choline catabolism	5	-0.05	0.998314	1	-0.26	0.750008	1	-0.21	0.923104	1	0.1	0.995389	1	-0.21	0.417262	1	-0.31	0.69314	1	0.25	0.999135	1	0.1	0.997252	1	0.19	0.925866	1	13.57	16.12	9.29
Q9DBB8	Trans-1,2-dihydrobenzene-1,2-diol dehydrogenase	Dhdh	8	2	2	2	333	36.3	6.44	0	6.639	2.37	other metabolic processes		other molecular function	Pentose and glucuronate interconversions; Metabolism of xenobiotics by cytochrome P450; Metabolic pathways			3	-0.52	0.989357	1	-0.43	0.999192	1	0.09	0.999819	1	0.26	1	1	-0.35	0.997842	1	-0.61	0.998622	1	0.25	0.999994	1	-0.53	0.980546	1	0.17	1	1	34.19	30.89	11.12
P97364	Selenide, water dikinase 2	Sephs2	17	6	9	5	452	47.8	6.06	0	23.678	2.92	other metabolic processes	other cell component	kinase activity;other molecular function	Selenocompound metabolism; Metabolic pathways	Selenium metabolism / selenoproteins	Selenocysteine synthesis	4	-0.07	0.999312	1	-0.18	0.93717	1	-0.11	0.990881	1	0.27	0.898707	1	-0.01	0.997503	1	-0.28	0.690324	1	0.25	0.823495	1	-0.09	0.999986	1	0.09	0.972818	1	8.45	5.03	9.2
Q8BP01	Vimentin-type intermediate filament-associated coiled-coil protein	Vmac	16	2	2	2	174	19	5.39	0	7.874	2.68		cytoskeleton;other cell component					0	-0.09	0.98964	1	-0.15	0.876523	1	-0.06	0.995332	1	0.3	0.96723	1	0.04	0.999744	1	-0.25	0.89409	1	0.25	0.865665	1	-0.14	0.999833	1	0.05	0.999594	1	23.26	6.92	8.01
Q99LJ1	Tissue alpha-L-fucosidase	Fuca1	5	3	3	3	452	52.2	6.95	0	8.179	0	other metabolic processes	other cytoplasmic organelle;other cell component	other molecular function	Other glycan degradation; Lysosome		Neutrophil degranulation; Reactions specific to the complex N-glycan synthesis pathway	4	0.09	0.985182	1	0.03	0.997505	1	-0.06	0.999932	1	0.14	0.772775	1	0.29	0.196358	1	0.15	0.831921	1	0.25	0.77828	1	0.2	0.986237	1	-0.01	0.967788	1	13.7	8.86	5.61
Q61233	Plastin-2	Lcp1	77	40	457	40	627	70.1	5.33	0	414.388	173.23	cell organization and biogenesis;stress response;signal transduction;other biological processes	plasma membrane;other membranes;cytosol;cytoskeleton;other cell component	signal transduction activity or receptor binding;cytoskeletal activity;other molecular function				0	-0.01	1	1	-0.16	0.971539	1	-0.14	0.97668	1	-0.05	0.941791	1	0.13	1	1	0.18	0.925147	1	0.25	0.936572	1	0.28	0.519088	1	-0.04	0.999998	1	9.41	7.61	5.22
P61971	Nuclear transport factor 2	Nutf2	57	5	36	5	127	14.5	5.38	0	51.209	0	transport;other biological processes	other membranes;cytosol;nucleus	other molecular function				0	-0.28	0.268214	1	-0.38	0.0981972	1	-0.1	0.98352	1	-0.04	1	1	-0.09	0.997561	1	-0.05	0.995224	1	0.25	0.331663	1	0.01	0.999903	1	-0.04	0.99868	1	8.95	2.33	4.42
Q9QY06	Unconventional myosin-IXb	Myo9b	25	48	70	48	2114	238.7	8.63	0	204.441	41.37	cell organization and biogenesis;signal transduction;other biological processes	cytosol;cytoskeleton;other cell component	signal transduction activity or receptor binding;enzyme regulator activity;cytoskeletal activity;other molecular function			Regulation of actin dynamics for phagocytic cup formation; RHOA GTPase cycle; RHOB GTPase cycle; CDC42 GTPase cycle; RAC1 GTPase cycle; RHOC GTPase cycle; RHOF GTPase cycle; SLIT2:ROBO1 increases RHOA activity	8	-0.03	0.999982	1	0	0.999568	1	0.03	0.999989	1	0.41	0.0444142	1	0.29	0.115633	0.786783	-0.12	0.990491	1	0.25	0.519295	1	-0.2	0.667497	1	-0.05	0.965601	1	8.5	5.95	3.91
P68254	14-3-3 protein theta	Ywhaq	70	18	176	14	245	27.8	4.78	0	133.387	225.31	transport;signal transduction;other biological processes	cytosol;other cell component	other molecular function	Cell cycle; Oocyte meiosis; PI3K-Akt signaling pathway; Hippo signaling pathway; Hepatitis C; Hepatitis B; Viral carcinogenesis	Primary focal segmental glomerulosclerosis (FSGS); Myometrial relaxation and contraction pathways; Calcium regulation in cardiac cells	TP53 Regulates Metabolic Genes; Activation of BAD and translocation to mitochondria ; RHO GTPases activate PKNs; Chk1/Chk2(Cds1) mediated inactivation of Cyclin B:Cdk1 complex; Regulation of localization of FOXO transcription factors	15	-0.35	0.219563	1	-0.11	0.944945	1	0.24	0.639778	1	0.28	0.197008	1	0.21	0.336373	1	-0.07	0.998708	1	0.25	0.53592	1	-0.38	0.0650595	0.777808	-0.07	0.795956	1	6.69	7.49	4.15
E9PYL2	Proline-rich protein 12	Prr12	5	8	8	8	2035	211.7	7.65	0	33.778	7.79		nucleus;other cell component	nucleic acid binding activity				0	-0.04	0.999375	1	-0.1	0.847021	1	-0.06	0.955022	1	0.22	0.119502	1	0.28	0.0647607	0.55157	0.06	0.998751	1	0.25	0.162935	1	-0.02	0.99409	1	-0.13	0.537167	1	3.94	8.86	3.79
Q9D6H2	Intraflagellar transport protein 25 homolog	Hspb11	20	2	3	2	143	16.3	5.16	0	11.508	2.92	cell organization and biogenesis;transport;developmental processes;signal transduction;other biological processes	cytoskeleton;other cell component	other molecular function			Intraflagellar transport	1	-0.35	0.0701694	1	-0.18	0.272681	1	0.17	0.945685	1	0.18	0.922319	1	0.21	0.302874	1	0.04	0.807247	1	0.25	0.171448	1	-0.27	0.660621	1	-0.14	0.45232	1	1.84	3.36	11.14
Q3TFD2	Lysophosphatidylcholine acyltransferase 1	Lpcat1	9	3	4	3	534	59.7	6.34	0	8.934	0	protein metabolism;other metabolic processes;developmental processes;other biological processes	plasma membrane;other membranes;ER/Golgi;other cell component	other molecular function	Glycerophospholipid metabolism; Ether lipid metabolism; Metabolic pathways		Neutrophil degranulation; Synthesis of PC; Synthesis of PA; Acyl chain remodelling of PC; Acyl chain remodelling of PG	8	-0.48	0.228838	1	-0.24	0.863873	1	0.24	0.788591	1	0.13	0.953641	1	0.19	0.875531	1	0.06	0.999823	1	0.25	0.64195	1	-0.35	0.559743	1	-0.18	0.983025	1	11.71	15.02	12.22
P61804	Dolichyl-diphosphooligosaccharide--protein glycosyltransferase subunit DAD1	Dad1	27	3	9	3	113	12.5	7.08	0	16.998	0	protein metabolism;other metabolic processes;developmental processes;other biological processes	other membranes;ER/Golgi	enzyme regulator activity	N-Glycan biosynthesis; Various types of N-glycan biosynthesis; Metabolic pathways; Protein processing in endoplasmic reticulum			4	-0.14	0.999948	1	-0.18	0.999273	1	-0.04	0.99999	1	-1.17	0.784797	1	0.28	0.743901	1	1.45	0.155868	1	0.25	0.847744	1	1.28	0.283533	1	-0.21	0.992823	1	9.83	3.83	4.15
Q505B7	Protein archease	Zbtb8os	18	3	6	3	168	19.7	4.56	0	15.565	5.53	RNA metabolism OR transcription;other metabolic processes	other cell component	other molecular function				0	-0.55	0.00405454	0.399585	-0.53	0.00580937	0.319527	0.03	0.999909	1	-0.08	0.912791	1	-0.05	0.997565	1	0.03	0.992157	1	0.25	0.250167	1	-0.23	0.653831	1	-0.23	0.46382	1	7.12	6.93	4.1
Q7TSZ8	Nucleus accumbens-associated protein 1	Nacc1	10	4	5	4	514	56.5	5.73	0	24.308	4.66	RNA metabolism OR transcription;other biological processes	nucleus;other cell component	nucleic acid binding activity;other molecular function		Mechanisms associated with pluripotency		1	-0.28	0.603392	1	-0.06	0.995369	1	0.22	0.863635	1	0.18	0.159239	1	0.46	0.00693416	0.119201	0.28	0.452048	1	0.25	0.259606	1	-0.2	0.4221	1	-0.26	0.142875	0.77577	6.98	11.6	3.23
P97302	Transcription regulator protein BACH1	Bach1	5	3	3	3	739	81.3	5.01	0	12.058	2.05	cell cycle OR cell proliferation;DNA metabolism;RNA metabolism OR transcription;other metabolic processes;stress response;other biological processes	nucleus	nucleic acid binding activity;other molecular function			Heme signaling; Regulation of BACH1 activity	2	-0.5	0.0312212	0.939074	-0.6	0.00305908	0.222605	-0.1	0.728921	1	-0.07	0.992381	1	-0.01	0.996445	1	0.06	0.901667	1	0.25	0.254953	1	-0.18	0.969851	1	-0.34	0.0678961	0.508745	7.75	17.42	7.22
Q9QXX8	Nuclear fragile X mental retardation-interacting protein 1	Nufip1	4	2	2	2	484	54.7	9.47	0	7.226	0	cell organization and biogenesis;other biological processes	nucleus;other cell component	nucleic acid binding activity;other molecular function		mRNA processing		1	-0.38	0.170174	1	-0.41	0.114913	1	-0.03	0.999825	1	-0.05	0.79271	1	0.18	0.529007	1	0.24	0.0872476	1	0.25	0.646825	1	-0.08	0.999918	1	-0.35	0.0822858	0.571576	10.32	6.79	16.17
P41216	Long-chain-fatty-acid--CoA ligase 1	Acsl1	14	9	14	6	699	77.9	7.15	0	30.268	8.43	other metabolic processes;transport;signal transduction;other biological processes	plasma membrane;other membranes;mitochondrion;ER/Golgi;other cytoplasmic organelle	other molecular function	Fatty acid biosynthesis; Fatty acid degradation; Metabolic pathways; Fatty acid metabolism; PPAR signaling pathway; Peroxisome; Ferroptosis; Thermogenesis; Adipocytokine signaling pathway	Fatty acid beta-oxidation; PPAR signaling pathway; Fatty acid biosynthesis; Mitochondrial long chain fatty acid beta-oxidation; Cholesterol metabolism with Bloch and Kandutsch-Russell pathways; Omega-3 / omega-6 fatty acid synthesis; Omega-9 fatty acid synthesis	Synthesis of very long-chain fatty acyl-CoAs; Linoleic acid (LA) metabolism; alpha-linolenic acid (ALA) metabolism	19	-0.79	0.292606	1	-0.78	0.178219	1	0	0.999212	1	0.09	0.999643	1	0.3	0.993348	1	0.21	0.956604	1	0.25	0.980081	1	-0.63	0.803503	1	-0.84	0.222877	0.994059	12.8	45.59	23.02
Q9Z2Q5	39S ribosomal protein L40, mitochondrial	Mrpl40	45	8	11	8	206	24.3	9.47	0	34.154	5.33	protein metabolism;other metabolic processes	other membranes;mitochondrion;translational apparatus;nucleus				Mitochondrial translation elongation; Mitochondrial translation termination	2	-0.39	0.00884353	0.586177	-0.23	0.595396	1	0.17	0.133848	1	0.28	0.0152602	0.685085	0.44	0.000275777	0.0128382	0.16	0.182183	1	0.25	0.0980435	1	-0.42	0.00146547	0.296897	-0.42	0.00200411	0.0728971	9.19	2.75	5.28
P28665	Murinoglobulin-1	Mug1	1	1	4	1	1476	165.2	6.42	0.003	3.837	1.6	developmental processes	non-structural extracellular	enzyme regulator activity;other molecular function				0	0.92	0.21612	1	0.56	0.477312	1	-0.36	0.98895	1	0.14	0.771409	1	0.48	0.419846	1	0.34	0.985887	1	0.24	0.976303	1	1.02	0.477552	1	0.33	0.988537	1	7.98	13.63	21.13
O89023	Tripeptidyl-peptidase 1	Tpp1	7	3	7	3	562	61.3	6.57	0	18.157	2.65	cell organization and biogenesis;protein metabolism;other metabolic processes;developmental processes;other biological processes	other membranes;ER/Golgi;other cytoplasmic organelle;other cell component	other molecular function	Lysosome			1	-0.23	0.537317	1	-0.26	0.549048	1	-0.02	1	1	0.13	0.999939	1	-0.32	0.690845	1	-0.45	0.798945	1	0.24	0.742331	1	-0.12	0.999981	1	0.31	0.862713	1	31.03	8.15	8.87
Q08761	Vitamin K-dependent protein S	Pros1	2	2	2	2	675	74.9	5.82	0.001	4.439	0	stress response;other biological processes	other cell component	other molecular function	Complement and coagulation cascades		Cell surface interactions at the vascular wall; Platelet degranulation ; Common Pathway of Fibrin Clot Formation; Intrinsic Pathway of Fibrin Clot Formation; Gamma-carboxylation of protein precursors; Transport of gamma-carboxylated protein precursors from the endoplasmic reticulum to the Golgi apparatus; Removal of aminoterminal propeptides from gamma-carboxylated proteins	8	0.77	0.118328	1	0.44	0.370911	1	-0.33	0.965297	1	0.46	0.32671	1	0.42	0.168442	0.995104	-0.04	0.99675	1	0.24	0.976487	1	0.56	0.72694	1	0.26	0.999983	1	22.04	12.19	14.44
P35505	Fumarylacetoacetase	Fah	7	2	2	2	419	46.1	7.18	0	11.626	2.99	other metabolic processes		other molecular function	Tyrosine metabolism; Metabolic pathways		Tyrosine catabolism	3	-0.18	0.99876	1	0	0.97157	1	0.18	0.998823	1	0.55	0.999999	1	0	0.983856	1	-0.55	0.971818	1	0.24	0.973874	1	-0.49	0.999766	1	0.24	0.985397	1	27.8	18.94	33.45
P63158	High mobility group protein B1	Hmgb1	69	19	184	15	215	24.9	5.74	0	158.101	145.3	cell cycle OR cell proliferation;cell organization and biogenesis;DNA metabolism;RNA metabolism OR transcription;other metabolic processes;stress response;transport;developmental processes;signal transduction;other biological processes	non-structural extracellular;plasma membrane;other membranes;cytosol;ER/Golgi;nucleus;other cytoplasmic organelle;other cell component	signal transduction activity or receptor binding;enzyme regulator activity;nucleic acid binding activity;other molecular function	Base excision repair; Autophagy; Necroptosis; Neutrophil extracellular trap formation	Comprehensive IL-17A signaling	Neutrophil degranulation; Regulation of TLR by endogenous ligand; Pyroptosis; Apoptosis induced DNA fragmentation; TAK1-dependent IKK and NF-kappa-B activation ; TRAF6 mediated NF-kB activation; Advanced glycosylation endproduct receptor signaling	12	-0.07	0.999673	1	-0.13	0.978252	1	-0.07	0.997971	1	0.12	0.991013	1	-0.09	0.974579	1	-0.2	0.779448	1	0.24	0.942378	1	0.05	1	1	0.19	0.935483	1	8.12	13.91	8.08
Q9ESZ8	General transcription factor II-I	Gtf2i	37	33	70	33	998	112.2	6.55	0	167.016	44.55	RNA metabolism OR transcription;other metabolic processes;other biological processes	nucleus;other cell component	nucleic acid binding activity;other molecular function	Basal transcription factors; cGMP-PKG signaling pathway			2	-0.1	0.923323	1	-0.14	0.575849	1	-0.04	0.977108	1	0.2	0.344775	1	0.04	0.997937	1	-0.16	0.561882	1	0.24	0.137063	1	-0.06	0.999404	1	0.06	0.983463	1	4.35	7.23	4.37
O54781	SRSF protein kinase 2	Srpk2	18	13	20	9	681	76.7	4.91	0	48.63	9.66	cell organization and biogenesis;protein metabolism;RNA metabolism OR transcription;other metabolic processes;developmental processes;signal transduction;other biological processes	cytosol;nucleus;other cell component	kinase activity;other molecular function		mRNA processing		1	-0.4	0.0137511	0.702021	-0.26	0.136384	1	0.14	0.737697	1	0.19	0.994495	1	-0.06	0.958981	1	-0.24	0.763852	1	0.24	0.526486	1	-0.34	0.108706	0.877482	0.04	0.999969	1	7.96	2.75	2.78
P47879	Insulin-like growth factor-binding protein 4	Igfbp4	6	1	1	1	254	27.8	7.17	0.002	4.128	0	cell cycle OR cell proliferation;stress response;signal transduction;other biological processes	non-structural extracellular	other molecular function		Factors and pathways affecting insulin-like growth factor (IGF1)-Akt signaling; Myometrial relaxation and contraction pathways	Regulation of Insulin-like Growth Factor (IGF) transport and uptake by Insulin-like Growth Factor Binding Proteins (IGFBPs); Post-translational protein phosphorylation	4	-0.4	0.0666279	1	-0.21	0.873327	1	0.19	0.353138	1	0.32	0.659599	1	0	0.999781	1	-0.32	0.510086	1	0.24	0.517254	1	-0.47	0.100277	0.871501	0.04	0.929837	1	16.95	13.49	10.7
Q9JLQ2	ARF GTPase-activating protein GIT2	Git2	42	25	55	22	708	78.7	7.72	0	128.769	49.14	stress response;transport;developmental processes;other biological processes	nucleus;other cell component	enzyme regulator activity;other molecular function	Endocytosis; Yersinia infection	Integrin-mediated cell adhesion	RAC1 GTPase cycle; RHOQ GTPase cycle; RHOU GTPase cycle; RAC2 GTPase cycle; RAC3 GTPase cycle; RHOV GTPase cycle	9	-0.35	0.0457545	1	-0.33	0.0354367	0.762704	0.02	0.999985	1	0.1	1	1	-0.11	0.660602	1	-0.21	0.688406	1	0.24	0.48444	1	-0.21	0.651204	1	0.02	0.999913	1	7.88	3.71	3.07
Q3UTZ3	Microtubule-associated protein 11	MAP11	8	4	5	4	580	62.7	8.68	0	14.403	0							0	-0.33	0.990512	1	-0.23	0.934725	1	0.1	0.999272	1	0.02	0.92727	1	0	0.933196	1	-0.02	1	1	0.24	0.999994	1	-0.11	0.999873	1	0.01	0.999995	1	17.99	22.73	8.39
O35900	U6 snRNA-associated Sm-like protein LSm2	Lsm2	77	7	30	7	95	10.8	6.52	0	45.223	4.32	cell organization and biogenesis;RNA metabolism OR transcription;other metabolic processes	nucleus;other cell component	nucleic acid binding activity;other molecular function	RNA degradation; Spliceosome	mRNA processing	mRNA Splicing - Major Pathway; mRNA decay by 5' to 3' exoribonuclease	5	-0.34	0.184688	1	-0.35	0.0815733	1	-0.01	0.994462	1	0.13	0.96613	1	-0.13	0.759967	1	-0.26	0.340647	1	0.24	0.414151	1	-0.23	0.746308	1	0.01	0.999867	1	8.93	8.9	4.16
Q8BG60	Thioredoxin-interacting protein	Txnip	23	9	10	9	397	44.3	6.87	0	33.63	1.68	cell cycle OR cell proliferation;stress response;transport;signal transduction;other biological processes	cytosol;mitochondrion;nucleus;other cell component	enzyme regulator activity;other molecular function	NOD-like receptor signaling pathway		The NLRP3 inflammasome	2	0.57	0.00024108	0.0952423	0.53	0.00107703	0.110506	-0.05	0.903806	1	0.96	2.80529e-06	0.00210397	0.77	2.87318e-05	0.00287126	-0.18	0.367852	1	0.24	0.417958	1	-0.14	0.547057	1	0	0.981585	1	14.16	1.15	5.73
Q921K9	B-cell CLL/lymphoma 7 protein family member B	Bcl7b	29	5	7	3	202	22.2	4.75	0	22.863	0	cell-cell signaling;cell organization and biogenesis;signal transduction;other biological processes	nucleus;other cell component					0	-0.26	0.475739	1	-0.39	0.0971433	1	-0.13	0.867369	1	0.15	0.999926	1	-0.15	0.33768	1	-0.3	0.439491	1	0.24	0.984804	1	-0.17	0.913006	1	0	0.999958	1	6.59	7.11	2.52
Q9Z0F6	Cell cycle checkpoint control protein RAD9A	Rad9a	10	4	10	4	389	42	5.72	0	13.241	0	cell cycle OR cell proliferation;DNA metabolism;other metabolic processes;stress response;signal transduction;other biological processes	nucleus;other cell component	other molecular function	Cellular senescence		Regulation of TP53 Activity through Phosphorylation; HDR through Single Strand Annealing (SSA); Processing of DNA double-strand break ends; G2/M DNA damage checkpoint; Activation of ATR in response to replication stress	6	-0.3	0.340987	1	-0.29	0.205597	1	0.01	0.998981	1	0.13	0.724887	1	-0.02	0.963288	1	-0.15	0.305974	1	0.24	0.434513	1	-0.2	0.615296	1	-0.03	0.999858	1	9.26	7.21	3.03
Q99PT1	Rho GDP-dissociation inhibitor 1	Arhgdia	59	13	87	13	204	23.4	5.2	0	116.314	36.62	signal transduction;other biological processes	non-structural extracellular;plasma membrane;other membranes;cytosol;nucleus;other cell component	enzyme regulator activity;other molecular function	Neurotrophin signaling pathway; Vasopressin-regulated water reabsorption		RHOA GTPase cycle; CDC42 GTPase cycle; RAC1 GTPase cycle; RHOC GTPase cycle; RHOG GTPase cycle; RHOH GTPase cycle; RAC2 GTPase cycle; Axonal growth stimulation; Axonal growth inhibition (RHOA activation)	11	-0.19	0.198622	1	-0.11	0.799591	1	0.07	0.810571	1	0.23	0.406137	1	0.17	0.896619	1	-0.06	0.927469	1	0.24	0.371208	1	-0.17	0.220914	1	-0.04	0.999837	1	1.26	11.99	3.38
Q99LX0	Protein/nucleic acid deglycase DJ-1	Park7	74	12	116	12	189	20	6.77	0	120.648	139.93	cell-cell signaling;cell organization and biogenesis;protein metabolism;DNA metabolism;RNA metabolism OR transcription;other metabolic processes;stress response;transport;other biological processes	plasma membrane;other membranes;cytosol;mitochondrion;ER/Golgi;nucleus;other cell component	signal transduction activity or receptor binding;enzyme regulator activity;nucleic acid binding activity;other molecular function	Parkinson disease; Pathways of neurodegeneration	mRNA processing; Parkinson's disease	Aggrephagy; SUMOylation of transcription cofactors	6	-0.03	0.999997	1	-0.09	0.999701	1	-0.07	0.999976	1	-0.02	0.998909	1	0.22	0.999903	1	0.24	0.989984	1	0.24	0.997669	1	0.24	0.980667	1	-0.07	1	1	23.65	18.35	17.8
Q3UHF7	Transcription factor HIVEP2	Hivep2	4	10	13	10	2430	266.5	6.96	0	30.628	3.4	RNA metabolism OR transcription;other metabolic processes;signal transduction;other biological processes	nucleus;other cell component	nucleic acid binding activity;other molecular function				0	-0.06	0.999914	1	-0.01	0.99774	1	0.05	0.985069	1	0.46	0.00259628	0.223817	0.3	0.053715	0.488585	-0.15	0.488669	1	0.24	0.187713	1	-0.27	0.121611	0.895411	-0.07	0.999075	1	8.88	3.36	1.66
Q811D0	Disks large homolog 1	Dlg1	17	14	17	14	905	100.1	5.8	0	48.785	4.75	cell adhesion;cell-cell signaling;cell cycle OR cell proliferation;cell organization and biogenesis;protein metabolism;other metabolic processes;developmental processes;signal transduction;other biological processes	extracellular matrix;plasma membrane;other membranes;cytosol;cytoskeleton;ER/Golgi;nucleus;other cell component	signal transduction activity or receptor binding;cytoskeletal activity;other molecular function	Hippo signaling pathway; Tight junction; T cell receptor signaling pathway; Human papillomavirus infection; Human T-cell leukemia virus 1 infection; Viral carcinogenesis	Wnt signaling pathway	RAF/MAP kinase cascade; Synaptic adhesion-like molecules; Activation of Ca-permeable Kainate Receptor; Trafficking of AMPA receptors; Unblocking of NMDA receptors, glutamate binding and activation	12	-0.04	0.997586	1	0.07	0.87752	1	0.11	0.983794	1	0.53	0.00649342	0.416245	0.39	0.00803601	0.132373	-0.14	0.999994	1	0.24	0.458018	1	-0.33	0.279082	1	-0.08	0.681802	1	5.83	4.13	6.67
Q8CDD8	BTB/POZ domain-containing protein KCTD20	Kctd20	5	2	2	2	419	47	5.26	0.001	5.484	0	other biological processes	other cell component					0	-0.09	0.999923	1	-0.12	0.955353	1	-0.03	0.894072	1	0.13	0.999989	1	0.27	0.988535	1	0.14	0.994352	1	0.24	1	1	0.02	0.998623	1	-0.15	0.999989	1	32.22	26.16	28.22
Q8CGI1	Protein FAM193A	Fam193a	3	4	4	4	1231	136.6	6.47	0	9.942	2.14							0	-0.24	0.17013	1	-0.11	0.771921	1	0.13	0.786811	1	0.24	0.111001	1	0.27	0.0456045	0.436534	0.04	0.993193	1	0.24	0.0788224	1	-0.23	0.232956	1	-0.15	0.587885	1	2.44	8.22	5.92
Q75VT8	Protein HIDE1	Hide1	7	1	1	1	222	23.6	5.27	0	7.779	2.15		other membranes					0	-0.22	0.775478	1	-0.37	0.499678	1	-0.15	0.995547	1	-0.12	0.951065	1	0.04	0.999501	1	0.16	0.993102	1	0.24	0.991588	1	0.14	0.999997	1	-0.18	0.932506	1	22.21	5.77	7.6
Q8R1T1	Charged multivesicular body protein 7	Chmp7	21	7	7	7	451	50.6	5.22	0	25.256	2.58	cell cycle OR cell proliferation;cell organization and biogenesis;protein metabolism;other metabolic processes;stress response;transport;other biological processes	plasma membrane;other membranes;cytosol;cytoskeleton;nucleus;other cytoplasmic organelle;other cell component		Endocytosis; Necroptosis		Macroautophagy; Sealing of the nuclear envelope (NE) by ESCRT-III; Pyroptosis; Endosomal Sorting Complex Required For Transport (ESCRT)	6	-0.24	0.648717	1	-0.28	0.521527	1	-0.03	0.999902	1	0.17	0.775156	1	0.18	0.288755	1	0.01	0.930898	1	0.24	0.468852	1	-0.17	0.912472	1	-0.22	0.328875	1	10.04	2.87	7.64
Q9DB15	39S ribosomal protein L12, mitochondrial	Mrpl12	20	4	5	4	201	21.7	9.29	0	26.583	5.69	protein metabolism;RNA metabolism OR transcription;other metabolic processes;other biological processes	other membranes;mitochondrion;translational apparatus	nucleic acid binding activity;other molecular function	Ribosome		Mitochondrial translation elongation; Mitochondrial translation termination	3	-0.36	0.11878	1	-0.19	0.66213	1	0.17	0.771346	1	0.24	0.600484	1	0.27	0.260381	1	0.03	0.979561	1	0.24	0.672962	1	-0.35	0.0969308	0.869945	-0.22	0.253444	1	9.98	5.15	5.62
P30416	Peptidyl-prolyl cis-trans isomerase FKBP4	Fkbp4	66	29	99	29	458	51.5	5.72	0	216.187	69.59	cell organization and biogenesis;protein metabolism;other metabolic processes;transport;developmental processes;signal transduction;other biological processes	cytosol;cytoskeleton;mitochondrion;nucleus;other cell component	cytoskeletal activity;other molecular function	Estrogen signaling pathway		Estrogen-dependent gene expression; HSP90 chaperone cycle for steroid hormone receptors (SHR) in the presence of ligand; Attenuation phase	5	-0.37	0.00221888	0.293785	-0.31	0.00297677	0.222605	0.07	0.999962	1	0.05	0.938062	1	0.17	0.68198	1	0.12	0.235204	1	0.24	0.141642	1	-0.18	0.607208	1	-0.23	0.0233112	0.28226	4.81	4.66	2.83
Q8BT14	CCR4-NOT transcription complex subunit 4	Cnot4	9	4	6	4	575	63.4	7.03	0	14.535	0	protein metabolism;other metabolic processes;other biological processes	nucleus;other cell component	nucleic acid binding activity;other molecular function	RNA degradation	mRNA processing	Deadenylation of mRNA; TP53 regulates transcription of additional cell cycle genes whose exact role in the p53 pathway remain uncertain	4	-0.25	0.820879	1	-0.27	0.795066	1	-0.02	1	1	0.35	0.919422	1	0.2	0.981882	1	-0.15	0.999602	1	0.24	0.997236	1	-0.36	0.532816	1	-0.23	0.672072	1	13.27	5.45	4.25
Q9D394	Protein RUFY3	Rufy3	5	3	3	2	469	53	5.49	0.001	5.857	0	cell organization and biogenesis;developmental processes;other biological processes	other membranes;cytosol;other cell component					0	-0.2	0.996233	1	-0.43	0.664416	1	-0.23	0.896621	1	0.29	0.982771	1	0.06	1	1	-0.23	0.989244	1	0.24	0.970801	1	-0.26	0.998551	1	-0.25	0.956613	1	16.33	42.18	4.51
Q8C0D9	Centrosomal protein of 68 kDa	Cep68	7	3	3	3	733	78.7	5.48	0	11.486	0	cell cycle OR cell proliferation;cell organization and biogenesis;other biological processes	cytosol;cytoskeleton;nucleus;other cell component	other molecular function				0	-0.44	0.266136	1	-0.29	0.779358	1	0.15	0.910276	1	0.16	0.571545	1	0.2	0.789623	1	0.04	0.998472	1	0.24	0.932165	1	-0.36	0.0841088	0.843024	-0.25	0.581199	1	13.09	17.81	10.8
P63325	40S ribosomal protein S10	Rps10	53	13	63	12	165	18.9	10.15	0	71.235	50.77	protein metabolism;other metabolic processes	cytosol;translational apparatus;nucleus;other cell component	nucleic acid binding activity;other molecular function	Ribosome; Coronavirus disease	Cytoplasmic ribosomal proteins	L13a-mediated translational silencing of Ceruloplasmin expression; SRP-dependent cotranslational protein targeting to membrane; Major pathway of rRNA processing in the nucleolus and cytosol; Formation of a pool of free 40S subunits; GTP hydrolysis and joining of the 60S ribosomal subunit; Nonsense Mediated Decay (NMD) independent of the Exon Junction Complex (EJC); Nonsense Mediated Decay (NMD) e…	13	-0.15	0.999975	1	-0.18	1	1	-0.04	0.999986	1	-0.37	0.944679	1	0.4	0.990446	1	0.77	0.693215	1	0.24	0.99991	1	0.46	0.797117	1	-0.35	0.999172	1	33.55	11.12	3.59
P97477	Aurora kinase A	Aurka	4	2	2	1	395	44.7	9.38	0.001	4.362	2.03	cell cycle OR cell proliferation;cell organization and biogenesis;protein metabolism;other metabolic processes;stress response;developmental processes;other biological processes	plasma membrane;other membranes;cytosol;cytoskeleton;nucleus;other cell component	kinase activity;other molecular function	Oocyte meiosis; Progesterone-mediated oocyte maturation		Regulation of TP53 Activity through Phosphorylation; Regulation of PLK1 Activity at G2/M Transition; AURKA Activation by TPX2; TP53 Regulates Transcription of Genes Involved in G2 Cell Cycle Arrest; APC/C:Cdh1 mediated degradation of Cdc20 and other APC/C:Cdh1 targeted proteins in late mitosis/early G1; FBXL7 down-regulates AURKA during mitotic entry and in early mitosis; Interaction between PHLD…	9	-0.06	0.99298	1	0.01	0.974472	1	0.07	0.999961	1	0.23	0.725659	1	0.66	0.0223316	0.267637	0.43	0.218527	1	0.24	0.972086	1	-0.05	0.999996	1	-0.41	0.241671	1	25.83	4.29	10.66
Q6AXC6	ATP-dependent DNA helicase DDX11	Ddx11	3	3	3	3	906	101.9	7.56	0	8.522	0	cell cycle OR cell proliferation;cell organization and biogenesis;DNA metabolism;other metabolic processes;stress response;other biological processes	non-structural extracellular;cytoskeleton;nucleus;other cell component	nucleic acid binding activity;other molecular function				0	-0.36	0.202461	1	-0.4	0.136072	1	-0.04	0.999794	1	0.15	0.931551	1	0.26	0.684522	1	0.11	0.992721	1	0.24	0.839207	1	-0.28	0.289639	1	-0.42	0.0842421	0.580171	10.73	4.37	12.96
P63028	Translationally-controlled tumor protein	Tpt1	41	8	40	8	172	19.5	4.86	0	54.362	16.29	other biological processes	cytosol;cytoskeleton;nucleus;other cytoplasmic organelle;other cell component	other molecular function				0	-0.44	0.0170621	0.752356	-0.21	0.482295	1	0.23	0.320095	1	0.37	0.0469144	1	0.51	0.00110654	0.0326516	0.14	0.271534	1	0.24	0.498419	1	-0.57	0.00127231	0.281985	-0.48	0.00105754	0.0489147	6.97	9.52	3.31
P31996	Macrosialin	Cd68	6	2	2	2	326	34.8	8.85	0.006	3.127	0	cell-cell signaling;stress response;other biological processes	plasma membrane;other membranes;other cytoplasmic organelle		Lysosome	Macrophage markers	Neutrophil degranulation	3	-0.18	0.991276	1	-0.04	0.981787	1	0.14	0.999998	1	-0.6	0.923675	1	-0.27	0.978341	1	0.33	0.999812	1	0.23	0.986327	1	0.65	0.904128	1	0.46	0.9835	1	50.16	27.91	28.53
Q91XV3	Brain acid soluble protein 1	Basp1	42	7	8	7	226	22.1	4.51	0	50.729	10.31	RNA metabolism OR transcription;developmental processes;other biological processes	plasma membrane;other membranes;nucleus;other cell component	nucleic acid binding activity;other molecular function			RHOF GTPase cycle	1	-0.12	0.999339	1	0.19	0.980271	1	0.3	0.90427	1	0.19	0.861324	1	-0.03	0.998798	1	-0.22	0.671034	1	0.23	0.969193	1	-0.08	0.979056	1	0.45	0.48954	1	22.76	6	20.19
Q8CFK6	DENN domain-containing protein 1C	Dennd1c	23	15	18	15	786	86.6	5.96	0	50.367	13.76	transport	cytosol;cytoskeleton;nucleus;other cell component	enzyme regulator activity;other molecular function			RAB GEFs exchange GTP for GDP on RABs	1	-0.2	0.283169	1	-0.15	0.221396	1	0.05	0.999972	1	0.08	0.999982	1	-0.16	0.46275	1	-0.24	0.550453	1	0.23	0.0934476	1	-0.05	0.942874	1	0.24	0.222271	0.993973	4.83	7.7	3.14
Q60648	Ganglioside GM2 activator	Gm2a	30	6	14	6	193	20.8	5.9	0	25.035	6.99	other metabolic processes;transport;other biological processes	plasma membrane;other membranes;cytosol;other cytoplasmic organelle	transporter activity;enzyme regulator activity;other molecular function	Lysosome		Neutrophil degranulation; Glycosphingolipid metabolism	3	-0.19	0.633991	1	-0.02	0.995183	1	0.17	0.364396	1	0.14	0.93072	1	0	1	1	-0.14	0.916584	1	0.23	0.306372	1	-0.1	0.999586	1	0.21	0.136568	0.755741	4.64	2.45	6.12
G5E8F4	Fucose-1-phosphate guanylyltransferase	Fpgt	3	1	1	1	590	65.3	6.48	0.002	4.236	0	other metabolic processes	other cell component	other molecular function	Fructose and mannose metabolism; Amino sugar and nucleotide sugar metabolism; Metabolic pathways; Biosynthesis of nucleotide sugars		GDP-fucose biosynthesis	5	-0.31	0.980642	1	-0.28	0.905339	1	0.03	0.99934	1	0.2	0.999764	1	-0.25	0.773196	1	-0.45	0.892886	1	0.23	0.998549	1	-0.27	1	1	0.2	0.979777	1	24.57	21.36	17.4
Q8R0F8	Acylpyruvase FAHD1, mitochondrial	Fahd1	16	3	3	3	227	25.2	7.69	0	11.712	2.05		cytosol;nucleus	other molecular function	Tyrosine metabolism; Metabolic pathways		Citric acid cycle (TCA cycle)	3	-0.26	0.117718	1	-0.05	0.996924	1	0.21	0.235843	1	0.21	0.179069	1	0.03	0.934555	1	-0.18	0.584113	1	0.23	0.189124	1	-0.24	0.111107	0.87881	0.15	0.846834	1	7.08	6.72	4.35
Q99KJ0	UBX domain-containing protein 2A	Ubxn2a	5	1	1	1	258	29.2	5.8	0.007	2.996	0	cell organization and biogenesis;protein metabolism;other metabolic processes;other biological processes	cytosol;ER/Golgi;nucleus	signal transduction activity or receptor binding;other molecular function	Protein processing in endoplasmic reticulum			1	-0.66	0.43864	1	-0.04	0.964352	1	0.62	0.145558	1	0.05	0.999997	1	0.05	0.927525	1	0	0.889579	1	0.23	0.99977	1	-0.47	0.267892	1	0.15	0.690559	1	15.33	27.87	24.1
O08709	Peroxiredoxin-6	Prdx6	65	15	76	15	224	24.9	6.01	0	117.333	32.23	cell organization and biogenesis;other metabolic processes;stress response;other biological processes	cytosol;nucleus;other cytoplasmic organelle;other cell component	other molecular function	Glutathione metabolism; Metabolic pathways		Neutrophil degranulation; Detoxification of Reactive Oxygen Species	4	-0.24	0.423862	1	-0.13	0.764288	1	0.11	0.987887	1	-0.07	0.99741	1	-0.04	0.957722	1	0.03	0.800075	1	0.23	0.33241	1	0.06	0.99984	1	0.14	0.597929	1	4.31	4.99	3.84
P70255	Nuclear factor 1 C-type	Nfic	18	5	5	5	439	48.7	8.32	0	15.835	0	DNA metabolism;RNA metabolism OR transcription;other metabolic processes;other biological processes	nucleus	nucleic acid binding activity;other molecular function				0	0.02	0.991795	1	-0.08	0.99412	1	-0.1	0.878237	1	0.2	0.599363	1	0.02	0.999569	1	-0.18	0.768044	1	0.23	0.921598	1	0.05	0.999998	1	0.13	0.999991	1	10.31	7.3	11.61
Q9Z1E3	NF-kappa-B inhibitor alpha	Nfkbia	7	2	3	2	314	35	4.78	0.001	5.599	6.62	transport;signal transduction;other biological processes	plasma membrane;other membranes;cytosol;nucleus;other cell component	other molecular function	cAMP signaling pathway; Chemokine signaling pathway; NF-kappa B signaling pathway; Apoptosis; Osteoclast differentiation; Toll-like receptor signaling pathway; NOD-like receptor signaling pathway; RIG-I-like receptor signaling pathway; Cytosolic DNA-sensing pathway; C-type lectin receptor signaling pathway; IL-17 signaling pathway; Th1 and Th2 cell differentiation; Th17 cell differentiation; T ce…	Apoptosis; IL-5 signaling pathway; Chemokine signaling pathway; Delta-Notch signaling pathway; IL-1 signaling pathway	Ub-specific processing proteases; Downstream TCR signaling; FCERI mediated NF-kB activation; CLEC7A (Dectin-1) signaling; Activation of NF-kappaB in B cells; SUMOylation of immune response proteins; RIP-mediated NFkB activation via ZBP1; NF-kB is activated and signals survival; TAK1-dependent IKK and NF-kappa-B activation ; TRAF6 mediated NF-kB activation	62	0.03	1	1	-0.16	0.640971	1	-0.2	0.624039	1	0.37	0.118567	1	-0.06	0.972207	1	-0.42	0.0347414	0.955201	0.23	0.281183	1	-0.1	0.992905	1	0.12	0.699445	1	6.14	9.64	3.83
P99029	Peroxiredoxin-5, mitochondrial	Prdx5	60	13	58	13	210	21.9	8.85	0	95.564	31.23	other metabolic processes;stress response;other biological processes	cytosol;nucleus;other cytoplasmic organelle;other cell component	signal transduction activity or receptor binding;enzyme regulator activity;nucleic acid binding activity;other molecular function	Peroxisome	Oxidative stress and redox pathway	TP53 Regulates Metabolic Genes; Detoxification of Reactive Oxygen Species	4	-0.27	0.945518	1	-0.28	0.770971	1	-0.02	0.997306	1	0.04	1	1	-0.14	0.766249	1	-0.17	0.787995	1	0.23	0.978283	1	-0.07	0.999993	1	0.09	0.977055	1	19.07	1.87	7.61
Q80WM9	Tumor necrosis factor receptor superfamily member 14	Tnfrsf14	13	2	2	2	275	30.2	4.98	0	9.558	2.66	cell cycle OR cell proliferation;stress response;other biological processes	plasma membrane;other membranes	other molecular function	Virion; Cytokine-cytokine receptor interaction; Viral protein interaction with cytokine and cytokine receptor; Herpes simplex virus 1 infection		TNFs bind their physiological receptors; Costimulation by the CD28 family	6	-0.09	0.998442	1	0.19	0.703267	1	0.29	0.892129	1	0.47	0.742149	1	0.34	0.458974	1	-0.13	0.995016	1	0.23	0.995684	1	-0.33	0.995676	1	0.09	1	1	20.25	10.86	7.19
Q4VA53	Sister chromatid cohesion protein PDS5 homolog B	Pds5b	35	51	105	44	1446	164.3	8.5	0	234.941	59.2	cell cycle OR cell proliferation;cell organization and biogenesis;DNA metabolism;other metabolic processes;stress response;developmental processes;other biological processes	nucleus;other cell component	nucleic acid binding activity			Separation of Sister Chromatids; Resolution of Sister Chromatid Cohesion; Establishment of Sister Chromatid Cohesion; Cohesin Loading onto Chromatin	4	-0.08	0.995626	1	-0.06	0.999945	1	0.03	0.999629	1	0.28	0.183526	1	0.13	0.809177	1	-0.15	0.774404	1	0.23	0.449127	1	-0.13	0.85229	1	0.05	0.996907	1	6.66	5.75	4.82
Q62074	Protein kinase C iota type	Prkci	8	3	4	3	595	68.2	5.85	0	8.793	0	cell organization and biogenesis;protein metabolism;other metabolic processes;transport;developmental processes;signal transduction;other biological processes	plasma membrane;other membranes;cytosol;cytoskeleton;ER/Golgi;nucleus;other cytoplasmic organelle;other cell component	kinase activity;other molecular function	Rap1 signaling pathway; Endocytosis; Hippo signaling pathway; Tight junction; Platelet activation; Insulin signaling pathway; Human papillomavirus infection	G protein signaling pathways; Wnt signaling pathway; EGFR1 signaling pathway; Insulin signaling; Wnt signaling pathway and pluripotency	p75NTR recruits signalling complexes; Tight junction interactions; Pre-NOTCH Transcription and Translation	15	-0.33	0.948386	1	0.24	0.869682	1	0.57	0.410436	1	0.5	0.674433	1	0.43	0.932177	1	-0.07	0.991432	1	0.23	0.999973	1	-0.6	0.310884	1	0.05	0.999086	1	23.89	32.34	15.85
Q9D219	B-cell CLL/lymphoma 9 protein	Bcl9	1	2	2	2	1425	148.9	8.91	0.001	5.919	0	cell-cell signaling;RNA metabolism OR transcription;other metabolic processes;signal transduction;other biological processes	cytosol;ER/Golgi;nucleus;other cell component	other molecular function		Wnt signaling pathway	Formation of the beta-catenin:TCF transactivating complex	2	-0.24	0.0830104	1	-0.16	0.302754	1	0.08	0.951919	1	0.13	0.999267	1	0.04	0.999989	1	-0.09	0.996079	1	0.23	0.386065	1	-0.14	0.742849	1	0.04	1	1	12.21	4.9	7.15
Q8BHL3	TBC1 domain family member 10B	Tbc1d10b	16	11	17	11	798	87.2	8.9	0	42.075	6.78	transport;other biological processes	plasma membrane;other membranes;cytosol	enzyme regulator activity			TBC/RABGAPs	1	-0.06	1	1	-0.15	0.999972	1	-0.09	0.999997	1	0.15	0.921626	1	0.07	0.969642	1	-0.07	0.999938	1	0.23	0.946505	1	0.03	0.999984	1	0.01	1	1	20.41	9.5	6.39
P26187	Methylated-DNA--protein-cysteine methyltransferase	Mgmt	31	5	6	5	211	22.4	7.85	0	18.364	0	DNA metabolism;other metabolic processes;stress response;other biological processes	nucleus	nucleic acid binding activity;other molecular function				0	-0.05	1	1	-0.35	0.983462	1	-0.3	0.988973	1	0.2	0.996452	1	-0.11	0.999582	1	-0.31	0.967937	1	0.23	0.995845	1	-0.02	1	1	0	0.999994	1	17.9	16.2	27.32
Q9Z0Y1	Dynactin subunit 3	Dctn3	42	8	11	8	186	21	6.06	0	33.694	9.87	cell cycle OR cell proliferation;other biological processes	plasma membrane;other membranes;cytosol;cytoskeleton;nucleus;other cell component		Amyotrophic lateral sclerosis; Huntington disease; Pathways of neurodegeneration; Salmonella infection		COPI-mediated anterograde transport; Anchoring of the basal body to the plasma membrane; Regulation of PLK1 Activity at G2/M Transition; Loss of Nlp from mitotic centrosomes; Recruitment of mitotic centrosome proteins and complexes; Recruitment of NuMA to mitotic centrosomes; AURKA Activation by TPX2; MHC class II antigen presentation; HSP90 chaperone cycle for steroid hormone receptors (SHR) in …	15	-0.25	0.600592	1	-0.22	0.818441	1	0.03	0.998316	1	0.11	0.880109	1	0.01	0.997615	1	-0.1	0.984381	1	0.23	0.753935	1	-0.13	0.752167	1	0	0.999557	1	11.51	2.93	1.69
Q8BJ34	Meiosis regulator and mRNA stability factor 1	Marf1	5	8	10	8	1730	191.9	8.22	0	25.84	1.99	cell cycle OR cell proliferation;cell organization and biogenesis;DNA metabolism;RNA metabolism OR transcription;other metabolic processes;stress response;other biological processes	ER/Golgi;other cytoplasmic organelle;other cell component	nucleic acid binding activity;other molecular function				0	-0.23	0.639313	1	-0.13	0.944686	1	0.1	0.981374	1	0.3	0.295597	1	0.11	0.504196	1	-0.2	0.997636	1	0.23	0.397682	1	-0.29	0.510095	1	0	0.981449	1	7.11	4.06	0.34
Q5XF89	Probable cation-transporting ATPase 13A3	Atp13a3	2	2	2	2	1219	137.4	6.67	0	6.701	0	transport;other biological processes	other membranes;other cytoplasmic organelle	transporter activity;other molecular function				0	-0.3	0.405964	1	-0.29	0.479195	1	0.01	0.99999	1	0.11	0.7587	1	0	0.999982	1	-0.12	0.836742	1	0.23	0.626376	1	-0.19	0.532393	1	-0.06	0.997914	1	6.14	10.34	2
P35564	Calnexin	Canx	41	29	77	29	591	67.2	4.64	0	152.109	30.47	protein metabolism;other metabolic processes;stress response;transport;other biological processes	plasma membrane;other membranes;ER/Golgi;translational apparatus;nucleus;other cell component	signal transduction activity or receptor binding;other molecular function	Protein processing in endoplasmic reticulum; Phagosome; Antigen processing and presentation; Thyroid hormone synthesis; Human T-cell leukemia virus 1 infection		Antigen Presentation: Folding, assembly and peptide loading of class I MHC; MHC class II antigen presentation; Interleukin-27 signaling; Calnexin/calreticulin cycle	9	-0.27	0.277659	1	-0.2	0.684183	1	0.07	0.963738	1	-0.04	0.999982	1	0.13	0.735137	1	0.17	0.816619	1	0.23	0.81989	1	0	0.825442	1	-0.1	0.589401	1	10.51	2.89	3.81
Q99J39	Malonyl-CoA decarboxylase, mitochondrial	Mlycd	24	8	11	7	492	54.7	8.94	0	38.698	2.88	other metabolic processes;stress response;other biological processes	cytosol;mitochondrion;other cytoplasmic organelle;other cell component	other molecular function	beta-Alanine metabolism; Propanoate metabolism; Metabolic pathways; Peroxisome; AMPK signaling pathway; Alcoholic liver disease		Peroxisomal protein import; Beta-oxidation of very long chain fatty acids	8	-0.05	0.882329	1	-0.25	0.363637	1	-0.2	0.911958	1	0.2	0.867916	1	0.07	1	1	-0.13	0.883133	1	0.23	0.456767	1	-0.03	0.999543	1	-0.1	0.999898	1	10.7	16.46	7.2
Q80U38	Protein KHNYN	Khnyn	13	7	8	7	671	74.5	7.87	0	31.898	7.79	RNA metabolism OR transcription;other metabolic processes	nucleus;other cell component	nucleic acid binding activity;other molecular function				0	-0.16	0.999433	1	-0.06	1	1	0.1	0.999672	1	0.25	0.678854	1	0.28	0.229825	1	0.03	0.93524	1	0.23	0.763665	1	-0.18	0.996279	1	-0.11	0.870961	1	9.54	13.7	3.29
Q61425	Hydroxyacyl-coenzyme A dehydrogenase, mitochondrial	Hadh	43	11	25	11	314	34.4	8.65	0	31.357	8.56	other metabolic processes;other biological processes	mitochondrion;nucleus;other cell component	other molecular function	Fatty acid elongation; Fatty acid degradation; Valine, leucine and isoleucine degradation; Lysine degradation; Tryptophan metabolism; Butanoate metabolism; Metabolic pathways; Fatty acid metabolism	Fatty acid beta-oxidation; Fatty acid biosynthesis; Mitochondrial long chain fatty acid beta-oxidation; Tryptophan metabolism	Beta oxidation of decanoyl-CoA to octanoyl-CoA-CoA; Beta oxidation of octanoyl-CoA to hexanoyl-CoA; Beta oxidation of lauroyl-CoA to decanoyl-CoA-CoA; Beta oxidation of hexanoyl-CoA to butanoyl-CoA; Beta oxidation of butanoyl-CoA to acetyl-CoA	17	-0.5	0.0297315	0.91066	-0.3	0.275532	1	0.19	0.729817	1	0.06	0.994853	1	0.04	0.994898	1	-0.02	1	1	0.23	0.676465	1	-0.32	0.573335	1	-0.11	0.999717	1	9.32	10.03	2.71
Q8R3C6	Probable RNA-binding protein 19	Rbm19	32	25	32	25	952	106	6.57	0	98.067	26.01	RNA metabolism OR transcription;other metabolic processes;other biological processes	nucleus;other cell component	nucleic acid binding activity		mRNA processing		1	-0.35	0.230984	1	-0.39	0.139708	1	-0.04	0.999312	1	0.11	0.999867	1	-0.01	0.999996	1	-0.12	0.999075	1	0.23	0.618112	1	-0.23	0.894526	1	-0.15	0.902054	1	25.99	8.51	3.89
Q9QZM0	Ubiquilin-2	Ubqln2	21	9	35	7	638	67.3	5.22	0	72.69	21.27	cell organization and biogenesis;protein metabolism;other metabolic processes;stress response;other biological processes	plasma membrane;other membranes;cytosol;nucleus;other cytoplasmic organelle;other cell component	other molecular function	Protein processing in endoplasmic reticulum; Amyotrophic lateral sclerosis		Cargo recognition for clathrin-mediated endocytosis	3	-0.34	0.050347	1	-0.21	0.567926	1	0.13	0.570143	1	0.24	0.488211	1	0.21	0.572314	1	-0.03	0.999986	1	0.23	0.413163	1	-0.35	0.063881	0.776509	-0.19	0.734089	1	6.86	4.63	2.86
Q8K1C9	Leucine-rich repeat-containing protein 41	Lrrc41	6	4	4	4	807	88.1	8.31	0	14.176	2.86	protein metabolism;other metabolic processes	nucleus;other cell component	other molecular function			Neddylation; Antigen processing: Ubiquitination & Proteasome degradation; RHOBTB3 ATPase cycle	3	-0.2	0.820442	1	-0.04	0.998632	1	0.16	0.954917	1	0.49	0.0500758	1	0.4	0.182813	1	-0.09	0.961443	1	0.23	0.595596	1	-0.46	0.0990267	0.871501	-0.2	0.776433	1	2.52	10.19	9.12
Q9CR58	Kidney mitochondrial carrier protein 1	Slc25a30	13	3	3	3	291	32.3	9.38	0	11.283	0	transport	other membranes;mitochondrion	transporter activity				0	-0.17	0.988783	1	-0.1	0.997973	1	0.08	0.902791	1	0.26	0.625058	1	0.38	0.261727	1	0.12	0.974134	1	0.23	0.980955	1	-0.21	0.999598	1	-0.25	0.373179	1	13.9	19.35	7.59
P70168	Importin subunit beta-1	Kpnb1	44	31	124	31	876	97.1	4.78	0	215.685	70.31	cell cycle OR cell proliferation;cell organization and biogenesis;transport;signal transduction;other biological processes	other membranes;cytosol;ER/Golgi;nucleus;other cell component	cytoskeletal activity;other molecular function	Nucleocytoplasmic transport; Chemical carcinogenesis	Mechanisms associated with pluripotency	Neutrophil degranulation; Interferon alpha/beta signaling; Initiation of Nuclear Envelope (NE) Reformation; Assembly of the ORC complex at the origin of replication; Apoptosis induced DNA fragmentation; Regulation of cholesterol biosynthesis by SREBP (SREBF)	9	-0.06	0.998493	1	-0.18	0.882978	1	-0.13	0.980694	1	0.17	0.442949	1	0.35	0.0237285	0.276157	0.18	0.449093	1	0.23	0.491873	1	0	0.995945	1	-0.31	0.0822311	0.571576	6.82	6.32	9.55
Q91V83	TELO2-interacting protein 1 homolog	Tti1	3	2	2	2	1085	120.7	6.1	0	11.101	2.15	cell organization and biogenesis;other biological processes	nucleus;other cell component		mTOR signaling pathway			1	-0.78	0.136332	1	-0.11	0.980797	1	0.67	0.36501	1	0.21	0.782199	1	0.52	0.431492	1	0.32	0.986066	1	0.23	0.871729	1	-0.77	0.100014	0.871501	-0.41	0.666092	1	12.79	33.46	16.1
P46656	Adrenodoxin, mitochondrial	Fdx1	20	3	3	3	188	20.1	5.62	0	11.048	1.64	other metabolic processes;other biological processes	other membranes;mitochondrion	other molecular function			Endogenous sterols; Pregnenolone biosynthesis; Electron transport from NADPH to Ferredoxin	4	-0.39	0.178294	1	-0.42	0.155137	1	-0.02	0.999999	1	0.23	0.995009	1	0.5	0.0716903	0.594589	0.27	0.160987	1	0.23	0.999894	1	-0.39	0.115498	0.887975	-0.68	0.00129677	0.0543403	13.43	2.36	2.71
Q810Q5	Normal mucosa of esophagus-specific gene 1 protein	Nmes1	19	1	2	1	83	9.6	9.89	0.004	3.55	0	other biological processes	other membranes;mitochondrion;nucleus					0	-0.06	0.998249	1	-0.06	0.987688	1	0	0.999923	1	0.63	0.0863968	1	1.33	0.000622447	0.0220059	0.69	0.0859632	1	0.23	0.982673	1	-0.45	0.131594	0.911675	-1.15	0.000670379	0.0385071	1.18	12.44	21.21
P07759	Serine protease inhibitor A3K	Serpina3k	6	1	1	1	418	46.9	5.16	0	8.784	2.32	other biological processes	non-structural extracellular	enzyme regulator activity				0	-0.59	0.176249	1	-0.41	0.575684	1	0.19	0.976729	1	-0.31	0.875541	1	-0.68	0.546015	1	-0.36	0.958184	1	0.22	0.851803	1	-0.06	0.999973	1	0.49	0.805931	1	27.46	21.59	21.39
Q9CQI6	Coactosin-like protein	Cotl1	82	15	104	15	142	15.9	5.4	0	82.234	38.09	cell organization and biogenesis;stress response	plasma membrane;other membranes;cytosol;cytoskeleton;nucleus	cytoskeletal activity;other molecular function			Neutrophil degranulation	1	-0.04	0.95053	1	-0.12	0.93988	1	-0.08	1	1	-0.08	0.956295	1	-0.27	0.0781898	0.626933	-0.19	0.280188	1	0.22	0.355969	1	0.27	0.368014	1	0.38	0.0106725	0.183415	1.27	12.88	4
P54071	Isocitrate dehydrogenase [NADP], mitochondrial	Idh2	62	28	69	27	452	50.9	8.69	0	153.105	28.51	other metabolic processes;other biological processes	cytosol;other cytoplasmic organelle	other molecular function	Citrate cycle (TCA cycle); Glutathione metabolism; Metabolic pathways; Carbon metabolism; 2-Oxocarboxylic acid metabolism; Biosynthesis of amino acids; Peroxisome; Central carbon metabolism in cancer	TCA cycle; Oxidative stress and redox pathway	Citric acid cycle (TCA cycle); Transcriptional activation of mitochondrial biogenesis	12	-0.25	0.120114	1	-0.21	0.313296	1	0.04	0.984861	1	-0.08	0.734087	1	-0.23	0.164371	0.982428	-0.15	0.810907	1	0.22	0.333746	1	0.06	0.979154	1	0.25	0.176718	0.879899	3.68	8.34	8.78
P63082	V-type proton ATPase 16 kDa proteolipid subunit	Atp6v0c	16	2	16	2	155	15.8	9.13	0	24.63	18.02	cell organization and biogenesis;transport;other biological processes	other membranes;ER/Golgi;other cytoplasmic organelle;other cell component	transporter activity;other molecular function	Oxidative phosphorylation; Metabolic pathways; Lysosome; Phagosome; Synaptic vesicle cycle; Collecting duct acid secretion; Tuberculosis; Human papillomavirus infection; Rheumatoid arthritis		Neutrophil degranulation; Insulin receptor recycling; Amino acids regulate mTORC1; ROS and RNS production in phagocytes; Transferrin endocytosis and recycling; Ion channel transport	15	-0.02	0.998919	1	-0.03	1	1	-0.01	0.99942	1	0.13	0.998665	1	-0.05	0.925516	1	-0.18	0.764373	1	0.22	0.958138	1	0.07	0.961465	1	0.24	0.493154	1	15.33	2.53	10.16
Q810N5	Uncharacterized protein C12orf60 homolog	Q810N5	14	3	3	3	247	28	5.68	0.001	6.043	0							0	-0.05	0.986501	1	-0.31	0.240457	1	-0.26	0.533059	1	0	0.999502	1	-0.15	0.99719	1	-0.15	0.969949	1	0.22	0.858784	1	0.16	0.999951	1	0.06	0.963887	1	7.84	8.8	18.64
Q9EPB4	Apoptosis-associated speck-like protein containing a CARD	Pycard	78	13	43	13	193	21.4	5.43	0	102.037	11.46	cell organization and biogenesis;protein metabolism;other metabolic processes;stress response;transport;signal transduction;other biological processes	non-structural extracellular;other membranes;cytosol;cytoskeleton;mitochondrion;ER/Golgi;nucleus;other cell component	signal transduction activity or receptor binding;enzyme regulator activity;cytoskeletal activity;other molecular function	Necroptosis; NOD-like receptor signaling pathway; Cytosolic DNA-sensing pathway; C-type lectin receptor signaling pathway; Salmonella infection; Pertussis; Legionellosis; Yersinia infection; Influenza A; Lipid and atherosclerosis	Tyrobp causal network in microglia	Neutrophil degranulation; CLEC7A/inflammasome pathway; The NLRP3 inflammasome	14	-0.37	0.999917	1	-0.39	0.999998	1	-0.03	0.999485	1	-0.45	0.90012	1	-0.22	0.921251	1	0.23	1	1	0.22	0.999992	1	0.3	0.868744	1	0.04	0.973809	1	37.87	8.11	2.46
Q8CDG5	CREB3 regulatory factor	Crebrf	10	5	5	5	640	72.6	4.89	0	16.773	0	RNA metabolism OR transcription;stress response;other biological processes	nucleus;other cell component	nucleic acid binding activity;other molecular function			CREB3 factors activate genes	1	-0.05	0.999777	1	-0.11	0.978246	1	-0.06	0.920735	1	0.1	0.96409	1	0.07	0.982098	1	-0.03	0.999996	1	0.22	0.885159	1	0.07	0.993119	1	0.04	0.999551	1	16.52	12.86	9.23
P09041	Phosphoglycerate kinase 2	Pgk2	20	9	34	2	417	44.8	6.8	0	53.444	25.06	other metabolic processes;other biological processes	cytosol;cytoskeleton;other cell component	kinase activity;other molecular function	Glycolysis / Gluconeogenesis; Metabolic pathways; Carbon metabolism; Biosynthesis of amino acids; HIF-1 signaling pathway	Glycolysis and gluconeogenesis	Gluconeogenesis; Glycolysis	8	-0.12	0.945618	1	-0.17	1	1	-0.05	0.941944	1	0.2	0.999253	1	0.02	0.999999	1	-0.18	0.997581	1	0.22	0.999651	1	-0.1	0.956839	1	0.03	0.998866	1	9.91	52.88	26.6
Q9QWY8	Arf-GAP with SH3 domain, ANK repeat and PH domain-containing protein 1	Asap1	17	17	24	17	1147	127.3	7.64	0	65.876	6.18	cell organization and biogenesis;other biological processes	plasma membrane;other membranes;cytosol;cytoskeleton;other cell component	enzyme regulator activity;other molecular function	Endocytosis; Fc gamma R-mediated phagocytosis	EGFR1 signaling pathway	VxPx cargo-targeting to cilium	4	-0.1	0.992969	1	-0.07	0.999996	1	0.04	0.997737	1	0.21	0.862151	1	0.14	0.902923	1	-0.08	0.999998	1	0.22	0.678278	1	-0.09	0.999964	1	0.02	0.999107	1	8.6	4.75	4.93
P49722	Proteasome subunit alpha type-2	Psma2	62	12	69	12	234	25.9	7.43	0	98.476	42.03	protein metabolism;other metabolic processes;other biological processes	cytosol;nucleus;other cell component		Proteasome; Alzheimer disease; Parkinson disease; Amyotrophic lateral sclerosis; Huntington disease; Spinocerebellar ataxia; Prion disease; Pathways of neurodegeneration	Proteasome degradation	Neutrophil degranulation; Hedgehog ligand biogenesis; Assembly of the pre-replicative complex; Orc1 removal from chromatin; Downstream TCR signaling; FCERI mediated NF-kB activation; Neddylation; Asymmetric localization of PCP proteins; Degradation of AXIN; Hedgehog 'on' state; Ub-specific processing proteases; Regulation of RUNX3 expression and activity; Antigen processing: Ubiquitination & Prot…	58	-0.3	0.406861	1	-0.2	0.639599	1	0.1	0.997821	1	0.13	0.995668	1	0	0.999928	1	-0.13	0.97858	1	0.22	0.921028	1	-0.21	0.669148	1	0.02	0.998656	1	6.9	5.06	3.45
Q8CB27	Ubiquitin thioesterase OTU1	Yod1	4	1	1	1	343	37.5	5.76	0.001	4.703	0	protein metabolism;other metabolic processes;stress response;signal transduction;other biological processes	other cell component	other molecular function	Protein processing in endoplasmic reticulum		Ovarian tumor domain proteases	2	-0.45	0.498764	1	-0.39	0.578191	1	0.06	0.99999	1	0.01	0.998246	1	-0.17	0.999564	1	-0.18	0.999998	1	0.22	0.851189	1	-0.24	0.999832	1	0	0.999929	1	22.17	18.65	15.74
P51859	Hepatoma-derived growth factor	Hdgf	78	16	60	15	237	26.3	4.83	0	120.789	45.07	RNA metabolism OR transcription;signal transduction;other biological processes	non-structural extracellular;nucleus;other cell component	signal transduction activity or receptor binding;cytoskeletal activity;nucleic acid binding activity;other molecular function				0	-0.37	0.155037	1	-0.31	0.287075	1	0.07	0.997917	1	0.18	0.660828	1	-0.05	0.978165	1	-0.24	0.29697	1	0.22	0.528212	1	-0.34	0.220064	1	-0.04	0.999931	1	8.48	10.58	1.02
Q91W45	Polyadenylate-binding protein-interacting protein 2B	Paip2b	24	2	2	2	136	15.5	4.32	0	10.15	0	other biological processes	other cell component	nucleic acid binding activity;other molecular function				0	-0.35	0.27902	1	-0.24	0.928179	1	0.12	0.76718	1	0.01	0.73491	1	0.09	0.827436	1	0.08	0.999964	1	0.22	0.627622	1	-0.15	0.36017	1	-0.11	0.991455	1	9.44	8.09	6.49
Q8R089	Probable fibrosin-1	Fbrs	6	2	2	2	466	49	9.95	0	9.09	2.08	signal transduction;other biological processes	non-structural extracellular	signal transduction activity or receptor binding				0	-0.34	0.832784	1	-0.59	0.287849	1	-0.25	0.891516	1	-0.06	0.988236	1	-0.23	0.945095	1	-0.17	0.999758	1	0.22	0.945759	1	-0.06	0.99963	1	-0.14	0.995619	1	23.83	24.08	12.72
Q69Z66	Histone H2A deubiquitinase MYSM1	Mysm1	10	6	7	6	819	93.4	5.29	0	22.728	0	cell organization and biogenesis;protein metabolism;RNA metabolism OR transcription;other metabolic processes;other biological processes	nucleus;other cell component	nucleic acid binding activity;other molecular function			Metalloprotease DUBs	1	-0.23	0.645981	1	-0.27	0.415327	1	-0.04	0.997958	1	0.22	0.961294	1	0.12	0.986196	1	-0.1	0.999972	1	0.22	0.965852	1	-0.23	0.63217	1	-0.17	0.493656	1	10.98	2.62	3.93
P39428	TNF receptor-associated factor 1	Traf1	19	6	8	6	409	45.4	5.78	0	26.257	8.46	protein metabolism;other metabolic processes;signal transduction;other biological processes	plasma membrane;other membranes;other cell component	signal transduction activity or receptor binding;other molecular function	NF-kappa B signaling pathway; Apoptosis; TNF signaling pathway; Pathways in cancer; Transcriptional misregulation in cancer; Viral carcinogenesis; Small cell lung cancer	EBV LMP1 signaling; Apoptosis; Oxidative damage response	Regulation of TNFR1 signaling; TNFR1-induced NFkappaB signaling pathway	12	-0.18	0.99645	1	-0.14	1	1	0.05	0.99619	1	0.33	0.641185	1	0.3	0.4621	1	-0.03	0.999439	1	0.22	0.976261	1	-0.29	0.777343	1	-0.22	0.852456	1	13	9.36	9.06
Q6ZQ73	Cullin-associated NEDD8-dissociated protein 2	Cand2	4	4	9	2	1235	135.5	5.58	0	17.672	0	cell organization and biogenesis;protein metabolism;other metabolic processes	cytosol;nucleus	other molecular function				0	-0.34	0.189465	1	0	0.842457	1	0.35	0.747954	1	0.24	0.747378	1	0.48	0.120257	0.804034	0.24	0.69225	1	0.22	0.570201	1	-0.36	0.297594	1	-0.25	0.258471	1	9.92	11.71	15.43
Q9CY45	EEF1A lysine methyltransferase 1	Eef1akmt1	35	6	10	6	214	24.5	4.67	0	32.429	8.65	protein metabolism;other metabolic processes	other cell component	nucleic acid binding activity;other molecular function			Protein methylation	1	-0.36	0.0604115	1	-0.3	0.245135	1	0.06	0.941883	1	0.16	0.606636	1	0.19	0.440465	1	0.03	0.999584	1	0.22	0.531303	1	-0.29	0.0751869	0.810732	-0.26	0.191729	0.916216	4.98	10.18	5.82
P62309	Small nuclear ribonucleoprotein G	Snrpg	67	4	45	4	76	8.5	8.88	0	41.758	15.13	cell organization and biogenesis;RNA metabolism OR transcription;other metabolic processes	cytosol;nucleus;other cell component	nucleic acid binding activity;other molecular function	Spliceosome	mRNA processing	mRNA Splicing - Major Pathway; RNA Polymerase II Transcription Termination; snRNP Assembly; mRNA Splicing - Minor Pathway; SLBP independent Processing of Histone Pre-mRNAs; SLBP Dependent Processing of Replication-Dependent Histone Pre-mRNAs	8	1.18	0.780045	1	0.39	0.948713	1	-0.79	0.997428	1	-0.61	0.99993	1	1.41	0.885706	1	2.02	0.793133	1	0.22	0.999943	1	2.01	0.775797	1	-0.79	0.998247	1	41.17	42.74	43.58
P68037	Ubiquitin-conjugating enzyme E2 L3	Ube2l3	56	6	18	6	154	17.9	8.51	0	44.627	13.2	cell cycle OR cell proliferation;protein metabolism;RNA metabolism OR transcription;other metabolic processes;developmental processes;other biological processes	cytosol;nucleus;other cell component	enzyme regulator activity;other molecular function	Ubiquitin mediated proteolysis; Parkinson disease; Pathways of neurodegeneration	Parkinson's disease	Antigen processing: Ubiquitination & Proteasome degradation; E3 ubiquitin ligases ubiquitinate target proteins; Regulation of TNFR1 signaling; Regulation of necroptotic cell death; Synthesis of active ubiquitin: roles of E1 and E2 enzymes	9	-0.46	0.0651965	1	-0.21	0.641577	1	0.25	0.585459	1	0.24	0.68007	1	0.15	0.923698	1	-0.09	0.9938	1	0.22	0.891132	1	-0.47	0.0315785	0.688117	-0.13	0.6965	1	7.62	7.79	2.45
Q6PGB8	Probable global transcription activator SNF2L1	Smarca1	11	13	41	1	1046	121.6	8.27	0	54.946	34.21	cell organization and biogenesis;developmental processes;other biological processes	nucleus;other cell component	nucleic acid binding activity;other molecular function				0	-0.63	0.210897	1	-0.31	0.952653	1	0.31	0.60532	1	0.25	0.945483	1	0.17	1	1	-0.08	0.93754	1	0.22	0.999999	1	-0.65	0.0448877	0.730755	-0.26	0.938471	1	21.56	19.5	4.59
Q8CFB4	Guanylate-binding protein 5	Gbp5	23	15	23	14	590	66.9	6.09	0	48.285	9.17	cell organization and biogenesis;stress response;other biological processes	other membranes;ER/Golgi;other cell component	other molecular function	NOD-like receptor signaling pathway			1	-0.19	0.936046	1	0.37	0.170121	1	0.56	0.0385458	1	0.82	0.00113622	0.145676	1.87	1.72813e-06	0.000417817	1.05	0.00236165	0.190558	0.22	0.90682	1	-0.8	0.00131663	0.281985	-1.29	0.000115039	0.0177893	11.05	3.62	6.12
P70202	Latexin	Lxn	21	3	5	3	222	25.5	5.74	0	21.564	6.06	stress response;other biological processes	non-structural extracellular;other cell component	enzyme regulator activity;other molecular function				0	-0.27	0.657162	1	-0.17	0.369924	1	0.1	0.993776	1	0.01	0.998211	1	-0.17	0.452877	1	-0.18	0.680886	1	0.21	0.986458	1	-0.08	0.995655	1	0.21	0.99664	1	10.49	6.64	14.95
O35098	Dihydropyrimidinase-related protein 4	Dpysl4	3	1	2	1	572	61.9	6.98	0.005	3.328	0	cell organization and biogenesis;developmental processes;other biological processes	other cell component	cytoskeletal activity;other molecular function			CRMPs in Sema3A signaling	1	-0.15	0.806144	1	0.02	0.998976	1	0.17	0.942583	1	0.08	1	1	0.06	0.999341	1	-0.02	0.998902	1	0.21	0.995646	1	-0.02	0.963142	1	0.17	0.996806	1	4.17	26.86	14.57
Q8CEE0	Centrosomal protein of 57 kDa	Cep57	26	14	16	14	500	56.9	9.07	0	44.627	8.9	cell organization and biogenesis;signal transduction;other biological processes	cytoskeleton;ER/Golgi;nucleus;other cell component	cytoskeletal activity;other molecular function			Anchoring of the basal body to the plasma membrane; Regulation of PLK1 Activity at G2/M Transition; Loss of Nlp from mitotic centrosomes; Recruitment of mitotic centrosome proteins and complexes; Recruitment of NuMA to mitotic centrosomes; AURKA Activation by TPX2	7	-0.07	0.994492	1	-0.04	0.99916	1	0.02	0.999975	1	0.15	0.78194	1	0.04	0.984954	1	-0.11	0.984132	1	0.21	0.817503	1	-0.01	0.997263	1	0.12	0.932084	1	9.54	5.31	2.23
Q99J36	THUMP domain-containing protein 1	Thumpd1	56	20	67	20	350	38.9	6.07	0	127.358	41.51	RNA metabolism OR transcription;other metabolic processes		nucleic acid binding activity				0	-0.21	0.599213	1	-0.1	0.803814	1	0.12	0.998806	1	0.26	0.496709	1	0.01	0.999998	1	-0.25	0.44384	1	0.21	0.322102	1	-0.26	0.794162	1	0.1	0.907522	1	8.38	10.03	6.88
Q64105	Sepiapterin reductase	Spr	55	11	52	11	261	27.9	5.74	0	81.059	59.33	other metabolic processes;developmental processes;other biological processes	cytosol;nucleus	other molecular function			Tetrahydrobiopterin (BH4) synthesis, recycling, salvage and regulation; eNOS activation	2	-0.23	0.624733	1	-0.28	0.38055	1	-0.05	0.997056	1	-0.21	1	1	-0.15	0.977351	1	0.07	0.985582	1	0.21	0.504359	1	0.19	0.99969	1	0.07	0.996435	1	9.81	4.88	5.91
P01872	Immunoglobulin heavy constant mu	Ighm	37	14	38	14	454	49.9	7.01	0	65.584	31.82	cell cycle OR cell proliferation;cell organization and biogenesis;protein metabolism;other metabolic processes;stress response;transport;signal transduction;other biological processes	non-structural extracellular;plasma membrane;other membranes;cytosol;other cell component	signal transduction activity or receptor binding;nucleic acid binding activity;other molecular function			Cell surface interactions at the vascular wall; CD22 mediated BCR regulation; Antigen activates B Cell Receptor (BCR) leading to generation of second messengers	3	-0.66	0.889147	1	-1.12	0.731649	1	-0.46	0.999289	1	-0.79	0.975349	1	-0.95	0.931752	1	-0.15	0.999934	1	0.21	0.876559	1	0.34	0.970279	1	0.04	0.986767	1	79.6	78.49	92.89
Q99N69	Leupaxin	Lpxn	24	8	19	8	386	43.5	6.43	0	46.379	8.3	cell adhesion;RNA metabolism OR transcription;signal transduction;other biological processes	plasma membrane;other membranes;cytosol;cytoskeleton;nucleus;other cell component	other molecular function				0	-0.3	0.108201	1	-0.3	0.0401833	0.824583	0	0.989088	1	0.13	0.920369	1	-0.13	0.910441	1	-0.26	0.414353	1	0.21	0.480969	1	-0.22	0.385453	1	0.04	0.983521	1	9.35	0.56	7.43
Q8BZH4	Pogo transposable element with ZNF domain	Pogz	24	27	37	27	1409	154.8	7.52	0	117.624	26.64	cell cycle OR cell proliferation;cell organization and biogenesis;DNA metabolism;other metabolic processes;stress response;other biological processes	cytosol;nucleus;other cell component	nucleic acid binding activity;other molecular function				0	-0.15	0.889522	1	-0.06	0.999607	1	0.09	0.969392	1	0.19	0.496817	1	0.13	0.438052	1	-0.07	0.999997	1	0.21	0.405622	1	-0.14	0.943814	1	0.02	0.99988	1	7.39	4.3	3.13
Q04735	Cyclin-dependent kinase 16	Cdk16	10	6	10	1	496	55.9	7.87	0	27.502	7.16	cell-cell signaling;cell cycle OR cell proliferation;cell organization and biogenesis;protein metabolism;other metabolic processes;transport;developmental processes;other biological processes	plasma membrane;other membranes;cytosol;cytoskeleton;ER/Golgi;nucleus;other cell component	kinase activity;other molecular function				0	-0.42	0.0911891	1	-0.23	0.468376	1	0.18	0.856785	1	0.13	1	1	-0.04	0.995434	1	-0.17	0.997024	1	0.21	0.89425	1	-0.34	0.44138	1	0.02	0.999419	1	9.78	8.45	12.45
Q8CD94	Protein lin-52 homolog	Lin52	24	2	2	2	116	13	4.98	0	11.029	0	other biological processes	nucleus		Cellular senescence		G0 and Early G1	2	-0.26	0.356358	1	-0.16	0.669497	1	0.1	0.990566	1	0.26	0.160492	1	0.08	0.741664	1	-0.17	0.796419	1	0.21	0.436123	1	-0.31	0.124415	0.898474	-0.03	0.923554	1	8.18	5.25	14.01
Q78JW9	Ubiquitin domain-containing protein UBFD1	Ubfd1	19	6	10	6	368	40.1	8.85	0	21.423	2.08							0	-0.35	0.0195851	0.801597	-0.42	0.00330527	0.229226	-0.08	0.883297	1	0.12	0.953996	1	-0.15	0.515814	1	-0.28	0.167873	1	0.21	0.486322	1	-0.26	0.101697	0.871501	-0.06	0.732248	1	6.4	0.76	7.15
Q3TAA7	Serine/threonine-protein kinase 11-interacting protein	Stk11ip	6	5	5	5	1072	117.9	4.96	0	21.061	3.99	other biological processes	other cell component	other molecular function			Neutrophil degranulation	1	-0.2	0.912594	1	-0.16	0.989228	1	0.04	0.998463	1	0.18	0.929846	1	0.12	0.991651	1	-0.06	0.99885	1	0.21	0.983353	1	-0.17	0.797675	1	-0.07	0.995086	1	15.59	8.26	2.86
Q9CWP6	Motile sperm domain-containing protein 2	Mospd2	11	5	6	5	518	59.8	5.67	0	18.92	0	other biological processes	plasma membrane;other membranes;ER/Golgi;other cell component				Neutrophil degranulation; RHOD GTPase cycle	2	-0.09	0.981493	1	-0.06	0.99953	1	0.03	0.998865	1	0.32	0.0978018	1	0.22	0.146005	0.905884	-0.1	0.999821	1	0.21	0.649505	1	-0.2	0.352446	1	-0.07	0.68745	1	4.63	5.66	0.98
Q8C0V0	Serine/threonine-protein kinase tousled-like 1	Tlk1	8	7	11	4	766	86.6	8.79	0	25.457	3.64	cell cycle OR cell proliferation;cell organization and biogenesis;protein metabolism;other metabolic processes;stress response;transport;signal transduction;other biological processes	nucleus	kinase activity;other molecular function				0	-0.29	0.162249	1	-0.2	0.344798	1	0.09	0.993989	1	0.18	0.614575	1	0.08	0.933296	1	-0.1	0.981387	1	0.21	0.210006	1	-0.26	0.51737	1	-0.07	0.991458	1	8.28	9.34	2.74
Q62172	RalA-binding protein 1	Ralbp1	10	6	8	6	648	75	5.92	0	17.047	3.78	transport;signal transduction;other biological processes	plasma membrane;other membranes;cytosol;cytoskeleton;mitochondrion;nucleus;other cell component	transporter activity;enzyme regulator activity;other molecular function	Ras signaling pathway; Pathways in cancer; Pancreatic cancer	EGFR1 signaling pathway; Toll-like receptor signaling	CDC42 GTPase cycle; RAC1 GTPase cycle	7	-0.04	0.98603	1	0.01	0.999971	1	0.05	0.96071	1	0.27	0.0996542	1	0.29	0.147869	0.913669	0.03	0.999833	1	0.21	0.705286	1	-0.1	0.332318	1	-0.08	0.880123	1	7.16	3.3	1.65
P54797	Transport and Golgi organization 2 homolog	Tango2	13	3	3	3	276	30.9	5.1	0	6.795	0	cell organization and biogenesis;transport	cytosol;mitochondrion;ER/Golgi;other cell component					0	-0.3	0.0358456	0.994383	-0.22	0.261528	1	0.09	0.806724	1	0.07	0.990823	1	0.07	0.995393	1	0	0.883236	1	0.21	0.880168	1	-0.17	0.0830214	0.843024	-0.08	0.973471	1	2.75	3.14	6.44
P30415	NK-tumor recognition protein	Nktr	4	5	5	5	1453	163.4	10.05	0	17.748	0	protein metabolism;other metabolic processes;other biological processes	plasma membrane;other membranes;nucleus;other cell component	other molecular function				0	-0.19	0.824396	1	-0.2	0.542174	1	0	0.994504	1	0.2	0.868631	1	0.1	0.997669	1	-0.1	0.980884	1	0.21	0.965841	1	-0.19	0.6488	1	-0.09	0.74133	1	4.99	13.49	3
Q6IR34	G-protein-signaling modulator 1	Gpsm1	20	10	11	8	673	74.3	6.23	0	32.332	10.4	cell cycle OR cell proliferation;cell organization and biogenesis;developmental processes;other biological processes	plasma membrane;other membranes;cytosol;ER/Golgi;nucleus;other cell component	enzyme regulator activity;other molecular function	Cocaine addiction		G alpha (i) signalling events	2	-0.1	0.88192	1	-0.11	0.949767	1	-0.01	0.999912	1	0.34	0.310768	1	0.18	0.93842	1	-0.16	0.788711	1	0.21	0.989861	1	-0.24	0.152717	0.948484	-0.09	0.841954	1	6.91	10.45	11.5
Q9DCT1	1,5-anhydro-D-fructose reductase	Akr1e2	25	6	13	6	301	34.4	7.33	0	19.261	2.19		cytosol	other molecular function				0	-0.45	0.0296507	0.91066	-0.34	0.0763195	1	0.1	0.991628	1	-0.11	0.974449	1	-0.04	0.998819	1	0.07	0.999032	1	0.21	0.288922	1	-0.13	0.978099	1	-0.1	0.99548	1	7.81	7.65	1.88
P40694	DNA-binding protein SMUBP-2	Ighmbp2	18	18	18	18	993	109.4	8.4	0	56.375	1.68	cell organization and biogenesis;protein metabolism;RNA metabolism OR transcription;other metabolic processes;developmental processes;other biological processes	nucleus;other cell component	translation activity;nucleic acid binding activity;other molecular function				0	-0.39	0.112605	1	-0.45	0.0333567	0.744475	-0.06	0.973479	1	0.07	0.931143	1	-0.15	0.635395	1	-0.22	0.986123	1	0.21	0.991284	1	-0.26	0.745311	1	-0.1	0.688986	1	6.41	6.49	4.47
O88597	Beclin-1	Becn1	26	12	17	12	448	51.6	4.93	0	53.014	9	cell cycle OR cell proliferation;cell organization and biogenesis;protein metabolism;other metabolic processes;stress response;transport;developmental processes;other biological processes	other membranes;cytosol;cytoskeleton;mitochondrion;ER/Golgi;nucleus;other cytoplasmic organelle;other cell component	other molecular function	Autophagy; Mitophagy; Autophagy; Apoptosis; Apelin signaling pathway; Alzheimer disease; Amyotrophic lateral sclerosis; Huntington disease; Spinocerebellar ataxia; Pathways of neurodegeneration; Kaposi sarcoma-associated herpesvirus infection		Ub-specific processing proteases; Macroautophagy	13	-0.29	0.0270047	0.879695	-0.24	0.0896626	1	0.05	0.975835	1	0.14	0.999799	1	0.09	0.976671	1	-0.06	0.996918	1	0.21	0.383615	1	-0.22	0.416457	1	-0.11	0.55941	1	5.77	0.96	1.26
Q6P6J9	Thioredoxin domain-containing protein 15	Txndc15	9	2	2	2	344	38.1	4.77	0	8.742	2.11	cell organization and biogenesis;other biological processes	plasma membrane;other membranes;other cell component					0	0.14	0.998582	1	0.02	0.99923	1	-0.11	0.974754	1	0.3	0.915826	1	0.35	0.981305	1	0.05	0.999558	1	0.21	0.978932	1	0.05	0.982101	1	-0.12	0.999	1	16.33	27.2	17.44
Q80XL7	Metallophosphoesterase 1	Mppe1	14	5	6	5	396	46	8.28	0	22.747	6.87	protein metabolism;other metabolic processes;transport	other membranes;ER/Golgi;nucleus	other molecular function	Glycosylphosphatidylinositol (GPI)-anchor biosynthesis; Metabolic pathways			2	-0.35	0.0960574	1	-0.19	0.56554	1	0.16	0.789981	1	0.15	0.999892	1	0.15	0.974778	1	0	0.995265	1	0.21	0.633083	1	-0.29	0.599129	1	-0.13	0.953007	1	11.26	6.18	1.77
Q9CZM2	60S ribosomal protein L15	Rpl15	39	9	42	9	204	24.1	11.62	0	34.788	14.71	protein metabolism;other metabolic processes	cytosol;cytoskeleton;translational apparatus;nucleus;other cell component	nucleic acid binding activity;other molecular function	Ribosome; Coronavirus disease	Cytoplasmic ribosomal proteins	Major pathway of rRNA processing in the nucleolus and cytosol; L13a-mediated translational silencing of Ceruloplasmin expression; GTP hydrolysis and joining of the 60S ribosomal subunit; SRP-dependent cotranslational protein targeting to membrane; Formation of a pool of free 40S subunits; Nonsense Mediated Decay (NMD) independent of the Exon Junction Complex (EJC); Nonsense Mediated Decay (NMD) e…	10	0.08	0.999764	1	0.1	0.999795	1	0.02	1	1	-0.7	0.963488	1	0.45	0.967519	1	1.15	0.634426	1	0.21	0.970758	1	0.99	0.494089	1	-0.14	0.999859	1	4.99	7.22	5.07
Q9WVG9	Male-specific lethal 3 homolog	Msl3	11	7	8	7	525	60.3	9.55	0	14.74	0	cell organization and biogenesis;protein metabolism;other metabolic processes;other biological processes	nucleus;other cell component	nucleic acid binding activity;other molecular function			HATs acetylate histones	1	-0.09	0.908579	1	-0.29	0.083499	1	-0.2	0.372519	1	0.24	0.0444164	1	0.06	0.95241	1	-0.18	0.175003	1	0.21	0.0860756	1	-0.12	0.726462	1	-0.14	0.948093	1	2.92	5.87	10.78
Q6ZQ29	Serine/threonine-protein kinase TAO2	Taok2	10	12	13	7	1240	139.2	7.06	0	37.788	3.87	cell adhesion;cell cycle OR cell proliferation;cell organization and biogenesis;protein metabolism;other metabolic processes;stress response;developmental processes;signal transduction;other biological processes	other membranes;cytosol;cytoskeleton;nucleus;other cell component	signal transduction activity or receptor binding;kinase activity;other molecular function	MAPK signaling pathway			1	-0.27	0.818487	1	-0.18	0.986678	1	0.09	0.989379	1	0.2	0.560639	1	0.18	0.778477	1	-0.02	0.998523	1	0.21	0.842959	1	-0.27	0.530617	1	-0.15	0.969305	1	12.81	12.6	0.61
O35473	Nuclear nucleic acid-binding protein C1D	C1d	11	2	4	2	141	15.9	9.04	0.001	4.792	0	RNA metabolism OR transcription;other metabolic processes;other biological processes	nucleus;other cell component	nucleic acid binding activity;other molecular function	RNA degradation		Major pathway of rRNA processing in the nucleolus and cytosol	2	-0.22	0.525368	1	-0.13	0.895573	1	0.1	0.976294	1	0.3	0.445899	1	0.27	0.66082	1	-0.03	0.998628	1	0.21	0.813151	1	-0.31	0.222706	1	-0.18	0.767747	1	10.23	2.53	3.36
P62077	Mitochondrial import inner membrane translocase subunit Tim8 B	Timm8b	35	3	5	3	83	9.3	5.12	0	12.57	0	transport	other membranes;mitochondrion	other molecular function				0	-0.57	0.0416425	1	-0.46	0.0347652	0.759213	0.11	0.999997	1	0.03	0.999998	1	-0.05	0.988397	1	-0.08	0.995119	1	0.21	0.853502	1	-0.39	0.22071	1	-0.2	0.0851876	0.583236	8.79	3.68	12.79
Q99MD9	Nuclear autoantigenic sperm protein	Nasp	41	21	70	21	773	83.9	4.37	0	159.613	30.35	cell cycle OR cell proliferation;cell organization and biogenesis;DNA metabolism;other metabolic processes;transport;developmental processes	nucleus;other cell component	other molecular function				0	-0.22	0.0932754	1	-0.08	0.895688	1	0.15	0.424113	1	0.13	0.533534	1	0.34	0.000540475	0.0196644	0.21	0.0084397	0.442878	0.21	0.0315913	1	-0.14	0.876277	1	-0.21	0.0354801	0.362887	5.13	4.4	5.12
Q9JJI8	60S ribosomal protein L38	Rpl38	39	3	33	3	70	8.2	10.1	0	20.926	2.04	cell organization and biogenesis;protein metabolism;other metabolic processes;developmental processes;other biological processes	cytosol;translational apparatus;other cell component	other molecular function	Ribosome; Coronavirus disease	Cytoplasmic ribosomal proteins; mRNA processing	Major pathway of rRNA processing in the nucleolus and cytosol; L13a-mediated translational silencing of Ceruloplasmin expression; SRP-dependent cotranslational protein targeting to membrane; Formation of a pool of free 40S subunits; GTP hydrolysis and joining of the 60S ribosomal subunit; Nonsense Mediated Decay (NMD) independent of the Exon Junction Complex (EJC); Nonsense Mediated Decay (NMD) e…	11	-0.27	0.993807	1	-0.17	0.999629	1	0.1	0.999869	1	-1.43	0.934641	1	0.27	0.999443	1	1.71	0.812366	1	0.21	0.870561	1	1.37	0.67499	1	-0.23	0.99547	1	9.98	3.59	4.24
Q3UM29	Conserved oligomeric Golgi complex subunit 7	Cog7	14	9	10	9	770	86	5.38	0	40.003	4.96	cell organization and biogenesis;protein metabolism;other metabolic processes;transport;other biological processes	other membranes;ER/Golgi;nucleus;other cell component				COPI-mediated anterograde transport; Retrograde transport at the Trans-Golgi-Network; Intra-Golgi traffic	3	-0.2	0.186849	1	-0.14	0.680482	1	0.06	0.888898	1	0.26	0.0394662	1	0.31	0.0106355	0.16169	0.05	0.966302	1	0.21	0.340271	1	-0.25	0.0193313	0.610193	-0.24	0.0310193	0.332514	5.67	1.31	1.82
Q9EPQ1	Toll-like receptor 1	Tlr1	1	1	1	1	795	90.6	7.52	0.009	2.702	0	stress response;signal transduction;other biological processes	plasma membrane;other membranes;ER/Golgi;other cell component	signal transduction activity or receptor binding;other molecular function	Toll-like receptor signaling pathway; Tuberculosis		Regulation of TLR by endogenous ligand; Beta defensins	4	-0.41	0.193698	1	-0.36	0.245684	1	0.05	0.99998	1	0.27	0.801033	1	0.18	0.53883	1	-0.09	0.996315	1	0.21	0.631344	1	-0.47	0.302554	1	-0.32	0.19377	0.923024	9.46	7.57	5.75
O35427	DNA-directed RNA polymerase III subunit RPC9	Crcp	11	1	1	1	148	16.7	5	0	7.509	0	RNA metabolism OR transcription;other metabolic processes;stress response;signal transduction	plasma membrane;other membranes;nucleus;other cell component	other molecular function	RNA polymerase	Myometrial relaxation and contraction pathways	RNA Polymerase III Transcription Initiation From Type 1 Promoter; RNA Polymerase III Transcription Initiation From Type 2 Promoter; RNA Polymerase III Transcription Initiation From Type 3 Promoter	5	-0.56	0.147466	1	-0.25	0.641458	1	0.31	0.854245	1	0.43	0.413799	1	0.3	0.583045	1	-0.13	0.999504	1	0.21	0.726029	1	-0.79	0.059334	0.776509	-0.35	0.498521	1	9.99	23.03	12.34
A2A9C3	KICSTOR complex protein SZT2	Szt2	1	2	2	2	3431	377.4	6.19	0.001	4.998	2.68	cell organization and biogenesis;stress response;developmental processes;other biological processes	other membranes;other cytoplasmic organelle;other cell component				Amino acids regulate mTORC1	1	-0.57	0.924505	1	-0.65	0.322893	1	-0.08	0.826465	1	0.15	0.933608	1	-0.02	0.999992	1	-0.18	0.964764	1	0.21	0.999926	1	-0.52	0.577524	1	-0.42	0.356593	1	21.21	30.03	11.78
Q8VHX6	Filamin-C	Flnc	6	16	39	1	2726	290.9	5.95	0	85.638	21.41	cell organization and biogenesis;other biological processes	plasma membrane;other membranes;cytosol;cytoskeleton;other cell component	cytoskeletal activity;other molecular function	MAPK signaling pathway; Focal adhesion; Salmonella infection; Proteoglycans in cancer		Cell-extracellular matrix interactions	5	-0.77	0.00513186	0.443014	-0.04	1	1	0.73	0.00535811	1	0.13	0.792421	1	0.15	0.853688	1	0.02	0.999993	1	0.21	0.555583	1	-0.69	0.0103971	0.570431	0.02	0.993726	1	11.7	19.08	11.56
Q78HU3	Multivesicular body subunit 12A	Mvb12a	34	8	11	8	271	28.7	9.11	0	27.59	2.05	other metabolic processes;transport;other biological processes	other membranes;cytosol;cytoskeleton;nucleus;other cytoplasmic organelle;other cell component	other molecular function	Endocytosis		Endosomal Sorting Complex Required For Transport (ESCRT)	2	-0.2	0.8414	1	0	0.984413	1	0.19	0.488169	1	0.42	0.00726696	0.446739	0.32	0.0281497	0.312566	-0.1	0.960967	1	0.21	0.818892	1	-0.41	0.00787943	0.549962	-0.11	0.483955	1	11.42	4.32	3.03
P29595	NEDD8	Nedd8	38	3	7	3	81	9	7.25	0	12.344	0	protein metabolism;other metabolic processes;other biological processes	cytosol;nucleus;other cell component	other molecular function			Neddylation; TGF-beta receptor signaling activates SMADs; Cargo recognition for clathrin-mediated endocytosis; UCH proteinases; Iron uptake and transport	5	-0.55	0.0163705	0.747653	-0.4	0.0907387	1	0.16	0.901696	1	0.27	0.567194	1	0.04	0.999865	1	-0.22	0.703036	1	0.21	0.824103	1	-0.62	0.00744394	0.549962	-0.23	0.382648	1	9.95	9.93	7.57
Q8WTY4	Anamorsin	Ciapin1	18	4	4	4	309	33.4	5.2	0	22.524	2.06	cell organization and biogenesis;other metabolic processes;other biological processes	mitochondrion;nucleus;other cell component	other molecular function				0	-0.37	0.0703496	1	-0.23	0.506176	1	0.15	0.745843	1	0.32	0.137155	1	0.35	0.0315035	0.334445	0.03	0.941164	1	0.21	0.39602	1	-0.48	0.0202207	0.61652	-0.36	0.0448701	0.402752	6.35	13.22	5.93
P0DJE0	Protein PET100 homolog, mitochondrial	Pet100	14	2	2	2	76	9.4	9.13	0.002	4.13	0	cell organization and biogenesis	other membranes;mitochondrion	other molecular function				0	-0.37	0.0111749	0.664285	-0.22	0.316996	1	0.15	0.358835	1	0.26	0.0513997	1	0.42	0.00375863	0.0778202	0.16	0.633625	1	0.21	0.310445	1	-0.41	0.00170119	0.326978	-0.42	0.00385443	0.104795	7.78	4.9	5.75
O89017	Legumain	Lgmn	13	4	4	4	435	49.3	6.39	0	17.227	0	cell organization and biogenesis;protein metabolism;other metabolic processes;other biological processes	non-structural extracellular;other cytoplasmic organelle;other cell component	other molecular function	Lysosome; Antigen processing and presentation		MHC class II antigen presentation; Trafficking and processing of endosomal TLR	4	-0.71	0.104187	1	-0.99	0.0250166	0.66256	-0.28	0.950061	1	-0.67	0.393077	1	-1.1	0.0882552	0.674284	-0.44	0.90559	1	0.2	0.756542	1	0.16	0.997468	1	0.32	0.989755	1	35.11	6.46	12.34
P97872	Dimethylaniline monooxygenase [N-oxide-forming] 5	Fmo5	16	9	9	9	533	60	8.73	0	30.802	3.25	other metabolic processes;other biological processes	other membranes;cytosol;ER/Golgi	other molecular function	Taurine and hypotaurine metabolism; Drug metabolism; Metabolic pathways	Metapathway biotransformation		4	0.21	0.145096	1	0.28	0.0628058	1	0.07	0.994394	1	0.42	0.230687	1	0.23	0.812016	1	-0.19	0.845895	1	0.2	0.999906	1	-0.01	0.999999	1	0.24	0.519026	1	11.5	1.04	0.96
Q9Z0L8	Gamma-glutamyl hydrolase	Ggh	38	11	21	11	317	35.4	7.5	0	51.789	11.03	other metabolic processes;other biological processes	cytosol;other cytoplasmic organelle;other cell component	other molecular function	Folate biosynthesis; Biosynthesis of cofactors; Antifolate resistance		Neutrophil degranulation	4	0	0.99267	1	0.14	0.391905	1	0.14	0.694081	1	0.27	0.73259	1	0.12	0.682503	1	-0.15	0.999999	1	0.2	0.87941	1	-0.07	0.999855	1	0.22	0.607616	1	13.11	5.88	4.17
P97434	Myosin phosphatase Rho-interacting protein	Mprip	2	2	2	2	1024	116.3	6.21	0.001	5.441	0	cell organization and biogenesis;other biological processes	cytosol;cytoskeleton	cytoskeletal activity				0	0	0.999541	1	-0.03	0.999994	1	-0.03	0.999967	1	0.28	0.651015	1	-0.03	0.995481	1	-0.32	0.381724	1	0.2	0.954441	1	-0.08	0.908231	1	0.21	0.826764	1	11.24	14.03	9.43
Q8BP86	snRNA-activating protein complex subunit 4	Snapc4	3	3	3	3	1333	147.3	8.53	0	13.557	2.93	RNA metabolism OR transcription;other metabolic processes	nucleus;other cell component	nucleic acid binding activity;other molecular function			RNA polymerase II transcribes snRNA genes; RNA Polymerase III Transcription Initiation From Type 3 Promoter	2	-0.2	0.778342	1	-0.34	0.177316	1	-0.14	0.79422	1	0.17	0.999996	1	-0.31	0.52757	1	-0.48	0.465075	1	0.2	0.991501	1	-0.17	0.951469	1	0.17	0.999801	1	7.74	6.6	13.34
P11031	Activated RNA polymerase II transcriptional coactivator p15	Sub1	62	7	67	7	127	14.4	9.6	0	66.997	24.88	cell organization and biogenesis;RNA metabolism OR transcription;other metabolic processes;signal transduction;other biological processes	nucleus;other cell component	nucleic acid binding activity;other molecular function				0	0.16	0.986788	1	0.06	1	1	-0.1	0.981926	1	0.26	0.781073	1	0.12	0.998799	1	-0.15	0.932428	1	0.2	0.624642	1	0.1	0.93703	1	0.14	0.846317	1	6.3	7.99	5.24
Q9Z0J0	NPC intracellular cholesterol transporter 2	Npc2	48	7	28	7	149	16.4	7.68	0	27.268	10.86	cell organization and biogenesis;other metabolic processes;transport;other biological processes	ER/Golgi;other cytoplasmic organelle	transporter activity;other molecular function	Lysosome; Cholesterol metabolism	Tyrobp causal network in microglia	Neutrophil degranulation; LDL clearance	5	0	0.999996	1	0.15	0.663938	1	0.15	0.596414	1	0.29	0.13575	1	0.25	0.24285	1	-0.04	0.9986	1	0.2	0.39474	1	-0.09	0.948374	1	0.09	0.850847	1	4.95	2.65	3.3
Q5SSL4	Active breakpoint cluster region-related protein	Abr	30	24	37	21	859	97.6	6.58	0	92.632	35.2	cell organization and biogenesis;transport;developmental processes;signal transduction;other biological processes	plasma membrane;other membranes;cytosol;other cell component	enzyme regulator activity			G alpha (12/13) signalling events; RAC1 GTPase cycle; RAC2 GTPase cycle; RAC3 GTPase cycle; RHOA GTPase cycle; RHOB GTPase cycle; RHOC GTPase cycle; CDC42 GTPase cycle; NRAGE signals death through JNK	9	-0.21	0.824515	1	-0.15	0.857873	1	0.06	1	1	0.16	0.971813	1	-0.03	1	1	-0.19	0.981098	1	0.2	0.853714	1	-0.17	0.960146	1	0.08	1	1	8.07	4.1	5.34
Q3UUV5	Src kinase-associated phosphoprotein 1	Skap1	24	9	21	9	355	40.9	4.46	0	54.303	7.2	signal transduction;other biological processes	plasma membrane;other membranes;cytosol;nucleus;other cell component	other molecular function	Rap1 signaling pathway			1	-0.06	1	1	0.03	0.952358	1	0.09	0.963258	1	0.33	0.132206	1	0.16	0.421404	1	-0.17	0.9589	1	0.2	0.936813	1	-0.2	0.498544	1	0.07	0.999952	1	8.89	3	2.01
Q9CX99	GRB2-related adapter protein	Grap	60	12	18	12	217	25.3	7.03	0	41.41	6.82	signal transduction;other biological processes	plasma membrane;other membranes;nucleus;other cell component	signal transduction activity or receptor binding;other molecular function		Kit receptor signaling pathway	Signaling by SCF-KIT	2	-0.44	0.390136	1	-0.38	0.189824	1	0.06	0.994322	1	-0.19	0.91654	1	-0.25	0.549993	1	-0.06	0.973683	1	0.2	0.905607	1	-0.06	1	1	0.06	0.999953	1	11.53	15.79	5.01
Q61466	SWI/SNF-related matrix-associated actin-dependent regulator of chromatin subfamily D member 1	Smarcd1	40	18	30	16	515	58.2	9.25	0	86.046	15.44	cell organization and biogenesis;RNA metabolism OR transcription;developmental processes;other biological processes	nucleus;other cell component	signal transduction activity or receptor binding;other molecular function	Thermogenesis; Hepatocellular carcinoma		RUNX1 interacts with co-factors whose precise effect on RUNX1 targets is not known; RMTs methylate histone arginines	4	-0.11	0.932467	1	-0.17	0.866427	1	-0.06	0.999956	1	0.21	0.991742	1	-0.02	1	1	-0.23	0.98634	1	0.2	0.748625	1	-0.12	0.999994	1	0.05	0.999489	1	5.88	9.03	6.26
P08905	Lysozyme C-2	Lyz2	43	5	7	2	148	16.7	8.81	0	19.193	4.25	other metabolic processes;stress response;other biological processes	non-structural extracellular;ER/Golgi;other cell component	other molecular function	Salivary secretion	Macrophage markers	Neutrophil degranulation; Antimicrobial peptides	4	-1.16	0.00676207	0.499449	-1.21	0.00477038	0.292067	-0.05	0.999923	1	-0.91	0.201354	1	-1.04	0.066581	0.562598	-0.13	0.978822	1	0.2	0.608238	1	-0.05	0.997074	1	0.03	1	1	72.27	6.22	6.08
Q7TSH6	SR-related and CTD-associated factor 4	Scaf4	15	16	32	14	1183	129	9.64	0	65.529	7.02	RNA metabolism OR transcription;other metabolic processes;other biological processes	nucleus	nucleic acid binding activity;other molecular function				0	-0.08	0.993834	1	-0.14	0.828812	1	-0.06	0.981898	1	0.21	0.282374	1	0.05	0.999962	1	-0.17	0.361333	1	0.2	0.645436	1	-0.09	0.81009	1	0.02	0.999981	1	4.78	5.18	3.72
Q9R008	Mevalonate kinase	Mvk	10	3	4	3	395	41.9	6.68	0	9.537	2.43	other metabolic processes;other biological processes	cytosol;other cytoplasmic organelle;other cell component	nucleic acid binding activity;kinase activity;other molecular function	Terpenoid backbone biosynthesis; Metabolic pathways; Peroxisome	Cholesterol biosynthesis; Cholesterol metabolism with Bloch and Kandutsch-Russell pathways	Cholesterol biosynthesis	6	-0.17	0.994634	1	-0.08	0.995836	1	0.09	1	1	0.36	0.999999	1	0.1	0.999158	1	-0.26	0.997555	1	0.2	1	1	-0.33	0.991071	1	0.02	0.999997	1	7.26	21.9	12.14
Q8K2Q7	BRO1 domain-containing protein BROX	Brox	30	10	16	10	411	46.2	7.69	0	34.938	6.78		other membranes					0	-0.32	0.206974	1	-0.34	0.161924	1	-0.02	0.99998	1	0.25	0.988208	1	-0.17	0.900361	1	-0.42	0.593048	1	0.2	0.901256	1	-0.37	0.367572	1	0.02	0.990199	1	1.79	6.11	5.06
Q91ZA3	Propionyl-CoA carboxylase alpha chain, mitochondrial	Pcca	50	31	48	31	724	79.9	7.25	0	143.562	44.04	other metabolic processes	mitochondrion;other cell component	other molecular function	Valine, leucine and isoleucine degradation; Glyoxylate and dicarboxylate metabolism; Propanoate metabolism; Metabolic pathways; Carbon metabolism		Biotin transport and metabolism; Propionyl-CoA catabolism	7	-0.27	0.613272	1	-0.22	0.862753	1	0.05	0.996148	1	0.18	0.965042	1	-0.02	0.999999	1	-0.2	0.979282	1	0.2	0.795834	1	-0.24	0.865653	1	0	1	1	14.09	3.76	3
Q7TSG2	RNA polymerase II subunit A C-terminal domain phosphatase	Ctdp1	36	29	51	29	960	104.5	5.39	0	154.093	36.91	cell cycle OR cell proliferation;cell organization and biogenesis;protein metabolism;other metabolic processes;other biological processes	cytoskeleton;nucleus;other cell component	other molecular function			Formation of RNA Pol II elongation complex ; RNA Polymerase II Pre-transcription Events; Formation of the Early Elongation Complex; TP53 Regulates Transcription of DNA Repair Genes	5	-0.23	0.809759	1	-0.16	0.930795	1	0.07	0.99951	1	0.27	0.553282	1	0.04	0.991166	1	-0.23	0.858439	1	0.2	0.829485	1	-0.3	0.52979	1	0	0.999554	1	5.81	7.71	3.72
P83510	Traf2 and NCK-interacting protein kinase	Tnik	20	22	34	14	1323	150.3	7.27	0	92.784	11.28	cell-cell signaling;cell organization and biogenesis;protein metabolism;other metabolic processes;developmental processes;signal transduction;other biological processes	plasma membrane;other membranes;cytosol;cytoskeleton;nucleus;other cytoplasmic organelle;other cell component	kinase activity;other molecular function			Oxidative Stress Induced Senescence	1	-0.1	0.62716	1	-0.22	0.0730145	1	-0.11	0.639225	1	0.13	0.9906	1	-0.01	0.972683	1	-0.14	0.770042	1	0.2	0.363303	1	-0.04	0.999999	1	-0.01	0.999384	1	3.44	2.15	0.75
Q8BR65	Sin3 histone deacetylase corepressor complex component SDS3	Suds3	28	9	14	9	328	38.1	5.66	0	38.87	17.95	cell organization and biogenesis;protein metabolism;other metabolic processes;developmental processes;other biological processes	cytosol;nucleus	other molecular function			HDACs deacetylate histones; Ub-specific processing proteases	2	-0.23	0.209802	1	-0.16	0.833466	1	0.07	0.793755	1	0.25	0.635235	1	0.07	0.995969	1	-0.18	0.880093	1	0.2	0.522298	1	-0.27	0.27884	1	-0.03	0.999999	1	7.87	4.22	2.68
Q9R1P3	Proteasome subunit beta type-2	Psmb2	64	9	30	9	201	22.9	7.02	0	59.972	14.34	protein metabolism;other metabolic processes;other biological processes	cytosol;nucleus;other cell component		Proteasome; Alzheimer disease; Parkinson disease; Amyotrophic lateral sclerosis; Huntington disease; Spinocerebellar ataxia; Prion disease; Pathways of neurodegeneration	Proteasome degradation	Separation of Sister Chromatids; Assembly of the pre-replicative complex; Downstream TCR signaling; FCERI mediated NF-kB activation; Activation of NF-kappaB in B cells; Interleukin-1 signaling; Ub-specific processing proteases; Neddylation; Asymmetric localization of PCP proteins; Degradation of AXIN; Hedgehog 'on' state; Regulation of RUNX3 expression and activity; Antigen processing: Ubiquitina…	57	-0.37	0.0695733	1	-0.18	0.42788	1	0.19	0.817082	1	0.16	0.768095	1	0.07	0.968943	1	-0.09	0.991927	1	0.2	0.400236	1	-0.32	0.200571	1	-0.05	0.977361	1	7.75	6.89	3.21
Q8R3D1	TBC1 domain family member 13	Tbc1d13	39	15	19	15	400	46.4	5.36	0	55.341	7.02	transport;other biological processes	other membranes;cytosol	enzyme regulator activity;other molecular function			TBC/RABGAPs	1	-0.34	0.00967688	0.605295	-0.24	0.0704889	1	0.09	0.837474	1	0.22	0.472681	1	0.01	0.999382	1	-0.21	0.656144	1	0.2	0.19239	1	-0.36	0.0299484	0.678115	-0.05	0.923159	1	2.9	1.6	2
Q8C735	Protein lin-9 homolog	Lin9	13	4	5	4	542	61.7	9.03	0	26.344	2.17	cell cycle OR cell proliferation;DNA metabolism;RNA metabolism OR transcription;other metabolic processes;other biological processes	nucleus;other cell component	nucleic acid binding activity			G0 and Early G1	1	-0.32	0.228079	1	-0.08	0.945496	1	0.23	0.653422	1	0.25	0.464551	1	0.18	0.195099	1	-0.06	0.984761	1	0.2	0.354932	1	-0.36	0.310658	1	-0.06	0.779107	1	4.01	15.97	6.55
Q99MP8	BRCA1-associated protein	Brap	31	14	14	14	591	66.9	5.64	0	61.853	6.56	protein metabolism;other metabolic processes;signal transduction;other biological processes	other membranes;cytosol;nucleus;other cell component	nucleic acid binding activity;other molecular function	Ras signaling pathway		Negative regulation of MAPK pathway; RAF activation	3	-0.22	0.182162	1	-0.12	0.59534	1	0.1	0.932247	1	0.23	0.595874	1	0.15	0.642986	1	-0.08	0.999999	1	0.2	0.323817	1	-0.26	0.379724	1	-0.07	0.900673	1	4.78	5.27	3.56
Q8CH09	SURP and G-patch domain-containing protein 2	Sugp2	1	1	1	1	1067	118	8.31	0.006	3.246	0	RNA metabolism OR transcription;other metabolic processes	nucleus	nucleic acid binding activity		mRNA processing		1	-0.18	0.63505	1	-0.4	0.499808	1	-0.22	0.999864	1	0.22	0.99996	1	-0.1	0.88442	1	-0.32	0.802464	1	0.2	0.998566	1	-0.19	0.747616	1	-0.1	0.999179	1	8.79	22.56	10.38
Q9QY76	Vesicle-associated membrane protein-associated protein B	Vapb	38	9	19	8	243	26.9	7.78	0	38.911	2.05	cell organization and biogenesis;stress response;transport;signal transduction;other biological processes	plasma membrane;other membranes;ER/Golgi;other cell component	cytoskeletal activity;other molecular function			RHOA GTPase cycle; RHOC GTPase cycle; RHOG GTPase cycle; RAC2 GTPase cycle; RHOD GTPase cycle	5	-0.34	0.1413	1	-0.17	0.927896	1	0.17	0.510512	1	0.24	0.578783	1	0.13	0.896473	1	-0.12	0.986956	1	0.2	0.681277	1	-0.38	0.106345	0.877482	-0.1	0.995386	1	10.08	8.72	2.12
Q9Z1Q5	Chloride intracellular channel protein 1	Clic1	81	19	79	19	241	27	5.17	0	121.72	20.37	transport;other biological processes	non-structural extracellular;plasma membrane;other membranes;mitochondrion;nucleus;other cell component	transporter activity				0	-0.14	0.41008	1	-0.06	0.992791	1	0.08	0.713466	1	0.15	0.321259	1	0.25	0.06441	0.549725	0.11	0.893094	1	0.2	0.341396	1	-0.09	0.387443	1	-0.11	0.591325	1	5.51	5.23	1.45
Q9JI08	Bridging integrator 3	Bin3	5	1	1	1	253	29.6	6.96	0.006	3.14	0	cell cycle OR cell proliferation;cell organization and biogenesis;transport;other biological processes	cytoskeleton;other cell component					0	-0.31	0.953503	1	-0.45	0.882009	1	-0.14	0.999875	1	0.04	0.999996	1	-0.15	0.884174	1	-0.19	0.835818	1	0.2	0.996598	1	-0.15	0.995567	1	-0.11	0.996786	1	20.29	21.49	20.38
Q7TQI7	Ankyrin repeat and BTB/POZ domain-containing protein 2	Abtb2	8	8	9	7	1024	113.4	6.28	0	23.008	1.61	other biological processes		other molecular function				0	0.22	0.105956	1	0.2	0.328962	1	-0.01	0.969401	1	0.5	0.0133266	0.635997	0.53	0.0126731	0.180278	0.03	1	1	0.2	0.786256	1	-0.08	1	1	-0.12	0.972289	1	6.63	12.11	5.21
Q3TXT3	SOSS complex subunit C	Inip	24	3	4	3	104	11.4	9.25	0	13.398	0	cell cycle OR cell proliferation;DNA metabolism;other metabolic processes;stress response;signal transduction;other biological processes	nucleus;other cell component					0	-0.16	0.764783	1	-0.29	0.167282	1	-0.13	0.788154	1	0.33	0.457315	1	0.03	0.998523	1	-0.3	0.277403	1	0.2	0.803448	1	-0.3	0.417889	1	-0.13	0.918855	1	7.2	9.17	9.29
Q9R233	Tapasin	Tapbp	30	14	57	14	465	49.7	8.5	0	100.798	47.21	cell organization and biogenesis;other metabolic processes;stress response;other biological processes	plasma membrane;other membranes;ER/Golgi	other molecular function	Antigen processing and presentation; Human cytomegalovirus infection; Herpes simplex virus 1 infection; Epstein-Barr virus infection; Human immunodeficiency virus 1 infection	VEGFA-VEGFR2 signaling	ER-Phagosome pathway; Antigen Presentation: Folding, assembly and peptide loading of class I MHC	8	-0.09	0.999346	1	-0.02	1	1	0.07	0.999664	1	0.04	0.854046	1	0.32	0.396653	1	0.28	0.0718107	1	0.2	0.915887	1	0.07	0.502888	1	-0.14	0.88795	1	10.34	2.31	6.36
Q62210	Baculoviral IAP repeat-containing protein 2	Birc2	19	11	14	11	612	69.6	6.54	0	35.5	7.39	protein metabolism;RNA metabolism OR transcription;other metabolic processes;stress response;other biological processes	plasma membrane;other membranes;nucleus;other cell component	enzyme regulator activity;other molecular function	Platinum drug resistance; NF-kappa B signaling pathway; Ubiquitin mediated proteolysis; Apoptosis; Apoptosis; Necroptosis; Hippo signaling pathway; Focal adhesion; NOD-like receptor signaling pathway; TNF signaling pathway; Salmonella infection; Toxoplasmosis; Herpes simplex virus 1 infection; Pathways in cancer; Transcriptional misregulation in cancer; Small cell lung cancer	Apoptosis; Focal adhesion	Regulation of TNFR1 signaling; Regulation of necroptotic cell death; TNF receptor superfamily (TNFSF) members mediating non-canonical NF-kB pathway; Ub-specific processing proteases; TNFR1-induced proapoptotic signaling; TNFR1-induced NFkappaB signaling pathway; NOD1/2 Signaling Pathway; Apoptotic cleavage of cellular proteins; IKK complex recruitment mediated by RIP1	28	-0.14	0.777206	1	-0.1	0.842098	1	0.04	0.999992	1	0.2	0.885456	1	0.25	0.41552	1	0.05	0.940959	1	0.2	0.652768	1	-0.14	0.953735	1	-0.14	0.613902	1	6.19	4.28	6.31
Q9D486	C-Maf-inducing protein	Cmip	7	5	5	5	773	86.2	6.81	0	15.002	0	developmental processes	cytosol;nucleus					0	-0.95	0.872591	1	-0.09	0.999122	1	0.87	0.971025	1	0.3	0.998541	1	0.27	0.81038	1	-0.03	0.951383	1	0.2	0.975025	1	-1.05	0.968771	1	-0.15	0.948223	1	26.85	62.04	19.59
O70157	DNA topoisomerase 3-alpha	Top3a	4	4	4	3	1003	112.3	8.4	0	11.892	0	cell cycle OR cell proliferation;cell organization and biogenesis;DNA metabolism;other metabolic processes;stress response	mitochondrion;nucleus;other cell component	nucleic acid binding activity;other molecular function	Homologous recombination; Fanconi anemia pathway		Regulation of TP53 Activity through Phosphorylation; HDR through Single Strand Annealing (SSA); Resolution of D-loop Structures through Holliday Junction Intermediates; Processing of DNA double-strand break ends; Presynaptic phase of homologous DNA pairing and strand exchange; G2/M DNA damage checkpoint	10	-0.32	0.384879	1	-0.19	0.961352	1	0.13	0.820428	1	0.16	0.913982	1	0.2	0.531861	1	0.04	0.969827	1	0.2	0.891974	1	-0.29	0.416216	1	-0.2	0.672068	1	8.14	8.49	7.26
Q8R0X2	CDK2-associated and cullin domain-containing protein 1	Cacul1	9	3	3	3	377	42.1	5.27	0	9.734	2.04	cell cycle OR cell proliferation;protein metabolism;other metabolic processes;other biological processes		other molecular function				0	-0.09	0.910811	1	-0.09	0.880309	1	0	0.999999	1	0.2	0.169382	1	0.33	0.134563	0.864962	0.13	0.999987	1	0.2	0.457917	1	-0.08	0.543566	1	-0.22	0.418044	1	6.93	4.05	8.26
Q99KV1	DnaJ homolog subfamily B member 11	Dnajb11	41	13	29	13	358	40.5	6.32	0	86.668	10.64	protein metabolism;RNA metabolism OR transcription;other metabolic processes;other biological processes	non-structural extracellular;ER/Golgi;nucleus;other cell component	signal transduction activity or receptor binding;other molecular function	Protein processing in endoplasmic reticulum			1	-0.28	0.163514	1	-0.12	0.874383	1	0.16	0.651929	1	0.19	0.896205	1	0.29	0.158532	0.959854	0.1	0.607482	1	0.2	0.641871	1	-0.28	0.341565	1	-0.22	0.30808	1	18.9	2.42	3.66
P10126	Elongation factor 1-alpha 1	Eef1a1	56	21	247	21	462	50.1	9.01	0	183.393	132.93	protein metabolism;other metabolic processes;other biological processes	plasma membrane;other membranes;cytosol;cytoskeleton;nucleus;other cell component	nucleic acid binding activity;other molecular function	Nucleocytoplasmic transport; Legionellosis; Leishmaniasis	Translation factors; EGFR1 signaling pathway	Neutrophil degranulation; Eukaryotic Translation Elongation; HSF1 activation; Protein methylation	9	-0.23	0.112226	1	-0.18	0.414464	1	0.05	0.937797	1	0.02	0.999998	1	0.26	0.0317415	0.33602	0.23	0.0377041	0.989223	0.2	0.322743	1	-0.06	0.959778	1	-0.24	0.0441397	0.399926	3.08	0.87	2.3
P46061	Ran GTPase-activating protein 1	Rangap1	41	26	70	26	589	63.5	4.68	0	160.599	32.95	protein metabolism;other metabolic processes;stress response;transport;signal transduction;other biological processes	other membranes;cytosol;cytoskeleton;nucleus;other cell component	enzyme regulator activity;nucleic acid binding activity;other molecular function	Nucleocytoplasmic transport		Separation of Sister Chromatids; SUMOylation of DNA replication proteins; Postmitotic nuclear pore complex (NPC) reformation; Amplification of signal from unattached kinetochores via a MAD2 inhibitory signal; Resolution of Sister Chromatid Cohesion; RHO GTPases Activate Formins; EML4 and NUDC in mitotic spindle formation; SUMOylation of nuclear envelope proteins	10	-0.14	0.942257	1	-0.08	0.998336	1	0.06	0.995676	1	0.32	0.162934	1	0.37	0.0136639	0.189299	0.05	0.67189	1	0.2	0.649551	1	-0.26	0.404762	1	-0.25	0.0920141	0.609603	5.75	4.83	4.6
P36371	Antigen peptide transporter 2	Tap2	37	25	85	25	702	77.4	7.24	0	140.597	68.19	cell organization and biogenesis;transport;other biological processes	other membranes;ER/Golgi;nucleus;other cell component	signal transduction activity or receptor binding;transporter activity;other molecular function	ABC transporters; Phagosome; Antigen processing and presentation; Human cytomegalovirus infection; Herpes simplex virus 1 infection; Epstein-Barr virus infection; Human immunodeficiency virus 1 infection; Primary immunodeficiency		ER-Phagosome pathway; Antigen Presentation: Folding, assembly and peptide loading of class I MHC	10	-0.05	0.999934	1	-0.06	0.999997	1	-0.01	0.999999	1	0.16	0.622298	1	0.4	0.118175	0.7958	0.23	0.804835	1	0.2	0.846961	1	-0.02	0.986336	1	-0.26	0.50727	1	1.46	11.12	9.95
Q8VCE2	GPN-loop GTPase 1	Gpn1	27	6	10	6	372	41.6	4.88	0	30.384	4.39		cytosol;mitochondrion;nucleus	other molecular function				0	-0.17	0.438886	1	-0.19	0.289316	1	-0.02	0.99939	1	0.22	0.7201	1	0.27	0.318479	1	0.05	0.970126	1	0.2	0.761168	1	-0.2	0.400299	1	-0.26	0.0808137	0.565345	3.23	10.08	3.25
Q9Z2R6	Protein unc-119 homolog A	Unc119	19	4	6	2	240	27	6.15	0	12.089	1.7	cell cycle OR cell proliferation;transport;developmental processes;other biological processes	cytoskeleton;other cell component	other molecular function		IL-5 signaling pathway		1	-0.15	0.99833	1	0.28	0.518005	1	0.42	0.318616	1	0.57	0.475234	1	0.76	0.0644707	0.549725	0.19	0.747947	1	0.2	0.999952	1	-0.52	0.37028	1	-0.28	0.806929	1	26.94	27.11	14.01
Q61179	Interferon regulatory factor 9	Irf9	29	10	13	9	399	44.6	6.54	0	41.72	8	RNA metabolism OR transcription;other biological processes	cytosol;nucleus	nucleic acid binding activity;other molecular function	Necroptosis; Osteoclast differentiation; NOD-like receptor signaling pathway; C-type lectin receptor signaling pathway; JAK-STAT signaling pathway; Hepatitis C; Measles; Influenza A; Human papillomavirus infection; Kaposi sarcoma-associated herpesvirus infection; Herpes simplex virus 1 infection; Epstein-Barr virus infection; Coronavirus disease; Viral carcinogenesis	Type II interferon signaling (IFNG)	Interferon alpha/beta signaling	16	-0.27	0.207952	1	-0.16	0.812353	1	0.1	0.812867	1	0.26	0.0228678	0.89795	0.33	0.02276	0.269461	0.07	1	1	0.2	0.306965	1	-0.33	0.0144036	0.589998	-0.29	0.112487	0.682355	1.28	8.5	2.19
Q9WTK5	Nuclear factor NF-kappa-B p100 subunit	Nfkb2	31	23	43	23	899	96.8	6.37	0	105.696	23.44	cell organization and biogenesis;RNA metabolism OR transcription;developmental processes;signal transduction;other biological processes	cytosol;nucleus;other cell component	nucleic acid binding activity;other molecular function	MAPK signaling pathway; NF-kappa B signaling pathway; Osteoclast differentiation; C-type lectin receptor signaling pathway; Legionellosis; Human T-cell leukemia virus 1 infection; Epstein-Barr virus infection; Pathways in cancer; Viral carcinogenesis; Breast cancer	EBV LMP1 signaling; Neural crest differentiation; ApoE and miR-146 in inflammation and atherosclerosis; EDA signaling in hair follicle development; Toll-like receptor signaling	PKMTs methylate histone lysines; Dectin-1 mediated noncanonical NF-kB signaling; NIK-->noncanonical NF-kB signaling; SUMOylation of immune response proteins; RIP-mediated NFkB activation via ZBP1; DEx/H-box helicases activate type I IFN and inflammatory cytokines production ; TAK1-dependent IKK and NF-kappa-B activation ; TRAF6 mediated NF-kB activation; Interleukin-1 processing	24	-0.21	0.66631	1	-0.35	0.0845701	1	-0.14	0.651311	1	0.18	0.878663	1	0.16	0.895721	1	-0.02	1	1	0.2	0.94818	1	-0.18	0.540573	1	-0.31	0.0634193	0.492436	6.86	3.14	6.07
Q6PGG6	Guanine nucleotide-binding protein-like 3-like protein	Gnl3l	27	12	14	11	577	65.2	8.6	0	45.925	4.57	other biological processes	cytosol;nucleus	other molecular function	Ribosome biogenesis in eukaryotes			1	-0.1	1	1	-0.28	0.639266	1	-0.18	0.662532	1	0.3	0.866413	1	0.23	0.998845	1	-0.07	0.971884	1	0.2	0.999998	1	-0.21	0.88866	1	-0.31	0.484897	1	12.18	8.42	5.33
Q9CYZ8	Single-stranded DNA-binding protein 2	Ssbp2	6	2	3	1	361	37.8	6.64	0	9.408	1.63	other biological processes	nucleus;other cell component	nucleic acid binding activity				0	0.23	0.733185	1	0.3	0.978443	1	0.08	0.979867	1	0.53	0.627504	1	0.87	0.157227	0.955256	0.34	0.881138	1	0.2	0.989879	1	-0.1	0.998285	1	-0.37	0.746002	1	7.03	35.34	16.08
Q9JJ94	Sjoegren syndrome nuclear autoantigen 1 homolog	Ssna1	15	2	2	2	119	13.5	5.68	0	7.787	1.96	cell cycle OR cell proliferation;cell organization and biogenesis;transport;developmental processes;signal transduction;other biological processes	cytoskeleton;nucleus;other cell component	cytoskeletal activity;other molecular function			Anchoring of the basal body to the plasma membrane; Regulation of PLK1 Activity at G2/M Transition; Loss of Nlp from mitotic centrosomes; Recruitment of mitotic centrosome proteins and complexes; Recruitment of NuMA to mitotic centrosomes; AURKA Activation by TPX2	7	-0.48	0.0126872	0.686916	-0.04	0.984097	1	0.45	0.0381484	1	-0.03	0.999942	1	0.55	0.00519101	0.0953768	0.59	0.00722083	0.395512	0.2	0.712455	1	-0.25	0.0988078	0.871501	-0.39	0.018892	0.248347	7.18	4.03	3.92
O08992	Syntenin-1	Sdcbp	14	2	2	2	299	32.4	7.15	0	10.848	2.25	cell-cell signaling;cell organization and biogenesis;protein metabolism;developmental processes;signal transduction;other biological processes	non-structural extracellular;plasma membrane;other membranes;cytosol;cytoskeleton;mitochondrion;ER/Golgi;nucleus;other cell component	signal transduction activity or receptor binding;other molecular function		IL-5 signaling pathway	Neutrophil degranulation; Ephrin signaling; Regulation of necroptotic cell death; Neurofascin interactions	6	-0.04	0.988708	1	0.75	0.295641	1	0.78	0.6027	1	0.31	0.399046	1	1.41	0.00510615	0.0942625	1.09	0.140204	1	0.2	0.995446	1	-0.15	0.940659	1	-0.46	0.394192	1	20.35	26.83	16.79
Q8BM72	Heat shock 70 kDa protein 13	Hspa13	3	1	1	1	471	51.7	5.63	0.003	3.832	2.09	stress response;other biological processes	mitochondrion;ER/Golgi;other cell component	other molecular function			Regulation of HSF1-mediated heat shock response	1	0.17	0.998826	1	-0.25	0.972702	1	-0.42	0.868008	1	0.5	0.442681	1	0.61	0.541396	1	0.11	0.999965	1	0.2	0.991887	1	-0.13	0.917462	1	-0.66	0.443923	1	5.16	13.94	32.24
Q8BVA2	Transmembrane protein 222	Tmem222	13	1	1	1	208	23.2	6.61	0.001	5.284	0		other membranes;other cell component					0	-0.19	0.999702	1	-0.75	0.877429	1	-0.56	0.74483	1	0.15	1	1	0.25	1	1	0.09	0.999999	1	0.2	0.999997	1	-0.14	0.999258	1	-0.79	0.928033	1	24.14	11.83	28.88
Q6PAJ1	Breakpoint cluster region protein	Bcr	4	5	7	2	1270	143	6.92	0	15.502	4.18	cell adhesion;cell organization and biogenesis;protein metabolism;other metabolic processes;transport;developmental processes;signal transduction;other biological processes	plasma membrane;other membranes;cytosol;other cell component	enzyme regulator activity;kinase activity;other molecular function	Pathways in cancer; Chronic myeloid leukemia		RHOA GTPase cycle; RHOB GTPase cycle; CDC42 GTPase cycle; RAC1 GTPase cycle; RHOC GTPase cycle; RAC2 GTPase cycle; RAC3 GTPase cycle	9	-0.1	0.936192	1	-0.01	0.981658	1	0.1	0.621932	1	0.5	0.0355808	1	0.19	0.965254	1	-0.31	0.129364	1	0.2	0.994479	1	-0.41	0.0182344	0.610193	-0.01	0.998191	1	12.9	10.56	7.45
Q8CEI1	BolA-like protein 3	Bola3	36	3	3	3	110	12.2	8.97	0	16.499	2.06	protein metabolism;other metabolic processes	cytosol;mitochondrion;nucleus					0	-0.56	0.00762752	0.538963	-0.36	0.0790451	1	0.19	0.730275	1	0.18	0.990883	1	0.23	0.692753	1	0.05	0.942963	1	0.2	0.926666	1	-0.53	0.0141493	0.589998	-0.38	0.0333668	0.350655	10.59	12.65	5.76
Q61152	Tyrosine-protein phosphatase non-receptor type 18	Ptpn18	19	7	16	7	453	50.2	8.27	0	42.099	13.66	protein metabolism;other metabolic processes;developmental processes	nucleus;other cell component	other molecular function			Downregulation of ERBB2 signaling	1	-0.34	0.000868254	0.191271	-0.38	0.000403273	0.0642663	-0.04	0.994466	1	0.16	0.566982	1	0.3	0.0183973	0.2306	0.14	0.276543	1	0.2	0.112937	1	-0.31	0.00565814	0.522654	-0.48	8.88534e-05	0.0158519	2.73	8.26	4.23
Q62158	Zinc finger protein RFP	Trim27	21	7	7	7	513	58.5	6.39	0	26.139	2.54	cell organization and biogenesis;protein metabolism;RNA metabolism OR transcription;other metabolic processes;stress response;transport;other biological processes	other membranes;cytosol;nucleus;other cytoplasmic organelle;other cell component	nucleic acid binding activity;other molecular function			SUMOylation of ubiquitinylation proteins; Regulation of PTEN stability and activity	2	0.65	0.142534	1	0.83	0.0304896	0.719986	0.18	0.929127	1	0.31	0.980715	1	0.57	0.389201	1	0.26	0.763759	1	0.19	0.989807	1	0.53	0.16432	0.961548	0.45	0.292587	1	6.24	34.32	13.41
P08071	Lactotransferrin	Ltf	4	3	7	3	707	77.8	8.53	0	7.113	4.43	protein metabolism;stress response;transport;developmental processes;other biological processes	non-structural extracellular;plasma membrane;other membranes;other cytoplasmic organelle;other cell component	enzyme regulator activity;other molecular function			Neutrophil degranulation; Metal sequestration by antimicrobial proteins	3	1.26	0.0247911	0.866696	0.95	0.101999	1	-0.31	0.951857	1	0.38	0.687106	1	0.75	0.49792	1	0.37	0.999304	1	0.19	1	1	1.07	0.270858	1	0.39	0.870612	1	39.53	24.99	14.57
Q7TMV3	FAST kinase domain-containing protein 5, mitochondrial	Fastkd5	2	1	1	1	762	86.5	8.38	0.002	4.145	0	RNA metabolism OR transcription;other metabolic processes;other biological processes	mitochondrion;other cell component	nucleic acid binding activity				0	-0.59	0.907905	1	-0.18	1	1	0.41	0.904545	1	-0.36	0.936993	1	-0.22	0.999996	1	0.14	0.963726	1	0.19	0.999999	1	-0.04	0.999957	1	0.23	1	1	31.75	24.22	6.7
Q61206	Platelet-activating factor acetylhydrolase IB subunit beta	Pafah1b2	18	4	14	4	229	25.6	5.92	0	13.913	9.46	other metabolic processes;developmental processes;other biological processes	plasma membrane;other membranes;cytosol;nucleus;other cell component	other molecular function	Ether lipid metabolism; Metabolic pathways		Neutrophil degranulation; COPI-independent Golgi-to-ER retrograde traffic	4	-0.27	0.155602	1	-0.16	0.610066	1	0.11	0.890126	1	0.18	0.751053	1	-0.11	0.782059	1	-0.29	0.157799	1	0.19	0.480075	1	-0.26	0.313874	1	0.14	0.655589	1	6.79	4.8	3.13
Q8CGN4	BCL-6 corepressor	Bcor	3	4	4	4	1759	192.5	6.54	0	14.568	0	cell organization and biogenesis;protein metabolism;RNA metabolism OR transcription;other metabolic processes;developmental processes;other biological processes	nucleus	nucleic acid binding activity;other molecular function				0	-0.29	0.279297	1	-0.24	0.502348	1	0.05	0.996491	1	-0.07	0.999992	1	-0.13	0.997993	1	-0.06	0.992654	1	0.19	0.86043	1	-0.03	0.795916	1	0.08	0.999821	1	8.82	3.97	3.64
Q3U2S8	Voltage-gated hydrogen channel 1	Hvcn1	25	4	5	4	269	31.2	7.06	0	22.023	4.31	transport;other biological processes	plasma membrane;other membranes	transporter activity;other molecular function			Neutrophil degranulation; Sperm Motility And Taxes; ROS and RNS production in phagocytes	3	-0.49	0.0446459	1	-0.48	0.0318599	0.722564	0.01	0.999942	1	-0.24	0.384556	1	-0.36	0.0346959	0.357697	-0.13	0.640022	1	0.19	0.817728	1	-0.07	0.999965	1	0.07	0.841112	1	6.38	12.25	4.43
Q9ER69	Pre-mRNA-splicing regulator WTAP	Wtap	36	12	20	12	396	44.2	5.25	0	68.149	10.5	cell cycle OR cell proliferation;RNA metabolism OR transcription;other metabolic processes;other biological processes	other membranes;nucleus;other cell component	other molecular function			Processing of Capped Intron-Containing Pre-mRNA	1	-0.13	0.999865	1	-0.12	1	1	0.01	0.99998	1	0.13	0.985595	1	0	0.999999	1	-0.13	0.992459	1	0.19	0.956556	1	-0.08	1	1	0.06	0.982702	1	9.31	4.89	4.91
Q8C5H8	NAD kinase 2, mitochondrial	Nadk2	30	11	13	11	452	50.8	8.07	0	49.562	11.94	other metabolic processes		kinase activity;other molecular function	Nicotinate and nicotinamide metabolism; Metabolic pathways; Biosynthesis of cofactors		Nicotinate metabolism	4	-0.28	0.657125	1	-0.23	0.586392	1	0.05	0.999995	1	0.08	0.987164	1	-0.09	0.618321	1	-0.18	0.918947	1	0.19	0.999663	1	-0.18	0.987656	1	0.05	0.999883	1	7.73	10.97	4.32
Q9D7H3	RNA 3'-terminal phosphate cyclase	RtcA	44	13	37	13	366	39.2	7.9	0	101.805	19.49	RNA metabolism OR transcription;other metabolic processes	nucleus	other molecular function				0	-0.14	0.994911	1	-0.19	0.934189	1	-0.05	0.998067	1	-0.15	0.999965	1	-0.04	0.996437	1	0.11	0.984287	1	0.19	0.437621	1	0.2	0.618397	1	0.04	0.993796	1	9.99	2.49	4.2
P27870	Proto-oncogene vav	Vav1	50	45	108	44	845	98.1	6.51	0	194.79	61.41	cell organization and biogenesis;other metabolic processes;transport;signal transduction;other biological processes	cytosol;other cell component	enzyme regulator activity;other molecular function	Rap1 signaling pathway; cAMP signaling pathway; Chemokine signaling pathway; Focal adhesion; Natural killer cell mediated cytotoxicity; T cell receptor signaling pathway; B cell receptor signaling pathway; Fc epsilon RI signaling pathway; Fc gamma R-mediated phagocytosis; Leukocyte transendothelial migration; Regulation of actin cytoskeleton; Yersinia infection; Proteoglycans in cancer; Lipid and…	IL-5 signaling pathway; Chemokine signaling pathway; Microglia pathogen phagocytosis pathway; IL-3 signaling pathway; IL-6 signaling pathway; Kit receptor signaling pathway; IL-2 signaling pathway; Regulation of actin cytoskeleton; EGFR1 signaling pathway; Focal adhesion	RHOA GTPase cycle; Regulation of actin dynamics for phagocytic cup formation; PIP3 activates AKT signaling; PI5P, PP2A and IER3 Regulate PI3K/AKT Signaling; Signaling by SCF-KIT; FCERI mediated MAPK activation; FCERI mediated Ca+2 mobilization; Antigen activates B Cell Receptor (BCR) leading to generation of second messengers; RAC1 GTPase cycle; NRAGE signals death through JNK; G alpha (12/13) si…	45	-0.22	0.0194465	0.800297	-0.26	0.00981979	0.393415	-0.04	0.998193	1	0.1	0.78562	1	-0.1	0.854898	1	-0.2	0.219965	1	0.19	0.0459156	1	-0.12	0.501276	1	0.03	0.999894	1	4.07	2.16	4.37
P70429	Ena/VASP-like protein	Evl	66	29	98	29	414	44.3	8.85	0	216.732	86.22	cell organization and biogenesis;stress response;developmental processes;other biological processes	cytoskeleton;other cell component	cytoskeletal activity;other molecular function	Rap1 signaling pathway		RHO GTPases Activate Formins; Signaling by ROBO receptors	3	-0.28	0.0413366	1	-0.2	0.293823	1	0.08	0.807243	1	0.1	0.995943	1	-0.04	0.831402	1	-0.14	0.569322	1	0.19	0.568347	1	-0.19	0.274463	1	0.03	0.984736	1	7.83	2.5	0.78
Q8BGZ2	Protein FAM168A	Fam168a	4	1	1	1	244	26.2	8.98	0	6.633	0	other biological processes						0	-0.17	0.989449	1	0.12	0.758271	1	0.29	0.427572	1	0.39	0.0979722	1	0.29	0.428276	1	-0.1	0.903541	1	0.19	0.988807	1	-0.36	0.0992342	0.871501	0.02	1	1	9.91	9.9	7.31
Q99KS6	Manganese-dependent ADP-ribose/CDP-alcohol diphosphatase	Adprm	12	3	3	3	340	38.9	5.49	0	6.672	0			other molecular function	Purine metabolism; Glycerophospholipid metabolism; Metabolic pathways	Purine metabolism	Phosphate bond hydrolysis by NUDT proteins	5	-0.37	0.4319	1	-0.26	0.639561	1	0.11	0.998794	1	0.29	0.999455	1	-0.09	0.842671	1	-0.38	0.678658	1	0.19	0.932104	1	-0.46	0.770557	1	0.02	0.993112	1	6.64	8.6	3.11
P49442	Inositol polyphosphate 1-phosphatase	Inpp1	51	16	39	16	396	43.3	5.01	0	94.671	16.16	other metabolic processes		other molecular function	Inositol phosphate metabolism; Metabolic pathways; Phosphatidylinositol signaling system		Synthesis of IP2, IP, and Ins in the cytosol	4	-0.34	0.0495661	1	-0.42	0.0103908	0.407636	-0.08	0.931802	1	0.06	0.999624	1	-0.24	0.14104	0.888555	-0.3	0.220201	1	0.19	0.852829	1	-0.21	0.433616	1	0.01	0.997842	1	3.33	4.55	4.12
Q9CZU6	Citrate synthase, mitochondrial	Cs	37	16	125	16	464	51.7	8.57	0	125.016	69.43	other metabolic processes	mitochondrion	other molecular function	Citrate cycle (TCA cycle); Glyoxylate and dicarboxylate metabolism; Metabolic pathways; Carbon metabolism; 2-Oxocarboxylic acid metabolism; Biosynthesis of amino acids	TCA cycle	Citric acid cycle (TCA cycle)	8	-0.3	0.0966454	1	-0.28	0.0467486	0.893233	0.03	0.997388	1	-0.19	0.104931	1	-0.09	0.981815	1	0.11	0.289983	1	0.19	0.308942	1	0.08	0.330739	1	0	0.993385	1	6.91	8.38	3.65
Q8VCR7	Protein ABHD14B	Abhd14b	31	6	11	6	210	22.4	6.27	0	22.594	10.35	other biological processes	cytosol;nucleus;other cell component	other molecular function			Cytosolic sulfonation of small molecules	1	-0.29	0.606595	1	-0.28	0.513995	1	0.01	0.999979	1	0	0.959057	1	-0.07	0.851638	1	-0.07	0.999292	1	0.19	0.991605	1	-0.1	0.999882	1	-0.02	1	1	16.68	5.08	9.98
Q8R1S4	Protein MTSS 1	Mtss1	8	5	6	5	759	82.4	6.8	0	12.867	0	cell cycle OR cell proliferation;cell organization and biogenesis;stress response;developmental processes;other biological processes	plasma membrane;other membranes;cytoskeleton;other cell component	signal transduction activity or receptor binding;cytoskeletal activity;other molecular function				0	0.05	0.707972	1	-0.04	0.999924	1	-0.09	0.818283	1	0.46	0.138793	1	0.18	0.943925	1	-0.28	0.472024	1	0.19	0.99949	1	-0.22	0.913485	1	-0.03	0.999009	1	12.95	19.79	7.26
Q8BSN5	PHD finger protein 23	Phf23	18	7	7	7	401	43.5	5.8	0	21.689	2.46	other metabolic processes;other biological processes	nucleus;other cell component	other molecular function				0	-0.29	0.0163142	0.747653	-0.26	0.0325498	0.732358	0.03	0.998136	1	0.16	0.904888	1	-0.03	0.992125	1	-0.19	0.630593	1	0.19	0.240967	1	-0.25	0.153679	0.950559	-0.03	0.979821	1	7.89	8.61	3.22
O54916	RalBP1-associated Eps domain-containing protein 1	Reps1	25	16	23	15	795	86.5	5.58	0	75.261	15.24	transport	plasma membrane;other membranes	other molecular function		EGFR1 signaling pathway	Cargo recognition for clathrin-mediated endocytosis	3	-0.17	0.143123	1	-0.16	0.259952	1	0.01	0.998341	1	0.28	0.147154	1	0.05	0.92761	1	-0.22	0.525544	1	0.19	0.194478	1	-0.26	0.107171	0.877482	-0.03	0.972182	1	2.56	3.04	0.89
Q9D8X5	CCR4-NOT transcription complex subunit 8	Cnot8	23	5	5	5	292	33.6	4.81	0	23.288	2.49	RNA metabolism OR transcription;other metabolic processes;other biological processes	nucleus;other cell component	nucleic acid binding activity;other molecular function	RNA degradation		Deadenylation of mRNA; TP53 regulates transcription of additional cell cycle genes whose exact role in the p53 pathway remain uncertain	3	-0.24	0.782679	1	0.02	0.99995	1	0.27	0.677169	1	0.28	0.97205	1	0.26	0.751156	1	-0.02	0.988061	1	0.19	1	1	-0.33	0.411544	1	-0.04	0.876188	1	8.62	13.33	7.78
Q9CZY3	Ubiquitin-conjugating enzyme E2 variant 1	Ube2v1	60	8	60	3	147	16.3	7.96	0	71.223	56.31	protein metabolism;DNA metabolism;other metabolic processes;stress response;other biological processes	cytosol;nucleus;other cell component	other molecular function			Aggrephagy; Downstream TCR signaling; FCERI mediated NF-kB activation; Antigen processing: Ubiquitination & Proteasome degradation; CLEC7A (Dectin-1) signaling; NOD1/2 Signaling Pathway; IKK complex recruitment mediated by RIP1; activated TAK1 mediates p38 MAPK activation; TAK1-dependent IKK and NF-kappa-B activation ; IRAK1 recruits IKK complex; IRAK1 recruits IKK complex upon TLR7/8 or 9 stimul…	13	-0.4	0.068018	1	-0.46	0.0104866	0.409088	-0.06	0.867579	1	0.01	0.728245	1	-0.22	0.168003	0.995104	-0.23	0.822817	1	0.19	0.97174	1	-0.23	0.898393	1	-0.05	0.930957	1	5.9	6.5	2.25
P63034	Cytohesin-2	Cyth2	33	13	20	6	400	46.6	5.63	0	49.824	13.29	other biological processes		enzyme regulator activity				0	-0.16	0.925052	1	-0.14	0.995279	1	0.02	0.997012	1	0.32	0.0642452	1	0.11	0.710602	1	-0.22	0.511506	1	0.19	0.661627	1	-0.3	0.159761	0.957425	-0.06	0.998075	1	10.72	4.67	4.53
Q9Z2U1	Proteasome subunit alpha type-5	Psma5	60	10	67	10	241	26.4	4.79	0	110.376	58.27	protein metabolism;other metabolic processes	cytosol;nucleus;other cell component		Proteasome; Alzheimer disease; Parkinson disease; Amyotrophic lateral sclerosis; Huntington disease; Spinocerebellar ataxia; Prion disease; Pathways of neurodegeneration	Proteasome degradation	Neutrophil degranulation; Downstream TCR signaling; Separation of Sister Chromatids; Antigen processing: Ubiquitination & Proteasome degradation; Neddylation; Regulation of PTEN stability and activity; FCERI mediated NF-kB activation; Asymmetric localization of PCP proteins; Degradation of AXIN; Hedgehog 'on' state; Ub-specific processing proteases; Regulation of RUNX3 expression and activity; Au…	58	-0.21	0.944056	1	-0.21	0.509156	1	-0.01	0.938571	1	0.02	0.983161	1	0.07	0.999262	1	0.05	0.99939	1	0.19	0.998505	1	-0.03	0.999974	1	-0.08	0.889264	1	3.4	13.47	4.07
Q6GYP7	Ral GTPase-activating protein subunit alpha-1	Ralgapa1	6	10	12	10	2035	229.2	6.1	0	35.915	0	other biological processes	nucleus;other cell component	enzyme regulator activity;other molecular function	Ras signaling pathway		RHOH GTPase cycle	2	-0.24	0.988376	1	-0.13	0.996079	1	0.11	0.999994	1	0.33	0.945122	1	0.15	1	1	-0.18	0.95628	1	0.19	0.999988	1	-0.38	0.759071	1	-0.08	0.998639	1	15.3	14.19	0.51
O35551	Rab GTPase-binding effector protein 1	Rabep1	24	20	22	20	862	99.5	5.01	0	71.718	14.37	transport;signal transduction;other biological processes	other cytoplasmic organelle;other cell component	signal transduction activity or receptor binding;enzyme regulator activity;other molecular function	Endocytosis			1	-0.27	0.418613	1	-0.28	0.442979	1	-0.01	1	1	0.06	0.999998	1	0	0.942973	1	-0.06	0.965896	1	0.19	0.997853	1	-0.14	0.711949	1	-0.09	0.989044	1	5.62	6.66	5.75
P70340	Mothers against decapentaplegic homolog 1	Smad1	18	7	11	5	465	52.1	7.31	0	32.863	10.67	cell cycle OR cell proliferation;cell organization and biogenesis;protein metabolism;RNA metabolism OR transcription;other metabolic processes;stress response;developmental processes;signal transduction;other biological processes	other membranes;nucleus;other cell component	nucleic acid binding activity;other molecular function	TGF-beta signaling pathway; Hippo signaling pathway; Signaling pathways regulating pluripotency of stem cells; Transcriptional misregulation in cancer	TGF-beta signaling pathway; Mechanisms associated with pluripotency; Heart development; Neural crest differentiation; Delta-Notch signaling pathway; ESC pluripotency pathways; BMP signaling pathway in eyelid development; ID signaling pathway	Signaling by BMP; Ub-specific processing proteases; RUNX2 regulates bone development	15	-0.05	0.999989	1	-0.1	0.999522	1	-0.05	0.997071	1	0.25	0.735694	1	0.21	0.714682	1	-0.04	1	1	0.19	0.999339	1	-0.11	0.935909	1	-0.11	0.726432	1	12.1	2.65	3.46
Q9D8U2	Transmembrane protein 41A	Tmem41a	6	2	2	2	264	29.4	8.81	0.002	4.185	0		other membranes					0	-0.2	0.930775	1	-0.27	0.997702	1	-0.07	0.995058	1	0.15	0.773933	1	0.02	0.994519	1	-0.12	0.962726	1	0.19	0.859391	1	-0.16	0.867776	1	-0.11	0.999956	1	8.21	4.22	29.56
Q8VBY2	Calcium/calmodulin-dependent protein kinase kinase 1	Camkk1	4	1	1	1	505	55.8	5.99	0	7.906	0	protein metabolism;other metabolic processes;signal transduction;other biological processes	cytosol;nucleus;other cell component	kinase activity;other molecular function	Alcoholism		CaMK IV-mediated phosphorylation of CREB; CREB1 phosphorylation through the activation of CaMKII/CaMKK/CaMKIV cascasde; Activation of RAC1 downstream of NMDARs	4	-0.02	0.994545	1	-0.29	0.904414	1	-0.27	0.995211	1	-0.02	0.999368	1	0.02	0.999998	1	0.04	0.997584	1	0.19	0.989645	1	0.2	0.998235	1	-0.12	0.993861	1	6.76	26.02	9.07
P97328	Ketohexokinase	Khk	13	4	4	4	298	32.7	6.16	0	10.333	2.34	other metabolic processes;other biological processes	cytosol;nucleus;other cell component	kinase activity;other molecular function	Fructose and mannose metabolism; Metabolic pathways		Fructose catabolism	3	-0.07	0.989134	1	-0.08	0.998915	1	0	0.999876	1	0.36	0.0673758	1	0.25	0.273076	1	-0.11	0.939164	1	0.19	0.249405	1	-0.24	0.707586	1	-0.13	0.999573	1	2.88	3.14	7.8
P80316	T-complex protein 1 subunit epsilon	Cct5	76	34	153	33	541	59.6	6.02	0	245.358	79	transport;other biological processes	cytosol;cytoskeleton;other cell component	cytoskeletal activity;nucleic acid binding activity;other molecular function			Cooperation of PDCL (PhLP1) and TRiC/CCT in G-protein beta folding; Association of TriC/CCT with target proteins during biosynthesis	2	-0.08	0.999936	1	-0.08	0.999999	1	0	0.999685	1	0.09	0.992907	1	0.27	0.640953	1	0.17	0.906729	1	0.19	0.99975	1	0.03	0.996053	1	-0.15	0.826836	1	15.68	7.35	6.3
O35625	Axin-1	Axin1	2	2	2	2	863	96.2	6.87	0.001	4.884	0	cell-cell signaling;cell organization and biogenesis;protein metabolism;other metabolic processes;transport;developmental processes;signal transduction;other biological processes	plasma membrane;other membranes;cytosol;cytoskeleton;ER/Golgi;nucleus;other cell component	signal transduction activity or receptor binding;other molecular function	Wnt signaling pathway; Hippo signaling pathway; Signaling pathways regulating pluripotency of stem cells; Cushing syndrome; Alzheimer disease; Pathways of neurodegeneration; Human papillomavirus infection; Pathways in cancer; Colorectal cancer; Endometrial cancer; Basal cell carcinoma; Breast cancer; Hepatocellular carcinoma; Gastric cancer	Mechanisms associated with pluripotency; Neural crest differentiation; ESC pluripotency pathways; Wnt signaling in kidney disease; Wnt signaling pathway; Wnt signaling pathway; Wnt signaling pathway and pluripotency	Degradation of AXIN; Ub-specific processing proteases; Beta-catenin phosphorylation cascade; Disassembly of the destruction complex and recruitment of AXIN to the membrane	27	0.06	0.999597	1	-0.06	0.923954	1	-0.12	0.80439	1	0.44	0.0464598	1	0.28	0.193927	1	-0.16	0.942525	1	0.19	0.422024	1	-0.19	0.847627	1	-0.15	0.657956	1	15.89	12.88	7.1
Q8CGF6	WD repeat-containing protein 47	Wdr47	7	4	4	4	920	102.2	5.97	0	18.794	0	cell cycle OR cell proliferation;cell organization and biogenesis;other metabolic processes;developmental processes;other biological processes	cytoskeleton;other cell component	other molecular function				0	0.11	0.818541	1	-0.12	1	1	-0.22	0.801325	1	0.48	0.758998	1	0.22	1	1	-0.26	0.723279	1	0.19	0.99971	1	-0.19	0.998396	1	-0.15	0.999836	1	10.42	19.75	5.26
Q3KNM2	E3 ubiquitin-protein ligase MARCH5	Marchf5	3	1	1	1	278	31.2	8.7	0.006	3.237	2.02	protein metabolism;other metabolic processes;other biological processes	other membranes;mitochondrion;ER/Golgi	other molecular function				0	-0.39	0.992821	1	-0.19	0.998559	1	0.21	0.93002	1	0.11	0.938426	1	0.16	0.630776	1	0.05	0.982482	1	0.19	0.999837	1	-0.31	0.558365	1	-0.15	0.710378	1	29.65	10.29	2.57
Q9CQ71	Replication protein A 14 kDa subunit	Rpa3	72	6	13	6	121	13.6	4.84	0	26.017	4.51	DNA metabolism;other metabolic processes;stress response;other biological processes	nucleus;other cell component	nucleic acid binding activity	DNA replication; Nucleotide excision repair; Mismatch repair; Homologous recombination; Fanconi anemia pathway	G1 to S cell cycle control	Formation of Incision Complex in GG-NER; Dual Incision in GG-NER; Dual incision in TC-NER; Gap-filling DNA repair synthesis and ligation in TC-NER; Regulation of HSF1-mediated heat shock response; Recognition of DNA damage by PCNA-containing replication complex; Fanconi Anemia Pathway; Regulation of TP53 Activity through Phosphorylation; Translesion Synthesis by POLH; Removal of the Flap Intermed…	31	-0.29	0.282213	1	-0.06	1	1	0.24	0.289503	1	0.25	0.203083	1	0.29	0.0180645	0.227935	0.05	0.683307	1	0.19	0.552161	1	-0.35	0.0857141	0.849884	-0.16	0.275305	1	5.05	5.67	3.92
P46471	26S proteasome regulatory subunit 7	Psmc2	68	26	96	26	433	48.6	5.95	0	183.798	66.72	protein metabolism;other metabolic processes;other biological processes	cytosol;nucleus;other cell component	other molecular function	Proteasome; Alzheimer disease; Parkinson disease; Amyotrophic lateral sclerosis; Huntington disease; Spinocerebellar ataxia; Prion disease; Pathways of neurodegeneration; Epstein-Barr virus infection	Proteasome degradation	ABC-family proteins mediated transport; MAPK6/MAPK4 signaling; AUF1 (hnRNP D0) binds and destabilizes mRNA; Neutrophil degranulation; Downstream TCR signaling; FCERI mediated NF-kB activation; Neddylation; Asymmetric localization of PCP proteins; Degradation of AXIN; Hedgehog 'on' state; Ub-specific processing proteases; Regulation of RUNX3 expression and activity; Antigen processing: Ubiquitinat…	59	-0.22	0.449576	1	-0.18	0.569136	1	0.04	0.999915	1	0.02	0.999813	1	0.19	0.385183	1	0.18	0.274786	1	0.19	0.812545	1	-0.05	0.998213	1	-0.18	0.209415	0.962078	4.9	6.75	3.57
Q80TR8	DDB1- and CUL4-associated factor 1	Dcaf1	23	32	44	32	1506	168.8	5.08	0	124.996	12.2	cell organization and biogenesis;protein metabolism;DNA metabolism;other metabolic processes;developmental processes;other biological processes	nucleus;other cell component	kinase activity;other molecular function	Human immunodeficiency virus 1 infection	mRNA processing	Antigen processing: Ubiquitination & Proteasome degradation	3	0.02	0.819666	1	0.04	0.915951	1	0.02	0.999859	1	0.43	0.00311476	0.25119	0.41	0.00277413	0.0613336	-0.02	1	1	0.19	0.486013	1	-0.22	0.406275	1	-0.18	0.269081	1	3.97	8.83	3.5
Q9D8T4	Golgi apparatus membrane protein TVP23 homolog B	Tvp23b	13	3	3	3	205	23.3	8.34	0	7.403	0	transport	other membranes;ER/Golgi					0	-0.11	0.936151	1	-0.08	0.981121	1	0.03	0.999878	1	0.34	0.536165	1	0.29	0.36392	1	-0.05	0.999327	1	0.19	0.967203	1	-0.25	0.459896	1	-0.18	0.409471	1	11.83	8.16	7.42
Q8BS95	Golgi pH regulator	Gpr89a	5	2	3	2	455	52.7	9.22	0.001	5.607	0	transport;other biological processes	other membranes;ER/Golgi	transporter activity		GPCRs, odorant; GPCRs, orphan		2	-0.35	0.268347	1	-0.28	0.536139	1	0.07	0.992155	1	0.18	0.913301	1	0.1	0.842195	1	-0.08	0.999963	1	0.19	0.752908	1	-0.35	0.43155	1	-0.19	0.639611	1	13.81	7.19	14.94
Q8CFH6	Serine/threonine-protein kinase SIK2	Sik2	5	4	4	3	931	104.1	6.13	0	11.476	0	protein metabolism;other metabolic processes;stress response;signal transduction;other biological processes	nucleus;other cell component	kinase activity;other molecular function	Glucagon signaling pathway			1	-0.15	0.84097	1	-0.17	0.81373	1	-0.03	1	1	0.21	0.849256	1	0.22	0.815934	1	0.01	1	1	0.19	0.931264	1	-0.17	0.727179	1	-0.2	0.653414	1	1.61	6.62	17.21
P62835	Ras-related protein Rap-1A	Rap1a	81	12	56	3	184	21	6.67	0	86.301	28.06	cell-cell signaling;transport;developmental processes;signal transduction;other biological processes	plasma membrane;other membranes;cytoskeleton;other cytoplasmic organelle;other cell component	enzyme regulator activity;other molecular function	MAPK signaling pathway; Ras signaling pathway; Rap1 signaling pathway; cAMP signaling pathway; Chemokine signaling pathway; Focal adhesion; Tight junction; Platelet activation; Leukocyte transendothelial migration; Long-term potentiation; Neurotrophin signaling pathway; Cushing syndrome; Pancreatic secretion; Renal cell carcinoma; Lipid and atherosclerosis	Chemokine signaling pathway; IL-3 signaling pathway; Mapk signaling pathway; Integrin-mediated cell adhesion; Focal adhesion	Neutrophil degranulation; MAP2K and MAPK activation; Rap1 signalling; GRB2:SOS provides linkage to MAPK signaling for Integrins ; p130Cas linkage to MAPK signaling for integrins; ARMS-mediated activation; Glucagon-like Peptide-1 (GLP1) regulates insulin secretion; Frs2-mediated activation; MET activates RAP1 and RAC1	30	-0.1	0.998592	1	-0.06	1	1	0.04	0.998779	1	0.33	0.210224	1	0.33	0.151334	0.932002	0	0.999915	1	0.19	0.963383	1	-0.24	0.369782	1	-0.2	0.448469	1	6.7	5.18	4.47
P35123	Ubiquitin carboxyl-terminal hydrolase 4	Usp4	44	33	51	31	962	108.3	5.64	0	159.487	36.22	cell organization and biogenesis;protein metabolism;RNA metabolism OR transcription;other metabolic processes;other biological processes	plasma membrane;other membranes;cytosol;nucleus;other cell component	signal transduction activity or receptor binding;other molecular function			Ub-specific processing proteases; TNFR1-induced proapoptotic signaling; Regulation of TNFR1 signaling; TNFR1-induced NFkappaB signaling pathway	4	-0.13	0.558616	1	-0.07	0.894019	1	0.06	0.984109	1	0.33	0.060474	1	0.32	0.0259385	0.292344	-0.01	0.995058	1	0.19	0.372308	1	-0.27	0.107744	0.877482	-0.2	0.136504	0.755741	3.52	1.82	1.34
Q9JJ89	Coiled-coil domain-containing protein 86	Ccdc86	17	9	14	9	426	46.5	9.64	0	26.446	6.01		nucleus;other cell component					0	-0.37	0.12855	1	-0.4	0.0591842	0.987863	-0.03	0.996187	1	0.16	0.999824	1	0.02	0.999988	1	-0.15	0.999998	1	0.19	0.977952	1	-0.34	0.254523	1	-0.23	0.146289	0.789161	12.14	4.79	5.23
P57080	Ubiquitin carboxyl-terminal hydrolase 25	Usp25	28	28	36	28	1055	121.3	5.31	0	115.858	25.07	protein metabolism;RNA metabolism OR transcription;other metabolic processes;stress response;signal transduction;other biological processes	cytosol;ER/Golgi;nucleus;other cell component	other molecular function	IL-17 signaling pathway		Ub-specific processing proteases	2	-0.09	0.989724	1	0.05	0.984908	1	0.14	0.811967	1	0.34	0.265929	1	0.48	0.00227303	0.0526942	0.15	0.102808	1	0.19	0.533145	1	-0.24	0.851744	1	-0.24	0.118137	0.701427	5.04	4.44	2.33
Q9EPB5	Serine hydrolase-like protein	Serhl	10	3	4	3	311	35.3	8.1	0	6.875	0		other cytoplasmic organelle;other cell component	other molecular function				0	-0.26	0.381929	1	-0.04	0.973178	1	0.23	0.784233	1	0.26	0.478592	1	0.46	0.0142027	0.19314	0.2	0.278459	1	0.19	0.500781	1	-0.34	0.362694	1	-0.31	0.0844541	0.580564	6.05	9.6	4.42
Q920D3	Mediator of RNA polymerase II transcription subunit 28	Med28	5	1	1	1	178	19.5	5.58	0.01	2.608	2.01	cell organization and biogenesis;RNA metabolism OR transcription;other metabolic processes;other biological processes	other membranes;cytoskeleton;nucleus	cytoskeletal activity				0	-0.49	0.00291438	0.330738	-0.4	0.0535235	0.938222	0.09	0.529803	1	-0.15	0.533015	1	0.12	0.927701	1	0.27	0.150306	1	0.19	0.807552	1	-0.15	0.357752	1	-0.33	0.088394	0.594557	9.79	4.43	6.92
P56212	cAMP-regulated phosphoprotein 19	Arpp19	40	4	15	3	112	12.3	9.09	0	28.375	13.17	cell cycle OR cell proliferation;other biological processes	other cell component	signal transduction activity or receptor binding;enzyme regulator activity;other molecular function			MASTL Facilitates Mitotic Progression	1	-0.25	0.176855	1	-0.34	0.104797	1	-0.09	0.999299	1	-0.01	0.999746	1	0.22	0.713405	1	0.23	0.84976	1	0.19	0.586917	1	-0.05	0.828426	1	-0.37	0.149002	0.796372	2.56	8.37	4.85
Q80W37	Snurportin-1	Snupn	12	5	6	5	358	41	6.29	0	14.531	0	transport	cytosol;nucleus;other cell component	nucleic acid binding activity;other molecular function	Nucleocytoplasmic transport		snRNP Assembly	2	-0.3	0.870597	1	-0.24	0.65472	1	0.06	0.997787	1	0.12	0.984051	1	0.32	0.440347	1	0.2	0.800713	1	0.19	0.999941	1	-0.23	0.638905	1	-0.37	0.0611517	0.487215	11.28	11.89	7.29
Q6DFX2	Anthrax toxin receptor 2	Antxr2	5	2	2	2	487	53.2	7.56	0.001	4.29	0	transport;other biological processes	plasma membrane;other membranes;other cell component	other molecular function	NOD-like receptor signaling pathway			1	-0.04	0.998666	1	-0.44	0.839777	1	-0.4	0.973961	1	-0.33	0.644333	1	0.15	0.995409	1	0.47	0.886932	1	0.19	0.999925	1	0.47	0.829822	1	-0.4	0.992483	1	34.52	32.47	31.61
Q61532	Mitogen-activated protein kinase 6	Mapk6	3	2	3	1	720	82.1	5.2	0	6.648	3.91	cell cycle OR cell proliferation;protein metabolism;other metabolic processes;signal transduction;other biological processes	cytosol;cytoskeleton;nucleus;other cell component	kinase activity;other molecular function	IL-17 signaling pathway	ESC pluripotency pathways; Mapk signaling pathway; Regulation of actin cytoskeleton; Signal transduction of S1P receptor; Integrin-mediated cell adhesion; Insulin signaling; Focal adhesion	MAPK6/MAPK4 signaling	9	-0.09	0.999037	1	-0.3	0.834085	1	-0.21	0.955406	1	0.08	0.999865	1	0.33	0.963884	1	0.25	0.992392	1	0.19	0.999562	1	0.02	0.999636	1	-0.45	0.569383	1	10.76	9.76	9
Q8VCM4	Lipoyltransferase 1, mitochondrial	Lipt1	4	1	1	1	373	42.1	8.48	0.001	4.979	2.04	protein metabolism;other metabolic processes	other cell component	other molecular function	Lipoic acid metabolism; Metabolic pathways; Biosynthesis of cofactors		Glyoxylate metabolism and glycine degradation	4	-0.17	0.989296	1	-0.52	0.723785	1	-0.35	0.960354	1	-0.26	0.999762	1	0.26	0.995575	1	0.52	0.969621	1	0.19	0.990797	1	0.28	0.999836	1	-0.59	0.76952	1	25.86	42.22	21.8
P68181	cAMP-dependent protein kinase catalytic subunit beta	Prkacb	40	14	50	6	351	40.7	8.56	0	99.644	9.82	protein metabolism;other metabolic processes;developmental processes;signal transduction;other biological processes	plasma membrane;other membranes;cytosol;cytoskeleton;nucleus;other cell component	kinase activity;other molecular function	Endocrine resistance; MAPK signaling pathway; Ras signaling pathway; Calcium signaling pathway; cAMP signaling pathway; Chemokine signaling pathway; Oocyte meiosis; Autophagy; Longevity regulating pathway; Longevity regulating pathway; Adrenergic signaling in cardiomyocytes; Vascular smooth muscle contraction; Wnt signaling pathway; Hedgehog signaling pathway; Apelin signaling pathway; Tight junc…	Chemokine signaling pathway; G protein signaling pathways; Myometrial relaxation and contraction pathways; Comprehensive IL-17A signaling; Calcium regulation in cardiac cells	Factors involved in megakaryocyte development and platelet production; Rap1 signalling; RET signaling; MAPK6/MAPK4 signaling; DARPP-32 events; CD209 (DC-SIGN) signaling; Glucagon-like Peptide-1 (GLP1) regulates insulin secretion; Vasopressin regulates renal water homeostasis via Aquaporins; VEGFA-VEGFR2 Pathway; GLI3 is processed to GLI3R by the proteasome; PKA activation; PKA activation in gluca…	91	0.51	0.999767	1	-0.22	0.998287	1	-0.73	0.982427	1	0.16	0.968846	1	0.6	0.738605	1	0.44	0.987721	1	0.19	0.845848	1	0.54	0.982676	1	-0.62	0.987527	1	26.71	29.43	34.1
Q9CWG1	Glioma pathogenesis-related protein 1	Glipr1	13	3	4	3	255	29.1	8.38	0	12.282	2.53		non-structural extracellular;other membranes				Neutrophil degranulation	1	1.78	0.0979873	1	1.68	0.0980843	1	-0.1	1	1	0.25	0.996009	1	0.28	0.999196	1	0.03	0.999991	1	0.19	0.667546	1	1.72	0.0176464	0.605595	1.59	0.0140034	0.211974	86.04	12.62	6.7
P52482	Ubiquitin-conjugating enzyme E2 E1	Ube2e1	17	4	7	4	193	21.3	8.53	0	9.459	3.41	protein metabolism;other metabolic processes	nucleus;other cell component	other molecular function	Ubiquitin mediated proteolysis		Antigen processing: Ubiquitination & Proteasome degradation; Autodegradation of Cdh1 by Cdh1:APC/C; APC/C:Cdc20 mediated degradation of Securin; APC/C:Cdh1 mediated degradation of Cdc20 and other APC/C:Cdh1 targeted proteins in late mitosis/early G1; Cdc20:Phospho-APC/C mediated degradation of Cyclin A; Separation of Sister Chromatids; Assembly of the pre-replicative complex; CDK-mediated phospho…	20	-0.41	0.0169164	0.752356	-0.25	0.495577	1	0.17	0.307659	1	0.22	0.406699	1	0.4	0.00771404	0.127913	0.18	0.200723	1	0.19	0.411283	1	-0.44	0.016657	0.604911	-0.46	0.0100722	0.176416	5.86	2.28	7.39
Q8VCP8	Adenylate kinase isoenzyme 6	Ak6	5	1	1	1	172	19.9	4.74	0.003	3.969	0	other metabolic processes	cytosol;cytoskeleton;nucleus;other cell component	kinase activity;other molecular function	Purine metabolism; Metabolic pathways; Nucleotide metabolism; Biosynthesis of cofactors; Ribosome biogenesis in eukaryotes	Purine metabolism	Interconversion of nucleotide di- and triphosphates	7	-0.46	0.422325	1	-0.4	0.241353	1	0.06	0.997875	1	0.11	0.9996	1	0.73	0.0320283	0.33791	0.62	0.0527693	1	0.19	1	1	-0.38	0.293037	1	-0.94	0.000706685	0.0395163	8.32	12.44	3.36
Q8VDU0	G-protein-signaling modulator 2	Gpsm2	6	3	3	1	679	75.5	6.95	0	8.895	2.16	cell cycle OR cell proliferation;cell organization and biogenesis;signal transduction;other biological processes	plasma membrane;other membranes;cytosol;cytoskeleton;other cell component	enzyme regulator activity;other molecular function			G alpha (i) signalling events	1	1.12	0.669799	1	1.16	0.0860648	1	0.04	0.653936	1	0.67	0.999778	1	0.25	0.999575	1	-0.42	0.991691	1	0.18	0.999976	1	0.64	0.883854	1	1.09	0.0691712	0.515209	28.78	33.84	123.16
Q80X66	BTB/POZ domain-containing protein 10	Btbd10	3	1	2	1	475	53.7	7.77	0.001	4.385	0	other biological processes	nucleus;other cell component					0	0.04	0.999707	1	-0.05	0.997957	1	-0.09	0.999991	1	-0.15	0.999427	1	-0.41	0.99373	1	-0.26	0.999926	1	0.18	0.999992	1	0.37	0.999969	1	0.54	0.999833	1	18.99	36.69	27.66
Q00623	Apolipoprotein A-I	Apoa1	4	1	3	1	264	30.6	5.73	0.001	5.89	2.24	cell cycle OR cell proliferation;cell organization and biogenesis;protein metabolism;other metabolic processes;transport;developmental processes;signal transduction;other biological processes	non-structural extracellular;cytosol;nucleus;other cell component	signal transduction activity or receptor binding;transporter activity;enzyme regulator activity;other molecular function	PPAR signaling pathway; Fat digestion and absorption; Vitamin digestion and absorption; Cholesterol metabolism; African trypanosomiasis; Lipid and atherosclerosis	Statin pathway; PPAR signaling pathway	Scavenging of heme from plasma; Platelet degranulation ; Retinoid metabolism and transport; Regulation of Insulin-like Growth Factor (IGF) transport and uptake by Insulin-like Growth Factor Binding Proteins (IGFBPs); Post-translational protein phosphorylation; Heme signaling; Scavenging by Class B Receptors; Scavenging by Class A Receptors; Chylomicron assembly; Chylomicron remodeling; ABC transp…	22	-1.54	0.00107217	0.215419	-1.64	0.000399726	0.0642663	-0.11	0.983233	1	-1.57	0.000582672	0.0950285	-1.75	0.000810907	0.0263106	-0.18	0.999907	1	0.18	0.788962	1	0.22	0.564103	1	0.29	0.961051	1	15.52	14.46	10.38
Q60I26	ALS2 C-terminal-like protein	Als2cl	21	17	21	17	952	108.1	6.87	0	66.207	13.7	cell organization and biogenesis;transport;other biological processes	other cell component	enzyme regulator activity;other molecular function			RAB GEFs exchange GTP for GDP on RABs	1	-0.09	1	1	0.06	0.99665	1	0.15	0.993462	1	0.22	0.915436	1	0	0.997682	1	-0.22	0.721594	1	0.18	0.806701	1	-0.13	0.999951	1	0.23	0.331411	1	6.37	10.53	5.84
Q9JJR5	A-kinase-interacting protein 1	Akip1	20	3	3	3	212	24	7.5	0	12.612	0	cell adhesion;other biological processes	nucleus;other cell component					0	-0.09	0.999993	1	-0.01	0.816575	1	0.08	0.874532	1	0.12	0.976813	1	-0.03	0.999989	1	-0.15	0.950342	1	0.18	0.998762	1	-0.04	0.999935	1	0.19	0.530819	1	11.97	2.42	10.26
Q6PDM1	Male-specific lethal 1 homolog	Msl1	24	10	12	10	616	67.3	9	0	36.76	4.39	cell organization and biogenesis;protein metabolism;other metabolic processes;other biological processes	nucleus;other cell component	other molecular function			HATs acetylate histones	1	-0.18	0.92894	1	-0.34	0.25091	1	-0.16	0.725358	1	0.16	0.996191	1	-0.33	0.0704549	0.58804	-0.49	0.0317479	0.91983	0.18	0.991494	1	-0.16	0.952395	1	0.17	0.73756	1	9.8	15.88	6.6
Q9JK42	[Pyruvate dehydrogenase (acetyl-transferring)] kinase isozyme 2, mitochondrial	Pdk2	10	3	5	2	407	46	6.61	0	17.473	2.22	protein metabolism;other metabolic processes;stress response;signal transduction;other biological processes	cytosol;mitochondrion;nucleus;other cell component	kinase activity;other molecular function	Diabetic cardiomyopathy	TCA cycle	Regulation of pyruvate dehydrogenase (PDH) complex; Signaling by Retinoic Acid	4	-0.08	0.999993	1	-0.09	0.999344	1	-0.01	0.996819	1	0.35	0.689505	1	-0.06	0.912	1	-0.41	0.211045	1	0.18	0.999853	1	-0.25	0.751613	1	0.15	0.634961	1	15.52	7.53	10.85
P15105	Glutamine synthetase	Glul	38	12	20	12	373	42.1	7.08	0	61.446	13.38	cell cycle OR cell proliferation;protein metabolism;other metabolic processes;stress response;developmental processes;other biological processes	plasma membrane;other membranes;cytosol;ER/Golgi;other cell component	other molecular function	Arginine biosynthesis; Alanine, aspartate and glutamate metabolism; Glyoxylate and dicarboxylate metabolism; Nitrogen metabolism; Metabolic pathways; Biosynthesis of amino acids; Necroptosis; Glutamatergic synapse; GABAergic synapse		Glutamate and glutamine metabolism; Astrocytic Glutamate-Glutamine Uptake And Metabolism	11	-0.66	0.00129708	0.231312	-0.75	0.000137117	0.0315848	-0.09	0.645993	1	-0.28	0.0141376	0.662801	-0.71	6.12539e-05	0.00425091	-0.43	0.0322326	0.926719	0.18	0.981237	1	-0.2	0.963563	1	0.14	0.788002	1	5.95	7.86	6.01
Q8BMS9	Ras association domain-containing protein 2	Rassf2	49	13	45	13	326	37.9	7.94	0	82.611	24.17	cell cycle OR cell proliferation;developmental processes;signal transduction;other biological processes	plasma membrane;other membranes;cytosol;ER/Golgi;nucleus;other cell component	kinase activity	Hippo signaling pathway			1	-0.16	0.595715	1	-0.17	0.685541	1	0	0.999983	1	0.19	0.923279	1	-0.11	0.889844	1	-0.3	0.390124	1	0.18	0.765061	1	-0.17	0.800872	1	0.12	0.936676	1	8.66	2.78	5.69
P26041	Moesin	Msn	76	51	441	37	577	67.7	6.6	0	417.681	227.67	cell adhesion;cell cycle OR cell proliferation;cell organization and biogenesis;other biological processes	plasma membrane;other membranes;cytosol;cytoskeleton;other cell component	signal transduction activity or receptor binding;cytoskeletal activity;nucleic acid binding activity;other molecular function	Tight junction; Leukocyte transendothelial migration; Regulation of actin cytoskeleton; Measles; Proteoglycans in cancer	Regulation of actin cytoskeleton	Recycling pathway of L1	7	-0.08	0.941472	1	-0.06	0.97019	1	0.02	0.999991	1	0.1	0.503414	1	0.03	0.999072	1	-0.07	0.704212	1	0.18	0.126839	1	0	0.999998	1	0.09	0.566394	1	2.39	3.68	2.47
Q9D2V7	Coronin-7	Coro7	46	30	98	30	922	100.7	5.77	0	207.883	75.81	cell organization and biogenesis;transport;other biological processes	other membranes;cytosol;ER/Golgi;other cell component	cytoskeletal activity				0	-0.14	0.866156	1	-0.15	0.713574	1	-0.01	0.999516	1	0.19	0.989614	1	-0.06	0.891934	1	-0.24	0.589463	1	0.18	0.899227	1	-0.14	0.981114	1	0.09	0.983867	1	2.45	7.34	2.96
P12265	Beta-glucuronidase	Gusb	3	1	1	1	648	74.1	6.7	0.001	5.847	0	protein metabolism;other metabolic processes	non-structural extracellular;ER/Golgi;other cytoplasmic organelle;other cell component	signal transduction activity or receptor binding;other molecular function	Pentose and glucuronate interconversions; Ascorbate and aldarate metabolism; Glycosaminoglycan degradation; Porphyrin metabolism; Drug metabolism; Metabolic pathways; Biosynthesis of cofactors; Lysosome		Neutrophil degranulation; HS-GAG degradation; Hyaluronan uptake and degradation	11	0	1	1	-0.11	0.99994	1	-0.11	0.999994	1	0.37	0.999769	1	-0.01	0.999993	1	-0.38	0.998386	1	0.18	0.999406	1	-0.18	1	1	0.09	0.999822	1	43.5	13.46	17.11
Q99KP3	Lambda-crystallin homolog	Cryl1	58	16	38	16	319	35.2	5.86	0	84.823	26	other metabolic processes	cytosol	other molecular function	Pentose and glucuronate interconversions; Metabolic pathways		Formation of xylulose-5-phosphate	3	-0.19	0.92784	1	-0.15	0.756712	1	0.04	0.998247	1	0.22	0.94437	1	-0.04	0.98733	1	-0.25	0.671072	1	0.18	0.835281	1	-0.22	0.985889	1	0.07	0.996714	1	9.33	6.84	7.24
F8VPZ9	BRD4-interacting chromatin-remodeling complex-associated protein	Bicra	7	10	14	10	1578	161.3	6.76	0	34.717	2.39	cell organization and biogenesis;other biological processes	nucleus;other cell component	other molecular function				0	-0.22	0.519856	1	-0.19	0.642815	1	0.02	0.999917	1	0.15	0.602191	1	-0.08	0.946829	1	-0.23	0.20161	1	0.18	0.670554	1	-0.2	0.454937	1	0.06	0.957782	1	8.24	5.03	1.44
Q5DU37	Zinc finger FYVE domain-containing protein 26	Zfyve26	3	7	7	7	2529	282.8	6.21	0	19.288	0	cell cycle OR cell proliferation;cell organization and biogenesis;DNA metabolism;other metabolic processes;stress response;other biological processes	cytoskeleton;other cytoplasmic organelle;other cell component	other molecular function				0	-0.17	0.792704	1	-0.19	0.599473	1	-0.02	0.999119	1	0.17	0.973043	1	-0.06	0.994573	1	-0.23	0.804525	1	0.18	0.535768	1	-0.16	0.99972	1	0.05	0.986785	1	6.13	11.08	3.02
O70493	Sorting nexin-12	Snx12	48	9	17	7	165	19.1	7.34	0	39.82	8.81	transport;other biological processes	other membranes;other cytoplasmic organelle	other molecular function	Endocytosis	Nephrotic syndrome		2	-0.26	0.418933	1	-0.2	0.297772	1	0.06	0.999774	1	0.12	0.912695	1	-0.08	0.997889	1	-0.2	0.721572	1	0.18	0.510589	1	-0.21	0.846215	1	0.05	1	1	4.62	8.23	2.93
Q8VIM9	Immunity-related GTPase family Q protein	Irgq	8	4	4	4	583	59.3	4.83	0	17.974	7.07			other molecular function				0	-0.27	0.534524	1	-0.21	0.539334	1	0.06	1	1	0.16	0.934237	1	-0.08	0.945464	1	-0.24	0.503451	1	0.18	0.714365	1	-0.26	0.812663	1	0.04	0.991397	1	9.23	12.36	4.69
Q9D0F4	NF-kappa-B-activating protein	Nkap	3	1	1	1	415	47.2	10.13	0.006	3.218	0	cell cycle OR cell proliferation;signal transduction;other biological processes	cytosol;nucleus	nucleic acid binding activity;other molecular function			mRNA Splicing - Major Pathway	1	-0.03	0.993127	1	-0.11	0.967817	1	-0.09	0.774819	1	0.25	0.847682	1	0.05	0.998303	1	-0.2	0.969783	1	0.18	0.997909	1	-0.09	0.999944	1	0.02	0.970863	1	5.69	9.54	15.85
Q91YE3	Egl nine homolog 1	Egln1	16	5	5	5	400	43.1	8.29	0	12.765	0	protein metabolism;other metabolic processes;stress response;developmental processes;other biological processes	cytosol;nucleus;other cell component	other molecular function	HIF-1 signaling pathway; Pathways in cancer; Renal cell carcinoma	Hypoxia-dependent differentiation of myoblasts	Oxygen-dependent proline hydroxylation of Hypoxia-inducible Factor Alpha	5	-0.02	0.830785	1	0.12	0.999982	1	0.14	0.896195	1	0.15	1	1	0.29	0.811367	1	0.14	0.831865	1	0.18	0.638493	1	0.01	0.999449	1	0.01	0.99998	1	19.1	7.65	9.87
Q9D554	Splicing factor 3A subunit 3	Sf3a3	46	22	64	22	501	58.8	5.34	0	126.24	57.05	cell organization and biogenesis;RNA metabolism OR transcription;other metabolic processes	nucleus	nucleic acid binding activity;other molecular function	Spliceosome	miRNAs and TFs in iPS Cell Generation; mRNA processing; Exercise-induced circadian regulation	mRNA Splicing - Major Pathway	5	-0.11	0.673673	1	-0.09	0.844775	1	0.03	0.999333	1	0.28	0.164171	1	0.08	0.796356	1	-0.19	0.749645	1	0.18	0.430498	1	-0.21	0.309126	1	0.01	0.995122	1	5.82	2.57	3.31
Q8CIF4	Biotinidase	Btd	12	6	6	6	520	58.1	5.8	0	17.699	2.55	other metabolic processes	nucleus;other cell component	other molecular function	Biotin metabolism; Metabolic pathways; Vitamin digestion and absorption		Biotin transport and metabolism	4	-0.27	0.0961904	1	-0.22	0.512944	1	0.05	0.835266	1	0.03	0.999786	1	-0.04	0.886138	1	-0.07	0.766458	1	0.18	0.843224	1	-0.12	0.368684	1	0	0.996872	1	10.36	5.63	6
Q80Y84	Lysine-specific demethylase 5B	Kdm5b	7	8	8	6	1544	175.4	6.43	0	30.224	0	cell organization and biogenesis;protein metabolism;RNA metabolism OR transcription;other metabolic processes;developmental processes;other biological processes	cytosol;nucleus	nucleic acid binding activity;other molecular function			HDMs demethylate histones; TFAP2 (AP-2) family regulates transcription of cell cycle factors	2	0.06	0.999721	1	0.04	0.998721	1	-0.03	0.999998	1	0.43	0.784688	1	0.22	0.998331	1	-0.21	0.941515	1	0.18	0.992081	1	-0.18	0.99685	1	0	0.99339	1	4.76	11.88	5.38
Q62048	Astrocytic phosphoprotein PEA-15	Pea15	55	6	17	6	130	15	5.02	0	40.909	6.42	transport;signal transduction;other biological processes	cytosol;cytoskeleton;nucleus	other molecular function			RAF/MAP kinase cascade; RAF-independent MAPK1/3 activation	2	-0.31	0.222121	1	-0.17	0.368454	1	0.14	0.998877	1	0.3	0.976864	1	0.02	1	1	-0.28	0.972304	1	0.18	0.415843	1	-0.43	0.839836	1	-0.01	1	1	49.59	7.28	3.35
Q5U5Q9	BRCA1-A complex subunit RAP80	Uimc1	29	16	22	16	727	81.4	6.51	0	69.88	18.02	cell cycle OR cell proliferation;cell organization and biogenesis;protein metabolism;DNA metabolism;other metabolic processes;stress response;signal transduction;other biological processes	nucleus	nucleic acid binding activity;other molecular function	Homologous recombination		Metalloprotease DUBs; Recruitment and ATM-mediated phosphorylation of repair and signaling proteins at DNA double strand breaks; Processing of DNA double-strand break ends; G2/M DNA damage checkpoint; Nonhomologous End-Joining (NHEJ)	6	-0.24	0.442667	1	-0.25	0.369998	1	0	0.999988	1	0.08	0.996692	1	-0.04	0.999934	1	-0.12	0.982401	1	0.18	0.950345	1	-0.14	0.663019	1	-0.02	0.91192	1	7.4	6.37	2.01
Q8K1Y2	Serine/threonine-protein kinase D3	Prkd3	10	7	16	3	889	100	6.81	0	36.962	6.8	protein metabolism;other metabolic processes;signal transduction	other membranes;cytosol;nucleus	kinase activity;other molecular function	Rap1 signaling pathway; Aldosterone synthesis and secretion; Chemical carcinogenesis	G protein signaling pathways		4	-0.19	0.994799	1	-0.15	0.979403	1	0.05	0.999963	1	0.15	0.999999	1	0.05	0.999988	1	-0.09	1	1	0.18	0.999992	1	-0.16	0.999612	1	-0.02	0.998062	1	7.45	21.04	1.49
P85094	Isochorismatase domain-containing protein 2A	Isoc2a	44	6	17	6	206	22.4	8.02	0	28.376	7.09	other biological processes	nucleus;other cell component					0	-0.45	0.0233907	0.854132	-0.35	0.110415	1	0.1	0.930357	1	0.06	0.996645	1	-0.15	0.509133	1	-0.21	0.769298	1	0.18	0.873546	1	-0.33	0.284794	1	-0.02	1	1	8.2	3.39	4.44
Q9DBR7	Protein phosphatase 1 regulatory subunit 12A	Ppp1r12a	39	37	72	37	1029	114.9	5.49	0	178.444	46.27	cell cycle OR cell proliferation;cell organization and biogenesis;protein metabolism;other metabolic processes;signal transduction;other biological processes	plasma membrane;other membranes;cytosol;cytoskeleton;nucleus;other cell component	enzyme regulator activity;other molecular function	cGMP-PKG signaling pathway; cAMP signaling pathway; Vascular smooth muscle contraction; Focal adhesion; Platelet activation; Regulation of actin cytoskeleton; Oxytocin signaling pathway; Proteoglycans in cancer	Regulation of actin cytoskeleton; Focal adhesion	Regulation of PLK1 Activity at G2/M Transition; RHO GTPases activate PAKs; RHO GTPases activate PKNs	13	-0.2	0.445445	1	-0.18	0.529274	1	0.02	0.999984	1	0.15	0.927716	1	0.03	0.999722	1	-0.12	0.982603	1	0.18	0.865071	1	-0.17	0.541834	1	-0.03	0.937782	1	7.17	1.33	5
P26443	Glutamate dehydrogenase 1, mitochondrial	Glud1	51	24	109	24	558	61.3	8	0	180.327	36.97	other metabolic processes;developmental processes;other biological processes	mitochondrion;ER/Golgi;other cell component	other molecular function	Arginine biosynthesis; Alanine, aspartate and glutamate metabolism; Nitrogen metabolism; Metabolic pathways; Carbon metabolism; Necroptosis; Proximal tubule bicarbonate reclamation		Transcriptional activation of mitochondrial biogenesis; Glutamate and glutamine metabolism	9	-0.34	0.128527	1	-0.23	0.35218	1	0.1	0.979593	1	0.02	1	1	-0.02	0.981322	1	-0.05	0.98877	1	0.18	0.932148	1	-0.18	0.50986	1	-0.03	0.995694	1	10.53	3.9	4.48
Q924A2	Protein capicua homolog	Cic	5	10	10	10	2510	258	8.02	0	44.957	7.36	RNA metabolism OR transcription;other metabolic processes;developmental processes;other biological processes	nucleus;other cell component	nucleic acid binding activity;other molecular function	Spinocerebellar ataxia			1	-0.14	0.971745	1	-0.22	0.688229	1	-0.08	0.975089	1	0.07	0.992865	1	0	0.99675	1	-0.07	0.999999	1	0.18	0.981381	1	-0.02	0.996185	1	-0.04	0.999304	1	11.9	9.38	3.19
Q69ZQ2	Pre-mRNA-splicing factor ISY1 homolog	Isy1	42	12	26	12	285	33	5.17	0	45.046	7.08	cell organization and biogenesis;RNA metabolism OR transcription;other metabolic processes	nucleus;other cell component		Spliceosome		Dual incision in TC-NER; Gap-filling DNA repair synthesis and ligation in TC-NER; mRNA Splicing - Major Pathway; Formation of TC-NER Pre-Incision Complex	5	-0.2	0.956836	1	-0.21	0.882932	1	-0.01	0.999837	1	-0.32	0.923098	1	0.02	1	1	0.34	0.924703	1	0.18	0.574311	1	0.3	0.500649	1	-0.05	0.988979	1	8.22	4.05	3.49
Q99LW0	Ankyrin repeat domain-containing protein 10	Ankrd10	7	2	3	2	415	43.9	6.3	0	11.88	0		nucleus					0	-0.39	0.0171912	0.752356	-0.3	0.0480551	0.901447	0.08	0.988239	1	-0.03	0.958984	1	-0.07	0.997594	1	-0.04	0.998615	1	0.18	0.24141	1	-0.18	0.216646	1	-0.05	0.700358	1	3.67	9.75	10.34
Q921I1	Serotransferrin	Tf	14	9	13	9	697	76.7	7.18	0	29.988	6.77	cell organization and biogenesis;stress response;transport;signal transduction;other biological processes	non-structural extracellular;extracellular matrix;plasma membrane;other membranes;other cytoplasmic organelle;other cell component	signal transduction activity or receptor binding;other molecular function	HIF-1 signaling pathway; Ferroptosis; Mineral absorption	Iron homeostasis	Regulation of Insulin-like Growth Factor (IGF) transport and uptake by Insulin-like Growth Factor Binding Proteins (IGFBPs); Post-translational protein phosphorylation; Platelet degranulation ; Cargo recognition for clathrin-mediated endocytosis; Transferrin endocytosis and recycling	11	-1.17	1.49266e-05	0.02236	-1.18	1.70644e-05	0.0142014	-0.01	0.999997	1	-0.76	0.00026561	0.0648892	-0.95	4.86291e-05	0.00371914	-0.19	0.799291	1	0.18	0.875718	1	-0.23	0.857624	1	-0.05	0.99986	1	3.76	4.14	9.97
P52623	Uridine-cytidine kinase 1	Uck1	35	9	15	8	277	31	7.88	0	37.254	10.68	other metabolic processes	cytosol;other cell component	kinase activity;other molecular function	Pyrimidine metabolism; Drug metabolism; Metabolic pathways; Nucleotide metabolism		Pyrimidine salvage	5	-0.37	0.0584463	1	-0.26	0.299452	1	0.11	0.890718	1	0.08	0.99965	1	-0.02	0.99978	1	-0.1	1	1	0.18	0.857092	1	-0.27	0.224114	1	-0.05	0.759535	1	9.11	3.81	1.45
Q8R4C2	RUN and FYVE domain-containing protein 2	Rufy2	5	3	3	2	606	70	5.83	0	9.179	0		nucleus;other cell component	other molecular function	Endocytosis			1	-0.29	0.606813	1	-0.23	0.952929	1	0.06	0.968042	1	0.31	0.757217	1	0	0.984122	1	-0.31	0.979503	1	0.18	0.90822	1	-0.42	0.419517	1	-0.05	0.995524	1	7.38	10.19	32.77
Q91VW5	Golgin subfamily A member 4	Golga4	15	28	28	28	2238	257.4	5.36	0	112.756	24.31	cell organization and biogenesis;transport	other membranes;ER/Golgi;nucleus;other cell component	other molecular function			Retrograde transport at the Trans-Golgi-Network	1	-0.2	0.56899	1	-0.17	0.741768	1	0.03	0.999543	1	0.17	0.994774	1	0.06	0.999913	1	-0.11	0.974564	1	0.18	0.829578	1	-0.2	0.913051	1	-0.06	1	1	11.09	6.33	1.45
Q8BX09	Retinoblastoma-binding protein 5	Rbbp5	34	17	30	17	538	59.1	5.1	0	98.85	20.43	cell organization and biogenesis;protein metabolism;other metabolic processes;stress response;other biological processes	nucleus	nucleic acid binding activity;other molecular function	Cushing syndrome		Neddylation; PKMTs methylate histone lysines; Formation of the beta-catenin:TCF transactivating complex; RUNX1 regulates genes involved in megakaryocyte differentiation and platelet function	5	-0.22	0.703585	1	-0.19	0.655202	1	0.03	0.999999	1	0.17	0.699808	1	0.05	0.997765	1	-0.12	0.90112	1	0.18	0.885514	1	-0.21	0.486922	1	-0.06	0.942891	1	6.55	6.5	2.26
P62962	Profilin-1	Pfn1	77	11	390	11	140	14.9	8.28	0	168.489	252.69	cell organization and biogenesis;developmental processes;other biological processes	non-structural extracellular;cytosol;cytoskeleton;nucleus;other cell component	signal transduction activity or receptor binding;cytoskeletal activity;other molecular function	Rap1 signaling pathway; Regulation of actin cytoskeleton; Amyotrophic lateral sclerosis; Salmonella infection	G13 signaling pathway; Regulation of actin cytoskeleton	RHO GTPases Activate Formins; PCP/CE pathway; Signaling by ROBO receptors	9	-0.14	0.755219	1	-0.19	0.760746	1	-0.06	1	1	0.11	0.997997	1	0.05	0.999999	1	-0.06	0.999256	1	0.18	0.955791	1	-0.08	0.930533	1	-0.07	0.990292	1	15.1	8.89	6.31
Q9WUL7	ADP-ribosylation factor-like protein 3	Arl3	49	9	13	9	182	20.5	7.24	0	42.733	0	cell cycle OR cell proliferation;cell organization and biogenesis;transport;developmental processes;signal transduction;other biological processes	other membranes;cytoskeleton;ER/Golgi;nucleus;other cell component	cytoskeletal activity;other molecular function			Trafficking of myristoylated proteins to the cilium	1	-0.32	0.0309749	0.939074	-0.31	0.0292661	0.713383	0.01	1	1	0.03	0.991217	1	-0.06	0.988524	1	-0.09	0.839481	1	0.18	0.251324	1	-0.17	0.459058	1	-0.07	0.973746	1	4.52	6.17	1.88
Q80UF4	Serologically defined colon cancer antigen 8 homolog	Sdccag8	6	3	3	3	717	82.9	6.52	0.001	6.207	0	cell cycle OR cell proliferation;cell organization and biogenesis;developmental processes;other biological processes	cytoskeleton;other cell component				Recruitment of NuMA to mitotic centrosomes; Anchoring of the basal body to the plasma membrane; Regulation of PLK1 Activity at G2/M Transition; Loss of Nlp from mitotic centrosomes; Recruitment of mitotic centrosome proteins and complexes; AURKA Activation by TPX2	7	0.07	0.96315	1	-0.06	0.999951	1	-0.13	0.988932	1	0.36	0.667365	1	0.2	0.958794	1	-0.16	0.97976	1	0.18	0.999993	1	-0.11	0.953244	1	-0.08	0.970373	1	13.69	11.51	8.91
Q14AX6	Cyclin-dependent kinase 12	Cdk12	12	16	21	11	1484	163.6	9.47	0	59.409	11.26	protein metabolism;RNA metabolism OR transcription;other metabolic processes;other biological processes	nucleus;other cell component	kinase activity;other molecular function			TP53 Regulates Transcription of DNA Repair Genes	1	-0.29	0.608379	1	-0.23	0.715195	1	0.07	0.999958	1	0.23	0.938158	1	0.05	0.99247	1	-0.19	0.695744	1	0.18	0.97195	1	-0.34	0.517519	1	-0.09	0.999994	1	7.72	11.28	4.87
O35604	NPC intracellular cholesterol transporter 1	Npc1	11	12	18	12	1277	142.8	5.71	0	33.849	0	cell organization and biogenesis;protein metabolism;other metabolic processes;transport;other biological processes	non-structural extracellular;plasma membrane;other membranes;ER/Golgi;nucleus;other cytoplasmic organelle;other cell component	transporter activity;other molecular function	Lysosome; Cholesterol metabolism		LDL clearance	3	-0.13	0.999608	1	-0.15	0.999911	1	-0.01	0.999999	1	0.2	0.982876	1	0.14	0.99209	1	-0.06	0.999998	1	0.18	0.999962	1	-0.15	0.966742	1	-0.1	0.989616	1	11.58	6.44	5.96
Q8N7N5	DDB1- and CUL4-associated factor 8	Dcaf8	28	14	21	14	591	66	5.87	0	63.438	18.35	protein metabolism;other metabolic processes	cytosol;mitochondrion;nucleus;other cell component				Neddylation	1	-0.11	0.972845	1	-0.09	0.860841	1	0.02	0.998524	1	0.3	0.307482	1	0.19	0.812176	1	-0.11	0.922611	1	0.18	0.876105	1	-0.23	0.477396	1	-0.1	0.793833	1	3.47	6.43	6.3
Q80TQ2	Ubiquitin carboxyl-terminal hydrolase CYLD	Cyld	45	33	44	33	952	106.5	5.63	0	129.099	23.94	cell-cell signaling;cell organization and biogenesis;protein metabolism;other metabolic processes;stress response;signal transduction;other biological processes	plasma membrane;other membranes;cytosol;cytoskeleton;other cell component	other molecular function	NF-kappa B signaling pathway; Necroptosis; Osteoclast differentiation; RIG-I-like receptor signaling pathway; C-type lectin receptor signaling pathway; TNF signaling pathway		Ub-specific processing proteases; TNFR1-induced proapoptotic signaling; Regulation of TNFR1 signaling; TNFR1-induced NFkappaB signaling pathway; NOD1/2 Signaling Pathway; Negative regulators of DDX58/IFIH1 signaling	12	-0.21	0.268972	1	-0.2	0.230455	1	0.01	0.999997	1	0.23	0.54689	1	0.09	0.84931	1	-0.13	0.991838	1	0.18	0.686786	1	-0.26	0.18829	1	-0.12	0.356658	1	4.62	4.2	1.4
Q9D9Z5	DET1- and DDB1-associated protein 1	Dda1	19	2	3	2	102	11.7	8.68	0.001	6.38	0	protein metabolism;other metabolic processes;other biological processes	other cell component				Neddylation	1	-0.04	0.999933	1	-0.01	0.99984	1	0.04	0.996988	1	0.28	0.159326	1	0.31	0.177292	1	0.03	1	1	0.18	0.860807	1	-0.15	0.542996	1	-0.13	0.828455	1	6.64	6.65	0.45
Q9WVA4	Transgelin-2	Tagln2	85	18	160	17	199	22.4	8.24	0	182.097	118.25	other biological processes	cytoskeleton				Platelet degranulation	1	-0.41	0.0158357	0.741308	-0.35	0.0182327	0.561989	0.05	0.999999	1	-0.06	0.762317	1	-0.04	0.85892	1	0.02	0.99994	1	0.18	0.515361	1	-0.16	0.929768	1	-0.13	0.890816	1	6.6	11.02	6.74
Q8BLB7	Lethal(3)malignant brain tumor-like protein 3	L3mbtl3	9	6	6	6	883	99.1	7.15	0	26.784	2.51	cell organization and biogenesis;other biological processes	nucleus	other molecular function				0	-0.16	0.976	1	-0.05	0.999991	1	0.11	0.990593	1	0.26	0.0737854	1	0.26	0.4222	1	0.01	0.838785	1	0.18	0.808374	1	-0.24	0.170839	0.974039	-0.14	0.953489	1	13.31	12.52	3.36
Q7TSI3	Serine/threonine-protein phosphatase 6 regulatory subunit 1	Ppp6r1	37	24	48	24	856	94.5	4.64	0	144.937	29.02	other biological processes	cytosol;nucleus	enzyme regulator activity;other molecular function			COPII-mediated vesicle transport	1	-0.3	0.489966	1	-0.31	0.207159	1	0	0.984047	1	0.14	0.999978	1	0.01	0.991148	1	-0.12	0.998168	1	0.18	0.995519	1	-0.26	0.846452	1	-0.14	0.723151	1	8.27	9.35	4.99
O88735	Ensconsin	Map7	5	3	3	3	730	82	9.36	0	7.087	2.03	cell cycle OR cell proliferation;cell organization and biogenesis;other metabolic processes;stress response;developmental processes;other biological processes	plasma membrane;other membranes;cytosol;cytoskeleton;other cell component	signal transduction activity or receptor binding				0	-0.31	0.0249942	0.866696	-0.54	0.000971009	0.109857	-0.23	0.397639	1	0.09	0.995271	1	-0.2	0.28915	1	-0.29	0.137954	1	0.18	0.36458	1	-0.23	0.302959	1	-0.17	0.691719	1	1.85	10.31	10.59
Q6ZPT1	Kelch-like protein 9	Klhl9	13	7	7	7	617	69.4	6.44	0	24.092	5.01	cell cycle OR cell proliferation;protein metabolism;other metabolic processes;other biological processes	other cell component	other molecular function	Ubiquitin mediated proteolysis		Neddylation; Antigen processing: Ubiquitination & Proteasome degradation	3	-0.2	0.979706	1	-0.2	0.986017	1	0	1	1	0.09	0.997863	1	0.16	0.990659	1	0.06	0.999982	1	0.18	1	1	-0.12	0.874056	1	-0.18	0.830174	1	22.28	11.25	6.24
Q3UZ39	Leucine-rich repeat flightless-interacting protein 1	Lrrfip1	50	26	58	25	729	79.2	4.82	0	182.631	48.29	RNA metabolism OR transcription;other biological processes	plasma membrane;other membranes;cytosol;nucleus	nucleic acid binding activity;other molecular function				0	-0.46	0.00902953	0.589279	-0.52	0.0032387	0.226709	-0.06	0.986913	1	-0.02	0.623611	1	-0.16	0.239649	1	-0.13	0.964146	1	0.18	0.984857	1	-0.26	0.326923	1	-0.18	0.404049	1	6.9	3.78	4.68
P14115	60S ribosomal protein L27a	Rpl27a	32	6	23	6	148	16.6	11.12	0	40.817	9.3	protein metabolism;other metabolic processes	cytosol;ER/Golgi;translational apparatus;other cell component	other molecular function	Ribosome; Coronavirus disease	Cytoplasmic ribosomal proteins	L13a-mediated translational silencing of Ceruloplasmin expression; SRP-dependent cotranslational protein targeting to membrane; Major pathway of rRNA processing in the nucleolus and cytosol; Formation of a pool of free 40S subunits; GTP hydrolysis and joining of the 60S ribosomal subunit; Nonsense Mediated Decay (NMD) independent of the Exon Junction Complex (EJC); Nonsense Mediated Decay (NMD) e…	10	-0.52	0.126752	1	-0.58	0.0769891	1	-0.07	0.99952	1	-0.31	0.768475	1	-0.21	0.983378	1	0.1	0.982898	1	0.18	0.949318	1	-0.02	0.988239	1	-0.19	0.624532	1	11.34	5	2.53
Q9CYN9	Renin receptor	Atp6ap2	11	4	4	4	350	39.1	5.54	0	8.475	0	cell organization and biogenesis;protein metabolism;other metabolic processes;transport;developmental processes;other biological processes	non-structural extracellular;plasma membrane;other membranes;ER/Golgi;other cytoplasmic organelle;other cell component	other molecular function	Renin-angiotensin system	Oxidative phosphorylation	Neutrophil degranulation; Metabolism of Angiotensinogen to Angiotensins	4	-0.28	0.078318	1	-0.32	0.0422046	0.84522	-0.04	0.998824	1	0.17	0.126018	1	0.04	0.965213	1	-0.13	0.390132	1	0.18	0.468933	1	-0.27	0.0162315	0.604911	-0.19	0.234672	1	8.38	4.33	4.84
P01849	T-cell receptor alpha chain C region	Tcra	41	4	6	4	138	15.5	4.75	0	22.535	2.48							0	0	0.986374	1	0.33	0.0125078	0.447484	0.33	0.0362084	1	0.52	0.00134373	0.155046	0.7	0.000142126	0.00800926	0.17	0.647996	1	0.18	0.878169	1	-0.34	0.0222218	0.638217	-0.19	0.484328	1	9.91	10.3	0.62
Q8C3S2	Transport and Golgi organization protein 6 homolog	Tango6	5	3	3	3	1079	118.7	6.32	0	22.754	0	transport	other membranes					0	-0.03	0.999675	1	-0.25	0.901116	1	-0.22	0.97275	1	0.11	0.999995	1	0.13	1	1	0.02	0.999954	1	0.18	0.999993	1	0.04	0.999714	1	-0.2	0.956976	1	13.55	18.41	2.47
Q9CQ26	STAM-binding protein	Stambp	26	10	10	10	424	48.5	6.64	0	33.34	6.58	cell cycle OR cell proliferation;protein metabolism;other metabolic processes;other biological processes	plasma membrane;other membranes;cytosol;nucleus;other cytoplasmic organelle	other molecular function	Endocytosis		Metalloprotease DUBs	2	-0.24	0.593877	1	-0.09	0.999999	1	0.15	0.641444	1	0.23	0.33864	1	0.31	0.0191097	0.237131	0.09	0.495783	1	0.18	0.861182	1	-0.29	0.163368	0.959558	-0.22	0.10908	0.672702	10.01	2.67	2.81
P61358	60S ribosomal protein L27	Rpl27	44	7	40	7	136	15.8	10.56	0	46.213	34.76	protein metabolism;RNA metabolism OR transcription;other metabolic processes;other biological processes	other membranes;cytosol;ER/Golgi;translational apparatus;nucleus;other cell component	other molecular function	Ribosome; Coronavirus disease	Cytoplasmic ribosomal proteins	L13a-mediated translational silencing of Ceruloplasmin expression; SRP-dependent cotranslational protein targeting to membrane; Major pathway of rRNA processing in the nucleolus and cytosol; Formation of a pool of free 40S subunits; GTP hydrolysis and joining of the 60S ribosomal subunit; Nonsense Mediated Decay (NMD) independent of the Exon Junction Complex (EJC); Nonsense Mediated Decay (NMD) e…	10	0.33	0.999887	1	0.32	0.999994	1	-0.01	0.999998	1	0.06	1	1	0.74	0.631533	1	0.68	0.659871	1	0.18	0.999734	1	0.45	0.99698	1	-0.24	0.842444	1	21.72	18.08	21.49
Q60989	E3 ubiquitin-protein ligase XIAP	Xiap	3	2	2	2	496	56	6.23	0	7.679	0	cell-cell signaling;protein metabolism;other metabolic processes;stress response;signal transduction;other biological processes	cytosol;cytoskeleton;nucleus;other cell component	enzyme regulator activity;other molecular function	Platinum drug resistance; NF-kappa B signaling pathway; Ubiquitin mediated proteolysis; Apoptosis; Apoptosis; Necroptosis; Focal adhesion; NOD-like receptor signaling pathway; TNF signaling pathway; Toxoplasmosis; Human T-cell leukemia virus 1 infection; Pathways in cancer; Chemical carcinogenesis; Small cell lung cancer	Apoptosis	Regulation of TNFR1 signaling; Regulation of PTEN stability and activity; TNFR1-induced proapoptotic signaling; TNFR1-induced NFkappaB signaling pathway; Regulation of PTEN localization; Regulation of necroptotic cell death; TNF receptor superfamily (TNFSF) members mediating non-canonical NF-kB pathway; Deactivation of the beta-catenin transactivating complex; Activation of caspases through apopt…	29	-0.41	0.122171	1	-0.27	0.408686	1	0.14	0.953632	1	0.06	0.537281	1	0.15	0.304392	1	0.09	0.996489	1	0.18	0.721874	1	-0.29	0.0721475	0.8024	-0.24	0.131921	0.740991	12.84	5.89	1.58
P70182	Phosphatidylinositol 4-phosphate 5-kinase type-1 alpha	Pip5k1a	10	5	5	3	546	60.4	8.59	0	14.465	0	cell adhesion;cell organization and biogenesis;other metabolic processes;other biological processes	plasma membrane;other membranes;cytosol;nucleus;other cell component	kinase activity;other molecular function	Inositol phosphate metabolism; Metabolic pathways; Phosphatidylinositol signaling system; Phospholipase D signaling pathway; Endocytosis; Focal adhesion; Fc gamma R-mediated phagocytosis; Regulation of actin cytoskeleton; Yersinia infection; Choline metabolism in cancer	Regulation of actin cytoskeleton	PI5P, PP2A and IER3 Regulate PI3K/AKT Signaling; Synthesis of PIPs at the plasma membrane	13	0.06	0.999992	1	-0.14	0.999375	1	-0.2	0.996755	1	0.02	0.999995	1	0.3	0.734059	1	0.29	0.797242	1	0.18	0.999867	1	0.22	0.999825	1	-0.27	0.684911	1	26.28	23.14	16.33
P40237	CD82 antigen	Cd82	16	5	8	5	266	29.6	5.02	0	25.203	0		plasma membrane;other membranes		p53 signaling pathway			1	0.22	0.14792	1	0.33	0.00665307	0.330872	0.11	0.464025	1	0.44	0.0183752	0.774234	0.78	0.000199503	0.00990249	0.34	0.107022	1	0.18	0.999762	1	-0.03	0.911654	1	-0.27	0.384229	1	14.7	8.23	4.3
Q9CQX8	28S ribosomal protein S36, mitochondrial	Mrps36	34	3	5	3	102	11.1	9.99	0	14.048	2.29	other metabolic processes	mitochondrion				Mitochondrial translation elongation; Mitochondrial translation termination	2	-0.38	0.254405	1	-0.48	0.0752163	1	-0.1	0.965245	1	-0.01	0.92848	1	-0.03	0.918501	1	-0.02	1	1	0.18	0.981938	1	-0.19	0.975671	1	-0.27	0.687694	1	14.15	10.57	7.2
Q9QXK2	E3 ubiquitin-protein ligase RAD18	Rad18	4	3	3	3	509	57.4	7.24	0	9.641	2.47	protein metabolism;DNA metabolism;other metabolic processes;stress response;other biological processes	cytoskeleton;nucleus;other cell component	nucleic acid binding activity;other molecular function			Recognition of DNA damage by PCNA-containing replication complex; E3 ubiquitin ligases ubiquitinate target proteins	2	0.06	0.880245	1	0.38	0.173649	1	0.31	0.665886	1	0.62	0.0818164	1	0.85	0.000890915	0.0282941	0.23	0.132997	1	0.18	0.993635	1	-0.37	0.698853	1	-0.29	0.145728	0.786701	8.38	8.67	6.62
Q9CR95	Adaptin ear-binding coat-associated protein 1	Necap1	20	4	4	4	275	29.6	6.38	0	16.763	0	transport	plasma membrane;other membranes;other cell component				Cargo recognition for clathrin-mediated endocytosis; Golgi Associated Vesicle Biogenesis	3	-0.41	0.0211168	0.819507	-0.39	0.0351167	0.761756	0.01	0.999572	1	0.1	0.570715	1	0.12	0.584235	1	0.02	1	1	0.18	0.489141	1	-0.33	0.0270075	0.665947	-0.33	0.0466814	0.413456	6.4	6.42	8.01
Q9D1B9	39S ribosomal protein L28, mitochondrial	Mrpl28	19	6	7	6	257	30.2	9.29	0	12.014	5.44	protein metabolism;other metabolic processes	other membranes;cytosol;mitochondrion;translational apparatus	other molecular function	Ribosome		Mitochondrial translation elongation; Mitochondrial translation termination	3	-0.25	0.242042	1	-0.21	0.637679	1	0.04	0.960746	1	0.2	0.896951	1	0.33	0.0312074	0.332717	0.12	0.169709	1	0.18	0.873164	1	-0.27	0.264543	1	-0.35	0.0143504	0.214626	9.27	3.16	2.96
Q6TXD4	Dynamin-binding protein	Dnmbp	2	2	2	2	1580	177.2	5.41	0.001	6.412	0	signal transduction;other biological processes	cytoskeleton;ER/Golgi;other cell component	enzyme regulator activity			CDC42 GTPase cycle	1	-0.13	0.999838	1	-0.32	0.572626	1	-0.19	0.436973	1	0.13	0.535859	1	0.21	0.542722	1	0.08	1	1	0.18	0.947928	1	-0.09	0.986945	1	-0.36	0.189908	0.912169	10.91	16.24	8.12
Q99JH1	Ribonuclease P protein subunit p25-like protein	Rpp25l	25	3	3	3	163	17.7	10.46	0	11.975	4.35	RNA metabolism OR transcription;other metabolic processes	nucleus;other cell component	nucleic acid binding activity	Ribosome biogenesis in eukaryotes			1	-0.38	0.290097	1	-0.43	0.106316	1	-0.06	0.982721	1	0.03	0.999995	1	0.15	0.999988	1	0.12	0.999767	1	0.18	0.968802	1	-0.23	0.752898	1	-0.41	0.272155	1	9.14	6.47	6.21
P68134	Actin, alpha skeletal muscle	Acta1	47	18	793	1	377	42	5.39	0	194.254	734.53	cell organization and biogenesis;other biological processes	cytoskeleton;other cell component	other molecular function		Myometrial relaxation and contraction pathways; Comprehensive IL-17A signaling	Striated Muscle Contraction	3	-0.43	0.0296032	0.91066	-0.27	0.273276	1	0.16	0.731632	1	0.16	0.993681	1	-0.04	0.975806	1	-0.21	0.805127	1	0.18	0.95505	1	-0.42	0.0493265	0.743473	-0.05	0.974704	1	11.58	0.59	8.05
P10639	Thioredoxin	Txn	75	6	53	6	105	11.7	4.92	0	46.563	2.38	other biological processes	non-structural extracellular;cytosol;nucleus;other cell component	other molecular function	NOD-like receptor signaling pathway; Parkinson disease; Salmonella infection; Fluid shear stress and atherosclerosis	Oxidative stress and redox pathway	TP53 Regulates Metabolic Genes; Interconversion of nucleotide di- and triphosphates; Detoxification of Reactive Oxygen Species; Oxidative Stress Induced Senescence; Protein repair; The NLRP3 inflammasome	11	-0.19	0.0490863	1	-0.12	0.30619	1	0.07	0.841051	1	0.36	0.00306128	0.249561	0.51	2.52948e-05	0.00263312	0.14	0.046861	1	0.18	0.0749642	1	-0.37	0.00203876	0.347336	-0.45	8.10517e-05	0.015183	3.99	2.56	1.8
Q9Z2D6	Methyl-CpG-binding protein 2	Mecp2	44	21	57	21	484	52.3	9.96	0	140.968	50.37	cell-cell signaling;cell cycle OR cell proliferation;cell organization and biogenesis;protein metabolism;RNA metabolism OR transcription;other metabolic processes;stress response;transport;developmental processes;signal transduction;other biological processes	cytosol;cytoskeleton;nucleus;other cell component	nucleic acid binding activity;other molecular function		Lung fibrosis	Regulation of MECP2 expression and activity	2	-0.14	0.999995	1	-0.15	0.999491	1	-0.01	0.997502	1	0.21	0.999881	1	-0.29	0.665237	1	-0.5	0.532624	1	0.17	0.999996	1	-0.18	1	1	0.32	0.77341	1	22.08	13.48	14.52
Q80W22	Threonine synthase-like 2	Thnsl2	13	4	4	4	483	54.2	6.39	0	11.552	4.46	other metabolic processes		other molecular function				0	-0.15	0.975924	1	-0.02	0.999979	1	0.13	0.992255	1	0.12	0.970675	1	-0.16	0.731747	1	-0.28	0.329092	1	0.17	0.999984	1	-0.1	0.771965	1	0.31	0.736119	1	10.87	9.02	12.93
Q91ZU6	Dystonin	Dst	1	4	5	1	7393	833.7	5.31	0	13.231	0	cell adhesion;cell organization and biogenesis;stress response;transport;developmental processes;other biological processes	plasma membrane;other membranes;cytosol;cytoskeleton;ER/Golgi;nucleus;other cell component	signal transduction activity or receptor binding;cytoskeletal activity;other molecular function		Alpha 6 beta 4 integrin signaling pathway	RND2 GTPase cycle; RHOU GTPase cycle; Type I hemidesmosome assembly; RND3 GTPase cycle; RND1 GTPase cycle; RHOV GTPase cycle	7	-0.12	0.989663	1	-0.03	0.998673	1	0.08	0.91818	1	0.11	0.998824	1	-0.15	0.998549	1	-0.26	0.969524	1	0.17	0.99941	1	-0.05	0.787668	1	0.29	0.997162	1	14.83	20.76	27.15
Q8BYW1	Rho GTPase-activating protein 25	Arhgap25	52	29	58	29	648	73.3	6.38	0	146.718	40.56	cell organization and biogenesis;transport;signal transduction;other biological processes	plasma membrane	enzyme regulator activity			RAC1 GTPase cycle	1	-0.18	0.558404	1	-0.1	0.785991	1	0.08	0.998155	1	0.16	0.932825	1	-0.11	0.79574	1	-0.26	0.308054	1	0.17	0.719189	1	-0.17	0.826139	1	0.17	0.729827	1	5.25	5.24	4.51
Q6ZQ38	Cullin-associated NEDD8-dissociated protein 1	Cand1	39	46	137	44	1230	136.2	5.78	0	267.304	76.52	cell organization and biogenesis;protein metabolism;other metabolic processes;other biological processes	cytosol;ER/Golgi;nucleus;other cell component	other molecular function			Neutrophil degranulation; Neddylation; Iron uptake and transport	3	-0.04	1	1	0.06	0.941408	1	0.1	0.93561	1	0.09	0.462403	1	0.07	0.821474	1	-0.02	0.983934	1	0.17	0.508218	1	0.03	0.999998	1	0.16	0.692732	1	9.92	5.61	5.62
P23198	Chromobox protein homolog 3	Cbx3	54	12	100	10	183	20.8	5.22	0	105.227	36.61	cell organization and biogenesis;stress response;other biological processes	cytoskeleton;nucleus;other cell component	nucleic acid binding activity;other molecular function			Transcriptional Regulation by E2F6	1	0.05	0.999734	1	-0.03	0.999998	1	-0.08	0.999972	1	0.19	0.731645	1	0.01	1	1	-0.18	0.743768	1	0.17	0.992144	1	0.04	0.991888	1	0.14	0.985889	1	7.8	15.39	6.97
Q52KI8	Serine/arginine repetitive matrix protein 1	Srrm1	16	11	21	11	946	106.8	11.87	0	65.734	19.87	RNA metabolism OR transcription;other metabolic processes;other biological processes	nucleus	nucleic acid binding activity	Nucleocytoplasmic transport; mRNA surveillance pathway	mRNA processing	mRNA Splicing - Major Pathway; Transport of Mature mRNA derived from an Intron-Containing Transcript; mRNA 3'-end processing; RNA Polymerase II Transcription Termination; RHOBTB1 GTPase cycle; RHOBTB2 GTPase cycle	9	0	0.987667	1	0.15	0.195001	1	0.14	0.448382	1	0.39	0.0255427	0.957851	0.17	0.161911	0.972376	-0.23	0.862713	1	0.17	0.737994	1	-0.22	0.520973	1	0.14	0.80157	1	6.36	4.16	7.48
Q8R5F3	ADP-ribose glycohydrolase OARD1	Oard1	56	9	14	9	152	17.1	8.53	0	28.879	6.26	protein metabolism;other metabolic processes;stress response	nucleus;other cell component	other molecular function				0	-0.16	0.997704	1	-0.18	0.990419	1	-0.03	0.999984	1	-0.75	0.861802	1	-0.13	0.998287	1	0.62	0.975059	1	0.17	0.706233	1	0.76	0.332438	1	0.12	0.801688	1	11.39	4.11	4.02
Q9CQ74	Leptin receptor overlapping transcript-like 1	Leprotl1	11	2	2	2	131	14.4	5.17	0	9.607	2.47	transport;other biological processes	other membranes;other cytoplasmic organelle	other molecular function				0	-0.23	0.802971	1	-0.35	0.343281	1	-0.12	0.949949	1	-0.08	0.999999	1	-0.3	0.16874	0.995104	-0.23	0.193378	1	0.17	0.941882	1	0.02	0.999727	1	0.12	0.73432	1	13.53	8.58	9.73
Q8C0C0	Zinc fingers and homeoboxes protein 2	Zhx2	29	19	24	19	836	92.2	7.46	0	82.292	6.4	RNA metabolism OR transcription;other metabolic processes;developmental processes;other biological processes	cytosol;nucleus	nucleic acid binding activity;other molecular function				0	-0.11	0.857952	1	-0.2	0.0929133	1	-0.09	0.47309	1	0.17	0.862759	1	-0.14	0.129291	0.844108	-0.32	0.0200237	0.762023	0.17	0.30529	1	-0.11	1	1	0.12	0.398961	1	3.77	5.5	1.76
Q9R088	Thymidine kinase 2, mitochondrial	Tk2	7	2	2	2	270	31.2	7.21	0.001	5.104	0	cell organization and biogenesis;DNA metabolism;other metabolic processes	mitochondrion;other cell component	kinase activity;other molecular function			Pyrimidine salvage	1	-0.25	0.71224	1	-0.1	0.995544	1	0.14	0.929835	1	0.22	0.873817	1	-0.04	0.994621	1	-0.26	0.608304	1	0.17	0.938102	1	-0.29	0.602931	1	0.11	0.932496	1	15.71	6.42	5.03
Q8VI33	Transcription initiation factor TFIID subunit 9	Taf9	34	8	14	3	264	29	7.91	0	35.195	9.58	cell organization and biogenesis;protein metabolism;RNA metabolism OR transcription;other metabolic processes;other biological processes	nucleus;other cell component	nucleic acid binding activity;other molecular function	Basal transcription factors	Estrogen signaling; Purine metabolism; Eukaryotic transcription initiation	RNA Polymerase II Pre-transcription Events; RNA polymerase II transcribes snRNA genes; RNA Polymerase II Promoter Escape; RNA Polymerase II Transcription Pre-Initiation And Promoter Opening; RNA Polymerase II Transcription Initiation; Regulation of TP53 Activity through Phosphorylation	11	-0.17	0.9962	1	-0.07	0.996963	1	0.1	1	1	0.22	0.981208	1	0	0.999992	1	-0.22	0.993074	1	0.17	0.999343	1	-0.22	0.957138	1	0.1	0.999789	1	10.74	13.99	4.76
P21440	Phosphatidylcholine translocator ABCB4	Abcb4	7	8	10	1	1276	140.3	8.78	0	20.441	6.44	cell organization and biogenesis;transport;other biological processes	plasma membrane;other membranes;cytosol;cytoskeleton;ER/Golgi;nucleus;other cell component	transporter activity;other molecular function	ABC transporters; Bile secretion	mRNA processing; Nuclear receptors in lipid metabolism and toxicity	ABC-family proteins mediated transport	5	-0.17	1	1	-0.18	0.994092	1	-0.01	0.996486	1	0.3	0.985998	1	-0.11	0.894076	1	-0.41	0.569245	1	0.17	0.999992	1	-0.29	0.957339	1	0.1	0.998586	1	9.42	15.67	8.34
P70296	Phosphatidylethanolamine-binding protein 1	Pebp1	69	8	51	8	187	20.8	5.4	0	97.069	42.44	signal transduction;other biological processes	non-structural extracellular;other membranes;mitochondrion;ER/Golgi;other cell component	signal transduction activity or receptor binding;enzyme regulator activity;other molecular function		EGFR1 signaling pathway	MAP2K and MAPK activation; Negative regulation of MAPK pathway	3	-0.24	0.997318	1	-0.26	0.980916	1	-0.03	0.999863	1	-0.21	0.998189	1	-0.19	0.976246	1	0.02	0.999512	1	0.17	0.954869	1	0.14	0.962129	1	0.09	0.946683	1	23.09	1.81	5.14
Q9Z2W0	Aspartyl aminopeptidase	Dnpep	37	13	39	13	473	52.2	7.25	0	104.363	31.18	protein metabolism	cytosol	other molecular function				0	-0.19	0.518051	1	-0.13	0.955461	1	0.07	0.929455	1	0.16	0.950817	1	-0.04	0.974091	1	-0.2	0.622956	1	0.17	0.900785	1	-0.17	0.61572	1	0.09	0.933035	1	6.46	2.92	2.55
Q6NXK5	RNA/RNP complex-1-interacting phosphatase	Dusp11	10	2	3	2	321	37.8	9.57	0	11.457	3.47	protein metabolism;other metabolic processes	nucleus;other cell component	nucleic acid binding activity;other molecular function				0	-0.34	0.999381	1	-0.09	0.999891	1	0.25	0.999998	1	0.05	0.98727	1	0.01	0.999999	1	-0.04	0.977684	1	0.17	1	1	-0.22	0.944925	1	0.06	1	1	23.7	15.99	12.76
Q9JL35	High mobility group nucleosome-binding domain-containing protein 5	Hmgn5	48	18	37	18	406	45.3	4.37	0	98.151	22.73	cell organization and biogenesis;other metabolic processes;other biological processes	mitochondrion;nucleus;other cell component	nucleic acid binding activity;other molecular function				0	-0.25	0.772311	1	0.02	0.99757	1	0.27	0.529508	1	0.22	0.426954	1	0.12	0.870567	1	-0.1	0.955301	1	0.17	0.768697	1	-0.31	0.430521	1	0.06	0.984356	1	4.89	11.35	6.3
Q9CWR1	WD repeat-containing protein 73	Wdr73	38	10	16	10	371	40.8	5.54	0	48.431	13.23	cell organization and biogenesis;other biological processes	plasma membrane;other membranes;cytosol;cytoskeleton					0	-0.29	0.0546917	1	-0.17	0.31343	1	0.12	0.86163	1	0.06	0.999999	1	-0.04	0.997272	1	-0.1	0.993344	1	0.17	0.807159	1	-0.18	0.324441	1	0.04	0.995611	1	4.06	2.22	4.12
Q61136	Serine/threonine-protein kinase PRP4 homolog	Prpf4b	25	23	43	23	1007	116.9	10.23	0	119.246	19.95	protein metabolism;RNA metabolism OR transcription;other metabolic processes	nucleus;other cell component	kinase activity;other molecular function		mRNA processing	mRNA Splicing - Major Pathway	2	-0.19	0.461838	1	-0.17	0.377952	1	0.02	0.999977	1	0.17	0.966045	1	-0.05	0.992934	1	-0.22	0.767926	1	0.17	0.777556	1	-0.2	0.756407	1	0.04	0.999958	1	13.98	3.45	1.42
Q9Z2C5	Myotubularin	Mtm1	23	12	12	12	603	69.5	7.75	0	42.342	6.97	cell organization and biogenesis;protein metabolism;other metabolic processes;transport;signal transduction;other biological processes	plasma membrane;other membranes;cytosol;cytoskeleton;other cytoplasmic organelle;other cell component	other molecular function	Inositol phosphate metabolism; Metabolic pathways; Phosphatidylinositol signaling system		Synthesis of PIPs at the plasma membrane; Synthesis of PIPs at the early endosome membrane; Synthesis of PIPs at the late endosome membrane	6	-0.11	0.998103	1	-0.17	0.93987	1	-0.06	0.995754	1	0.17	0.954827	1	-0.03	0.963661	1	-0.2	0.597863	1	0.17	0.999645	1	-0.11	0.923347	1	0.03	0.999962	1	8.72	7.28	2.4
Q61599	Rho GDP-dissociation inhibitor 2	Arhgdib	76	14	143	14	200	22.8	5.11	0	122.25	19.75	signal transduction;other biological processes	other membranes;cytosol	enzyme regulator activity;other molecular function	Neurotrophin signaling pathway; Vasopressin-regulated water reabsorption	G13 signaling pathway; FAS pathway and stress induction of HSP regulation	RHOA GTPase cycle; CDC42 GTPase cycle; RAC1 GTPase cycle; RHOG GTPase cycle; RHOH GTPase cycle; RAC3 GTPase cycle	10	-0.3	0.612199	1	-0.3	0.649635	1	0	1	1	-0.07	0.991485	1	-0.14	0.999943	1	-0.07	0.998878	1	0.17	0.331409	1	-0.05	1	1	0.02	0.998294	1	4.53	3.32	1.83
P49135	General transcription and DNA repair factor IIH helicase subunit XPB	Ercc3	24	16	22	16	783	89.1	7.18	0	69.856	1.79	cell organization and biogenesis;DNA metabolism;RNA metabolism OR transcription;other metabolic processes;stress response;developmental processes;other biological processes	nucleus;other cell component	nucleic acid binding activity;other molecular function	Basal transcription factors; Nucleotide excision repair	Estrogen signaling; Eukaryotic transcription initiation	Formation of Incision Complex in GG-NER; Dual Incision in GG-NER; Formation of TC-NER Pre-Incision Complex; Dual incision in TC-NER; Gap-filling DNA repair synthesis and ligation in TC-NER; Formation of RNA Pol II elongation complex ; RNA Polymerase II Pre-transcription Events; RNA Polymerase I Transcription Initiation; RNA Polymerase I Promoter Escape; RNA Polymerase II Promoter Escape; RNA Poly…	23	0.01	0.999879	1	0.01	0.999998	1	0	0.999243	1	0.3	0.246257	1	0.17	0.168023	0.995104	-0.13	0.999801	1	0.17	0.341138	1	-0.11	0.996422	1	0.01	0.998542	1	4.46	4.27	2.73
Q61235	Beta-2-syntrophin	Sntb2	16	8	8	7	520	56.3	8.69	0	29.317	7.51		plasma membrane;other membranes;cytoskeleton;ER/Golgi;nucleus;other cell component	cytoskeletal activity;other molecular function				0	-0.2	0.732306	1	0.03	0.999935	1	0.23	0.835693	1	0.33	0.240409	1	0.2	0.269707	1	-0.13	0.999999	1	0.17	0.734622	1	-0.36	0.238939	1	0	0.869168	1	3.55	8.87	7.71
P05201	Aspartate aminotransferase, cytoplasmic	Got1	56	23	55	23	413	46.2	7.14	0	113.235	22.08	other metabolic processes;signal transduction;other biological processes	cytosol;nucleus;other cytoplasmic organelle;other cell component	other molecular function	Arginine biosynthesis; Alanine, aspartate and glutamate metabolism; Cysteine and methionine metabolism; Arginine and proline metabolism; Tyrosine metabolism; Phenylalanine metabolism; Phenylalanine, tyrosine and tryptophan biosynthesis; Metabolic pathways; Carbon metabolism; 2-Oxocarboxylic acid metabolism; Biosynthesis of amino acids	Glycolysis and gluconeogenesis; Alanine and aspartate metabolism	Gluconeogenesis; Aspartate and asparagine metabolism	15	-0.27	0.207701	1	-0.17	0.590577	1	0.1	0.956027	1	0.14	0.918507	1	0	0.973088	1	-0.14	0.999874	1	0.17	0.743929	1	-0.24	0.360761	1	-0.01	0.906435	1	6.9	2.43	3.29
P42230	Signal transducer and activator of transcription 5A	Stat5a	37	25	62	5	793	90.8	6.39	0	143.449	55.45	cell cycle OR cell proliferation;protein metabolism;RNA metabolism OR transcription;other metabolic processes;stress response;transport;developmental processes;signal transduction;other biological processes	cytosol;nucleus;other cell component	nucleic acid binding activity;other molecular function	ErbB signaling pathway; Necroptosis; JAK-STAT signaling pathway; Th1 and Th2 cell differentiation; Th17 cell differentiation; Prolactin signaling pathway; AGE-RAGE signaling pathway in diabetic complications; Growth hormone synthesis, secretion and action; Hepatitis B; Measles; Human T-cell leukemia virus 1 infection; Pathways in cancer; Viral carcinogenesis; Chemical carcinogenesis; Chronic myel…	IL-9 signaling pathway; EPO receptor signaling; ErbB signaling pathway; IL-5 signaling pathway; White fat cell differentiation; IL-7 signaling pathway; Tyrobp causal network in microglia; IL-3 signaling pathway; IL-6 signaling pathway; Kit receptor signaling pathway; Adipogenesis genes; IL-2 signaling pathway; EGFR1 signaling pathway	Growth hormone receptor signaling; Signaling by SCF-KIT; Downstream signal transduction; Interleukin-20 family signaling; Interleukin-7 signaling; Interleukin-3, Interleukin-5 and GM-CSF signaling; Interleukin-2 signaling; Nuclear signaling by ERBB4; Interleukin-9 signaling; Interleukin-15 signaling; Interleukin-21 signaling	41	-0.12	0.999976	1	-0.22	0.772241	1	-0.11	0.852624	1	0.12	0.999951	1	-0.01	0.982753	1	-0.12	0.94975	1	0.17	0.99995	1	-0.06	0.999977	1	-0.04	0.996875	1	6.92	14.79	4.73
Q8C147	Dedicator of cytokinesis protein 8	Dock8	37	65	134	61	2100	238.8	6.96	0	319.886	63.16	cell cycle OR cell proliferation;signal transduction;other biological processes	plasma membrane;other membranes;other cell component	enzyme regulator activity			RAC1 GTPase cycle; CDC42 GTPase cycle; Factors involved in megakaryocyte development and platelet production; RHOJ GTPase cycle	4	-0.2	0.353617	1	-0.14	0.735607	1	0.07	0.977796	1	0.05	0.998597	1	0.08	0.411094	1	0.03	0.622979	1	0.17	0.521145	1	-0.08	0.976861	1	-0.05	0.619057	1	5.6	3.83	2.18
Q8K4I3	Rho guanine nucleotide exchange factor 6	Arhgef6	61	39	76	36	771	87	5.87	0	209.305	38.21	cell organization and biogenesis;signal transduction	other cell component	enzyme regulator activity	Regulation of actin cytoskeleton; Pancreatic cancer	Regulation of actin cytoskeleton	CDC42 GTPase cycle; RAC1 GTPase cycle; RHOU GTPase cycle; NRAGE signals death through JNK; G alpha (12/13) signalling events; Regulation of cytoskeletal remodeling and cell spreading by IPP complex components; G beta:gamma signalling through CDC42	10	-0.27	0.256295	1	-0.25	0.224659	1	0.02	0.999999	1	0.07	0.996877	1	-0.03	0.99733	1	-0.11	1	1	0.17	0.957467	1	-0.18	0.893236	1	-0.05	0.85042	1	6.24	6.19	4
Q3TDD9	Protein phosphatase 1 regulatory subunit 21	Ppp1r21	34	21	23	21	780	88.3	6.9	0	98.847	18.38		other cytoplasmic organelle					0	-0.28	0.102515	1	-0.23	0.44607	1	0.05	0.90135	1	0.09	0.986506	1	-0.02	1	1	-0.11	0.991773	1	0.17	0.845314	1	-0.21	0.233976	1	-0.05	0.961621	1	6.74	1.06	4.12
Q6P9R2	Serine/threonine-protein kinase OSR1	Oxsr1	41	19	46	14	527	58.2	6.43	0	88.52	24.82	protein metabolism;other metabolic processes;stress response;signal transduction;other biological processes	cytosol;other cell component	kinase activity;other molecular function				0	-0.06	0.977914	1	-0.07	0.946754	1	-0.01	0.999977	1	0.13	0.986053	1	0.18	0.942784	1	0.04	0.999816	1	0.17	0.96328	1	-0.02	0.993015	1	-0.07	0.921308	1	7	7.14	12.01
Q60967	Bifunctional 3'-phosphoadenosine 5'-phosphosulfate synthase 1	Papss1	32	15	22	15	624	70.7	6.77	0	63.622	15.69	other metabolic processes	cytosol;other cell component	kinase activity;other molecular function	Purine metabolism; Selenocompound metabolism; Sulfur metabolism; Metabolic pathways	Purine metabolism	Transport and synthesis of PAPS	6	-0.18	0.560983	1	-0.12	0.84074	1	0.06	0.994383	1	0.24	0.707962	1	0.11	0.925277	1	-0.13	0.995864	1	0.17	0.955183	1	-0.26	0.268453	1	-0.07	0.785067	1	7.41	4.28	2.69
Q99LF4	RNA-splicing ligase RtcB homolog	Rtcb	60	24	73	24	505	55.2	7.23	0	164.468	38.42	RNA metabolism OR transcription;other metabolic processes;developmental processes;other biological processes	other membranes;cytosol;ER/Golgi;nucleus;other cell component	cytoskeletal activity;other molecular function				0	-0.1	0.393616	1	-0.04	0.546539	1	0.06	0.999662	1	0.08	0.276199	1	0.21	0.0364466	0.370001	0.13	0.792363	1	0.17	0.0260558	1	-0.02	0.993755	1	-0.08	0.660367	1	7.01	5.41	4.16
Q9CR25	2-(3-amino-3-carboxypropyl)histidine synthase subunit 2	Dph2	24	7	9	7	489	52.3	5.53	0	31.995	5.09	protein metabolism;other metabolic processes	other cell component	other molecular function			Synthesis of diphthamide-EEF2	1	-0.31	0.33584	1	-0.36	0.107108	1	-0.05	0.967873	1	0.06	0.999982	1	-0.09	0.982524	1	-0.15	0.956937	1	0.17	0.998114	1	-0.2	0.45862	1	-0.1	0.489177	1	7.66	1.97	8.94
O54940	BCL2/adenovirus E1B 19 kDa protein-interacting protein 2	Bnip2	6	2	2	2	326	37.7	4.97	0	6.99	1.76	cell cycle OR cell proliferation;cell organization and biogenesis;developmental processes;other biological processes	cytosol;cytoskeleton;nucleus;other cell component				Myogenesis	1	-0.1	0.996502	1	0.01	0.909583	1	0.11	0.689805	1	0.28	0.276145	1	0.28	0.498615	1	0	0.996443	1	0.17	0.93454	1	-0.21	0.488219	1	-0.1	0.999997	1	11.21	2.82	15.71
Q80Y55	BSD domain-containing protein 1	Bsdc1	23	8	8	8	427	46.9	4.4	0	32.805	6.9		other cell component					0	-0.36	0.0986179	1	-0.37	0.0451794	0.874403	-0.01	0.996338	1	0.21	0.885472	1	-0.1	0.55579	1	-0.31	0.13161	1	0.17	0.91862	1	-0.41	0.0844599	0.843024	-0.1	0.97142	1	5.25	7.8	5.44
Q8JZX4	Splicing factor 45	Rbm17	41	15	36	15	405	45.3	5.82	0	96.129	30.01	RNA metabolism OR transcription;other metabolic processes	nucleus;other cell component	nucleic acid binding activity	Spliceosome	mRNA processing	mRNA Splicing - Major Pathway	3	-0.12	0.943636	1	-0.15	0.601745	1	-0.03	0.973006	1	0.2	0.609484	1	0.13	0.749403	1	-0.07	0.999832	1	0.17	0.836932	1	-0.15	0.776127	1	-0.11	0.502253	1	5.67	7.22	2.99
Q71RI9	Kynurenine--oxoglutarate transaminase 3	Kyat3	25	9	9	9	455	51.1	8.37	0	27.36	2.55	other metabolic processes	other cell component	other molecular function	Cysteine and methionine metabolism; Tryptophan metabolism; Selenocompound metabolism; Metabolic pathways			4	-0.25	0.142987	1	-0.23	0.223885	1	0.02	0.999607	1	0.1	1	1	0.05	0.959792	1	-0.05	0.971897	1	0.17	0.916537	1	-0.18	0.498148	1	-0.11	0.283689	1	7.93	8.75	7.12
Q3UMW8	Ceroid-lipofuscinosis neuronal protein 5 homolog	Cln5	13	5	5	5	341	39.3	8.68	0	12.162	3.72	cell organization and biogenesis;protein metabolism;other metabolic processes;transport;developmental processes;other biological processes	other membranes;cytosol;ER/Golgi;other cytoplasmic organelle;other cell component	other molecular function	Lysosome			1	-0.18	0.994481	1	-0.04	0.989227	1	0.15	0.867006	1	0.39	0.483947	1	0.24	0.912625	1	-0.16	0.953852	1	0.17	0.999554	1	-0.41	0.158309	0.957425	-0.11	0.978898	1	16.66	8.41	5.89
Q8K0C1	Importin-13	Ipo13	9	7	7	7	963	108.2	5.3	0	30.767	4.56	transport	nucleus;other cell component	other molecular function	Nucleocytoplasmic transport			1	0.32	0.559871	1	-0.35	0.853283	1	-0.67	0.117416	1	0.53	0.107858	1	-0.07	0.992136	1	-0.6	0.0429818	1	0.17	0.999026	1	-0.05	0.95342	1	-0.12	0.999882	1	21.47	19.41	10.36
Q2HXL6	ER degradation-enhancing alpha-mannosidase-like protein 3	Edem3	3	2	2	2	931	104.1	5.06	0.001	4.375	0	protein metabolism;other metabolic processes;stress response	other membranes;ER/Golgi	other molecular function	Protein processing in endoplasmic reticulum			1	0.31	0.999998	1	-0.2	0.94421	1	-0.51	0.965314	1	0.56	0.641497	1	0.1	0.998811	1	-0.46	0.768352	1	0.17	0.990301	1	-0.07	0.835743	1	-0.12	0.984889	1	42.59	33.03	23.59
Q8K004	Spermatogenesis-associated protein 2	Spata2	6	3	3	3	515	57.8	8.63	0	6.993	0	protein metabolism;other metabolic processes;developmental processes;other biological processes	nucleus;other cell component	other molecular function	Necroptosis		Regulation of TNFR1 signaling; TNFR1-induced proapoptotic signaling; TNFR1-induced NFkappaB signaling pathway	4	-0.07	0.961065	1	-0.16	0.864221	1	-0.09	0.999472	1	0.29	0.913043	1	0.14	1	1	-0.15	0.93089	1	0.17	0.99897	1	-0.18	0.708624	1	-0.12	0.958719	1	3.12	4.12	4.21
Q9QZB9	Dynactin subunit 5	Dctn5	16	3	6	3	182	20.1	8.02	0	11.506	3.89	developmental processes	other membranes;cytoskeleton;nucleus;other cell component		Vasopressin-regulated water reabsorption; Amyotrophic lateral sclerosis; Huntington disease; Pathways of neurodegeneration; Salmonella infection		MHC class II antigen presentation; COPI-mediated anterograde transport; HSP90 chaperone cycle for steroid hormone receptors (SHR) in the presence of ligand; COPI-independent Golgi-to-ER retrograde traffic	9	-0.29	0.351309	1	-0.21	0.557876	1	0.08	0.998394	1	0.08	1	1	0.08	0.990291	1	0.01	0.984587	1	0.17	0.998902	1	-0.2	0.577061	1	-0.12	0.4386	1	7.61	5	4.74
Q9Z1T1	AP-3 complex subunit beta-1	Ap3b1	30	32	54	32	1105	122.7	5.66	0	144.595	26.74	cell organization and biogenesis;protein metabolism;RNA metabolism OR transcription;other metabolic processes;stress response;transport;developmental processes;signal transduction;other biological processes	other membranes;mitochondrion;ER/Golgi;other cytoplasmic organelle;other cell component	other molecular function	Lysosome		Golgi Associated Vesicle Biogenesis	2	-0.2	0.203056	1	-0.21	0.130332	1	-0.01	0.999652	1	0.17	0.61181	1	0.08	0.854835	1	-0.1	0.996719	1	0.17	0.294584	1	-0.2	0.466142	1	-0.12	0.56177	1	6.03	4.11	4.06
Q9DCX1	MAD2L1-binding protein	Mad2l1bp	33	7	9	7	276	31.1	5.64	0	25.458	4.72	cell cycle OR cell proliferation;signal transduction;other biological processes	other membranes;cytoskeleton;nucleus;other cell component					0	-0.19	0.981393	1	-0.24	0.745796	1	-0.06	0.979852	1	0.06	0.999998	1	0.05	0.9963	1	0	0.990755	1	0.17	0.999905	1	-0.07	0.991995	1	-0.13	0.982049	1	7.8	15.26	2.99
P68510	14-3-3 protein eta	Ywhah	70	16	99	11	246	28.2	4.89	0	114.222	59.1	cell organization and biogenesis;other metabolic processes;transport;signal transduction;other biological processes	plasma membrane;other membranes;cytosol;other cell component	cytoskeletal activity;other molecular function	Cell cycle; Oocyte meiosis; PI3K-Akt signaling pathway; Hippo signaling pathway; Hepatitis C; Viral carcinogenesis	Myometrial relaxation and contraction pathways; Alpha 6 beta 4 integrin signaling pathway; Calcium regulation in cardiac cells	TP53 Regulates Metabolic Genes; Activation of BAD and translocation to mitochondria ; RHO GTPases activate PKNs; Chk1/Chk2(Cds1) mediated inactivation of Cyclin B:Cdk1 complex	13	-0.21	0.344631	1	-0.08	0.999891	1	0.13	0.456573	1	0.16	0.455195	1	0.24	0.101023	0.728363	0.08	0.891833	1	0.17	0.574963	1	-0.19	0.256538	1	-0.14	0.674747	1	1.17	1.58	6.1
Q61249	Immunoglobulin-binding protein 1	Igbp1	49	12	18	12	340	38.9	6.18	0	64.091	5.23	other biological processes	cytosol;cytoskeleton;other cell component	enzyme regulator activity;other molecular function	Autophagy; Autophagy			2	-0.31	0.0229504	0.85006	-0.3	0.0312806	0.720334	0.02	0.999963	1	0.06	0.970537	1	0.01	0.999829	1	-0.05	0.908487	1	0.17	0.40706	1	-0.21	0.171384	0.974039	-0.14	0.72036	1	6.66	3.34	2.2
P59470	DNA-directed RNA polymerase III subunit RPC2	Polr3b	15	15	15	15	1133	127.6	8.5	0	58.022	9.36	RNA metabolism OR transcription;other metabolic processes;stress response;other biological processes	nucleus	nucleic acid binding activity;other molecular function	RNA polymerase; Cytosolic DNA-sensing pathway	Purine metabolism; Eukaryotic transcription initiation	RNA Polymerase III Transcription Initiation From Type 1 Promoter; RNA Polymerase III Transcription Initiation From Type 2 Promoter; RNA Polymerase III Transcription Initiation From Type 3 Promoter	7	-0.31	0.464914	1	-0.17	0.761771	1	0.14	0.993738	1	0.29	0.497149	1	0.15	0.561354	1	-0.14	0.999996	1	0.17	0.86633	1	-0.43	0.182556	0.998405	-0.15	0.44049	1	7.93	10.76	7.4
Q8K268	ATP-binding cassette sub-family F member 3	Abcf3	33	20	29	20	709	79.8	6.16	0	77.96	14.72	stress response		other molecular function				0	-0.23	0.423192	1	-0.21	0.391265	1	0.02	1	1	0.23	0.410176	1	0.12	0.51461	1	-0.11	0.999947	1	0.17	0.875167	1	-0.29	0.120584	0.895411	-0.16	0.148599	0.796372	6.4	3.95	3.47
Q921Y4	Molybdate-anion transporter	Mfsd5	6	2	5	2	450	49.6	7.96	0	11.01	0	transport	plasma membrane;other membranes	transporter activity				0	0.01	0.997164	1	0.05	1	1	0.04	0.996857	1	0.25	0.688321	1	0.39	0.366915	1	0.14	0.989772	1	0.17	0.998638	1	-0.07	0.65189	1	-0.17	0.575084	1	13.49	11.28	9.24
Q6P7W5	tRNA-splicing endonuclease subunit Sen2	Tsen2	24	10	12	10	460	52.2	5.9	0	41.993	4.63	RNA metabolism OR transcription;other metabolic processes	cytosol;cytoskeleton;nucleus	nucleic acid binding activity;other molecular function				0	-0.12	0.854275	1	-0.25	0.79798	1	-0.13	0.999995	1	0.18	0.864066	1	0.09	0.993982	1	-0.09	0.989444	1	0.17	0.960368	1	-0.13	0.696477	1	-0.18	0.91556	1	17.26	7.74	11.61
P62192	26S proteasome regulatory subunit 4	Psmc1	54	22	61	20	440	49.2	6.21	0	155.323	35.86	protein metabolism;other metabolic processes;other biological processes	other membranes;cytosol;nucleus;other cell component	other molecular function	Proteasome; Alzheimer disease; Parkinson disease; Amyotrophic lateral sclerosis; Huntington disease; Spinocerebellar ataxia; Prion disease; Pathways of neurodegeneration; Human papillomavirus infection; Epstein-Barr virus infection; Viral carcinogenesis	Proteasome degradation	Downstream TCR signaling; FCERI mediated NF-kB activation; Neddylation; Asymmetric localization of PCP proteins; Degradation of AXIN; Hedgehog 'on' state; Ub-specific processing proteases; Regulation of RUNX3 expression and activity; Antigen processing: Ubiquitination & Proteasome degradation; Autodegradation of Cdh1 by Cdh1:APC/C; APC/C:Cdc20 mediated degradation of Securin; APC/C:Cdh1 mediated …	61	-0.26	0.609078	1	-0.17	0.830784	1	0.09	0.998072	1	0.21	0.824166	1	0.18	0.739348	1	-0.03	0.999977	1	0.17	0.974714	1	-0.3	0.352127	1	-0.18	0.47478	1	4.56	7.51	3.91
Q9WVP6	Poly(A) polymerase beta	Papolb	12	7	16	1	641	72.2	6.74	0	37.056	5.77							0	-0.12	0.923836	1	-0.27	0.687127	1	-0.15	0.994421	1	0.05	0.999999	1	0.1	0.991318	1	0.05	0.996055	1	0.17	0.999439	1	0	0.992821	1	-0.19	0.990318	1	1.46	14.27	7.97
Q3TMW1	Coiled-coil domain-containing protein 102A	Ccdc102a	8	5	5	5	549	62.6	5.69	0	18.327	3.98		cytoskeleton					0	-0.24	0.137245	1	-0.24	0.272545	1	0	0.996773	1	0.1	0.776507	1	0.14	0.435711	1	0.03	0.987849	1	0.17	0.735301	1	-0.17	0.154929	0.95251	-0.2	0.121574	0.709465	3.21	3.65	7.71
P97496	SWI/SNF complex subunit SMARCC1	Smarcc1	38	39	87	27	1104	122.8	5.73	0	180.303	43.82	cell organization and biogenesis;developmental processes;signal transduction;other biological processes	nucleus;other cell component	other molecular function	Thermogenesis; Hepatocellular carcinoma	Mechanisms associated with pluripotency	RMTs methylate histone arginines; RUNX1 interacts with co-factors whose precise effect on RUNX1 targets is not known	5	-0.3	0.263494	1	-0.16	0.563252	1	0.14	0.987504	1	0.13	0.935022	1	0.22	0.449164	1	0.09	0.916159	1	0.17	0.9765	1	-0.26	0.196446	1	-0.22	0.112042	0.680887	7.11	10.58	6.79
Q8CCI5	RING1 and YY1-binding protein	Rybp	3	1	1	1	228	24.8	9.63	0.009	2.668	0	protein metabolism;RNA metabolism OR transcription;other metabolic processes;other biological processes	nucleus;other cell component	nucleic acid binding activity;other molecular function		Mechanisms associated with pluripotency	RUNX1 interacts with co-factors whose precise effect on RUNX1 targets is not known; Transcriptional Regulation by E2F6	3	-0.28	0.119349	1	0.02	0.962376	1	0.31	0.380854	1	0.4	0.539432	1	0.41	0.548932	1	0.01	1	1	0.17	0.490525	1	-0.51	0.137171	0.920607	-0.22	0.979197	1	25.27	14.21	4.87
Q8K202	DNA-directed RNA polymerase I subunit RPA49	Polr1e	32	14	25	14	482	54	8.19	0	56.913	11.97	cell organization and biogenesis;RNA metabolism OR transcription;other metabolic processes	nucleus	nucleic acid binding activity;other molecular function	RNA polymerase	Purine metabolism	RNA Polymerase I Transcription Initiation; RNA Polymerase I Promoter Escape; B-WICH complex positively regulates rRNA expression; RNA Polymerase I Transcription Termination	6	-0.14	0.993987	1	-0.17	0.789642	1	-0.03	0.970106	1	0.21	0.646483	1	0.23	0.253977	1	0.02	0.964279	1	0.17	0.640423	1	-0.18	0.994523	1	-0.23	0.367205	1	7.56	5.67	3.95
Q9QUR6	Prolyl endopeptidase	Prep	71	39	102	39	710	80.7	5.73	0	240.458	67.23	protein metabolism;other metabolic processes	cytosol;nucleus;other cell component	other molecular function	Renin-angiotensin system			1	-0.19	0.577191	1	-0.18	0.664745	1	0.01	0.999985	1	0.2	0.507817	1	0.22	0.404462	1	0.01	0.999948	1	0.17	0.688442	1	-0.22	0.405189	1	-0.23	0.383989	1	2.18	9.31	3.56
O35127	Protein C10	Grcc10	51	4	11	4	126	13.2	5.14	0	25.816	11.53	cell organization and biogenesis;developmental processes;other biological processes	nucleus;other cell component					0	-0.32	0.0261416	0.879695	-0.21	0.247902	1	0.11	0.729055	1	0.19	0.0500866	1	0.22	0.0506993	0.468845	0.04	1	1	0.17	0.310004	1	-0.34	0.00371723	0.451978	-0.26	0.0387186	0.374347	2.39	4.49	7.17
P10518	Delta-aminolevulinic acid dehydratase	Alad	13	4	7	4	330	36	6.79	0	19.492	3.52	cell organization and biogenesis;other metabolic processes;stress response;other biological processes	non-structural extracellular;cytosol	other molecular function	Porphyrin metabolism; Metabolic pathways; Biosynthesis of cofactors	Heme biosynthesis	Neutrophil degranulation; Heme biosynthesis	6	-0.21	0.533022	1	-0.3	0.296883	1	-0.09	0.996097	1	0.01	0.999946	1	0.15	0.822294	1	0.14	0.720339	1	0.17	0.994898	1	-0.05	0.896598	1	-0.28	0.102026	0.652248	8.43	6.88	9.72
P54731	FAS-associated factor 1	Faf1	31	18	22	18	649	73.8	4.86	0	74.897	10.75	protein metabolism;other metabolic processes;stress response;other biological processes	other membranes;cytosol;ER/Golgi;nucleus;other cell component	other molecular function	Necroptosis	FAS pathway and stress induction of HSP regulation		2	-0.26	0.142098	1	-0.16	0.535125	1	0.1	0.915474	1	0.2	0.539517	1	0.35	0.0106626	0.161773	0.16	0.185096	1	0.17	0.919113	1	-0.29	0.0409409	0.725516	-0.35	0.00301691	0.0953829	5.02	8.16	2.79
Q8BL95	Cilia- and flagella-associated protein 298	Cfap298	11	2	2	2	290	33.2	6.67	0	8.791	1.71	cell organization and biogenesis;other biological processes	cytosol;cytoskeleton;other cell component					0	-0.4	0.204295	1	-0.25	0.860703	1	0.15	0.752428	1	0.31	0.977379	1	0.39	0.522878	1	0.08	0.891086	1	0.17	0.998422	1	-0.53	0.126257	0.902005	-0.46	0.200771	0.940826	5.41	20.32	3.99
P58044	Isopentenyl-diphosphate Delta-isomerase 1	Idi1	53	8	15	8	227	26.3	6.16	0	38.779	9.59	other metabolic processes;other biological processes	other cytoplasmic organelle;other cell component	other molecular function	Terpenoid backbone biosynthesis; Metabolic pathways	Cholesterol biosynthesis; Cholesterol metabolism with Bloch and Kandutsch-Russell pathways; Exercise-induced circadian regulation	Cholesterol biosynthesis	6	-0.05	0.787343	1	0.19	0.212879	1	0.24	0.84367	1	0.54	0.11554	1	0.98	0.00249769	0.0565564	0.44	0.260899	1	0.17	0.994153	1	-0.42	0.354727	1	-0.63	0.0619537	0.489682	31.35	3.16	2.18
Q9DBZ5	Eukaryotic translation initiation factor 3 subunit K	Eif3k	36	7	20	7	218	25.1	4.93	0	41.79	20.97	cell organization and biogenesis;protein metabolism;other metabolic processes;other biological processes	cytosol;translational apparatus;nucleus;other cell component	translation activity;nucleic acid binding activity			L13a-mediated translational silencing of Ceruloplasmin expression; Formation of a pool of free 40S subunits; GTP hydrolysis and joining of the 60S ribosomal subunit; Translation initiation complex formation; Formation of the ternary complex, and subsequently, the 43S complex; Ribosomal scanning and start codon recognition	6	0.8	0.906798	1	-0.07	0.999995	1	-0.87	0.860924	1	0.48	0.658835	1	1.12	0.23318	1	0.64	0.946902	1	0.17	0.939108	1	0.49	0.998568	1	-1.03	0.607462	1	40.53	27.32	39.23
Q8K199	COX assembly mitochondrial protein 2 homolog	Cmc2	25	2	3	2	79	9.4	8.24	0	8.355	2.43		mitochondrion					0	0.28	0.857715	1	0.45	0.383954	1	0.17	0.942194	1	-0.04	0.932942	1	0.31	0.59696	1	0.35	0.183627	1	0.17	0.693428	1	0.49	0.0382634	0.713164	0.3	0.470202	1	25.69	15.96	5.56
Q9CPX7	28S ribosomal protein S16, mitochondrial	Mrps16	19	2	3	2	135	15.2	9.67	0	17.302	6.83	protein metabolism;other metabolic processes	other membranes;cytosol;mitochondrion;translational apparatus	other molecular function	Ribosome		Mitochondrial translation elongation; Mitochondrial translation termination	3	-0.24	0.403577	1	-0.34	0.0995608	1	-0.1	0.922728	1	0.09	0.775167	1	0.31	0.135327	0.868531	0.22	0.704498	1	0.17	0.884669	1	-0.15	0.294856	1	-0.48	0.00599127	0.132181	14.67	2.81	1.49
Q6P9L6	Kinesin-like protein KIF15	Kif15	18	24	26	24	1387	160	6.05	0	75.324	18.54	other biological processes	cytoskeleton;other cell component	cytoskeletal activity;other molecular function			MHC class II antigen presentation; COPI-dependent Golgi-to-ER retrograde traffic; Kinesins	3	-0.17	0.888694	1	0.73	0.00106658	0.110506	0.91	0.000225249	0.29569	0.41	0.672292	1	2.21	7.57758e-08	9.77347e-05	1.8	2.67007e-07	0.00117695	0.17	0.999642	1	-0.41	0.278725	1	-1.31	2.78199e-05	0.012163	5.58	3.91	14.18
Q6GQT1	Alpha-2-macroglobulin-P	A2m	1	2	2	2	1474	164.2	6.61	0.001	6.501	1.6	stress response;developmental processes;other biological processes	non-structural extracellular	signal transduction activity or receptor binding;enzyme regulator activity;other molecular function	Complement and coagulation cascades		Degradation of the extracellular matrix; Platelet degranulation ; Intrinsic Pathway of Fibrin Clot Formation; HDL assembly	5	0.75	0.128942	1	0.61	0.522642	1	-0.14	0.90221	1	0.02	0.923047	1	0.1	0.708249	1	0.08	0.996168	1	0.16	0.998831	1	0.89	0.307362	1	0.67	0.978823	1	5.33	17.62	13.65
Q7TPR4	Alpha-actinin-1	Actn1	71	56	381	35	892	103	5.38	0	518.524	465.15	cell adhesion;cell organization and biogenesis;RNA metabolism OR transcription;other biological processes	plasma membrane;other membranes;cytoskeleton;nucleus;other cell component	signal transduction activity or receptor binding;cytoskeletal activity;nucleic acid binding activity;other molecular function	Focal adhesion; Adherens junction; Tight junction; Leukocyte transendothelial migration; Regulation of actin cytoskeleton; Amoebiasis; Viral carcinogenesis; Systemic lupus erythematosus	Regulation of actin cytoskeleton; Integrin-mediated cell adhesion; Focal adhesion	Platelet degranulation ; RHOF GTPase cycle; RHOD GTPase cycle; Regulation of cytoskeletal remodeling and cell spreading by IPP complex components; RHOBTB2 GTPase cycle	16	0.05	0.995517	1	0	1	1	-0.05	0.995737	1	0.11	0.998534	1	-0.18	0.556832	1	-0.29	0.353904	1	0.16	0.720768	1	0.1	0.993779	1	0.34	0.0763291	0.548355	4.25	12.29	7.57
Q9WVQ5	Methylthioribulose-1-phosphate dehydratase	Apip	58	10	13	10	241	26.9	6.9	0	47.862	11.82	cell organization and biogenesis;other metabolic processes;other biological processes	other cell component	other molecular function	Cysteine and methionine metabolism; Metabolic pathways		Formation of apoptosome; Regulation of the apoptosome activity	4	-0.28	0.281613	1	0.21	0.712437	1	0.48	0.0289449	1	0.21	1	1	0.02	0.988742	1	-0.19	0.985532	1	0.16	0.940067	1	-0.33	0.728954	1	0.34	0.102107	0.652248	5.83	10.95	2.01
Q9JHQ5	Leucine zipper transcription factor-like protein 1	Lztfl1	37	10	14	10	299	34.8	5.17	0	49.694	9.81	other biological processes	cytosol;cytoskeleton;other cell component	other molecular function			BBSome-mediated cargo-targeting to cilium	1	-0.24	0.310493	1	-0.23	0.219018	1	0.01	0.999837	1	-0.05	0.999916	1	-0.36	0.0308602	0.331372	-0.32	0.0214227	0.780319	0.16	0.715535	1	-0.03	0.915186	1	0.3	0.162349	0.84069	5.73	2.1	2.49
Q8VBU8	Protein BANP	Banp	7	4	4	4	548	59.6	5.1	0	15.281	0	cell cycle OR cell proliferation;cell organization and biogenesis;other biological processes	nucleus	nucleic acid binding activity;other molecular function			Regulation of TP53 Activity through Association with Co-factors	1	-0.03	0.994074	1	0.01	0.9955	1	0.03	1	1	0.21	0.810737	1	-0.05	0.994519	1	-0.26	0.526212	1	0.16	0.366475	1	-0.08	0.999589	1	0.22	0.356466	1	18.16	5.31	1.59
Q62465	Synaptic vesicle membrane protein VAT-1 homolog	Vat1	29	9	19	9	406	43.1	6.37	0	44.463	6.85	other biological processes	other membranes;mitochondrion	other molecular function			Neutrophil degranulation	1	0.29	0.0479544	1	0.3	0.0591113	0.987863	0.01	0.999994	1	0.54	0.00468035	0.334844	0.26	0.317367	1	-0.28	0.169945	1	0.16	0.923371	1	-0.09	0.997553	1	0.2	0.374027	1	9.62	0.18	6.54
Q3U6B2	G-protein coupled receptor 183	Gpr183	9	3	3	3	357	40.2	8.98	0	10.913	0	signal transduction;other biological processes	plasma membrane;other membranes	other molecular function		GPCRs, odorant	G alpha (i) signalling events; Class A/1 (Rhodopsin-like receptors)	3	-0.27	0.926108	1	-0.33	0.665815	1	-0.06	0.991822	1	-0.07	0.992057	1	-0.34	0.283185	1	-0.26	0.558848	1	0.16	0.984906	1	-0.03	0.999805	1	0.17	0.732477	1	14.11	7.84	14.03
A2A8L1	Chromodomain-helicase-DNA-binding protein 5	Chd5	14	22	54	4	1946	222.4	6.24	0	136.078	37.87	cell organization and biogenesis;protein metabolism;RNA metabolism OR transcription;other metabolic processes;developmental processes;other biological processes	cytosol;nucleus;other cell component	nucleic acid binding activity;other molecular function				0	-0.2	0.50254	1	-0.09	0.905144	1	0.12	0.965233	1	0.3	0.264392	1	-0.06	0.99984	1	-0.35	0.36835	1	0.16	0.676608	1	-0.34	0.1684	0.968913	0.13	0.999882	1	8.97	5.36	2.3
P70279	Surfeit locus protein 6	Surf6	28	11	16	11	355	41.2	10.52	0	42.008	1.9	cell organization and biogenesis;other biological processes	nucleus;other cell component	nucleic acid binding activity				0	-0.38	0.295733	1	-0.32	0.362128	1	0.06	0.999985	1	0.1	0.997948	1	-0.27	0.312781	1	-0.37	0.171118	1	0.16	0.973697	1	-0.32	0.442961	1	0.11	0.952845	1	12.07	7.43	5.16
Q9JM76	Actin-related protein 2/3 complex subunit 3	Arpc3	43	8	38	8	178	20.5	8.59	0	35.199	7.77	cell organization and biogenesis	cytoskeleton;nucleus;other cell component	cytoskeletal activity	Endocytosis; Tight junction; Fc gamma R-mediated phagocytosis; Regulation of actin cytoskeleton; Bacterial invasion of epithelial cells; Salmonella infection; Yersinia infection	Comprehensive IL-17A signaling	Clathrin-mediated endocytosis; Regulation of actin dynamics for phagocytic cup formation; EPHB-mediated forward signaling; RHO GTPases Activate WASPs and WAVEs	12	-0.11	0.998071	1	-0.07	0.99717	1	0.05	1	1	0.05	0.996408	1	-0.01	0.924564	1	-0.05	0.995961	1	0.16	0.690268	1	0	0.990285	1	0.1	1	1	2.96	8.02	2.48
A6X919	Probable C-mannosyltransferase DPY19L1	Dpy19l1	16	10	15	10	746	84.1	9.16	0	35.66	0	protein metabolism;other metabolic processes	other membranes;nucleus	other molecular function				0	-0.26	0.967768	1	-0.18	0.980854	1	0.08	0.999999	1	0.1	0.992182	1	-0.12	0.999288	1	-0.23	0.941624	1	0.16	0.999468	1	-0.21	0.905615	1	0.1	1	1	15.26	7.9	4.69
Q99PL6	UBX domain-containing protein 6	Ubxn6	35	13	20	13	442	49.8	8.54	0	62.849	18.61	protein metabolism;other metabolic processes;stress response;transport	other membranes;cytosol;cytoskeleton;nucleus;other cytoplasmic organelle;other cell component		Protein processing in endoplasmic reticulum			1	-0.24	0.206515	1	-0.21	0.241432	1	0.03	0.999997	1	0.16	0.351303	1	-0.14	0.299088	1	-0.3	0.0101182	0.502927	0.16	0.566828	1	-0.23	0.109021	0.877482	0.1	0.654378	1	7.65	3.88	3.31
P20108	Thioredoxin-dependent peroxide reductase, mitochondrial	Prdx3	32	8	26	8	257	28.1	7.58	0	48.302	20.53	cell organization and biogenesis;protein metabolism;other metabolic processes;stress response;other biological processes	cytosol;other cytoplasmic organelle;other cell component	enzyme regulator activity;other molecular function		Oxidative stress and redox pathway	Detoxification of Reactive Oxygen Species	2	-0.18	0.999333	1	-0.28	0.984763	1	-0.1	0.999459	1	-0.14	1	1	-0.21	0.981216	1	-0.07	0.986328	1	0.16	0.784203	1	0.12	0.935382	1	0.09	1	1	9.13	7.75	6.91
Q8VDD5	Myosin-9	Myh9	67	142	1216	133	1960	226.2	5.66	0	1368.93	814.2	cell adhesion;cell cycle OR cell proliferation;cell organization and biogenesis;protein metabolism;stress response;transport;developmental processes;signal transduction;other biological processes	plasma membrane;other membranes;cytosol;cytoskeleton;mitochondrion;nucleus;other cytoplasmic organelle;other cell component	signal transduction activity or receptor binding;cytoskeletal activity;other molecular function	Vascular smooth muscle contraction; Tight junction; Regulation of actin cytoskeleton	Primary focal segmental glomerulosclerosis (FSGS)	Regulation of actin dynamics for phagocytic cup formation; RHO GTPases activate PAKs	6	-0.14	0.0612118	1	-0.09	0.463459	1	0.05	0.742958	1	0.04	0.999997	1	-0.02	0.999999	1	-0.06	0.999952	1	0.16	0.064833	1	-0.02	0.999999	1	0.08	0.802001	1	3.92	1.95	1.16
Q8VE37	Regulator of chromosome condensation	Rcc1	46	11	31	11	421	44.9	8.1	0	101.688	39.88	cell cycle OR cell proliferation;cell organization and biogenesis;other biological processes	other membranes;nucleus;other cell component	enzyme regulator activity;nucleic acid binding activity;other molecular function			Postmitotic nuclear pore complex (NPC) reformation	1	-0.18	0.960192	1	-0.2	0.611152	1	-0.03	0.963193	1	0.17	0.99988	1	-0.13	0.642793	1	-0.3	0.771235	1	0.16	1	1	-0.19	0.994268	1	0.08	1	1	11.3	6.87	3.94
Q9WTL7	Acyl-protein thioesterase 2	Lypla2	32	8	33	8	231	24.8	7.23	0	38.295	28.71	protein metabolism;other metabolic processes	ER/Golgi;other cell component	other molecular function	Glycerophospholipid metabolism		L1CAM interactions	2	0.13	0.901909	1	0.08	0.995839	1	-0.05	0.993381	1	0.04	0.999963	1	0.16	0.992499	1	0.12	0.998861	1	0.16	0.99615	1	0.24	0.771723	1	0.07	0.998096	1	21.95	3.83	4.38
Q99KK7	Dipeptidyl peptidase 3	Dpp3	58	35	102	35	738	82.8	5.38	0	206.537	82.43	protein metabolism;other metabolic processes	cytosol;other cell component	other molecular function				0	-0.17	0.955696	1	-0.17	0.834647	1	0	0.999035	1	-0.03	0.989279	1	-0.07	0.993158	1	-0.04	0.856903	1	0.16	0.816902	1	0.03	0.999939	1	0.07	0.990689	1	6.99	7.97	4.16
Q921F4	Heterogeneous nuclear ribonucleoprotein L-like	Hnrnpll	48	21	48	21	591	64.1	5.85	0	123.352	33.75	RNA metabolism OR transcription;other metabolic processes;other biological processes	nucleus;other cell component	nucleic acid binding activity		mRNA processing		1	-0.01	0.993495	1	0.01	0.997957	1	0.02	0.999996	1	0.2	0.144719	1	0.11	0.977657	1	-0.08	0.394946	1	0.16	0.308229	1	-0.04	1	1	0.07	0.444646	1	2.83	6.16	2.02
Q9CQT1	Methylthioribose-1-phosphate isomerase	Mri1	66	15	27	15	369	39.4	5.91	0	87.635	23.66	other metabolic processes	cytosol;nucleus	other molecular function	Cysteine and methionine metabolism; Metabolic pathways		Methionine salvage pathway	3	-0.03	0.979351	1	0.04	0.936277	1	0.07	0.999911	1	-0.01	0.999958	1	0.14	0.999992	1	0.14	1	1	0.16	0.999965	1	0.14	0.980209	1	0.06	0.922656	1	18.88	6.04	4.8
B2RXR6	Serine/threonine-protein phosphatase 6 regulatory ankyrin repeat subunit B	Ankrd44	51	35	89	33	993	107.3	6.42	0	256.324	85.43							0	-0.15	0.611903	1	-0.1	0.784088	1	0.05	0.9995	1	0.18	0.365309	1	0.01	0.960601	1	-0.17	0.802377	1	0.16	0.270611	1	-0.17	0.737951	1	0.06	0.999959	1	4.64	1.89	4.27
Q91WN1	DnaJ homolog subfamily C member 9	Dnajc9	58	18	58	18	259	30	5.94	0	118.025	58.81	cell organization and biogenesis;other biological processes	non-structural extracellular;plasma membrane;other membranes;cytosol;nucleus;other cell component	other molecular function				0	-0.33	0.0454928	1	-0.23	0.14404	1	0.1	0.977626	1	0.05	0.999066	1	-0.13	0.796087	1	-0.18	0.600907	1	0.16	0.387826	1	-0.22	0.52603	1	0.06	0.990988	1	6.86	2.53	3.22
Q99J45	Nuclear receptor-binding protein	Nrbp1	21	9	18	9	535	59.8	5.08	0	50.428	11.94	transport;signal transduction	other membranes;other cell component	kinase activity;other molecular function				0	-0.35	0.0631055	1	-0.25	0.272267	1	0.1	0.928806	1	0.2	0.817417	1	-0.15	0.824287	1	-0.36	0.218829	1	0.16	0.804383	1	-0.4	0.0659903	0.781459	0.06	0.999967	1	7.04	5.1	3.21
Q7TSG1	Centrosomal protein of 120 kDa	Cep120	26	22	25	21	988	112.5	5.94	0	78.25	10.89	cell cycle OR cell proliferation;cell organization and biogenesis;transport;developmental processes;other biological processes	cytoskeleton;other cell component					0	-0.1	0.998667	1	-0.12	0.984571	1	-0.02	0.999763	1	0.15	0.931469	1	0	0.999994	1	-0.16	0.889829	1	0.16	0.706455	1	-0.09	0.999994	1	0.05	0.935058	1	9.77	3.2	3.03
Q6PE01	U5 small nuclear ribonucleoprotein 40 kDa protein	Snrnp40	68	17	33	17	358	39.3	8.1	0	105.71	31.01	RNA metabolism OR transcription;other metabolic processes	cytosol;nucleus		Spliceosome	mRNA processing	mRNA Splicing - Major Pathway; mRNA Splicing - Minor Pathway	4	-0.15	0.941224	1	-0.15	0.89451	1	0	0.999986	1	0.2	0.956761	1	-0.03	0.989139	1	-0.24	0.713101	1	0.16	0.996026	1	-0.19	0.810698	1	0.05	1	1	8.08	5.12	3.61
Q9DCD0	6-phosphogluconate dehydrogenase, decarboxylating	Pgd	57	29	92	28	483	53.2	7.23	0	164.061	70	other metabolic processes	cytosol;other cell component	other molecular function	Pentose phosphate pathway; Glutathione metabolism; Metabolic pathways; Carbon metabolism	Oxidative stress and redox pathway; Pentose phosphate pathway	Pentose phosphate pathway	7	-0.14	1	1	-0.18	0.998741	1	-0.04	0.999404	1	-0.2	0.920541	1	-0.07	0.965235	1	0.13	0.999964	1	0.16	0.99891	1	0.22	0.792002	1	0.04	0.967254	1	18.68	5.12	7.33
Q9CXY6	Interleukin enhancer-binding factor 2	Ilf2	76	21	61	21	390	43	5.26	0	124.183	28.53	other biological processes	nucleus;other cell component	nucleic acid binding activity			Neutrophil degranulation	1	-0.14	0.926137	1	-0.18	0.932322	1	-0.03	1	1	-0.05	0.999678	1	-0.06	0.983585	1	-0.01	0.998797	1	0.16	0.512583	1	0.07	0.992778	1	0.04	0.999949	1	8.29	2.11	5.11
P32020	Non-specific lipid-transfer protein	Scp2	29	16	39	16	547	59.1	7.44	0	77.144	19.59	cell organization and biogenesis;other metabolic processes;transport;other biological processes	other membranes;cytosol;mitochondrion;ER/Golgi;nucleus;other cytoplasmic organelle;other cell component	signal transduction activity or receptor binding;transporter activity;other molecular function	Primary bile acid biosynthesis; Biosynthesis of unsaturated fatty acids; Metabolic pathways; Fatty acid metabolism; PPAR signaling pathway; Peroxisome	PPAR signaling pathway; Mitochondrial long chain fatty acid beta-oxidation	Peroxisomal protein import; Synthesis of bile acids and bile salts via 7alpha-hydroxycholesterol; Beta-oxidation of pristanoyl-CoA; alpha-linolenic acid (ALA) metabolism	12	0.17	0.0743836	1	0.31	0.000982701	0.109857	0.14	0.160934	1	0.36	0.000248601	0.0648892	0.44	5.93863e-05	0.00415982	0.08	0.888249	1	0.16	0.110395	1	-0.02	0.979039	1	0.04	0.943351	1	4.34	7	3.82
P09602	Non-histone chromosomal protein HMG-17	Hmgn2	43	5	18	5	90	9.4	9.99	0	18.609	5.08	cell organization and biogenesis;stress response;other biological processes	non-structural extracellular;nucleus;other cell component	nucleic acid binding activity;other molecular function				0	-0.16	0.722665	1	-0.16	0.669163	1	0	0.999999	1	0.21	0.66897	1	-0.04	0.954529	1	-0.25	0.250865	1	0.16	0.692846	1	-0.21	0.699237	1	0.04	0.963113	1	10.18	7.48	5.58
Q8BMS1	Trifunctional enzyme subunit alpha, mitochondrial	Hadha	54	34	157	34	763	82.6	9.14	0	263.764	90.82	other metabolic processes;other biological processes	mitochondrion	other molecular function	Fatty acid elongation; Fatty acid degradation; Valine, leucine and isoleucine degradation; Lysine degradation; Tryptophan metabolism; beta-Alanine metabolism; Propanoate metabolism; Butanoate metabolism; Metabolic pathways; Fatty acid metabolism	Fatty acid beta-oxidation; Mitochondrial long chain fatty acid beta-oxidation	Beta oxidation of decanoyl-CoA to octanoyl-CoA-CoA; Beta oxidation of octanoyl-CoA to hexanoyl-CoA; Acyl chain remodeling of CL; Beta oxidation of palmitoyl-CoA to myristoyl-CoA; Beta oxidation of myristoyl-CoA to lauroyl-CoA; Beta oxidation of lauroyl-CoA to decanoyl-CoA-CoA; Beta oxidation of hexanoyl-CoA to butanoyl-CoA	19	-0.29	0.0707501	1	-0.27	0.0704199	1	0.02	1	1	-0.12	0.487695	1	-0.14	0.241095	1	-0.02	0.992897	1	0.16	0.86085	1	-0.02	0.999942	1	0.03	0.999207	1	8.03	7.6	3.22
A6H630	Damage-control phosphatase ARMT1	Armt1	41	14	23	14	439	50.5	5.92	0	70.127	24.07	protein metabolism;other metabolic processes;stress response;other biological processes		other molecular function				0	-0.23	0.266849	1	-0.17	0.619974	1	0.06	0.977378	1	0.16	0.192299	1	-0.04	0.998715	1	-0.2	0.329083	1	0.16	0.198333	1	-0.23	0.259188	1	0.03	0.993534	1	4.36	2.22	0.46
Q78T54	Vacuolar ATPase assembly integral membrane protein Vma21	Vma21	22	2	9	2	101	11.4	7.24	0	14.798	15.25	cell organization and biogenesis	other membranes;ER/Golgi;other cytoplasmic organelle					0	-0.22	0.936791	1	-0.09	0.845297	1	0.12	0.999811	1	0.14	0.99978	1	0.05	1	1	-0.09	0.999392	1	0.16	0.995526	1	-0.19	0.981041	1	0.02	0.988166	1	3.07	13.05	7.88
Q9D0F9	Phosphoglucomutase-1	Pgm1	41	22	51	22	562	61.4	6.57	0	114.906	33.23	other metabolic processes	cytosol;cytoskeleton;other cell component	other molecular function	Glycolysis / Gluconeogenesis; Pentose phosphate pathway; Galactose metabolism; Purine metabolism; Starch and sucrose metabolism; Amino sugar and nucleotide sugar metabolism; Metabolic pathways; Biosynthesis of nucleotide sugars	Glucuronidation; Purine metabolism; Glycogen metabolism	Neutrophil degranulation; Glycogen breakdown (glycogenolysis); Galactose catabolism; Glycogen synthesis	15	-0.25	0.347851	1	-0.19	0.521115	1	0.06	0.999243	1	0.19	0.939229	1	-0.04	0.981404	1	-0.23	0.627224	1	0.16	0.821006	1	-0.28	0.508936	1	0.01	0.999993	1	7.49	4.37	5.83
Q9CR84	ATP synthase F(0) complex subunit C1, mitochondrial	Atp5mc1	5	1	4	1	136	14.2	10.01	0.006	3.187	5.38	other metabolic processes;transport	other membranes;mitochondrion;other cell component	transporter activity;other molecular function	Oxidative phosphorylation; Metabolic pathways; Thermogenesis; Alzheimer disease; Parkinson disease; Amyotrophic lateral sclerosis; Huntington disease; Prion disease; Pathways of neurodegeneration; Chemical carcinogenesis; Diabetic cardiomyopathy	Oxidative phosphorylation	Formation of ATP by chemiosmotic coupling; Cristae formation	14	-0.41	0.999097	1	-0.21	0.999995	1	0.2	0.99989	1	-2.73	0.894135	1	-0.05	1	1	2.68	0.881839	1	0.16	0.87679	1	2.49	0.510832	1	0	0.930173	1	11.67	11.24	5.07
Q8VE97	Serine/arginine-rich splicing factor 4	Srsf4	28	18	46	14	489	55.9	11.4	0	76.614	36.7	RNA metabolism OR transcription;other metabolic processes;other biological processes	nucleus	nucleic acid binding activity				0	-0.06	0.999999	1	-0.14	0.97943	1	-0.08	0.965248	1	-0.35	0.925462	1	0.02	0.972857	1	0.37	0.563355	1	0.16	0.702212	1	0.45	0.203112	1	0	1	1	1.7	8.63	2.49
Q62426	Cystatin-B	Cstb	29	4	13	4	98	11	7.39	0	24.749	6.53	cell organization and biogenesis;protein metabolism;other metabolic processes;other biological processes	non-structural extracellular;cytosol;nucleus;other cell component	enzyme regulator activity;other molecular function			Neutrophil degranulation	1	-0.18	0.968558	1	-0.43	1	1	-0.25	0.977632	1	-0.08	1	1	-0.25	1	1	-0.17	0.999999	1	0.16	1	1	0.07	0.981656	1	-0.01	1	1	42.36	13.47	7.14
B1AZP2	Disks large-associated protein 4	Dlgap4	11	9	15	9	992	108	7.08	0	44.311	13.65	other biological processes	plasma membrane;other membranes;other cell component	other molecular function			Neurexins and neuroligins	1	-0.34	0.0808497	1	-0.33	0.0488929	0.908704	0.01	0.999559	1	0.13	0.964266	1	-0.16	0.340008	1	-0.29	0.105298	1	0.16	0.866068	1	-0.31	0.136747	0.920607	-0.01	0.999991	1	9.3	5.49	1.42
Q9R0P4	Small acidic protein	Smap	39	10	32	10	181	20	4.82	0	68.728	22.02							0	0.08	0.999874	1	-0.08	0.883587	1	-0.16	0.954477	1	0.21	0.998924	1	0.1	0.999998	1	-0.11	0.996677	1	0.16	0.970209	1	0.02	0.999983	1	-0.02	0.999911	1	10.9	9.92	11.5
Q99KG3	RNA-binding protein 10	Rbm10	40	32	62	30	930	103.4	5.92	0	146.316	55.94	cell cycle OR cell proliferation;RNA metabolism OR transcription;other metabolic processes;other biological processes	nucleus;other cell component	nucleic acid binding activity;other molecular function		mRNA processing	Processing of Capped Intron-Containing Pre-mRNA; mRNA Splicing - Major Pathway	3	-0.05	0.981984	1	-0.1	0.732977	1	-0.05	0.975994	1	0.27	0.22308	1	0.08	0.934775	1	-0.2	0.66821	1	0.16	0.630811	1	-0.16	0.658024	1	-0.02	0.97335	1	6.57	6.09	3.91
Q8CHG7	Rap guanine nucleotide exchange factor 2	Rapgef2	4	5	5	5	1496	166.3	6.61	0	18.549	1.67	cell organization and biogenesis;developmental processes;signal transduction;other biological processes	plasma membrane;other membranes;cytosol;other cytoplasmic organelle;other cell component	signal transduction activity or receptor binding;enzyme regulator activity;other molecular function			RAF/MAP kinase cascade	1	-0.11	0.733806	1	0.01	0.999999	1	0.11	0.684128	1	0.28	0.000263906	0.0648892	0.19	0.0123693	0.177262	-0.1	0.209671	1	0.16	0.121104	1	-0.23	0.00228187	0.356352	-0.02	0.790892	1	2.81	3.12	3.38
Q6PH08	ERC protein 2	Erc2	2	2	2	1	957	110.6	7.03	0.001	4.356	1.79	cell-cell signaling;cell organization and biogenesis;transport;other biological processes	plasma membrane;other membranes;cytoskeleton;ER/Golgi;other cell component	other molecular function		Exercise-induced circadian regulation		1	-0.3	0.999342	1	-0.49	0.691447	1	-0.19	0.504266	1	-0.16	0.989583	1	-0.3	0.9592	1	-0.14	0.722634	1	0.16	0.993102	1	0.01	0.999713	1	-0.03	0.999997	1	9.36	59.88	10.75
O55135	Eukaryotic translation initiation factor 6	Eif6	47	6	15	6	245	26.5	4.74	0	37.368	29.6	cell organization and biogenesis;protein metabolism;RNA metabolism OR transcription;other metabolic processes;transport;other biological processes	cytosol;cytoskeleton;nucleus;other cell component	translation activity;nucleic acid binding activity	Ribosome biogenesis in eukaryotes	Translation factors; Alpha 6 beta 4 integrin signaling pathway		3	-0.19	0.794865	1	-0.02	1	1	0.16	0.801801	1	0.32	0.0718974	1	0.17	0.165597	0.98797	-0.16	0.994205	1	0.16	0.606039	1	-0.35	0.125278	0.902005	-0.03	0.902198	1	7.49	4.59	4.51
Q8R409	Protein HEXIM1	Hexim1	31	11	15	11	356	40.2	5.38	0	43.725	7.47	stress response;developmental processes;other biological processes	nucleus;other cell component	enzyme regulator activity;nucleic acid binding activity;other molecular function				0	-0.23	0.29157	1	-0.31	0.0335379	0.744977	-0.08	0.746356	1	0.01	0.999314	1	-0.11	0.927171	1	-0.12	0.792609	1	0.16	0.750748	1	-0.08	0.824817	1	-0.04	0.78117	1	2.62	6.97	7.85
Q9D7S9	Charged multivesicular body protein 5	Chmp5	22	4	10	4	219	24.6	4.79	0	20.15	4.08	cell cycle OR cell proliferation;cell organization and biogenesis;protein metabolism;other metabolic processes;stress response;transport;other biological processes	plasma membrane;other membranes;cytosol;cytoskeleton;nucleus;other cytoplasmic organelle;other cell component		Endocytosis; Necroptosis		Endosomal Sorting Complex Required For Transport (ESCRT)	3	-0.28	0.208825	1	-0.27	0.271064	1	0.01	0.999965	1	0.11	0.974386	1	-0.07	0.95779	1	-0.18	0.642309	1	0.16	0.855939	1	-0.23	0.369071	1	-0.04	0.999386	1	9.22	5.15	4.43
P97303	Transcription regulator protein BACH2	Bach2	19	12	14	12	839	91.8	5.14	0	51.568	6.67	RNA metabolism OR transcription;transport;other biological processes	cytosol;nucleus	nucleic acid binding activity;other molecular function				0	-0.2	0.56941	1	-0.14	0.569723	1	0.06	1	1	0.22	0.581491	1	0.06	0.99999	1	-0.16	0.661448	1	0.16	0.922175	1	-0.26	0.239311	1	-0.04	0.950208	1	4.16	6.82	2.59
Q04207	Transcription factor p65	Rela	34	16	39	15	549	60.2	5.76	0	103.847	41.44	cell-cell signaling;cell organization and biogenesis;protein metabolism;RNA metabolism OR transcription;other metabolic processes;stress response;developmental processes;signal transduction;other biological processes	cytosol;nucleus;other cell component	cytoskeletal activity;nucleic acid binding activity;other molecular function	Antifolate resistance; MAPK signaling pathway; Ras signaling pathway; cAMP signaling pathway; Chemokine signaling pathway; NF-kappa B signaling pathway; HIF-1 signaling pathway; Sphingolipid signaling pathway; Mitophagy; PI3K-Akt signaling pathway; Apoptosis; Longevity regulating pathway; Cellular senescence; Osteoclast differentiation; Neutrophil extracellular trap formation; Toll-like receptor …	Selenium metabolism / selenoproteins; EBV LMP1 signaling; Apoptosis; Nod-like receptor (NLR) signaling pathway; Mechanisms associated with pluripotency; Chemokine signaling pathway; Delta-Notch signaling pathway; ApoE and miR-146 in inflammation and atherosclerosis; EDA signaling in hair follicle development; IL-1 signaling pathway; IL-2 signaling pathway; ID signaling pathway; Fibrin complement …	Downstream TCR signaling; FCERI mediated NF-kB activation; CLEC7A (Dectin-1) signaling; Activation of NF-kappaB in B cells; NF-kB is activated and signals survival; TAK1-dependent IKK and NF-kappa-B activation ; PKMTs methylate histone lysines; CD209 (DC-SIGN) signaling; SUMOylation of immune response proteins; RIP-mediated NFkB activation via ZBP1; DEx/H-box helicases activate type I IFN and inf…	102	-0.19	0.717523	1	-0.2	0.464267	1	-0.02	0.997089	1	-0.14	0.783422	1	0	0.743864	1	0.14	0.155201	1	0.16	0.408512	1	0.11	0.472802	1	-0.05	0.799676	1	7.23	3.64	5.26
Q8BZJ7	DCN1-like protein 2	Dcun1d2	16	4	6	2	259	30	5.59	0	21.97	2.08	protein metabolism;other metabolic processes;other biological processes	nucleus;other cell component	other molecular function			Neddylation	1	-0.21	0.799398	1	-0.33	0.19293	1	-0.12	0.801264	1	0.11	0.981584	1	-0.12	0.967699	1	-0.23	0.702214	1	0.16	0.967495	1	-0.16	0.844711	1	-0.05	0.916347	1	10.05	11.09	1.9
Q9DBA9	General transcription factor IIH subunit 1	Gtf2h1	25	13	14	13	547	61.8	8.76	0	46.808	4.97	protein metabolism;DNA metabolism;RNA metabolism OR transcription;other metabolic processes;stress response;other biological processes	nucleus	other molecular function	Basal transcription factors; Nucleotide excision repair; Viral carcinogenesis	Estrogen signaling; Eukaryotic transcription initiation	Formation of Incision Complex in GG-NER; Dual Incision in GG-NER; Formation of TC-NER Pre-Incision Complex; Dual incision in TC-NER; Gap-filling DNA repair synthesis and ligation in TC-NER; Formation of RNA Pol II elongation complex ; RNA Polymerase II Pre-transcription Events; RNA Polymerase I Transcription Initiation; RNA Polymerase I Promoter Escape; RNA Polymerase II Promoter Escape; RNA Poly…	24	-0.25	0.23746	1	-0.25	0.208316	1	0	0.999999	1	0.24	0.249709	1	-0.04	0.99905	1	-0.28	0.146661	1	0.16	0.511029	1	-0.33	0.0997079	0.871501	-0.05	0.999311	1	3.42	7.36	4.83
P59325	Eukaryotic translation initiation factor 5	Eif5	50	24	63	23	429	48.9	5.52	0	125.261	13.48	cell organization and biogenesis;protein metabolism;other metabolic processes;other biological processes	plasma membrane;other membranes;cytosol;other cell component	enzyme regulator activity;nucleic acid binding activity;other molecular function		Translation factors	GTP hydrolysis and joining of the 60S ribosomal subunit; Ribosomal scanning and start codon recognition	3	-0.28	0.061225	1	-0.29	0.0380418	0.795902	-0.01	0.999678	1	0.08	0.906201	1	-0.07	0.999981	1	-0.14	0.842637	1	0.16	0.400145	1	-0.19	0.28221	1	-0.06	0.742832	1	5.13	5.17	2.57
Q9CVI2	Protein FAM133B	Fam133b	12	3	5	3	245	27.9	10.07	0	12.992	3.48							0	-0.15	0.863695	1	-0.17	0.60825	1	-0.02	0.995718	1	0.25	0.934057	1	0.05	0.997467	1	-0.2	0.750931	1	0.16	0.999977	1	-0.24	0.460296	1	-0.06	0.907159	1	7.71	3.78	7.59
Q8K1Z0	Ubiquinone biosynthesis protein COQ9, mitochondrial	Coq9	24	7	9	7	313	35.1	5.92	0	21.623	4.35	other metabolic processes	other membranes;mitochondrion;other cell component	other molecular function				0	-0.35	0.0752673	1	-0.31	0.195434	1	0.04	0.988806	1	0.08	0.999759	1	-0.08	0.390921	1	-0.17	0.274096	1	0.16	0.998406	1	-0.27	0.0928009	0.866826	-0.06	0.999998	1	11.8	2.72	1.48
Q8CBY0	Glutamyl-tRNA(Gln) amidotransferase subunit C, mitochondrial	Gatc	13	2	2	2	155	16.7	5.16	0.001	4.396	0	protein metabolism;RNA metabolism OR transcription;other metabolic processes;other biological processes	mitochondrion;other cell component	other molecular function	Aminoacyl-tRNA biosynthesis; Metabolic pathways	mRNA processing		3	-0.31	0.989506	1	-0.3	0.913635	1	0.01	0.998458	1	0.4	0.924321	1	-0.08	0.995119	1	-0.48	0.696335	1	0.16	1	1	-0.55	0.642677	1	-0.06	0.99575	1	15.69	15.45	5.69
Q9JKX4	Protein AATF	Aatf	33	18	32	18	526	59.4	4.93	0	78.068	8.49	cell adhesion;stress response;developmental processes;other biological processes	cytosol;ER/Golgi;nucleus;other cell component	cytoskeletal activity;other molecular function				0	-0.14	0.959679	1	-0.16	0.8754	1	-0.02	0.999699	1	0.16	0.967855	1	0.07	0.998908	1	-0.09	0.998254	1	0.16	0.979827	1	-0.14	0.941286	1	-0.07	0.967842	1	12.51	3.67	0.87
Q91VZ6	Stromal membrane-associated protein 1	Smap1	11	5	6	5	440	47.6	8.51	0	21.125	0	other biological processes	plasma membrane;other membranes;other cell component	enzyme regulator activity;other molecular function	Endocytosis			1	-0.14	0.721071	1	-0.02	0.999489	1	0.11	0.873101	1	0.34	0.25853	1	0.21	0.543556	1	-0.14	0.98931	1	0.16	0.730638	1	-0.32	0.252199	1	-0.07	0.985202	1	9.76	4.32	4.37
Q61205	Platelet-activating factor acetylhydrolase IB subunit gamma	Pafah1b3	31	8	20	8	232	25.8	6.93	0	23.998	15.51	other metabolic processes;developmental processes;other biological processes	cytosol;other cell component	other molecular function	Ether lipid metabolism; Metabolic pathways		COPI-independent Golgi-to-ER retrograde traffic	3	-0.18	0.998857	1	-0.29	0.801896	1	-0.11	0.942516	1	0.23	0.524014	1	-0.05	0.999986	1	-0.28	0.442513	1	0.16	0.999738	1	-0.26	0.470805	1	-0.08	0.955119	1	18.04	8.89	4.48
P58462	Forkhead box protein P1	Foxp1	20	9	21	9	705	78.8	6.67	0	55.089	15.75	cell organization and biogenesis;DNA metabolism;RNA metabolism OR transcription;other metabolic processes;stress response;developmental processes;other biological processes	nucleus;other cell component	nucleic acid binding activity;other molecular function	MicroRNAs in cancer			1	-0.12	1	1	-0.03	0.995512	1	0.09	0.994936	1	0.44	0.0165846	0.718984	0.21	0.191791	1	-0.22	0.676294	1	0.16	0.792204	1	-0.39	0.135109	0.9182	-0.08	0.970351	1	6.81	8.29	3.08
P61205	ADP-ribosylation factor 3	Arf3	67	12	63	2	181	20.6	7.43	0	90.716	14.43	transport	plasma membrane;other membranes;ER/Golgi;other cell component	other molecular function	Endocytosis		COPI-dependent Golgi-to-ER retrograde traffic; COPI-mediated anterograde transport; Synthesis of PIPs at the Golgi membrane	4	-0.21	0.114672	1	-0.22	0.181419	1	-0.01	0.999618	1	0.06	0.999598	1	0.05	0.999998	1	-0.02	0.999951	1	0.16	0.650589	1	-0.11	0.604454	1	-0.1	0.860647	1	13.53	5.11	2.97
Q63850	Nuclear pore glycoprotein p62	Nup62	28	12	25	12	526	53.2	5.31	0	71.505	20.26	cell cycle OR cell proliferation;cell organization and biogenesis;other metabolic processes;stress response;transport;signal transduction;other biological processes	other membranes;cytoskeleton;nucleus;other cell component	cytoskeletal activity;other molecular function	Nucleocytoplasmic transport; Amyotrophic lateral sclerosis		Transport of the SLBP independent Mature mRNA; Transport of the SLBP Dependant Mature mRNA; Transport of Mature mRNA Derived from an Intronless Transcript; Transport of Mature mRNA derived from an Intron-Containing Transcript; Regulation of Glucokinase by Glucokinase Regulatory Protein; snRNP Assembly; SUMOylation of DNA damage response and repair proteins; SUMOylation of ubiquitinylation protein…	17	-0.16	0.780879	1	-0.06	0.974594	1	0.1	0.991202	1	0.25	0.511514	1	0.2	0.261277	1	-0.05	0.993642	1	0.16	0.683304	1	-0.25	0.613673	1	-0.1	0.636301	1	12.33	7.64	3.11
Q3U182	CREB-regulated transcription coactivator 2	Crtc2	20	8	9	8	692	73.2	7.01	0	35.656	2.03	cell organization and biogenesis;protein metabolism;other metabolic processes;transport;other biological processes	nucleus;other cell component	other molecular function	PI3K-Akt signaling pathway; AMPK signaling pathway; Glucagon signaling pathway; Insulin resistance; Human T-cell leukemia virus 1 infection	Focal adhesion: PI3K-Akt-mTOR signaling pathway		6	0.07	0.950135	1	-0.28	0.864499	1	-0.35	0.407851	1	-0.04	0.920397	1	-0.01	0.954502	1	0.03	0.999993	1	0.16	0.997301	1	0.27	0.737958	1	-0.11	0.974969	1	15.79	19.08	7.77
Q6NXI6	Regulation of nuclear pre-mRNA domain-containing protein 2	Rprd2	24	27	36	27	1469	156.5	7.59	0	117.14	15.44	RNA metabolism OR transcription;other metabolic processes	nucleus	other molecular function			RNA polymerase II transcribes snRNA genes	1	-0.14	0.793031	1	-0.21	0.461861	1	-0.07	0.989304	1	0.22	0.875784	1	0.05	0.999945	1	-0.17	0.941032	1	0.16	0.885398	1	-0.2	0.780517	1	-0.11	0.908534	1	4.59	5.93	5.67
Q9CZR3	Mitochondrial import receptor subunit TOM40B	Tomm40l	21	5	7	5	308	34	7.27	0	18.449	7.89	cell organization and biogenesis;transport	other membranes;mitochondrion;other cell component	transporter activity;other molecular function	Amyotrophic lateral sclerosis; Pathways of neurodegeneration			2	-0.25	0.938878	1	-0.38	0.253345	1	-0.13	0.709308	1	-0.05	0.947827	1	-0.1	0.920305	1	-0.05	0.999998	1	0.16	0.999997	1	-0.04	1	1	-0.12	0.801491	1	21.26	10.64	10.12
Q3UR70	Transforming growth factor-beta receptor-associated protein 1	Tgfbrap1	4	3	3	3	860	97.2	6.7	0	10.614	2.41	cell organization and biogenesis;other metabolic processes;transport;signal transduction;other biological processes	other membranes;other cytoplasmic organelle;other cell component	signal transduction activity or receptor binding;other molecular function				0	-0.08	0.701593	1	-0.06	0.857033	1	0.02	0.999517	1	0.22	0.762572	1	0.22	0.646643	1	-0.01	0.999929	1	0.16	0.783539	1	-0.14	0.678803	1	-0.12	0.734332	1	7.78	4.16	6.16
Q3TWF6	WD repeat-containing protein 70	Wdr70	32	19	28	19	657	73.1	5.97	0	78.782	11.66	other biological processes	nucleus;other cell component	other molecular function			mRNA Splicing - Major Pathway	1	-0.21	0.699379	1	-0.33	0.268371	1	-0.12	0.953158	1	0.13	0.999748	1	-0.05	0.799429	1	-0.19	0.912206	1	0.16	0.999996	1	-0.19	0.886087	1	-0.12	0.934789	1	5.36	6.85	7.81
Q9DD18	D-aminoacyl-tRNA deacylase 1	Dtd1	25	5	11	5	209	23.4	7.87	0	35.281	7.27	cell organization and biogenesis;DNA metabolism;RNA metabolism OR transcription;other metabolic processes	nucleus;other cell component	nucleic acid binding activity;other molecular function				0	-0.22	0.819633	1	-0.2	0.73779	1	0.02	0.999981	1	0.18	0.997299	1	0.07	0.999889	1	-0.11	0.982025	1	0.16	1	1	-0.24	0.603282	1	-0.12	0.869486	1	12.5	1.8	5.2
Q9ESY9	Gamma-interferon-inducible lysosomal thiol reductase	Ifi30	17	3	6	3	248	27.8	5.01	0	14.715	0	other biological processes	non-structural extracellular;cytosol;other cytoplasmic organelle;other cell component	other molecular function	Antigen processing and presentation		MHC class II antigen presentation	2	-0.38	0.417212	1	-0.16	0.989094	1	0.22	0.749798	1	0.11	0.99631	1	0.12	0.874263	1	0.01	0.987064	1	0.16	0.982738	1	-0.33	0.519791	1	-0.12	0.899072	1	11.43	9.53	8.17
P97315	Cysteine and glycine-rich protein 1	Csrp1	67	11	27	11	193	20.6	8.57	0	77.061	19.02	cell organization and biogenesis;other biological processes	cytoskeleton;nucleus;other cell component	cytoskeletal activity;other molecular function				0	-0.32	0.0268733	0.879695	-0.31	0.0390538	0.813163	0.01	0.999905	1	0.03	0.999997	1	-0.01	0.999938	1	-0.04	0.999495	1	0.16	0.660406	1	-0.2	0.347949	1	-0.14	0.308693	1	3.84	1.94	2.19
Q5SWW4	Mediator of RNA polymerase II transcription subunit 13	Med13	5	9	9	9	2171	238.4	5.67	0	26.592	1.62	RNA metabolism OR transcription;other biological processes	nucleus	other molecular function	Thyroid hormone signaling pathway	Regulation of cardiac hypertrophy by miR-208		2	-0.12	0.943445	1	-0.3	0.436345	1	-0.19	0.896934	1	0.24	0.977376	1	0	0.979019	1	-0.24	0.725235	1	0.16	0.986807	1	-0.2	0.92027	1	-0.15	0.989121	1	4.63	11.65	8.19
Q9D7N6	39S ribosomal protein L30, mitochondrial	Mrpl30	24	3	3	3	160	18.3	10.15	0	9.187	0	protein metabolism;other metabolic processes	other membranes;mitochondrion;translational apparatus	other molecular function	Ribosome		Mitochondrial translation elongation; Mitochondrial translation termination	3	-0.4	0.296648	1	-0.16	0.822213	1	0.24	0.907343	1	0.19	0.879716	1	0.15	0.50943	1	-0.04	0.978148	1	0.16	0.974537	1	-0.44	0.177579	0.980914	-0.15	0.276833	1	8.65	12.14	9
Q640N3	Rho GTPase-activating protein 30	Arhgap30	34	29	51	27	1101	120	4.84	0	130.962	32.86	signal transduction	other cell component	enzyme regulator activity			CDC42 GTPase cycle; RAC1 GTPase cycle; RHOA GTPase cycle; RHOU GTPase cycle	4	-0.17	0.237432	1	-0.13	0.532359	1	0.04	0.985771	1	0.26	0.0952785	1	0.2	0.144005	0.900183	-0.06	0.999795	1	0.16	0.590114	1	-0.27	0.0278573	0.6709	-0.16	0.122718	0.712046	3.12	0.4	2.44
Q60854	Serpin B6	Serpinb6	36	12	23	12	378	42.6	5.74	0	56.325	12.61	stress response;developmental processes;other biological processes	non-structural extracellular;other cell component	enzyme regulator activity;other molecular function	Amoebiasis		Neutrophil degranulation; Dissolution of Fibrin Clot	3	-0.54	0.0142132	0.714476	-0.4	0.0426358	0.848483	0.14	0.984252	1	-0.09	0.966107	1	-0.07	0.989652	1	0.02	0.999959	1	0.16	0.919392	1	-0.29	0.244641	1	-0.17	0.449936	1	12.62	3.2	6.54
Q9Z108	Double-stranded RNA-binding protein Staufen homolog 1	Stau1	12	5	6	5	487	53.9	9.52	0	19.929	2.63	cell organization and biogenesis;transport;other biological processes	plasma membrane;other membranes;cytosol;ER/Golgi;other cell component	nucleic acid binding activity;other molecular function		mRNA processing		1	-0.22	0.789597	1	-0.15	0.786827	1	0.07	1	1	0.24	0.690169	1	0.18	0.381585	1	-0.06	0.991758	1	0.16	0.998896	1	-0.3	0.236659	1	-0.17	0.0984251	0.636734	8.7	3.36	5.61
P09411	Phosphoglycerate kinase 1	Pgk1	76	28	174	21	417	44.5	7.9	0	264.98	137.61	protein metabolism;other metabolic processes;stress response;other biological processes	non-structural extracellular;other membranes;cytosol;other cell component	kinase activity;other molecular function	Glycolysis / Gluconeogenesis; Metabolic pathways; Carbon metabolism; Biosynthesis of amino acids; HIF-1 signaling pathway	Glycolysis and gluconeogenesis	Gluconeogenesis; Glycolysis	8	-0.23	0.0169614	0.752356	-0.19	0.0722492	1	0.05	0.948699	1	-0.02	0.966026	1	0.16	0.0798677	0.634792	0.18	0.0216293	0.780319	0.16	0.132774	1	-0.05	0.996776	1	-0.18	0.0426994	0.392572	6.93	1.59	2.36
Q9QZQ1	Afadin	Afdn	2	3	4	2	1820	206.4	6.32	0.001	6.116	0	cell adhesion;cell organization and biogenesis;developmental processes;signal transduction;other biological processes	plasma membrane;other membranes;cytosol;nucleus;other cell component	cytoskeletal activity;other molecular function	Ras signaling pathway; Rap1 signaling pathway; cAMP signaling pathway; Adherens junction; Tight junction; Leukocyte transendothelial migration		Adherens junctions interactions	7	0.23	0.638129	1	0.39	0.182332	1	0.16	0.909483	1	0.5	0.302535	1	0.72	0.0438504	0.422984	0.23	0.813898	1	0.16	0.992555	1	-0.11	0.999998	1	-0.18	0.999329	1	29.95	11.93	8.28
Q921S7	39S ribosomal protein L37, mitochondrial	Mrpl37	40	16	27	16	423	48.3	8.84	0	81.481	26.4	protein metabolism;other metabolic processes	other membranes;mitochondrion;translational apparatus	other molecular function			Mitochondrial translation elongation; Mitochondrial translation termination	2	-0.27	0.445069	1	-0.18	0.866171	1	0.09	0.96451	1	0.07	0.999999	1	0.16	0.695405	1	0.09	0.738201	1	0.16	0.997261	1	-0.18	0.650065	1	-0.18	0.335733	1	7.51	5.31	2.37
Q99LG4	Tetratricopeptide repeat protein 5	Ttc5	23	7	8	7	440	48.8	6.29	0	28.411	4.09	DNA metabolism;other metabolic processes;stress response;other biological processes	cytosol;mitochondrion;nucleus;other cell component	translation activity;nucleic acid binding activity;other molecular function			Regulation of TP53 Activity through Methylation	1	-0.25	0.0360009	0.995007	-0.16	0.20951	1	0.09	0.876014	1	0.17	0.813019	1	0.17	0.580756	1	0.01	0.997799	1	0.16	0.365307	1	-0.25	0.140636	0.924629	-0.18	0.367814	1	10.53	1.75	0.95
Q8C0P7	E3 SUMO-protein ligase ZNF451	Znf451	9	9	9	9	1056	120	6.79	0	38.369	5.64	protein metabolism;RNA metabolism OR transcription;other metabolic processes;other biological processes	nucleus	nucleic acid binding activity;other molecular function				0	-0.2	0.791047	1	-0.37	0.0676989	1	-0.17	0.446851	1	0.14	0.996646	1	-0.02	0.832107	1	-0.17	0.581231	1	0.16	0.996569	1	-0.19	0.792172	1	-0.19	0.660094	1	4.19	7.09	8.87
Q8R3H9	Tetratricopeptide repeat protein 4	Ttc4	27	7	8	7	386	44.3	5.22	0	29.198	2.08	stress response;other biological processes	nucleus;other cell component	other molecular function				0	-0.28	0.588145	1	-0.24	0.673747	1	0.04	0.999986	1	0.04	0.999997	1	0.12	0.974253	1	0.08	0.953832	1	0.16	0.986957	1	-0.17	0.936551	1	-0.2	0.613184	1	13.44	6.64	9.57
Q9D5V6	Synapse-associated protein 1	Syap1	45	10	15	10	365	41.3	4.54	0	49.861	8.83	signal transduction;other biological processes	plasma membrane;other membranes;cytosol;ER/Golgi;nucleus;other cell component					0	-0.21	0.520515	1	-0.14	0.885862	1	0.07	0.978677	1	0.33	0.307445	1	0.23	0.199524	1	-0.11	0.99956	1	0.16	0.834719	1	-0.38	0.131078	0.908934	-0.2	0.238615	1	5.44	8.54	8.63
Q9DAJ4	WD repeat domain-containing protein 83	Wdr83	24	5	6	5	315	34.4	5.87	0	29.601	2.67	RNA metabolism OR transcription;other metabolic processes;stress response;other biological processes	nucleus;other cell component				MAP2K and MAPK activation	1	-0.32	0.292928	1	-0.2	0.524639	1	0.12	0.996289	1	0.03	0.999728	1	0.19	0.979515	1	0.16	0.920367	1	0.16	0.765381	1	-0.18	0.986654	1	-0.22	0.864433	1	19.75	5.4	7.79
Q5U3K5	Rab-like protein 6	Rabl6	24	13	14	13	725	79.8	5.53	0	42.763	2.29		cytosol;cytoskeleton;nucleus;other cell component	other molecular function				0	-0.29	0.0139894	0.707978	-0.18	0.0559399	0.959484	0.11	0.957587	1	0.16	0.667579	1	0.2	0.0819444	0.643787	0.04	0.638992	1	0.16	0.298453	1	-0.29	0.0463435	0.730755	-0.23	0.0134507	0.206529	1.59	6.01	3.58
Q61070	Etoposide-induced protein 2.4	Ei24	16	5	6	5	340	38.9	9.72	0	17.484	0	other metabolic processes;stress response;signal transduction;other biological processes	other membranes;cytosol;ER/Golgi;nucleus	other molecular function	p53 signaling pathway			1	-0.16	0.596121	1	-0.04	0.999899	1	0.11	0.723449	1	0.37	0.0327983	1	0.35	0.0227865	0.269461	-0.02	0.999917	1	0.16	0.786743	1	-0.37	0.0183539	0.610193	-0.24	0.132538	0.742786	4.18	3.01	8.41
Q6NZB1	Protein arginine N-methyltransferase 6	Prmt6	22	6	8	6	378	41.8	5.34	0	23.704	6.5	cell organization and biogenesis;protein metabolism;DNA metabolism;other metabolic processes;stress response;other biological processes	nucleus	other molecular function			RMTs methylate histone arginines; RUNX1 regulates genes involved in megakaryocyte differentiation and platelet function	2	-0.31	0.00281362	0.324215	-0.33	0.00290856	0.222605	-0.02	1	1	0.03	0.999914	1	0.08	0.748712	1	0.05	0.627077	1	0.16	0.369284	1	-0.18	0.121894	0.895411	-0.25	0.00909277	0.16753	2.66	2.11	4.61
Q8VC34	Putative RNA polymerase II subunit B1 CTD phosphatase Rpap2	Rpap2	4	2	2	2	614	68.5	7.96	0	11.051	3.11	protein metabolism;RNA metabolism OR transcription;other metabolic processes	cytosol;nucleus;other cell component	other molecular function			RNA polymerase II transcribes snRNA genes	1	-0.35	0.701601	1	-0.38	0.0601781	0.992806	-0.03	0.498678	1	0.13	1	1	0.04	0.979938	1	-0.09	0.986809	1	0.16	0.997654	1	-0.31	0.924139	1	-0.25	0.334456	1	6.86	19.3	8.4
Q91YN5	UDP-N-acetylhexosamine pyrophosphorylase	Uap1	14	6	9	5	522	58.6	6.49	0	26.188	2.57	other metabolic processes	plasma membrane;other membranes;cytosol;nucleus	other molecular function	Amino sugar and nucleotide sugar metabolism; Metabolic pathways; Biosynthesis of nucleotide sugars		Synthesis of UDP-N-acetyl-glucosamine	4	-0.17	0.545942	1	0	1	1	0.18	0.528276	1	0.24	0.47268	1	0.42	0.00411069	0.0810779	0.19	0.0902738	1	0.16	0.745254	1	-0.26	0.303791	1	-0.26	0.0425536	0.391712	2.1	5.5	0.31
[truncated: 5,714 more rows]
[truncated: 40 more columns]

## Sheet: Dysregulated
Lumos 12 HighpH Fractions -- Global Protein - 1% FDR, proteins in 8+ samples -- AbsLog2FC >0.4, pvalue <0.05 colored																				(5a-KI_Day1) / (5a-KI_Control)			(5a-KI_Day2) / (5a-KI_Control)			(5a-KI_Day2) / (5a-KI_Day1)			(WT_Day1) / (WT_Control)			(WT_Day2 / (WT_Control)			(WT_Day2) / (WT_Day1)			(5a-KI_Control) / (WT_Control)			(5a-KI_Day1) / (WT_Day1)			(5a-KI_Day2) / (WT_Day2)			% CV
[truncated: 525 more rows]
[truncated: 40 more columns]
