# Supplementary material for: Tyrosine phosphorylation of both STAT5A and STAT5B is necessary for maximal IL-2 signaling and T cell proliferation
Source: Nat Commun. 2024 Aug 27;15:7372. doi: 10.1038/s41467-024-50925-6 (PMC11349758; doi:10.1038/s41467-024-50925-6)
Supplement: Supplementary file 9 — Source Data [file 41467_2024_50925_MOESM9_ESM.xlsx]

## Sheet: Figure 1
	Figure 1a. Top: anti-STAT5A blot			Figure 1a. Middle: anti-STAT5B blot			Figure 1a. Bottom: anti-pYSTAT5A
	Figure 1b. Top: anti-STAT5A blot			Figure 1b. Middle: anti-STAT5B blot			Figure 1b. bottom: anti-pYSTAT5 blot

## Sheet: Figure 2
Figure 2b
	WT (%)												KI (%)
Stat5a CD4	27.1	23.8	22.2	21.3036	20.844	26.9	19.9	20.3264	21.462	17.4106	17.9992	15.5344	17.8038	15.7	25.6	28.5	32.3078	29.0136	28.3	24.926	24.1488	24.5804	21.4049	11.1456	17.732
Stat5b CD4	11.4	11.3	31.1	18.1272	18.824	19.05	19.0629	17.4585	18.2869	15.4521	15.4269		11	12.5	26.7	30.2	23.7762	24.5751	18.476	14.7476	15.775	15.0104	17.6421	15.651
Stat5a CD8	15.7	17.9	13.1	18.4891	12.384	19.3	13.2	15.086	16.884	12.4787	9.9532	9.3366	11.5238	8.93	10.9	12.4	14.239	15.072	12	13.0192	11.2617	10.179	9.0915	3.5604	6.5
Stat5b CD8	6.3	6.04	10.1	12.8484	14.4076	16.002	14.001	12.882	14.5393	11.931	10.5375		1.52	2.03	5.81	8.54	9.5676	9.2565	8.959	4.0075	6.825	6.5424	7.7506	5.875
Multiple unpaired t tests
	Discovery?	P value	Mean of WT	Mean of KI	Difference	SE of difference	t ratio	df	q value
5a CD4	No	0.1937	20.97	23.61	-2.645	1.976	1.339	23	0.2609
5b CD4	No	0.3257	17.21	19.55	-2.343	2.328	1.006	21	0.3289
5a CD8	No	0.0097	14.26	10.6	3.661	1.299	2.819	23	0.0219
5b CD8	No	0.0108	10.93	6.833	4.093	1.464	2.796	21	0.0219
	WT (10^6)												KI (10^6)
Stat5a CD4	18.157	10.948	14.985	14.2734	20.844	14.3915	13.333	11.9926	15.3453	14.799	14.9393	8.62159	9.52503	7.9285	12.8	13.8225	19.2231	13.9265	12.735	16.8251	13.7648	15.4857	8.56196	4.45824	5.85156
Stat5b CD4	8.322	9.4355	15.7055	21.3901	13.1768	14.5732	13.7253	18.3314	11.4293	9.34852	10.336			3.96	2.9375	5.073	5.889	9.27272	11.0588	13.4875	2.80204	8.04525	3.6025	4.41052	2.97369
Stat5a CD8	10.519	8.234	8.8425	12.3877	12.384	10.3255	8.844	8.90074	12.0721	10.6069	8.26116	5.18181	6.16523	4.50965	5.45	6.014	8.47221	7.23456	5.4	8.78796	6.41917	6.41277	3.6366	1.42416	2.145
Stat5b CD8	4.599	5.0434	5.1005	15.1611	10.0853	12.2415	10.0807	13.5261	9.08706	7.21826	7.06013			0.5472	0.47705	1.1039	1.6653	3.73136	4.16542	6.54007	0.761425	3.48075	1.57018	1.93765	1.11625
Multiple unpaired t tests
	Discovery?	P value	Mean of 5a WT	Mean of 5a KI	Difference	SE of difference	t ratio	df	q value
5a CD4	No	0.239	14.01	12.12	1.897	1.569	1.209	23	0.0603
5b CD4	Yes	0.0002	13.25	6.126	7.126	1.589	4.484	21	<0.0001
5a CD8	Yes	0.0002	9.44	5.492	3.948	0.9038	4.369	23	<0.0001
5b CD8	Yes	<0.0001	9.018	2.258	6.76	1.174	5.76	21	<0.0001
Figure 2d
	WT (%)												KI (%)
Stat5a	5.35	5.81	4.04	4.48	4.41	4.14	5.51	4.14	3.81	5.79	4.74	5.68	5.82	3.28	3.49	2.84	2.4	3.25	2.65	3.38	2.63	3.24	3.26	2.4	2.87
Stat5b	4	3.89	3.42	4.38	3.93	4.13								2.08	2.35	3.1	2.33	2.28	2.38
Multiple unpaired t tests
	Discovery?	P value	Mean of WT	Mean of Y694F KI	Difference	SE of difference	t ratio	df	q value
Stat5a	Yes	<0.0001	4.902	2.974	1.927	0.2482	7.766	23	<0.0001
Stat5b	Yes	<0.0001	3.958	2.42	1.538	0.1929	7.974	10	<0.0001
	WT (10^6)												KI (10^6)
Stat5a	8.72085	4.30394	7.6194	6.39664	13.055	7.69945	7.74647	4.96493	5.84657	7.08125	4.89706	5.54357	2.77371	3.5964	3.09401	5.19765	4.83573	4.17708	5.68687	3.62015	5.01735	2.7912	1.06998	1.6794
Stat5b	5.829	5.339	6.269	5.006	3.674	4.269							2.805	0.658	2.494	0.839	1.006	0.708
Multiple unpaired t tests
	Discovery?	P value	Mean of WT	Mean of Y694F KI	Difference	SE of difference	t ratio	df	q value
Stat5a	Yes	0.0003	6.99	3.628	3.361	0.7937	4.235	22	0.0003
Stat5b	Yes	<0.0001	5.064	1.418	3.646	0.5582	6.531	10	0.0001
Figure 2f
	WT (%)											KI (%)
Stat5a	11.4	10	9.83	10.6	13.1	11.3	10.1	11.8	13.1	13.1	13.4	9.86	9.16	6.77	10.2	10.2	10.6	9.44	11.1	9.22	7.72	9.88
Stat5b	15.2	14.4	11.4	10.7	9.47	12.9	11	12.2				10.8	12.8	10.3	14.4	9.63	11.5	10.9	12.8
Multiple unpaired t tests
	Discovery?	P value	Mean of WT	Mean of KI	Difference	SE of difference	t ratio	df	q value
Stat5a	Yes	0.0011	11.61	9.468	2.144	0.5635	3.804	20	0.0011
Stat5b	No	0.5665	12.16	11.64	0.5175	0.8815	0.5871	14	0.2861
	WT (10^6)												KI (10^6)
Stat5a	2.30668	1.2696	1.80479	1.39515	1.39515	2.52243	1.35516	1.54988	1.74628	1.95705	1.12943	1.27635	0.841502	1.35568	1.09667	1.78505	1.28784	1.78346	1.2994	1.71891	0.789413	0.344176	0.578134
Stat5b	3.25129	1.89746	1.66135	1.46861	1.73599	1.47438	1.02834	1.26099					1.00145	1.41553	1.38921	0.403494	0.774758	0.414287	0.480747	0.380632
Multiple unpaired t tests
	Discovery?	P value	Mean of WT	Mean of KI	Difference	SE of difference	t ratio	df	q value
Stat5a	No	0.0238	1.642	1.171	0.4714	0.1935	2.436	21	0.0241
Stat5b	No	0.0053	1.722	0.7825	0.9398	0.2848	3.3	14	0.0106
Figure 2h
	WT (%)													KI (%)
Stat5a	7.57	10.1	13.1	11.2	12.9	9.88	12	8.03	6.31	8.39	7.81	10.3	9.95	8.47	3.9	3.37	7.32	7.45	5.57	4.96	5.28	3.41	3.13	6.5	5.1
Stat5b	7.73	8.3	7.2	9.58	7.44									9.63	3.95	3.74	3.98	6.11
Multiple unpaired t tests
	Discovery?	P value	Mean of WT	Mean of Y694F KI	Difference	SE of difference	t ratio	df	q value
Stat5a	Yes	<0.0001	9.811	5.372	4.439	0.784	5.662	23	<0.0001
Stat5b	No	0.0649	8.05	5.482	2.568	1.201	2.139	8	0.0328
	WT (10^6)													KI (10^6)
Stat5a	7.96288	8.31634	11.5837	13.8742	15.9754	10.2016	10.6128	7.14729	7.61747	8.89918	6.45196	5.33727	6.13441	3.81967	2.1255	2.02672	6.20165	5.38975	3.0078	4.35883	3.38932	2.18675	1.13826	0.925704
Stat5b	6.71454	8.06944	8.82386	22.4384	18.2544	9.85443	7.7924	11.2267	6.54268	6.91509	5.25273			0.65664	0.312468	1.20325	1.51209	1.54478	2.23267	2.45253	0.733252	1.3749	0.587246	0.771185	0.682029
Multiple unpaired t tests
	Discovery?	P value	Mean of WT	Mean of Y694F KI	Difference	SE of difference	t ratio	df	q value
Stat5a	Yes	<0.0001	9.24	3.143	6.097	1.055	5.778	22	<0.0001
Stat5b	Yes	<0.0001	10.17	1.172	8.999	1.561	5.764	21	<0.0001
Figure 2j
	CD3+ T cells
	WT 10^6)					KI (10^6)
WT vs Stat5a KI PBS	17.61	17.68	21.19			24.08	11.5	11.76
WT vs Stat5a KI IL-2	21.74	10.81	21.07	26.79	21.41	9.23	16.25	11.95	8.35	15.23
WT vs Stat5b KI PBS	16.51	17.7	15.64			5.67	4.94	6.52
WT vs Stat5b KI IL-2	30.19	13.34	13.88	25.42	9.62	12.83	8.38	5.38	6.72	9.73
Multiple unpaired t tests
	Discovery?	P value	Mean of WT	Mean of KI	Difference	SE of difference	t ratio	df	q value
WT vs Stat5a KI PBS	No	0.519	18.8	15.8	3.05	4.32	0.706	4	0.393
WT vs Stat5a KI IL-2	No	0.028	20.4	12.2	8.16	3.04	2.68	8	0.042
WT vs Stat5b KI PBS	Yes	<0.001	16.6	5.71	10.9	0.752	14.5	4	<0.001
WT vs Stat5b KI IL-2	No	0.044	18.5	8.61	9.88	4.15	2.38	8	0.045
	CD8+ T cells
	WT 10^6)					KI (10^6)
WT vs Stat5a KI PBS	6.08	4.08	8.64			9.54	2.62	2.87
WT vs Stat5a KI IL-2	11.11	4.76	10.4	10.53	11.35	2.24	3.66	3.33	2.87	3.84
WT vs Stat5b KI PBS	6.48	6.35	5.77			1.17	1.28	1.24
WT vs Stat5b KI IL-2	12.56	7.83	7.69	11.01	4.51	3.08	2.6	1.1	1.78	3.4
Multiple unpaired t tests
	Below threshold?	P value	Mean of WT	Mean of KI	Difference	SE of difference	t ratio	df	Adjusted P Value
WT vs Stat5a KI PBS	No	0.657	6.27	5.01	1.26	2.62	0.479	4	0.657
WT vs Stat5a KI IL-2	Yes	<0.001	9.63	3.19	6.44	1.26	5.1	8	0.003
WT vs Stat5b KI PBS	Yes	<0.001	6.2	1.23	4.97	0.221	22.5	4	<0.001
WT vs Stat5b KI IL-2	Yes	0.003	8.72	2.39	6.33	1.47	4.31	8	0.005

## Sheet: Figure 3
Figure 3d top graph
	WT G0/G1				5aKI G0/G1				WT S				5a KI S
1	94.9	95	97.8	95.9	94.4	94	98.1	97.8	0.19	0.2	1.54	2.97	0.18	0.18	1.09	0.8
2	93.4	92.2	77.5	74	94.8	94.5	88.7	91.1	3.29	4.02	20.6	24.1	0.83	0.67	9.66	7.45
3	79.6	78.5	42.3	41.3	87.2	87.8	78.1	80.5	11.1	11.5	55.3	56.5	1.45	0.88	20.4	17.8
2way ANOVA Multiple comparisons										2way ANOVA Multiple comparisons
Compare each cell mean with the other cell mean in that row										Compare each cell mean with the other cell mean in that row
Number of families	1									Number of families	1
Number of comparisons per family	3									Number of comparisons per family	3
Alpha	0.05									Alpha	0.05
Šídák's multiple comparisons test	Mean Diff.	95.00% CI of diff.	Below threshold?	Summary	Adjusted P Value					Šídák's multiple comparisons test	Mean Diff.	95.00% CI of diff.	Below threshold?	Summary	Adjusted P Value
WT G0/G1 - 5aKI G0/G1										WT S - 5a KI S
Row 1	-0.175	-18.79 to 18.44	No	ns	>0.9999					Row 1	0.6625	-22.29 to 23.62	No	ns	0.9998
Row 2	-8	-26.61 to 10.61	No	ns	0.6157					Row 2	8.35	-14.61 to 31.31	No	ns	0.7269
Row 3	-22.98	-41.59 to -4.362	Yes	*	0.0133					Row 3	23.47	0.5121 to 46.42	Yes	*	0.0442
Test details	Mean 1	Mean 2	Mean Diff.	SE of diff.	N1	N2	t	DF		Test details	Mean 1	Mean 2	Mean Diff.	SE of diff.	N1	N2	t	DF
WT G0/G1 - 5aKI G0/G1										WT S - 5a KI S
Row 1	95.9	96.08	-0.175	7.074	4	4	0.02474	18		Row 1	1.225	0.5625	0.6625	8.725	4	4	0.07593	18
Row 2	84.28	92.28	-8	7.074	4	4	1.131	18		Row 2	13	4.653	8.35	8.725	4	4	0.9571	18
Row 3	60.43	83.4	-22.98	7.074	4	4	3.248	18		Row 3	33.6	10.13	23.47	8.725	4	4	2.69	18
Fig. 3d bottom graph
	WT G0/G1				5b KI G0/G1				WT S				5b KI S
1	94.8	94.6	97.3	97	93.6	93.9	98	98.2	0.27	0.32	1.25	1.81	0.19	0.18	0.38	0.52
2	90.6	89.8	81.4	97.4	93.1	92.7	97.1		3.58	4.13	16.6	2.04	0.31	0.36	2.2
3	75.4	74.9	50.2	62	87.2	86.3	93.6	93.4	12.6	13.6	47	35.2	0.72	0.54	4.7	4.92
2way ANOVA Multiple comparisons										2way ANOVA Multiple comparisons
Compare each cell mean with the other cell mean in that row										Compare each cell mean with the other cell mean in that row
Number of families	1									Number of families	1
Number of comparisons per family	3									Number of comparisons per family	3
Alpha	0.05									Alpha	0.05
Šídák's multiple comparisons test	Predicted (LS) mean diff.	95.00% CI of diff.	Below threshold?	Summary	Adjusted P Value					Šídák's multiple comparisons test	Predicted (LS) mean diff.	95.00% CI of diff.	Below threshold?	Summary	Adjusted P Value
WT G0/G1 - 5b KI G0/G1										WT S - 5b KI S
Row 1	0	-11.52 to 11.52	No	ns	>0.9999					Row 1	0.595	-13.84 to 15.03	No	ns	0.9994
Row 2	-4.5	-16.95 to 7.947	No	ns	0.7279					Row 2	5.631	-9.964 to 21.23	No	ns	0.7287
Row 3	-24.5	-36.02 to -12.98	Yes	****	<0.0001					Row 3	24.38	9.942 to 38.82	Yes	**	0.001
Test details	Predicted (LS) mean 1	Predicted (LS) mean 2	Predicted (LS) mean diff.	SE of diff.	N1	N2	t	DF		Test details	Predicted (LS) mean 1	Predicted (LS) mean 2	Predicted (LS) mean diff.	SE of diff.	N1	N2	t	DF
WT G0/G1 - 5b KI G0/G1										WT S - 5b KI S
Row 1	95.93	95.93	0	4.354	4	4	0	17		Row 1	0.9125	0.3175	0.595	5.455	4	4	0.1091	17
Row 2	89.8	94.3	-4.5	4.703	4	3	0.9569	17		Row 2	6.588	0.9567	5.631	5.892	4	3	0.9557	17
Row 3	65.63	90.13	-24.5	4.354	4	4	5.627	17		Row 3	27.1	2.72	24.38	5.455	4	4	4.469	17
Figure 3h left graph (Combined two independent experiments)
	WT				STAT5a KI
0	0.33	0.33	0.26	0.27	0.37	0.51	0.18	0.38
1	14.44	18	10.2	9.08	5.23	7.06	4.47	3.58
2	15.6	18.1	20.7	17.9	5.36	7.11	8.49	7.4
3	35.4	28.1	50.9	38.7	9.26	10	16.2	11.1
2way ANOVA Multiple comparisons
Compare each cell mean with the other cell mean in that row
Number of families	1
Number of comparisons per family	4
Alpha	0.05
Šídák's multiple comparisons test	Mean Diff.	95.00% CI of diff.	Below threshold?	Summary	Adjusted P Value
WT - STAT5a KI
Row 1	-0.0625	-7.594 to 7.469	No	ns	>0.9999
Row 2	7.845	0.3130 to 15.38	Yes	*	0.0388
Row 3	10.99	3.453 to 18.52	Yes	**	0.0025
Row 4	26.64	19.10 to 34.17	Yes	****	<0.0001
Test details	Mean 1	Mean 2	Mean Diff.	SE of diff.	N1	N2	t	DF
WT - STAT5a KI
Row 1	0.2975	0.36	-0.0625	2.798	4	4	0.02234	24
Row 2	12.93	5.085	7.845	2.798	4	4	2.804	24
Row 3	18.08	7.09	10.99	2.798	4	4	3.926	24
Row 4	38.28	11.64	26.64	2.798	4	4	9.519	24
Figure 3h right graph (Combined two independent experiments)
	WT (MFI)				Stat5a KI (MFI)
Cont	463	445	509	534	437	452	454	487
Day 1	930	1023	1157	1112	674	710	833	839
Day 2	1372	1444	1710	1575	757	842	1080	997
Day 3	2754	2245	3383	2915	1006	1085	1433	1157
2way ANOVA Multiple comparisons
Compare each cell mean with the other cell mean in that row
Number of families	1
Number of comparisons per family	4
Alpha	0.05
Šídák's multiple comparisons test	Mean Diff.	95.00% CI of diff.	Below threshold?	Summary	Adjusted P Value
WT - STAT5a KI
Row 1	30.25	-349.1 to 409.6	No	ns	0.9992
Row 2	291.5	-87.86 to 670.9	No	ns	0.1839
Row 3	606.3	226.9 to 985.6	Yes	***	0.001
Row 4	1654	1275 to 2033	Yes	****	<0.0001
Test details	Mean 1	Mean 2	Mean Diff.	SE of diff.	N1	N2	t	DF
WT - STAT5a KI
Row 1	487.8	457.5	30.25	140.9	4	4	0.2147	24
Row 2	1056	764	291.5	140.9	4	4	2.068	24
Row 3	1525	919	606.3	140.9	4	4	4.302	24
Row 4	2824	1170	1654	140.9	4	4	11.74	24
Figure 3i left graph (combined two independent experiments)
	WT (pRB%)				Stat5b KI (pRB%)
Cont	0.5	0.24	0.31	0.34	0.35	0.62	0.37	0.45
IL-2 Day 1	13.3	13.5	15.7	18.7	2.74	3.95	3.82	2.52
IL-2 Day 2	14.1	16.9	14.9	13.8	1.65	2.09	3.51	1.27
IL-2 Day 3	24.9	30.9	22.8	19	2.18	4.55	2.61	1.35
2way ANOVA Multiple comparisons
Compare each cell mean with the other cell mean in that row
Number of families	1
Number of comparisons per family	4
Alpha	0.05
Šídák's multiple comparisons test	Mean Diff.	95.00% CI of diff.	Below threshold?	Summary	Adjusted P Value
WT - STAT5b KI
Row 1	-0.1	-4.159 to 3.959	No	ns	>0.9999
Row 2	12.04	7.984 to 16.10	Yes	****	<0.0001
Row 3	12.8	8.736 to 16.85	Yes	****	<0.0001
Row 4	21.73	17.67 to 25.79	Yes	****	<0.0001
Test details	Mean 1	Mean 2	Mean Diff.	SE of diff.	N1	N2	t	DF
WT - STAT5b KI
Row 1	0.3475	0.4475	-0.1	1.508	4	4	0.06633	24
Row 2	15.3	3.258	12.04	1.508	4	4	7.987	24
Row 3	14.93	2.13	12.8	1.508	4	4	8.486	24
Row 4	24.4	2.673	21.73	1.508	4	4	14.41	24
Figure 3i right graph (combined two independent experiments)
	WT (MFI)				Stat5b KI (MFI)
Cont	291	234	300	319	268	273	283	280
Day 1	676	655	718	802	400	445	509	447
Day 2	1000	1007	912	879	350	486	495	368
Day 3	1858	2254	1197	1060	523	666	455	383
2way ANOVA Multiple comparisons
Compare each cell mean with the other cell mean in that row																	Adjusted P Value
																	0.61
Number of families	1																0.002
Number of comparisons per family	4																<0.001
Alpha	0.05																0.018
Šídák's multiple comparisons test	Mean Diff.	95.00% CI of diff.	Below threshold?	Summary	Adjusted P Value
WT - STAT5b KI
Row 1	10	-387.0 to 407.0	No	ns	>0.9999
Row 2	262.5	-134.5 to 659.5	No	ns	0.3076
Row 3	524.8	127.7 to 921.8	Yes	**	0.0064
Row 4	1086	688.5 to 1483	Yes	****	<0.0001
Test details	Mean 1	Mean 2	Mean Diff.	SE of diff.	N1	N2	t	DF
WT - STAT5b KI
Row 1	286	276	10	147.5	4	4	0.0678	24
Row 2	712.8	450.3	262.5	147.5	4	4	1.78	24
Row 3	949.5	424.8	524.8	147.5	4	4	3.558	24
Row 4	1592	506.8	1086	147.5	4	4	7.36	24

## Sheet: Figure 4
Figure 4a
	Time (hr)		WT				5a KI
pSTAT5	0	0	0.024	0.014	0.23	0.00558	0.031	0.00572	0.018	0.012
	0.25	0.25	28.7	25.6	35.7	18.2	1.77	1.05	4	2.65
	0.5	0.5	48.5	51.5	50.1	29.4	5.32	3.24	6.37	6.47
	1	1	45.2	51.8	45.8	31	2.91	2.33	8.53	7.41
	2	2	46.7	49.9	52.6	36.2	4.4	5.58	10.5	9.28
	4	4	38.7	39.4	40.9	30.4	4.51	4.6	7.98	6.6
	22	22	35.4	34.8	34.1	28	3.34	3.48	10.5	9.38
2way ANOVA Multiple comparisons
Compare each cell mean with the other cell mean in that row
Number of families	1
Number of comparisons per family	7
Alpha	0.05
Šídák's multiple comparisons test	Mean Diff.	95.00% CI of diff.	Below threshold?	Summary	Adjusted P Value
WT - 5a KI
Row 1	0.05172	-10.11 to 10.21	No	ns	>0.9999
Row 2	24.68	14.52 to 34.84	Yes	****	<0.0001
Row 3	39.53	29.37 to 49.68	Yes	****	<0.0001
Row 4	38.16	28.00 to 48.31	Yes	****	<0.0001
Row 5	38.91	28.75 to 49.07	Yes	****	<0.0001
Row 6	31.43	21.27 to 41.59	Yes	****	<0.0001
Row 7	26.4	16.24 to 36.56	Yes	****	<0.0001
Test details	Mean 1	Mean 2	Mean Diff.	SE of diff.	N1	N2	t	DF
WT - 5a KI
Row 1	0.0684	0.01668	0.05172	3.603	4	4	0.01435	42
Row 2	27.05	2.368	24.68	3.603	4	4	6.851	42
Row 3	44.88	5.35	39.53	3.603	4	4	10.97	42
Row 4	43.45	5.295	38.16	3.603	4	4	10.59	42
Row 5	46.35	7.44	38.91	3.603	4	4	10.8	42
Row 6	37.35	5.923	31.43	3.603	4	4	8.724	42
Row 7	33.08	6.675	26.4	3.603	4	4	7.328	42
	Time (hr)	WT				5b KI
pSTAT5	0	0.04	0.046	0.12	0.041	0.018	0.035	0.04	0.078
	0.25	12.7	9.69	22.5	20.2	0.8	0.72	0.6	0.83
	0.5	33.6	31.4	45.5	44	2.34	2.56	1.03	1.86
	1	46.4	45.6	52.5	52.3	4.41	4.76	1.97	3.03
	2	46.4	47	57.9	57.7	7.67	8.38	4.13	7.46
	4	50.3	52.9	34.5	50.8	14.5	14.8	4.99	5.8
	22	40.1	36.6	29.5	30	7.19	7	3.43	2.6
2way ANOVA Multiple comparisons
Compare each cell mean with the other cell mean in that row
Number of families	1
Number of comparisons per family	7
Alpha	0.05
Šídák's multiple comparisons test	Mean Diff.	95.00% CI of diff.	Below threshold?	Summary	Adjusted P Value
WT - 5b KI
Row 1	0.019	-8.93 to 8.96	No	ns	>0.9999
Row 2	15.5	6.59 to 24.5	Yes	***	0.0001
Row 3	36.7	27.7 to 45.6	Yes	****	<0.0001
Row 4	45.7	36.7 to 54.6	Yes	****	<0.0001
Row 5	45.3	36.4 to 54.3	Yes	****	<0.0001
Row 6	37.1	28.2 to 46.0	Yes	****	<0.0001
Row 7	29	20.0 to 37.9	Yes	****	<0.0001
Test details	Mean 1	Mean 2	Mean Diff.	SE of diff.	N1	N2	t	DF
WT - 5b KI
Row 1	0.0618	0.0428	0.019	3.17	4	4	0.00599	42
Row 2	16.3	0.738	15.5	3.17	4	4	4.9	42
Row 3	38.6	1.95	36.7	3.17	4	4	11.6	42
Row 4	49.2	3.54	45.7	3.17	4	4	14.4	42
Row 5	52.3	6.91	45.3	3.17	4	4	14.3	42
Row 6	47.1	10	37.1	3.17	4	4	11.7	42
Row 7	34.1	5.06	29	3.17	4	4	9.14	42
Figure 4b
	Time (hr)	WT				5a KI
pERK	0	0.73	0.69	0.48	0.49	1.41	0.69	0.44	0.38
	0.25	4.13	4.38	6.02	1.8	4.65	2.25	1.43	0.89
	0.5	12.4	14	11.4	3.75	4.86	2.25	2.1	1.86
	1	7.29	7.45	5.87	2.56	2.12	1.36	1.97	1.58
	2	7.67	8.66	6.45	3.18	3.26	1.71	2.07	1.73
	4	6.09	8.57	6.52	3.41	3.38	1.99	2.48	2.26
	22	17.5	19.2	7.85	6.5	7.43	5.18	4.13	4.29
2way ANOVA Multiple comparisons
Compare each cell mean with the other cell mean in that row
Number of families	1
Number of comparisons per family	7
Alpha	0.05
Šídák's multiple comparisons test	Mean Diff.	95.00% CI of diff.	Below threshold?	Summary	Adjusted P Value
WT - 5a KI
Row 1	-0.1325	-5.182 to 4.917	No	ns	>0.9999
Row 2	1.778	-3.272 to 6.827	No	ns	0.9372
Row 3	7.62	2.570 to 12.67	Yes	***	0.0008
Row 4	4.035	-1.015 to 9.085	No	ns	0.1893
Row 5	4.298	-0.7523 to 9.347	No	ns	0.1375
Row 6	3.62	-1.430 to 8.670	No	ns	0.2998
Row 7	7.505	2.455 to 12.55	Yes	***	0.001
Test details	Mean 1	Mean 2	Mean Diff.	SE of diff.	N1	N2	t	DF
WT - 5a KI
Row 1	0.5975	0.73	-0.1325	1.791	4	4	0.07399	42
Row 2	4.083	2.305	1.778	1.791	4	4	0.9926	42
Row 3	10.39	2.768	7.62	1.791	4	4	4.255	42
Row 4	5.793	1.758	4.035	1.791	4	4	2.253	42
Row 5	6.49	2.193	4.298	1.791	4	4	2.4	42
Row 6	6.148	2.528	3.62	1.791	4	4	2.021	42
Row 7	12.76	5.258	7.505	1.791	4	4	4.191	42
	Time (hr)	WT				5b KI
pERK	0	0.44	0.29	0.89	0.88	0.37	0.54	0.76	1.08
	0.25	4.16	2.98	2.67	3.89	0.66	0.73	1.73	1.88
	0.5	6.58	5.45	5.21	6.66	0.99	1.01	2.18	2.06
	1	6.43	4.63	4.52	6.33	1.44	1.26	2.16	2.25
	2	6.09	4.56	5.82	7.81	1.95	2.09	3.2	3.95
	4	5.87	4.61	8.99	6.09	2.64	3.12	3.29	4.19
	22	17.8	12.8	8.61	8.8	4.75	4.35	3.29	2.42
2way ANOVA Multiple comparisons
Compare each cell mean with the other cell mean in that row
Number of families	1
Number of comparisons per family	7
Alpha	0.05
Šídák's multiple comparisons test	Mean Diff.	95.00% CI of diff.	Below threshold?	Summary	Adjusted P Value
WT - 5b KI
Row 1	-0.0625	-2.97 to 2.84	No	ns	>0.9999
Row 2	2.18	-0.732 to 5.08	No	ns	0.2534
Row 3	4.42	1.51 to 7.32	Yes	***	0.0007
Row 4	3.7	0.793 to 6.61	Yes	**	0.006
Row 5	3.27	0.365 to 6.18	Yes	*	0.0195
Row 6	3.08	0.173 to 5.99	Yes	*	0.0323
Row 7	8.3	5.39 to 11.2	Yes	****	<0.0001
Test details	Mean 1	Mean 2	Mean Diff.	SE of diff.	N1	N2	t	DF
WT - 5b KI
Row 1	0.625	0.688	-0.0625	1.03	4	4	0.0606	42
Row 2	3.43	1.25	2.18	1.03	4	4	2.11	42
Row 3	5.98	1.56	4.42	1.03	4	4	4.28	42
Row 4	5.48	1.78	3.7	1.03	4	4	3.59	42
Row 5	6.07	2.8	3.27	1.03	4	4	3.17	42
Row 6	6.39	3.31	3.08	1.03	4	4	2.99	42
Row 7	12	3.7	8.3	1.03	4	4	8.05	42
Figure 4c
	Time (hr)	WT				5a KI
pAKT	0	0.3	0.36	0.23	0.078	0.76	0.48	0.3	0.14
	0.25	4.38	3.34	7.13	1.57	1.5	0.73	1.13	0.69
	0.5	12.7	14.1	11.7	3.53	1.67	1.1	2.35	2.37
	1	5.18	6.37	5.11	1.28	0.75	0.46	1.67	1.46
	2	2.96	4.1	3.36	1.12	1.37	0.51	1.59	1.22
	4	0.86	2.24	2.75	1.21	1.17	0.44	2.23	1.32
	22	7.14	8.9	6.04	5.42	1.78	1.23	3.43	3.21
2way ANOVA Multiple comparisons
Compare each cell mean with the other cell mean in that row
Number of families	1
Number of comparisons per family	7
Alpha	0.05
Šídák's multiple comparisons test	Mean Diff.	95.00% CI of diff.	Below threshold?	Summary	Adjusted P Value
WT - 5a KI
Row 1	-0.178	-3.568 to 3.212	No	ns	>0.9999
Row 2	3.093	-0.2979 to 6.483	No	ns	0.0923
Row 3	8.635	5.245 to 12.03	Yes	****	<0.0001
Row 4	3.4	0.009640 to 6.790	Yes	*	0.049
Row 5	1.713	-1.678 to 5.103	No	ns	0.7091
Row 6	0.475	-2.915 to 3.865	No	ns	0.9998
Row 7	4.463	1.072 to 7.853	Yes	**	0.0042
Test details	Mean 1	Mean 2	Mean Diff.	SE of diff.	N1	N2	t	DF
WT - 5a KI
Row 1	0.242	0.42	-0.178	1.202	4	4	0.148	42
Row 2	4.105	1.013	3.093	1.202	4	4	2.572	42
Row 3	10.51	1.873	8.635	1.202	4	4	7.182	42
Row 4	4.485	1.085	3.4	1.202	4	4	2.828	42
Row 5	2.885	1.173	1.713	1.202	4	4	1.424	42
Row 6	1.765	1.29	0.475	1.202	4	4	0.3951	42
Row 7	6.875	2.413	4.463	1.202	4	4	3.712	42
	Time (hr)	WT				5b KI
pAKT	0	0.17	0.13	0.67	0.62	0.077	0.08	0.43	0.9
	0.25	1.6	1.33	2.23	3.49	0.2	0.22	0.86	1.64
	0.5	3.96	3.72	4.77	5.99	0.52	0.56	1.36	1.82
	1	3.33	3.06	4.28	5.68	0.44	0.45	1.34	1.86
	2	2.29	2.17	4.63	6	0.71	0.84	2.2	3.34
	4	1.95	1.85	11.5	5.28	1.76	1.94	3.45	4.72
	22	14.9	11.9	10.7	9.87	2.9	2.3	3.28	2.36
2way ANOVA Multiple comparisons
Compare each cell mean with the other cell mean in that row
Number of families	1
Number of comparisons per family	7
Alpha	0.05
Šídák's multiple comparisons test	Mean Diff.	95.00% CI of diff.	Below threshold?	Summary	Adjusted P Value
WT - 5b KI
Row 1	0.0258	-3.24 to 3.29	No	ns	>0.9999
Row 2	1.43	-1.83 to 4.70	No	ns	0.8284
Row 3	3.55	0.282 to 6.81	Yes	*	0.0264
Row 4	3.07	-0.198 to 6.33	No	ns	0.0767
Row 5	2	-1.26 to 5.26	No	ns	0.4883
Row 6	2.18	-1.09 to 5.44	No	ns	0.3837
Row 7	9.13	5.87 to 12.4	Yes	****	<0.0001
Test details	Mean 1	Mean 2	Mean Diff.	SE of diff.	N1	N2	t	DF
WT - 5b KI
Row 1	0.398	0.372	0.0258	1.16	4	4	0.0223	42
Row 2	2.16	0.73	1.43	1.16	4	4	1.24	42
Row 3	4.61	1.07	3.55	1.16	4	4	3.06	42
Row 4	4.09	1.02	3.07	1.16	4	4	2.65	42
Row 5	3.77	1.77	2	1.16	4	4	1.73	42
Row 6	5.15	2.97	2.18	1.16	4	4	1.88	42
Row 7	11.8	2.71	9.13	1.16	4	4	7.89	42
Figure 4e			WT (10^6)						KI (10^6)
	Stat5a	CD44hi	1.57	1.47	1.16	1.43	0.52	0.7	0.42	0.42	0.53	0.46	0.32	0.65
		CD44lo	0.96	1.52	1.82	1.11	0.64	2.27	0.21	0.16	0.37	0.28	0.23	0.28
	Stat5b	CD44hi	6.59	5.76	6.54	5.92	4.17	5.37	3.2	3.04	3.87	3.52	2.71	4.86
		CD44lo	7.89	6.41	6.92	5.22	5.08	7	2.14	0.73	2.31	1.76	2.01	1.77
	Multiple unpaired t tests
		Discovery?	P value	Mean of WT	Mean of KI	Difference	SE of difference	t ratio	df	q value
	5a CD44hi	Yes	0.0044	1.142	0.4667	0.675	0.1844	3.661	10	0.0044
	5b CD44hi	Yes	0.001	1.387	0.255	1.132	0.2469	4.584	10	0.0014
	5a CD44lo	Yes	0.001	5.725	3.533	2.192	0.4796	4.569	10	0.0014
	5b CD44lo	Yes	<0.0001	6.42	1.787	4.633	0.5016	9.236	10	<0.0001
Figure 4g	CD122hi	WT (10^6)						KI (10^6)
	Stat5a	1.12	1.15	0.83	1.07	0.37	0.5	0.24	0.23	0.2	0.21	0.14	0.28
	Stat5b	0.66	1.23	1.5	0.83	0.46	1.72	0.08	0.05	0.12	0.08	0.06	0.06
	Multiple unpaired t tests
		Discovery?	P value	Mean of WT	Mean of KI	Difference	SE of difference	t ratio	df	q value
	5a CD122hi	Yes	0.0011	0.84	0.2167	0.6233	0.1384	4.503	10	0.0011
	5b CD122hi	Yes	0.0006	1.067	0.075	0.9917	0.2028	4.89	10	0.0011
Figure 4i	CD44hiCD49dlo	WT (10^6)						KI (10^6)
	Stat5a	0.92	0.88	0.91	1.16	0.42	0.54	0.15	0.19	0.32	0.29	0.19	0.35
	Stat5b	0.56	1.25	1.52	0.89	0.46	1.8	0.05	0.04	0.09	0.04	0.14	0.17
	Multiple unpaired t tests
		Below threshold?	P value	Mean of WT	Mean of KI	Difference	SE of difference	t ratio	df	Adjusted P Value
	5a CD44hiCD49dlo	Yes	0.0008	0.805	0.2483	0.5567	0.1166	4.773	10	0.0015
	5b CD44hiCD49dlo	Yes	0.0011	1.08	0.08833	0.9917	0.2196	4.515	10	0.0015
Figure 4k			WT (%)							KI (%)
	Stat5a	CD122lo	3.75	4.11	2.89	2.81	7.49	5.81		6.11	6.51	5.67	4.27	4.71	4.68
		CD122hi	11.6	15.6	8.5	9.01	13.2	15.4		6.53	6.46	4.69	5.43	4.71	5.1
	Stat5b	CD122lo	3.32	2.36	3.85	3.01	5.52	4.82	3.72	6.33	14.8	11.1	11.2	4.34	5.57	8.2
		CD122hi	16.2	18.5	14.2	8.58	9.81	7.08	19.4	3.37	4.47	4.16	3.6	5.96	3.18	2.76
	Multiple unpaired t tests
		Discovery?	P value	Mean of WT	Mean of KI	Difference	SE of difference	t ratio	df	q value
	CD122lo	No	0.333	4.477	5.325	-0.8483	0.8339	1.017	10	0.0841
	CD122hi	Yes	0.0004	12.22	5.487	6.732	1.297	5.191	10	0.0002
	CD122lo	Yes	0.0053	3.8	8.791	-4.991	1.47	3.395	12	0.0018
	CD122hi	Yes	0.0003	13.4	3.929	9.467	1.911	4.954	12	0.0002

## Sheet: Figure 5
Figure 5e
variable	Min.	Lower whisker	Q1	Median	Q3	Upper whisker	Max.
IgG	0.01	1.02	2.29	2.75	3.14	4.4	4.95
S5AWT.IL2.4h	3.46	3.46	4.44	4.81	5.38	6.78	8.74
S5AKI.IL2.4h	2.09	2.96	4.29	4.7	5.19	6.54	8.89
S5BWT.IL2.4h	3.36	3.36	4.42	4.78	5.31	6.64	8.65
S5BKI.IL2.4h	1.19	2.37	3.52	3.9	4.29	5.44	8.32

## Sheet: Figure 6
	Figure 6b: WB using anti-Myc and anti-b-actin antibodies											Figure 6c: WB using anti-Myc and anti-b-actin antibodies
Figure 6e
		E2F1												CCND1												CCNA2												CCNE
		WT (%)				Stat5a KI (%)								WT (%)				Stat5a KI (%)								WT (%)				Stat5a KI (%)								WT (%)				Stat5a KI (%)
	Cont	3	2	4	3	5	6	6	3	4			Cont	6	8	8	4	10	8	6	4	5			Cont	2	2	1	1	3	3	1	2	6			Cont	16	24	3	2	16	13	3	3	3
	IL-2 Day 1	15	22	11	7	15	15	5	3	4			IL-2 Day 1	16	23	23	12	17	16	7	3	5			IL-2 Day 1	10	15	18	8	10	8	5	3	4			IL-2 Day 1	23	32	16	9	23	20	4	2	3
	IL-2 Day 2	44	40	60	44	31	24	21	10	11			IL-2 Day 2	46	41	69	48	32	26	23	11	12			IL-2 Day 2	35	29	62	39	24	17	23	11	8			IL-2 Day 2	50	46	68	48	36	28	22	10	11
	IL-2 Day 3	78	100	100	83	37	47	34	13	13			IL-2 Day 3	78	100	100	84	36	46	37	14	15			IL-2 Day 3	59	100	100	88	28	36	41	17	14			IL-2 Day 3	81	100	100	83	47	53	35	13	13
	Multiple unpaired t tests												Multiple unpaired t tests												Multiple unpaired t tests												Multiple unpaired t tests
		Below threshold?	P value	Mean of WT	Mean of 5a KI	Difference	SE of difference	t ratio	df	Adjusted P Value				Below threshold?	P value	Mean of WT	Mean of 5a KI	Difference	SE of difference	t ratio	df	Adjusted P Value				Below threshold?	P value	Mean of WT	Mean of 5a KI	Difference	SE of difference	t ratio	df	Adjusted P Value				Below threshold?	P value	Mean of WT	Mean of 5a KI	Difference	SE of difference	t ratio	df	Adjusted P Value
	Cont	No	0.048	3	4.8	-1.8	0.752	2.39	7	0.094			Cont	No	0.948	6.5	6.6	-0.1	1.48	0.0674	7	0.948			Cont	No	0.17	1.5	3	-1.5	0.982	1.53	7	0.17			Cont	No	0.541	11.3	7.6	3.65	5.68	0.643	7	0.541
	IL-2 Day 1	No	0.24	13.8	8.4	5.35	4.17	1.28	7	0.24			IL-2 Day 1	No	0.064	18.5	9.6	8.9	4.06	2.19	7	0.125			IL-2 Day 1	No	0.03	12.8	6	6.75	2.49	2.71	7	0.06			IL-2 Day 1	No	0.198	20	10.4	9.6	6.74	1.42	7	0.356
	IL-2 Day 2	Yes	0.002	47	19.4	27.6	5.96	4.63	7	0.007			IL-2 Day 2	Yes	0.004	51	20.8	30.2	7.12	4.24	7	0.011			IL-2 Day 2	Yes	0.012	41.3	16.6	24.7	7.29	3.38	7	0.035			IL-2 Day 2	Yes	0.003	53	21.4	31.6	7.19	4.4	7	0.009
	IL-2 Day 3	Yes	<0.001	90.3	28.8	61.5	9.2	6.68	7	0.001			IL-2 Day 3	Yes	<0.001	90.5	29.6	60.9	8.78	6.93	7	<0.001			IL-2 Day 3	Yes	<0.001	86.8	27.2	59.6	10.4	5.75	7	0.003			IL-2 Day 3	Yes	<0.001	91	32.2	58.8	10.5	5.59	7	0.003
		E2F1												CCND1												CCNA2												CCNE
		WT (%)					Stat5b KI (%)							WT (%)					Stat5b KI (%)							WT (%)					Stat5b KI (%)							WT (%)					Stat5b KI (5)
	Cont	2	1	1	10	10	1	9	10	9			Cont	3	2	2	29	18	2	8	16	15			Cont	1.9	1.1	3.2	10	9	1.6	8.4	12	11			Cont	2	2	1	25	16	1	7	14	16
	IL-2 Day 1	8	4	1	29	25	1	2	10	12			IL-2 Day 1	11	5	1	34	26	2	2	12	12			IL-2 Day 1	13.9	9.9	4.5	27	20	3.9	3	11	12			IL-2 Day 1	12	6	1	35	27	2	2	11	13
	IL-2 Day 2	56	51	50	39	44	5	7	8	11			IL-2 Day 2	56	55	52	40	43	5	7	10	12			IL-2 Day 2	56.4	55.9	50.6	38	44	4.7	8.5	13	17			IL-2 Day 2	58	56	52	41	45	5	7	9	14
	IL-2 Day 3	100	82	85	91	100	6	7	13	15			IL-2 Day 3	100	80	83	90	100	6	7	14	16			IL-2 Day 3	100	76.4	82.8	90	100	5.7	7.7	14	18			IL-2 Day 3	100	77	81	92	100	5	7	15	19
	Multiple unpaired t tests												Multiple unpaired t tests												Multiple unpaired t tests												Multiple unpaired t tests
		Below threshold?	P value	Mean of WT	Mean of 5b KI	Difference	SE of difference	t ratio	df	Adjusted P Value				Below threshold?	P value	Mean of WT	Mean of 5b KI	Difference	SE of difference	t ratio	df	Adjusted P Value				Below threshold?	P value	Mean of WT	Mean of 5b KI	Difference	SE of difference	t ratio	df	Adjusted P Value				Below threshold?	P value	Mean of WT	Mean of 5b KI	Difference	SE of difference	t ratio	df	Adjusted P Value
		No	0.446	4.8	7.25	-2.45	3.038	0.8065	7	0.558			Cont	No	0.938	10.8	10.25	0.55	6.839	0.08042	7	0.938			Cont	No	0.312	5.04	8.25	-3.21	2.945	1.09	7	0.312			Cont	No	0.963	9.2	9.5	-0.3	6.251	0.04799	7	0.963
		No	0.335	13.4	6.25	7.15	6.906	1.035	7	0.558			IL-2 Day 1	No	0.304	15.4	7	8.4	7.578	1.109	7	0.516			IL-2 Day 1	No	0.165	15.06	7.475	7.585	4.891	1.551	7	0.303			IL-2 Day 1	No	0.272	16.2	7	9.2	7.71	1.193	7	0.47
		Yes	<0.001	48	7.75	40.25	3.52	11.43	7	<0.001			IL-2 Day 2	Yes	<0.001	49.2	8.5	40.7	3.926	10.37	7	<0.001			IL-2 Day 2	Yes	<0.001	48.98	10.8	38.18	4.652	8.206	7	<0.001			IL-2 Day 2	Yes	<0.001	50.4	8.75	41.65	4.04	10.31	7	<0.001
		Yes	<0.001	91.6	10.25	81.35	4.647	17.51	7	<0.001			IL-2 Day 3	Yes	<0.001	90.6	10.75	79.85	5.208	15.33	7	<0.001			IL-2 Day 3	Yes	<0.001	89.84	11.35	78.49	5.854	13.41	7	<0.001			IL-2 Day 3	Yes	<0.001	90	11.5	78.5	6.132	12.8	7	<0.001
Figure 6f
		CDK7												CDK2												CDK4												CDK6
		WT (%)				Stat5a KI (%)								WT (%)				Stat5a KI (%)								WT (%)				Stat5a KI (%)								WT (%)				Stat5a KI (%)
	Cont	3	3	5	3	6	6	4	3	3			Cont	3	7	1	1	7	8	1	2	6			Cont	6	11	3	2	10	10	2	4	9			Cont	5	9	3	2	10	10	2	5	11
	IL-2 Day 1	15	21	11	7	15	12	4	3	3			IL-2 Day 1	19	27	18	8	25	22	5	3	4			IL-2 Day 1	16	27	20	9	23	18	5	4	5			IL-2 Day 1	16	25	22	10	21	19	7	5	6
	IL-2 Day 2	47	41	61	46	32	25	22	10	12			IL-2 Day 2	49	46	62	39	39	32	23	11	8			IL-2 Day 2	52	48	65	43	39	30	26	13	10			IL-2 Day 2	48	46	64	42	39	30	26	13	10
	IL-2 Day 3	81	100	100	83	36	50	36	13	13			IL-2 Day 3	88	100	100	88	58	68	41	17	14			IL-2 Day 3	89	100	100	90	58	68	45	20	17			IL-2 Day 3	88	100	100	89	57	66	45	20	18
	Multiple unpaired t tests												Multiple unpaired t tests												Multiple unpaired t tests												Multiple unpaired t tests
		Below threshold?	P value	Mean of WT	Mean of 5a KI	Difference	SE of difference	t ratio	df	Adjusted P Value				Below threshold?	P value	Mean of WT	Mean of 5a KI	Difference	SE of difference	t ratio	df	Adjusted P Value				Below threshold?	P value	Mean of WT	Mean of 5a KI	Difference	SE of difference	t ratio	df	Adjusted P Value				Below threshold?	P value	Mean of WT	Mean of 5a KI	Difference	SE of difference	t ratio	df	Adjusted P Value
	Cont	No	0.343	3.5	4.4	-0.9	0.886	1.02	7	0.343			Cont	No	0.4	3	4.8	-1.8	2.01	0.896	7	0.6			Cont	No	0.582	5.5	7	-1.5	2.6	0.577	7	0.582			Cont	No	0.275	4.75	7.6	-2.85	2.4	1.19	7	0.385
	IL-2 Day 1	No	0.161	13.5	7.4	6.1	3.9	1.57	7	0.297			IL-2 Day 1	No	0.368	18	11.8	6.2	6.44	0.963	7	0.6			IL-2 Day 1	No	0.25	18	11	7	5.58	1.25	7	0.437			IL-2 Day 1	No	0.216	18.3	11.6	6.65	4.89	1.36	7	0.385
	IL-2 Day 2	Yes	0.002	48.8	20.2	28.6	5.99	4.77	7	0.006			IL-2 Day 2	Yes	0.013	49	22.6	26.4	7.95	3.32	7	0.038			IL-2 Day 2	Yes	0.006	52	23.6	28.4	7.38	3.85	7	0.019			IL-2 Day 2	Yes	0.009	50	23.6	26.4	7.44	3.55	7	0.028
	IL-2 Day 3	Yes	<0.001	91	29.6	61.4	9.4	6.53	7	0.001			IL-2 Day 3	Yes	0.003	94	39.6	54.4	12.6	4.33	7	0.014			IL-2 Day 3	Yes	0.003	94.8	41.6	53.2	11.8	4.51	7	0.011			IL-2 Day 3	Yes	0.002	94.3	41.2	53.1	11.3	4.68	7	0.009
		CDK7												CDK2												CDK4												CDK4
		WT (%)					Stat5b KI (%)							WT (%)					Stat5b KI (%)							WT (%)					Stat5b KI (%)							WT (%)					Stat5b KI (%)
	Cont	3	2	2	23	17	1	8	14	12			Cont	1	1	1	3	2	1	10	4	5			Cont	1	1	1	12	8	1	9	11	12			Cont	3	4	2	9	8	3	16	15	13
	IL-2 Day 1	10	6	1	31	23	2	2	11	11			IL-2 Day 1	10	8	7	18	15	7	3	5	8			IL-2 Day 1	10	6	7	23	19	7	2	7	10			IL-2 Day 1	14	10	11	24	19	13	4	10	12
	IL-2 Day 2	58	54	54	38	43	6	8	8	10			IL-2 Day 2	48	46	40	33	36	5	8	6	10			IL-2 Day 2	47	43	45	37	39	5	9	7	12			IL-2 Day 2	51	51	45	35	38	7	10	9	13
	IL-2 Day 3	100	85	88	89	100	6	7	11	13			IL-2 Day 3	100	79	72	87	100	9	8	11	15			IL-2 Day 3	100	66	64	88	100	10	8	13	17			IL-2 Day 3	100	80	76	87	100	14	10	14	18
	Multiple unpaired t tests												Multiple unpaired t tests												Multiple unpaired t tests												Multiple unpaired t tests
		Below threshold?	P value	Mean of WT	Mean of 5b KI	Difference	SE of difference	t ratio	df	Adjusted P Value				Below threshold?	P value	Mean of WT	Mean of 5b KI	Difference	SE of difference	t ratio	df	Adjusted P Value				Below threshold?	P value	Mean of WT	Mean of 5b KI	Difference	SE of difference	t ratio	df	Adjusted P Value				Below threshold?	P value	Mean of WT	Mean of 5b KI	Difference	SE of difference	t ratio	df	Adjusted P Value
	Cont	No	0.911	9.4	8.75	0.65	5.624	0.1156	7	0.911			Cont	No	0.086	1.6	5	-3.4	1.705	1.995	7	0.113			Cont	No	0.319	4.6	8.25	-3.65	3.401	1.073	7	0.319			Cont	No	0.07	5.2	11.75	-6.55	3.059	2.141	7	0.134
	IL-2 Day 1	No	0.289	14.2	6.5	7.7	6.707	1.148	7	0.494			IL-2 Day 1	No	0.058	11.6	5.75	5.85	2.585	2.263	7	0.113			IL-2 Day 1	No	0.158	13	6.5	6.5	4.112	1.581	7	0.291			IL-2 Day 1	No	0.134	15.6	9.75	5.85	3.457	1.692	7	0.134
	IL-2 Day 2	Yes	<0.001	49.4	8	41.4	4.356	9.504	7	<0.001			IL-2 Day 2	Yes	<0.001	40.6	7.25	33.35	3.382	9.86	7	<0.001			IL-2 Day 2	Yes	<0.001	42.2	8.25	33.95	2.478	13.7	7	<0.001			IL-2 Day 2	Yes	<0.001	44	9.75	34.25	3.885	8.817	7	<0.001
	IL-2 Day 3	Yes	<0.001	92.4	9.25	83.15	3.878	21.44	7	<0.001			IL-2 Day 3	Yes	<0.001	87.6	10.75	76.85	6.484	11.85	7	<0.001			IL-2 Day 3	Yes	<0.001	83.6	12	71.6	9.132	7.841	7	<0.001			IL-2 Day 3	Yes	<0.001	88.6	14	74.6	5.822	12.81	7	<0.001

## Sheet: Supplementary Figure 1
Supplementary Figure 1e
Age	WT Male (Gm)													Stat5b KI Male (Gm)
1 month	20.7	23.1	23.5	21	19.5	21.7	22.3	22.1	23.7	22	20			14.2	14.2	14.3	13.7	12.1	12.9	12.7	14.9	14.1
2 Month	27.7	22.6	25	25.8	22.8	22.5	23.4	29.3	20.2	23.8	25	24.9	23.3	19.7	15	16.5	15.3	16.3	15.5	16	14.2	15.3	12	18	19	16.3	15.8
3 Month	28	27.3	27.4	32	31.2	30.2	31.69	29.39						18.2	23	23.9	19.24	18.1	25.6	23.13
4 Month	34.3	27.5	30.8	29.5	28.8	27.15	25.6	27.45	25.2	25.76	27.15	25.6		18.5	17.38	19.29	15.03	18.29	18.5	17.38	19.8
2way ANOVA Multiple tests
Compare each cell mean with the other cell mean in that row
Number of families	1
Number of comparisons per family	4
Alpha	0.05
Šídák's multiple comparisons test	Mean Diff.	95.00% CI of diff.	Below threshold?	Summary	Adjusted P Value
WT - STAT5bY699F KI
1 mo	8.104	6.675 to 9.533	Yes	****	<0.0001
2 mo	8.266	6.010 to 10.52	Yes	****	<0.0001
3 mo	8.052	4.018 to 12.09	Yes	***	0.0005
4 mo	9.88	7.324 to 12.44	Yes	****	<0.0001
Test details	Mean 1	Mean 2	Mean Diff.	SE of diff.	N1	N2	t	DF
WT - STAT5bY699F KI
1 mo	21.78	13.68	8.104	0.5146	11	9	15.75	17.36
2 mo	24.33	16.06	8.266	0.836	13	14	9.888	23.22
3 mo	29.65	21.6	8.052	1.33	8	7	6.054	9.91
4 mo	27.9	18.02	9.88	0.922	12	8	10.72	17.61
Supplementary Figure 1f
Age	WT Female (Gm)																Stat5b KI Female (Gm)
1 month	18.6	18.9	20.4	17.7	19.3	18.5	18.6	16.7	19.1	18.4	18.7	15	17	15	11	11	11.1	14.7	13.3	13.9	14.7	7
2 Month	20.3	17.3	18.2	20.5	19.6	19	19.1	17.9	20.3	18	21.8	20.2	21				16.6	16.4	15.6	14.8	19	18	18.6	18.4	20.5	19.4
3 Month	22.4	22.1	22.4	21.6	19.7	20.3	20.2	23.8	22.1	23.6							22.3	18.5	19	19.1
4 Month	25.6	24	22.8	21.8	23.8	22.6	23.8	22.4	20.59	20.31	20.76	25.2					20.6	24.4	21.1	22.3	20.87	16.07	15.53
2way ANOVA Multiple tests
Compare each cell mean with the other cell mean in that row
Number of families	1
Number of comparisons per family	4
Alpha	0.05
Šídák's multiple comparisons test	Mean Diff.	95.00% CI of diff.	Below threshold?	Summary	Adjusted P Value
WT - STAT5bY699F KI
1 mo	4.669	0.2602 to 9.077	Yes	*	0.0377
2 mo	1.747	-0.1715 to 3.665	No	ns	0.0825
3 mo	2.095	-1.739 to 5.929	No	ns	0.3092
4 mo	2.681	-1.514 to 6.875	No	ns	0.2709
Test details	Mean 1	Mean 2	Mean Diff.	SE of diff.	N1	N2	t
WT - STAT5bY699F KI
1 mo	17.12	12.45	4.669	1.404	16	6	3.325
2 mo	19.48	17.73	1.747	0.6852	13	10	2.55
3 mo	21.82	19.73	2.095	0.9733	10	4	2.153
4 mo	22.81	20.12	2.681	1.318	12	7	2.034
Supplementary Figure 1g
Age	WT Male (Gm)																			Stat5a KI Male (Gm)
1 month	20.8	21.2	19	19.2	14.6	19.1	21.3	14.6	20.7	20.3	19.2									19.5	19.3	17.4	17.4	14.7	19.6	16.5	15.4	15.5	14.7	18.2	19.3	19.2
2 Month	23.8	21.9	19	25.3	20.9	21.3	22.1	22	23.7	23.8	21.2	23.4	25.3	25.5	23.1	25.5	23.9	23.3	23.4	24.3	23.7	20.7	19.6	20	22.5	21.2	20.7	22	23.4	22.7	22.2	23.5	25	22.6	22.1	21.7	22	18.6
3 Month	26.1	21.1	24.7	22.9	24.5	25.2	25.4													22.8	25.1	26.2	24.8	23.6	23.4	20.4	22.1	27.7	25.1
4 Month	28	27.9	30.1	29.7	25.1	27.7	22.4	22.5	25.04	26.5	24.98	24.72	21.23	17.91						26	27.8	29.8	25.7	26.4	24.2	21.7	22.53	22.98	25.05	23.78	22.44
2way ANOVA Multiple tests
Compare each cell mean with the other cell mean in that row
Number of families	1
Number of comparisons per family	4
Alpha	0.05
Šídák's multiple comparisons test	Mean Diff.	95.00% CI of diff.	Below threshold?	Summary	Adjusted P Value
WT - STAT5aY694F KI
1 mo	1.652	-0.7952 to 4.100	No	ns	0.2805
2 mo	1.047	-0.3952 to 2.490	No	ns	0.2357
3 mo	0.1514	-2.488 to 2.791	No	ns	0.9997
4 mo	0.405	-2.692 to 3.502	No	ns	0.9945
Test details	Mean 1	Mean 2	Mean Diff.	SE of diff.	N1	N2	t	DF
WT - STAT5aY694F KI
1 mo	19.09	17.44	1.652	0.8905	11	13	1.856	19.07
2 mo	23.07	22.03	1.047	0.5501	19	19	1.904	35.81
3 mo	24.27	24.12	0.1514	0.9298	7	10	0.1629	14.55
4 mo	25.27	24.87	0.405	1.148	14	12	0.3529	23.23
Supplementary Figure 1h
Age	WT Female (Gm)																	Stat5a KI Female (Gm)
1 month	16.1	16.7	17.2	18.3	15.9	15.1	17.6	16.6	15.2	15.4	12.3	14.6	16.4	17	18	18.6	17.3	17.1	14.8	16.6	16.5	17.2	15.8	16.3	13.7	14.9	12.1	12.4	14	13.6	11.2	13.4	15.5	15.6	15.5	16.8	15.8
2 Month	16.4	19	17.7	21.1	17.8	17.3	19.7	19.65	19.74	20	19.6	21.5	18	19.4	18.4			19.5	19.1	17.15	17.5	17.9	19	19	19.1	16.8	18.5
3 Month	18.4	16.8	15	16.4	19.5	23.1												20.2	17.4	18.6	16.4	17.1	21	19.9	22.1
4 Month	19.5	23	18	20.29	19.55	20.61												21.9	21.1	20.8	18.8	21.1	16.4	21.1	17.41	19.89
2way ANOVA Multiple tests
Compare each cell mean with the other cell mean in that row
Number of families	1
Number of comparisons per family	4
Alpha	0.05
Šídák's multiple comparisons test	Mean Diff.	95.00% CI of diff.	Below threshold?	Summary	Adjusted P Value
WT - STAT5aY694F KI
1 mo	1.431	0.003245 to 2.858	Yes	*	0.0493
2 mo	0.6643	-0.6087 to 1.937	No	ns	0.53
3 mo	-0.8875	-5.194 to 3.419	No	ns	0.9533
4 mo	0.325	-2.388 to 3.038	No	ns	0.9948
Test details	Mean 1	Mean 2	Mean Diff.	SE of diff.	N1	N2	t	DF
WT - STAT5aY694F KI
1 mo	16.37	14.94	1.431	0.5435	17	20	2.632	34.9
2 mo	19.02	18.36	0.6643	0.4712	15	10	1.41	22.98
3 mo	18.2	19.09	-0.8875	1.374	6	8	0.6458	8.597
4 mo	20.16	19.83	0.325	0.9262	6	9	0.3509	11.87

## Sheet: Supplementary Figure 2
Supplementary Figure 2a
	WT (10^6)											KI (10^6)
Stat5a	62.5	58.5	105	67	75	102	94.5	97	78	58	62	68.5	50.5	73.5	31	35.5	47	57	84.5	51	55.5	43.5
Stat5b	98	67.5	59.5	90	160	131.5	59.25	70.5	65.25			64	43.5	53.5	35.5	57	58	65.5	32.25	25.5	43.5
Stat5a/Stat5b	97	68.5	37	86.5	69	45.75	10.5	65.25				77.5	78.5	62.5	55	60.5	51.75	51	42
Multiple unpaired t tests
	Discovery?	P value	Mean of WT	Mean of KI	Difference	SE of difference	t ratio	df	q value
Stat5a	Yes	0.0041	78.14	54.32	23.82	7.341	3.245	20	0.002
Stat5b	Yes	0.0033	89.06	47.83	41.23	12.09	3.409	17	0.002
Stat5a/b	No	0.9932	59.94	59.84	0.09375	10.85	0.008644	14	0.3344
Supplementary Figure 2c 1st panel
		WT (%)													KI (%)
Stat5a	CD4-CD8-	12	13.2	23.2	17.8	13.8	11.9	12.4	8.89	13	11.4	8.13	7.87	8.55	6.9	6.76	11.6	18.2	8.78	11.9	7.77	11.7	6.58	7.31	7.24	16
	CD4+CD8+	63.1	63	53.8	65.2	67	68.3	72.7	75.4	71.6	71.2	74.5	73.5	75	70.2	69.8	65.1	61.5	75.9	68.3	72.8	70.9	77.3	75.7	73.4	65.1
	CD4-CD8+	2.36	1.86	2.33	2.01	2.22	1.72	1.26	1.46	1.23	1.42	3.23	3.11	3	2.08	2.01	2.11	1.86	1.47	1.72	1.87	1.27	1.3	3.29	2.85	3.1
	CD4+CD8-	13.6	11.7	10.7	7.33	10.3	14.2	9.8	9.97	8.13	10.6	7.87	9.16	7.21	13.8	13.7	13.1	9.66	9.33	14.2	13.1	8.77	10.6	7.78	10.1	9.79
Multiple unpaired t tests
	Discovery?	P value	Mean of WT	Mean of Y694F KI	Difference	SE of difference	t ratio	df	q value
CD4-CD8-	No	0.1528	12.47	10.06	2.411	1.63	1.479	23	0.4512
CD4+CD8+	No	0.4578	68.79	70.5	-1.708	2.261	0.7551	23	0.6166
CD4-CD8+	No	0.9551	2.093	2.078	0.01558	0.2737	0.05692	23	0.9646
CD4+CD8-	No	0.2234	10.04	11.16	-1.117	0.8926	1.251	23	0.4512
Supplementary Figure 2c 2nd panel
		WT (%)									KI (%)
Stat5b	CD4-CD8-	3.94	8.75	5.43	10.6	8.03	11.2	8.07	12.1	10.9	2.06	2.78	11.9	3.74	11.1	9.35	9.32	7.31	6.36	7.99
	CD4+CD8+	81.7	72.1	79.1	74.3	75.8	75.5	74.1	68.3	68.8	87.8	84.3	70.9	82.4	76.2	77.1	78.1	75.9	76.6	73.8
	CD4-CD8+	2.83	2.19	1.14	1.24	1.62	1.18	3.85	3.08	4.72	1.41	1.74	0.82	1.03	0.78	0.74	0.77	4.11	4.38	4.11
	CD4+CD8-	9	10.5	8.42	8.36	10.8	6.52	7.61	8.42	7.62	7.3	9.03	7.88	7.83	5.84	7.65	5.94	6.95	7.29	8.07
Multiple unpaired t tests
	Discovery?	P value	Mean of WT	Mean of Y699F KI	Difference	SE of difference	t ratio	df	q value
CD4-CD8-	No	0.284	8.78	7.191	1.589	1.436	1.106	17	0.3824
CD4+CD8+	No	0.0925	74.41	78.31	-3.899	2.187	1.783	17	0.1868
CD4-CD8+	No	0.5152	2.428	1.989	0.4388	0.6603	0.6646	17	0.5204
CD4+CD8-	No	0.0389	8.583	7.378	1.205	0.5387	2.238	17	0.1573
Supplementary Figure 2c 3rd panel
		WT (%)							KI (%)
Stat5a/Stat5b	CD4-CD8-	10.4	9.58	9.32	6.79	5.66	7.66	8.88	4.81	7.28	7.12	7.43	6.69	9.33	11.5	6.91
	CD4+CD8+	75.1	72.7	79.4	80.5	81.1	77.9	71.9	82.2	79.8	81.6	80.6	77.5	73.6	72.8	77.2
	CD4-CD8+	1.12	1.11	1.12	1.54	1.15	3.54	4.02	0.93	0.68	1.32	1.05	1.49	3.16	4.06	5.59
	CD4+CD8-	9.12	12.5	6.61	7.87	9.01	5.56	8.7	9.04	8.31	6.83	7.09	10.7	8.36	5.87	4.71
Multiple unpaired t tests
	Discovery?	P value	Mean of WT	Mean of Y694F+/-Y699F+/-	Difference	SE of difference	t ratio	df	q value
CD4-CD8-	No	0.4829	8.327	7.634	0.6934	0.9599	0.7223	13	0.6874
CD4+CD8+	No	0.5276	76.94	78.16	-1.22	1.879	0.649	13	0.6874
CD4-CD8+	No	0.6806	1.943	2.285	-0.3421	0.8126	0.4211	13	0.6874
CD4+CD8-	No	0.4266	8.481	7.614	0.8677	1.057	0.8206	13	0.6874
Supplementary Figure 2c 4th panel
		WT (10^6)													KI (10^6)
Stat5a	CD4-CD8-	7.5	7.722	24.36	11.926	10.35	14.042	17.112	9.0678	12.285	11.058	6.3414	4.5646	5.301	4.7265	3.4138	8.526	5.642	3.1169	7.497	3.6519	6.669	5.5601	3.7281	4.0182	6.96
	CD4+CD8+	39.4375	36.855	56.49	43.684	50.25	80.594	100.326	76.908	67.662	69.064	58.11	42.63	46.5	48.087	35.249	47.8485	19.065	26.9445	43.029	34.216	40.413	65.3185	38.607	40.737	28.3185
	CD4-CD8+	1.475	1.0881	2.4465	1.3467	1.665	2.0296	1.7388	1.4892	1.16235	1.3774	2.5194	1.8038	1.86	1.4248	1.01505	1.55085	0.5766	0.52185	1.0836	0.8789	0.7239	1.0985	1.6779	1.58175	1.3485
	CD4+CD8-	8.5	6.8445	11.235	4.9111	7.725	16.756	13.524	10.1694	7.68285	10.282	6.1386	5.3128	4.4702	9.453	6.9185	9.6285	2.9946	3.31215	8.946	6.157	4.9989	8.957	3.9678	5.6055	4.25865
Multiple unpaired t tests
	Discovery?	P value	Mean of WT	Mean of Y694F KI	Difference	SE of difference	t ratio	df	q value
CD4-CD8-	Yes	0.0024	10.89	5.292	5.602	1.639	3.417	23	0.0013
CD4+CD8+	Yes	0.0045	59.12	38.99	20.13	6.387	3.152	23	0.0015
CD4-CD8+	Yes	0.0027	1.692	1.124	0.5689	0.169	3.366	23	0.0013
CD4+CD8-	No	0.0593	8.735	6.266	2.468	1.244	1.984	23	0.015
Supplementary Figure 2c 5th panel
		WT (10^6)									KI (10^6)
Stat5b	CD4-CD8-	3.8612	5.90625	3.23085	9.54	12.848	14.728	4.78148	8.5305	7.11225	1.3184	1.2093	6.3665	1.3277	6.327	5.423	6.1046	2.35747	1.6218	3.47565
	CD4+CD8+	80.066	48.6675	47.0645	66.87	121.28	99.2825	43.9042	48.1515	44.892	56.192	36.6705	37.9315	29.252	43.434	44.718	51.1555	24.4778	19.533	32.103
	CD4-CD8+	2.7734	1.47825	0.6783	1.116	2.592	1.5517	2.28112	2.1714	3.0798	0.9024	0.7569	0.4387	0.36565	0.4446	0.4292	0.50435	1.32547	1.1169	1.78785
	CD4+CD8-	8.82	7.0875	5.0099	7.524	17.28	8.5738	4.50892	5.9361	4.97205	4.672	3.92805	4.2158	2.77965	3.3288	4.437	3.8907	2.24138	1.85895	3.51045
Multiple unpaired t tests
	Discovery?	P value	Mean of WT	Mean of Y699F KI	Difference	SE of difference	t ratio	df	q value
CD4-CD8-	Yes	0.0095	7.838	3.553	4.284	1.465	2.925	17	0.0095
CD4+CD8+	Yes	0.0077	66.69	37.55	29.14	9.64	3.023	17	0.0095
CD4-CD8+	Yes	0.0012	1.969	0.8072	1.162	0.3001	3.872	17	0.0049
CD4+CD8-	Yes	0.0038	7.746	3.486	4.26	1.271	3.351	17	0.0076
Supplementary Figure 2c 6th panel
		WT (10^6)							KI (10^6)
Stat5a/Stat5b	CD4-CD8-	10.088	6.5623	3.4484	5.87335	3.9054	3.50445	5.7942	3.72775	5.7148	4.45	4.0865	4.04745	4.82827	5.865	2.9022
	CD4+CD8+	72.847	49.7995	29.378	69.6325	55.959	35.6392	46.9147	63.705	62.643	51	44.33	46.8875	38.088	37.128	32.424
	CD4-CD8+	1.0864	0.76035	0.4144	1.3321	0.7935	1.61955	2.62305	0.72075	0.5338	0.825	0.5775	0.90145	1.6353	2.0706	2.3478
	CD4+CD8-	8.8464	8.5625	2.4457	6.80755	6.2169	2.5437	5.67675	7.006	6.52335	4.26875	3.8995	6.4735	4.3263	2.9937	1.9782
Multiple unpaired t tests
	Discovery?	P value	Mean of WT	Mean of Y694F+/-Y699F+/-	Difference	SE of difference	t ratio	df	q value
CD4-CD8-	No	0.23	5.597	4.453	1.144	0.9082	1.259	13	0.6388
CD4+CD8+	No	0.5484	51.45	47.03	4.427	7.185	0.6162	13	0.7385
CD4-CD8+	No	0.9345	1.233	1.202	0.03124	0.3731	0.08373	13	0.9439
CD4+CD8-	No	0.3162	5.871	4.684	1.188	1.139	1.042	13	0.6388
Supplementary Figure 2d
	WT (10^6)													KI (10^6)
Stat5a	53.5	67	67	46	67.5	67	100	59	71.5	85	83	55.5	53.5	45	50.5	50	48.5	59.5	48	67.5	57	63	40	40	33
Stat5b	73	83.5	50.5	118	70	76.5	72	105	62.5	60.5	67			36	23.5	19	19.5	39	45	73	19	51	24	25	19
Stat5a/Stat5b	80	78.5	71.5	50	101	72	70	106	75.5	105.5	77.5	52		60	48	40	35	45.5	36.5	80	58.5	60	62	64	100.5
Multiple unpaired t tests
	Below threshold?	P value	Mean of WT	Mean of Mut	Difference	SE of difference	t ratio	df	Adjusted P Value
Stat5a	Yes	0.0029	67.35	50.17	17.18	5.162	3.328	23	0.0058
Stat5b	Yes	<0.0001	76.23	32.75	43.48	7.618	5.708	21	<0.0001
Stat5a/Stat5b	Yes	0.012	78.29	57.5	20.79	7.588	2.74	22	0.012
Supplementary Figure 2f left panel
		WT (%)													KI (%)
B Cells	Stat5a	41.7	44	52.9	48.6	55.9	44.8	59.9	42.8	45.3	52.3	51.3	50.3	46.4	50.8	45.7	48	45	43.5	47.2	44.7	48.3	44.7	51.6	33.5	52.7
	Stat5b	60.3	61.1	47.2	52.9	50.3	44.3	44.1	47.3	45.8	52.9	58.5			65.6	64.9	48.1	50.7	44.3	48.3	50.7	43.8	58.6	61.4	57.3	54.3
	Stat5a/Stat5b	58.2	49.6	60.3	58.8	47.1	45.9	44.3	44.1	47.3	52.9	66.4	51.9		49.9	41	61.2	59	38.6	67.3	50.7	43.8	58.6	50	55.3	58.8
T Cells	Stat5a	46.5	45.5	38.6	42.4	36.7	40.9	28.7	39.7	42	33.1	29.8	26.6	31.4	27.6	42.8	43.5	47.4	46.5	37.9	41.2	38.7	37.7	31.9	25.8	26
	Stat5b	31.9	30.6	40.9	39.2	37.4	38.1	35.9	33.9	34.7	29.1	28.1			24.2	25.3	35.4	36.9	43.9	37.6	31	22.9	25	23.2	27.1	23.5
	Stat5a/Stat5b	25.9	39.5	30.9	30.9	40.7	42.1	32.2	18.7	31.8	28.1	24	31.6		39.6	41.3	31.2	32.8	49.3	25.4	24.4	27.3	27.5	25.9	21.9	20.1
Multiple unpaired t tests
		Below threshold?	P value	Mean of WT	Mean of KI	Difference	SE of difference	t ratio	df	Adjusted P Value
B Cells	Stat5a	No	0.222	48.9	46.3	2.63	2.1	1.26	23	0.715
	Stat5b	No	0.372	51.3	54	-2.66	2.92	0.913	21	0.844
	Stat5a/Stat5b	No	0.852	52.2	52.9	-0.617	3.27	0.189	22	0.992
T Cells	Stat5a	No	0.95	37.1	37.3	-0.181	2.86	0.0632	23	0.992
	Stat5b	No	0.062	34.5	29.7	4.86	2.47	1.97	21	0.32
	Stat5a/Stat5b	No	0.804	31.4	30.6	0.808	3.22	0.251	22	0.992
Supplementary Figure 2f right panel
		WT (10^6)													KI (10^6)
B Cells	Stat5a	27.939	20.24	35.7075	32.562	55.9	23.968	40.133	25.252	32.3895	44.455	42.579	27.9165	24.824	25.654	22.85	23.28	26.775	20.88	21.24	30.1725	27.531	28.161	20.64	13.4	17.391
	Stat5b	44.019	51.0185	23.836	62.422	35.21	33.8895	31.752	49.665	28.625	32.0045	39.195			23.616	15.2515	9.139	9.8865	17.277	21.735	37.011	8.322	29.886	14.736	14.325	10.317
	Stat5a/Stat5b	46.56	38.936	43.1145	29.4	47.571	33.048	31.01	46.746	35.7115	55.8095	51.46	26.988		29.94	19.68	24.48	20.65	17.563	24.5645	40.56	25.623	35.16	31	35.392	59.094
T Cells	Stat5a	31.155	20.93	26.055	28.408	36.7	21.8815	19.229	23.423	30.03	28.135	24.734	14.763	16.799	13.938	21.4	21.0975	28.203	22.32	17.055	27.81	22.059	23.751	12.76	10.32	8.58
	Stat5b	23.287	25.551	20.6545	46.256	26.18	29.1465	25.848	35.595	21.6875	17.6055	18.827			8.712	5.9455	6.726	7.1955	17.121	16.92	22.63	4.351	12.75	5.568	6.775	4.465
	Stat5a/Stat5b	20.72	31.0075	22.0935	15.45	41.107	30.312	22.54	19.822	24.009	29.6455	18.6	16.432		23.76	19.824	12.48	11.48	22.4315	9.271	19.52	15.9705	16.5	16.058	14.016	20.2005
Multiple unpaired t tests
		Below threshold?	P value	Mean of WT	Mean of KI	Difference	SE of difference	t ratio	df	Adjusted P Value
B Cells	Stat5a	Yes	0.004	33.4	23.2	10.2	3.22	3.18	23	0.017
	Stat5b	Yes	<0.001	39.2	17.6	21.6	4.26	5.07	21	<0.001
	Stat5a/Stat5b	No	0.026	40.5	30.3	10.2	4.27	2.39	22	0.051
T Cells	Stat5a	No	0.035	24.8	19.1	5.68	2.54	2.24	23	0.051
	Stat5b	Yes	<0.001	26.4	9.93	16.5	3	5.5	21	<0.001
	Stat5a/Stat5b	Yes	0.007	24.3	16.8	7.52	2.5	3	22	0.019
Supplementary Figure 2h left panel
	WT (%)												KI (%)
CD4+	13.5	29	19.5	18.7	23.6467	24.1233	17.0982	9.7614	17.6172	14.6963	11.04	20.8876	19.7	20.7	24.2	26.5	31.2069	14.097	16.6408	19.0554	18.59	17.4566	15.5052	14.1906
CD8+	4.71	16.8	12.5	11.1	14.0415	14.0614	10.8514	5.2173	10.3668	10.9028	9.648	8.9112	7.27	5.29	9.21	9.38	14.6914	4.5466	4.3676	4.914	5.5	6.734	3.8982	3.9597
Multiple unpaired t tests
	Discovery?	P value	Mean of WT	Mean of Y694F+/-Y699F+/-	Difference	SE of difference	t ratio	df	q value
CD4+	No	0.4978	18.3	19.82	-1.523	2.209	0.6894	22	0.5028
CD8+	No	0.0062	10.76	6.647	4.112	1.357	3.03	22	0.0124
Supplementary Figure 2h right panel
	WT (10^6)												KI (10^6)
CD4+	10.8	22.765	13.9425	9.35	23.8832	17.3688	11.9687	10.3471	13.301	15.5046	8.556	10.8616	11.82	9.936	9.68	9.275	14.1991	5.14541	13.3126	11.1474	11.154	10.8231	9.92333	14.2616
CD8+	3.768	13.188	8.9375	5.55	14.1819	10.1242	7.59598	5.53034	7.82693	11.5025	7.4772	4.63382	4.362	2.5392	3.684	3.283	6.68459	1.65951	3.49408	2.87469	3.3	4.17508	2.49485	3.9795
Multiple unpaired t tests
	Discovery?	P value	Mean of WT	Mean of Y694F+/-Y699F+/-	Difference	SE of difference	t ratio	df	q value
CD4+	No	0.0633	14.05	10.89	3.164	1.618	1.956	22	0.032
CD8+	Yes	0.0001	8.36	3.544	4.815	1.031	4.669	22	0.0001
Supplementary Figure 2j top left panel						Supplementary Figure 2j top right panel
Frequency (%)			Unpaired t test			Number (10^6)			Unpaired t test
WT	Stat5a/Stat5b het		Table Analyzed	CD4+CD25+%		WT	Stat5a/Stat5b het		Table Analyzed	CD4+CD25+#
6.52	5.12					7.0416	6.05184
6.75	5.03		Column B	Y694F+/-Y699F+/-		15.3664	4.99781		Column B	Y694F+/-Y699F+/-
5.36	3.28		vs.	vs.		7.47318	3.17504		vs.	vs.
4.54	3.11		Column A	WT		4.2449	2.88453		Column A	WT
3.7	2.9					8.83677	4.11775
4.04	3.14		Unpaired t test			7.01699	1.61566		Unpaired t test
3.69	4.71		P value	0.1303		4.41647	6.27025		P value	0.041
6.63	5.18		P value summary	ns		6.86012	5.77436		P value summary	*
4.75	3.75		Significantly different (P < 0.05)?	No		6.31797	4.18275		Significantly different (P < 0.05)?	Yes
4.29	2.77		One- or two-tailed P value?	Two-tailed		6.65147	2.998		One- or two-tailed P value?	Two-tailed
3.7	3.77		t, df	t=1.572, df=22		3.16572	3.74109		t, df	t=2.170, df=22
2.4	4.61					2.60677	6.57458
			How big is the difference?						How big is the difference?
			Mean of column A	4.698					Mean of column A	6.667
			Mean of column B	3.948					Mean of column B	4.365
			Difference between means (B - A) ± SEM	-0.7500 ± 0.4772					Difference between means (B - A) ± SEM	-2.301 ± 1.060
			95% confidence interval	-1.740 to 0.2396					95% confidence interval	-4.500 to -0.1023
			R squared (eta squared)	0.101					R squared (eta squared)	0.1764
			F test to compare variances						F test to compare variances
			F, DFn, Dfd	2.184, 11, 11					F, DFn, Dfd	4.443, 11, 11
			P value	0.2108					P value	0.0203
			P value summary	ns					P value summary	*
			Significantly different (P < 0.05)?	No					Significantly different (P < 0.05)?	Yes
			Data analyzed						Data analyzed
			Sample size, column A	12					Sample size, column A	12
			Sample size, column B	12					Sample size, column B	12
Supplementary Figure 2j bottom left panel						Supplementary Figure 2j bottom right panel
Frequency (%)			Unpaired t test			Frequency (%)			Unpaired t test
WT	Stat5a/Stat5b het		Table Analyzed	Sp-Foxp3%		WT	Stat5a/Stat5b het		Table Analyzed	Sp-Foxp3#
13	10.2					3.10481	1.44831
12.2	9.99		Column B	Y694F+/-Y699F+/-		2.11899	0.514026		Column B	Y694F+/-Y699F+/-
14.5	21		vs.	vs.		1.73547	2.79565		vs.	vs.
21.4	18.5		Column A	WT		2.21428	2.06227		Column A	WT
15.4	15.3					2.04835	1.70656
19.6	14.2		Unpaired t test			3.0389	1.53688		Unpaired t test
13.7	22.2		P value	0.4471		1.17217	2.20298		P value	0.7637
11.2	23.8		P value summary	ns		1.21649	3.39425		P value summary	ns
			Significantly different (P < 0.05)?	No					Significantly different (P < 0.05)?	No
			One- or two-tailed P value?	Two-tailed					One- or two-tailed P value?	Two-tailed
			t, df	t=0.7822, df=14					t, df	t=0.3065, df=14
			How big is the difference?						How big is the difference?
			Mean of column A	15.13					Mean of column A	2.081
			Mean of column B	16.9					Mean of column B	1.958
			Difference between means (B - A) ± SEM	1.774 ± 2.268					Difference between means (B - A) ± SEM	-0.1236 ± 0.4031
			95% confidence interval	-3.090 to 6.637					95% confidence interval	-0.9881 to 0.7410
			R squared (eta squared)	0.04188					R squared (eta squared)	0.006667
			F test to compare variances						F test to compare variances
			F, DFn, Dfd	2.186, 7, 7					F, DFn, Dfd	1.474, 7, 7
			P value	0.3239					P value	0.6217
			P value summary	ns					P value summary	ns
			Significantly different (P < 0.05)?	No					Significantly different (P < 0.05)?	No
			Data analyzed						Data analyzed
			Sample size, column A	8					Sample size, column A	8
			Sample size, column B	8					Sample size, column B	8
Supplementary Figure 2l left panel						Supplementary Figure 2l rightt panel
Frequency (%)			Unpaired t test			Number (10^6)			Unpaired t test
WT	Stat5a/Stat5b het		Table Analyzed	CD8+CD122+%		WT	Stat5a/Stat5b het		Table Analyzed	CD8+CD122+#
15.7	3.97					5.91576	1.73171
11.3	8.02		Column B	Y694F+/-Y699F+/-		14.9024	2.03644		Column B	Y694F+/-Y699F+/-
10.2	4.54		vs.	vs.		9.11625	1.67254		vs.	vs.
8.96	2.9		Column A	WT		4.9728	0.95207		Column A	WT
9.72	7.41					13.6483	10.8863
7.64	5		Unpaired t test			10.7429	2.2733		Unpaired t test
13.4	6.83		P value	<0.0001		10.1786	9.23578		P value	0.0003
14.8	5.55		P value summary	****		8.1849	2.38646		P value summary	***
11.8	5.75		Significantly different (P < 0.05)?	Yes		14.6081	1.59545		Significantly different (P < 0.05)?	Yes
12.7	5.93		One- or two-tailed P value?	Two-tailed		19.0669	2.40067		One- or two-tailed P value?	Two-tailed
25.5	4.87		t, df	t=5.075, df=21		6.34834	1.47944		t, df	t=4.393, df=20
13.7
			How big is the difference?						How big is the difference?
			Mean of column A	12.95					Mean of column A	10.7
			Mean of column B	5.525					Mean of column B	3.332
			Difference between means (B - A) ± SEM	-7.427 ± 1.464					Difference between means (B - A) ± SEM	-7.367 ± 1.677
			95% confidence interval	-10.47 to -4.384					95% confidence interval	-10.86 to -3.869
			R squared (eta squared)	0.5508					R squared (eta squared)	0.4911
			F test to compare variances						F test to compare variances
			F, DFn, Dfd	9.438, 11, 10					F, DFn, Dfd	1.715, 10, 10
			P value	0.0013					P value	0.4082
			P value summary	**					P value summary	ns
			Significantly different (P < 0.05)?	Yes					Significantly different (P < 0.05)?	No
			Data analyzed						Data analyzed
			Sample size, column A	12					Sample size, column A	11
			Sample size, column B	11					Sample size, column B	11

## Sheet: Supplementary Figure 3
Supplementary Figure 3a
	WT (10^6)											KI (10^6)
Stat5a	23	40	26	28	24.5	26	20	15.5	17.5	20.5	21	35	26	18	21.5	28	21.5	16.5	11.5	13.5	16.5	16
Stat5b	18	42	41	21.5	24	20	29.5	16.5	21.5			17.5	13	22	25	18	13.5	16	14.5	10
Stat5a/Stat5b	28.5	24	29	16	16.5	20.5	25	13				22.4	26.5	17	18	15	15.5	16
Multiple unpaired t Tests
	Discovery?	P value	Mean of WT	Mean of KI	Difference	SE of difference	t ratio	df	q value
Stat5a	No	0.2462	23.82	20.36	3.455	2.891	1.195	20	0.3048
Stat5b	No	0.0173	26	16.61	9.389	3.538	2.654	16	0.0526
Stat5a/b	No	0.3018	21.56	18.63	2.934	2.728	1.075	13	0.3048
Supplementary Figure 3c left panel
	WT (%)													KI (%)
Stat5a	0.7	0.6	0.64	0.79	0.7	0.99	1.05	0.91	0.85	0.94	0.64	0.71	0.73	0.67	0.61	0.83	0.66	0.77	0.67	0.94	0.59	0.58	0.61	0.65	0.42
Stat5b	0.72	0.79	1.03	0.76	0.77	0.84	0.9	0.74	0.72					0.49	0.46	0.46	0.37	0.41	0.34	0.45	0.38	0.32	0.32
Stat5a/Stat5b	0.49	0.44	0.71	0.87	0.84	0.8	0.73	0.49						0.5	0.56	0.84	0.68	0.65	0.64	0.22	0.13
Multiple unpaired t Tests
	Discovery?	P value	Mean of WT	Mean of KI	Difference	SE of difference	t ratio	df	q value
Stat5a	No	0.0398	0.7885	0.6667	0.1218	0.0559	2.179	23	0.0402
Stat5b	Yes	<0.0001	0.8078	0.4	0.4078	0.03837	10.63	17	<0.0001
Stat5a/b	No	0.1906	0.6713	0.5275	0.1438	0.1045	1.375	14	0.1283
Supplementary Figure 3c right panel
	WT (10^6)													KI (%10^6
Stat5a	1.61	2.4	1.664	2.212	1.715	2.475	1.785	2.366	1.7	1.457	1.12	1.4555	1.533	2.345	1.586	1.494	1.419	2.156	1.3735	2.021	0.9735	0.667	0.8235	1.0725	0.672
Stat5b	1.296	3.318	4.223	1.634	1.848	1.68	2.655	1.221						0.8575	0.598	1.012	0.925	0.738	0.459	0.72
Stat5a/Stat5b	1.3965	1.056	2.059	1.392	1.386	1.64	1.825	0.637						1.12	1.484	1.428	1.224	0.975	0.992	0.352
Multiple unpaired t Tests
	Discovery?	P value	Mean of WT	Mean of KI	Difference	SE of difference	t ratio	df	q value
Stat5a	No	0.045	1.807	1.384	0.4235	0.1998	2.12	23	0.0682
Stat5b	No	0.0034	2.234	0.7585	1.476	0.4123	3.58	13	0.0102
Stat5a/b	No	0.1344	1.424	1.082	0.3418	0.2141	1.597	13	0.1357
Supplementary Figure 3e left panel
	WT (%)													KI (%)
Stat5a	83.7	78	83.4	86.8	90.1	91	83.3	82.5	86.5	90.7	92.9	93.1	90.2	84.4	87.8	83.2	81.6	89.5	87.9	91.6	89.3	88.2	91.3	93	95.4
Stat5b	92.1	90.9	86.5	87.7	90.6	91.5	92.4	92.5						86	87.5	88.2	66.3	89.6	90.1	92.4	92
Stat5a/Stat5b	90.1	89.1	84.4	82.4	82	88.9	87.3	84.6						93.8	92.5	87.7	85.4	80.1	87.1	85	91.8
Multiple unpaired t Tests
	Discovery?	P value	Mean of WT	Mean of KI	Difference	SE of difference	t ratio	df	q value
Stat5a	No	0.3985	87.09	88.6	-1.508	1.753	0.8603	23	0.4025
Stat5b	No	0.2152	90.53	86.51	4.013	3.091	1.298	14	0.4025
Stat5a/b	No	0.3699	86.1	87.93	-1.825	1.97	0.9265	14	0.4025
Supplementary Figure 3e right panel
	WT (10^6)													KI (10^6)
Stat5a	1.34757	1.872	1.38778	1.92002	1.54522	2.25225	1.4869	1.95195	1.4705	1.3215	1.04048	1.35507	1.38277	1.97918	1.39251	1.24301	1.1579	1.92962	1.20731	1.85124	0.869336	0.588294	0.751856	0.997425	0.641088
Stat5b	3.05588	3.83871	1.41341	1.6207	1.52208	2.42932	1.1282	1.4319						0.87032	0.809375	0.650916	0.304317	0.64512	0.496451	0.2944
Stat5a/Stat5b	1.25825	0.940896	1.7378	1.14701	1.13652	1.45796	1.59322	0.538902						1.05056	1.3727	1.25236	1.0453	0.780975	0.864032	0.2992
Multiple unpaired t Tests
	Discovery?	P value	Mean of WT	Mean of Y694F KI	Difference	SE of difference	t ratio	df	q value
Stat5a	No	0.0488	1.564	1.217	0.3468	0.1667	2.081	23	0.0493
Stat5b	Yes	0.0017	2.055	0.5816	1.473	0.3734	3.946	13	0.0034
Stat5a/b	No	0.1745	1.226	0.9522	0.2742	0.1909	1.436	13	0.1175
Supplementary Figure 3g top panel
	WT (%)													KI (%)
Stat5a	5.9	4.56	4.47	4.13	2.66	5.94	3.89	5.48	4.65	5.17	5.09	5.82	7.33	3.09	2.9	2.81	1.87	3.05	3.22	2.86	2.21	2.61	2.47
Stat5b	2.08	2.85	5.24	3.28	5.32	3.84	6.11	6.04	5.41	4.85	3.82			1.39	0.96	2.22	1.23	1.68	1.34	1.2	1.28	1.14	1.19	1.17	1.25
Stat5a/Stat5b	3.13	4.17	2.29	1.98	3.59	2.54	5.12	2.66	3.77	2.76	3.1	1.71		1.12	1.94	0.91	1	2.86	1.34	1.11	1.46	1.96	1.38	1.42	0.87
Multiple unpaired t Tests
	Discovery?	P value	Mean of WT	Mean of KI	Difference	SE of difference	t ratio	df	q value
Stat5a	Yes	<0.0001	5.007	2.709	2.298	0.3865	5.945	21	<0.0001
Stat5b	Yes	<0.0001	4.44	1.338	3.103	0.3995	7.767	21	<0.0001
Stat5a/b	Yes	<0.0001	3.068	1.448	1.621	0.3249	4.989	22	<0.0001
Supplementary Figure 3g bottom panel
	WT (10^6)													KI (10^6)
Stat5a	3.953	2.0976	3.01725	2.7671	2.66	3.1779	2.6063	3.2332	3.32475	4.3945	4.2247	3.2301	3.92155	1.56045	1.45	1.36285	1.11265	1.464	1.449	1.9305	1.2597	1.6443	0.988	0.9141
Stat5b	1.5184	2.37975	2.6462	3.8704	3.724	2.9376	4.3992	6.342	3.38125	2.93425	2.5594			0.5004	0.2256	0.4218	0.23985	0.6552	0.603	0.876	0.2432	0.5814	0.2856	0.2925	0.2375
Stat5a/Stat5b	2.5	3.3	1.63735	0.99	3.6259	1.8288	3.584	2.8196	2.84635	2.9118	2.4025	0.8892		0.672	0.9	0.364	0.35	1.3013	0.4891	0.888	0.8541	1.176	0.8556	0.9088	0.87435
Multiple unpaired t Tests
	Discovery?	P value	Mean of WT	Mean of KI	Difference	SE of difference	t ratio	df	q value
Stat5a	Yes	<0.0001	3.278	1.376	1.902	0.2221	8.564	22	<0.0001
Stat5b	Yes	<0.0001	3.336	0.4302	2.906	0.3725	7.801	21	<0.0001
Stat5a/b	Yes	<0.0001	2.445	0.8028	1.642	0.2814	5.834	22	<0.0001
Supplementary Figure 3i
		WT (%)			KI (%)
CD122	Stat5a	3.68	3.71	2.77	2.11	2.26
	Stat5b	3.65	3.61		0.76	0.74
DX5	Stat5a	2.8	2.83	3.65	1.77	2.1
	Stat5b	3.69	2.77		0.63	0.72
NKp46	Stat5a	3.57	2.98	3.98	1.91	2.46
	Stat5b	3.92	3.35		0.76	1.04

## Sheet: Supplementary Figure 4
Supplementary Fig. 4b											Nonlin fit
IL-2 dose	IL-2 30 min		IL-2 60 min		IL-2 120 min		IL-2 240 min					IL-2 30 min	IL-2 60 min	IL-2 120 min	IL-2 240 min
0	7.49	4.38	4.44	5.19	2.18	0.76	0.06	0			[Agonist] vs. response (three parameters)
1e-06	82.05	82.84	71.16	78.44	66.45	75.95	60.65	66.48			Best-fit values
1e-07	100	100	82.62	91.03	82.77	87.78	62	67.97			Bottom	4.988	3.67	1.358	0.7131
1e-08	92.88	96.4	80.72	88.94	73.02	78.61	51.15	63.61			Top	Unstable	Unstable	Unstable	Unstable
1e-09	53.46	61.75	49.72	54.91	46.19	52.69	36.55	43.09			EC50	6.532e-10	6.23e-10	5.865e-10	5.537e-10
1e-10	15.72	16.16	12.19	13.71	12.43	14.21	11.71	14.49			logEC50	-9.185	-9.206	-9.232	-9.257
1e-11	7.32	5.54	4.82	5.61	3.07	1.71	1.57	1.19			Span	Unstable	Unstable	Unstable	Unstable
1e-12	6.04	3.75	3.43	4.09	2.04	0.45	0	0.08			95% CI (profile likelihood)
											Bottom	-0.1805 to 10.09	-0.8778 to 8.162	-2.884 to 5.540	-2.562 to 3.934
											Top	(Very wide)	(Very wide)	(Very wide)	(Very wide)
											EC50	4.107e-010 to 1.015e-009	3.977e-010 to 9.561e-010	3.734e-010 to 9.011e-010	3.494e-010 to 8.559e-010
											logEC50	-9.386 to -8.993	-9.400 to -9.019	-9.428 to -9.045	-9.457 to -9.068
											Goodness of Fit
											Degrees of Freedom	13	13	13	13
											R squared	0.9808	0.9816	0.9834	0.9853
											Sum of Squares	481.7	371.7	315	181.1
											Sy.x	6.087	5.347	4.922	3.732
											Constraints
											EC50	EC50 > 0	EC50 > 0	EC50 > 0	EC50 > 0
											Number of points
											# of X values	16	16	16	16
											# Y values analyzed	16	16	16	16
